# Supplementary material for: Proteomics of immune cells from liver tumors reveals immunotherapy targets
Source: Cell Genom. 2023 May 30;3(6):100331. doi: 10.1016/j.xgen.2023.100331 (PMC10300607; doi:10.1016/j.xgen.2023.100331)
Supplement: Table S1: Patient cohort, related to Figure 1 [file mmc2.xlsx]

## Sheet: Sheet1
Table S1: Patient cohort. Related to Figure 1.
Patient ID	Age at time of surgery	Sex	Other pre-existing conditions AF: atrial fibrillation; AH: arterial hypertension; COPD: chronic obstructive pulmonary disease; CHD: coronary heart disease; WPW:Wolff-Parkinson-White syndrome; MPS: myeloproliferative syndrome; NSCLC: non-small cell lung cancer; TPSV: short-lasting paroxysmal supraventricular tachycardia; TIA: transient ischemic attack; PH: Pulmonary hypertension	Child Pugh	Etiology of disease	Histologic grade	Antiviral Treatment	Cell Nr. BLOOD-CD4	Cell Nr. BLOD-CD8	Cell Nr. BLOOD-CD14	Cell Nr. BLOOD-NK	Cell Nr. LIVER-CD4	Cell Nr. LIVER-CD8	Cell Nr. LIVER-CD14	Cell Nr. LIVER-NK	Cell Nr. TUMOR-CD4	Cell Nr. TUMOR-CD8	Cell Nr. TUMOR-CD14	Cell Nr. TUMOR-NK	LIVER processed tissue weight [g]	TUMOR processed tissue weight [g]
HCC001	68	F	AH		HBV	G4	Baraclude	3100000	420000			65000	150000			3000	4500
HCC002	56	M	Diabetes; AH		NonViral	G2		55000	17000	24000		230000	70000	480000		550000	50000	290000		3.5	1.49
HCC004	77	M			NonViral			3500000	4100000	4000000		100000	150000	65000		140000	100000	400000		2.4	1.26
HCC005	68	M	Diabetes; Cancer: Right colon cancer -> Right hemicolectomy (pT2 N0 M0 LV0)		HCV	G3		3000000	3000000	3000000		3300	2400	2500		450000	130000	1000000		1.09	1.17
HCC006	78	F	AH; COPD; AF		HCV	G2		1300000	500000	1300000		300000	300000	100000		900000	660000	380000		1.28	0.96
HCC007	84	F	AH; COPD; AF		HCV	G2		3000000	980000	1900000		740000	440000	180000		80000	240000	65000		1.8	1.17
HCC009	60	M			HBV	G3		500000	600000	3000000		4500	15000	500000		200000	400000	790000		4.12	3.16
HCC010	69	M	AH; AF		HCV	G3		2600000	1300000	2400000		6000	5000	5000		1300000	400000	160000		0.48	1.05
HCC011	74	F	AH; Diabetes		NonViral	G2		3000000	1500000	3000000		480000	180000	190000		16000	4000	17000		2.82	0.41
HCC012	63	M			HBV	G3/4	Baraclude	3700000	1900000	3850000		13000	12000	1700		100000	19000	80000		1.73	1.26
HCC013	79	M	AH	A	NonViral	G2		1200000	1100000	5200000		12000	23000	17000		568000	20000	870000		0.64	0.96
HCC014	79	M	AH		NonViral	G3		70000	100000	55000		76000	40000	12000		240000	2000	130000		1.3	0.92
HCC016	64	M	CHD; Obesity	A	HBV	G3		8000	3000	30000		20000	50000	14000		1900000	900000	250000		1.3	0.5
HCC017	66	M	AH; Esophageal varice F1	A	HCV	G3		50000	22000	20000		15000	10000	4000		70000	25000	1500		0.73	0.39
HCC018	78	M	COPD; Nephropathy; Diabetes; AH; Cancer: Previous hepatic resection for HCC		NonViral	G3		200000	240000	30000		25000	45000	30000		120000	40000	7000		1.06	1
HCC019	76	M	COPD; Diabetes; Aortic aneurysm		NonViral	G2		40000	50000	38000		500000	1000000	690000		400000	40000	100000		1.23	0.42
HCC020	67	F		A	HCV	G3		250000	60000	430000	2300000	45000	20000	15000	85000	1300000	180000	220000	1400000	0.49	1.75
HCC021	68	M	COPD		NonViral	G2		240000	30000	130000	250000	110000	80000	12000	200000	1000000	220000	850000	370000	0.85	2.42
HCC022	72	F	Severe aortic stenosis		HCV	G2		1500000	600000	200000	200000	25000	20000	10000	10000	300000	50000	60000	30000	1.23	0.52
HCC023	71	M	Diabetes; WPW; MPS; Cancer: NSCLC right lung (pT3 N1 M0 )		NonViral	G2		700000	200000	1000000	500000	6000	3000	2000	2500	40000	13000	2500	28000	0.41	0.68
HCC024	53	M	HIV	A	HCV			790000	1800000	2400000	2500000	100000	240000	150000	180000	160000	120000	100000	3000	1.84	0.38
HCC025	78	F	Cancer: Previous bilaterale mastectomy; AH		HCV	G3		100000	18000	35000	150000	3200	20000	6000	10000	370000	190000	40000	2000	0.26	0.15
HCC026	69	M	CHD; Paroxystic atrial fibrillation	A	NonViral	G2		450000	380000	1100000	2800000	30000	45000	24000	100000	300000	30000	60000	90000	0.47	0.44
HCC027	72	M	COPD; AH; Diabetes	A	NonViral	G2		550000	280000	1800000	450000	8000	6000	6000	6000	800000	80000	130000	30000	2.01	0.73
HCC028	82	F	TPSV; Cancer: previous colonic resection (pT3 N0); previous TIA		HCV	G2		300000	500000	220000	1250000	65000	70000	40000	200000	230000	28000	290000	160000	1.54	1.15
HCC029	76	F	Endocarditis; spondylodiscitis; AH		HCV	G3		800000	3000000	700000	1900000	25000	30000	14000	15000	1200000	250000	200000	200000	0.69	1.69
HCC030	59	F	active chronic hepatitis C (3.5 mio copies/ml); CHD; Smoker	A	HBV			1100000	130000	380000	330000	420000	50000	100000	240000	1100000	35000	180000	550000	NA	NA
HCC031	75	M	MELD score 8	A	HCV	G2		180000	45000	2400000	1100000	0	0	0	0	34000	19000	85000	150000	0.59	1.46
HCC032	82	F	Previous abdominal surgery; Bicuspid aortic valve; AH		NonViral	G2		300000	60000	70000	17000	3000	4000	1500	4000	300000	100000	800000	650000	0.9	1.37
HCC033	77	M	Diabetes		NonViral	G3		1400000	800000	750000	2200000	70000	10000	30000	50000	1700000	1000000	160000	200000	3.3	1.24
HCC035	51	M	HIV		HCV	G3		230000	1500000	400200		150000	200000	110000		130000	40000	26000		0.84	0.24
HCC036	54	M	Heroin addiction; Benzodiazepine abuse; Cannabinoids abuse; Smoker	B	HCV	G2		90000	70000	180100		50000	50000	40000		800000	400000	370000		NA	NA
HCC037	67	F	Cancer: previous breast cancer	A	HCV	G2		570000	480000	2104500		0	0	0		650000	130000	75000		1.24	0.55
HCC038	68	M	Cancer: NSCLC right lung (pT2a N0 M0 R0 L0 V0); AH; Patent foramen ovale; PH; Smoker	A	HCV	G2	1 (IFN treatment)	180000	130000	3010000		10000	7000	25000		10000	2500	120000		1.1	1.65
HCC039	62	M	Stroke; Spinal fusion	A	HCV	G2	1 (multiple treatment failures: Ledipasvir, Sofsbuvir, Simeprevir, Sfosbuvir, Ribavirin, Velpatasvir, Voxilaprevir)	550000	290000	2200420		1000000	160000	400000		6000000	170000	1450000		11.9	5.37
HCC040	81	M	Diabetes; Asthma	A	HCV		1 (IFN treatment)	100000	80000	231000		1000000	480000	620000		800000	500000	125000		12.85	0.4
HCC041	81	M	Diabetes; COPD		NonViral	G3		370000	80000	900000	1900000	130000	60000	30000	250000	200000	60000	100000	400000	2.35	4
HCC042	59	F	Active chronic hepatitis C (3.5 mio copies/ml); CHD; Smoker	A	HBV							520000	16000	220000	240000	275000	17000	115000	115000	3.61	0.47
HCC044	57	M	COPD		HBV			3100000	2400000	2200000	1000000	350000	200000	250000	500000	30000	14000	10000	1000	0.84	0.43
HCC045	70	M	COPD; AH; Peripheral artery disease	A	NonViral	G3						200000	100000	100000	100000	20000	10000	10000	10000	7	8
HCC046	67	M	AH; Cancer: previous rectal resection (pT3N0)		HBV	G2		1900000	390000	1700000	2200000	300000	370000	550000	1500000	340000	45000	750000	600000	1.74	2.09
HCC047	82	F	AF; Diabetes; MELD score 8	A	HCV	G2		450000	200000	2900000	2000000	200000	100000	200000	65000	55000	15000	100000	21000	5.97	7.76
HCC048	74	M	Cholelithiasis	A	NonViral	G2		150000	110000	440000		200000	65000	175000		300000	60000	620000		6.27	1.02
HCC049	79	M	AH; Diabetes	A	HBV	G1		355000	860000	770000		710000	220000	22200		35000	3000	1737		3.76	0.68
HCC104	79	M	Cardiovascular disease; Diabetes		NonViral	G3		1060000	200000	2480000	300000	168000	108000	106000	290000	56000	13000	187000	9500
HCC109	78	M			NonViral	G2
HCC110	67	M			NonViral	G3		250000	290000	15000	70000	213000	655000	371000	132000	51000	130000	120000	23000
HCC111	75	M			NonViral	G3		270000	260000	100000	130000	160000	430000	150000	260000	740000	240000	170000	227000
