# Supplementary material for: Proteomics of immune cells from liver tumors reveals immunotherapy targets
Source: Cell Genom. 2023 May 30;3(6):100331. doi: 10.1016/j.xgen.2023.100331 (PMC10300607; doi:10.1016/j.xgen.2023.100331)
Supplement: Table S2: Log2 label-free quantification (LFQ) data of proteomes of liver and tumor cells, related to Figure 2 [file mmc3.xlsx]

## Sheet: TumorAndLiverProteomes
Table S2: Log2 LFQ data of proteomes of liver and tumor cells. Related to Figure 2.
Protein.IDs	Protein.names	Gene.names	LFQ.intensity.HCC_1	LFQ.intensity.HCC_10	LFQ.intensity.HCC_101	LFQ.intensity.HCC_102	LFQ.intensity.HCC_103	LFQ.intensity.HCC_104	LFQ.intensity.HCC_109	LFQ.intensity.HCC_11	LFQ.intensity.HCC_110	LFQ.intensity.HCC_111	LFQ.intensity.HCC_12	LFQ.intensity.HCC_14	LFQ.intensity.HCC_15	LFQ.intensity.HCC_16	LFQ.intensity.HCC_17	LFQ.intensity.HCC_18	LFQ.intensity.HCC_20	LFQ.intensity.HCC_22	LFQ.intensity.HCC_23	LFQ.intensity.HCC_26	LFQ.intensity.HCC_27	LFQ.intensity.HCC_28	LFQ.intensity.HCC_29	LFQ.intensity.HCC_31	LFQ.intensity.HCC_32	LFQ.intensity.HCC_34	LFQ.intensity.HCC_35	LFQ.intensity.HCC_4	LFQ.intensity.HCC_41	LFQ.intensity.HCC_46	LFQ.intensity.HCC_47	LFQ.intensity.HCC_5	LFQ.intensity.HCC_7	LFQ.intensity.HCC_9	LFQ.intensity.Liver_1	LFQ.intensity.Liver_10	LFQ.intensity.Liver_101	LFQ.intensity.Liver_102	LFQ.intensity.Liver_103	LFQ.intensity.Liver_104	LFQ.intensity.Liver_109	LFQ.intensity.Liver_11	LFQ.intensity.Liver_110	LFQ.intensity.Liver_111	LFQ.intensity.Liver_12	LFQ.intensity.Liver_14	LFQ.intensity.Liver_15
Q13286;Q13286-5;A0A0D9SFH9;H3BR00;A0A1B0GW34;A0A1B0GV71;A0A0A0MRC7;A0A024QZB8;Q13286-4;A0A1B0GWD3;Q13286-2;Q13286-3;Q9UBD8;Q13286-7;H3BNK7;A0A1B0GV41;H3BPL0;A0A1B0GWH8;H3BQ48;H3BR84;Q9UP10;Q9UBH5;A0A0D9SF04;Q13286-6;O95090;A0A1B0GUU4	Battenin	CLN3	NA	24.6671	23.9956	25.9423	26.0957	24.7942	25.9938	NA	24.6474	24.5705	24.1691	NA	NA	NA	26.4454	24.066	21.4768	NA	24.7477	27.0432	24.4878	NA	24.7688	24.5896	23.9659	NA	NA	24.1102	23.4634	24.8198	NA	24.9414	NA	24.6416	22.8642	NA	22.9352	24.1665	23.1902	NA	24.2601	NA	NA	23.3957	NA	NA	NA
A0A024QZW4;Q9H1N7;A0A3B3IRN3;Q9H1N7-2;Q9H1N7-3	Adenosine 3-phospho 5-phosphosulfate transporter 2	SLC35B3	NA	NA	NA	22.8916	23.3978	22.3299	NA	NA	23.6299	NA	23.3366	NA	NA	NA	NA	NA	NA	25.0532	NA	NA	NA	NA	22.4214	NA	NA	NA	NA	24.1246	23.0859	NA	NA	NA	NA	24.5304	23.1246	NA	NA	NA	NA	22.7255	NA	NA	NA	NA	NA	NA	NA
A0A024R161;Q9H1X3-3;F2Z3D1;J3QR79	Guanine nucleotide-binding protein subunit gamma;DnaJ homolog subfamily C member 25	hCG_1994888;DNAJC25	22.6465	25.2773	NA	24.3207	25.5868	NA	24.3238	NA	NA	25.5426	22.8925	NA	25.3653	NA	25.1954	24.8539	24.6293	NA	NA	NA	NA	24.5625	25.4363	25.1051	23.7412	NA	25.9493	27.0238	NA	25.0856	NA	NA	24.7222	25.0757	25.1726	NA	24.2818	24.3608	NA	24.8066	24.9086	23.3859	22.861	NA	24.2186	NA	NA
A0A024R1R8;Q9Y2S6	Translation machinery-associated protein 7	hCG_2014768;TMA7	NA	NA	25.9102	24.2116	23.1414	25.4748	25.3253	26.1691	25.9719	26.1934	27.3884	NA	NA	28.9018	25.3627	24.6675	NA	23.7756	23.1859	25.4129	24.5443	NA	24.6751	NA	NA	NA	27.3179	24.7288	NA	24.5342	24.0148	26.3778	27.7563	NA	23.5035	23.1966	23.3894	24.9329	24.7287	26.2713	23.6743	NA	24.4887	23.742	26.5005	NA	NA
A0A024R216;Q9Y3E1;H3BPQ6;H3BPM9	Hepatoma-derived growth factor-related protein 3	HDGFRP3	NA	NA	26.9853	25.131	26.0114	24.6844	25.0972	29.6995	NA	27.4324	28.7438	28.5727	26.9798	NA	NA	26.0042	NA	27.5452	NA	28.0918	27.5992	28.7615	25.9316	NA	25.1806	NA	28.4273	26.2337	NA	25.839	NA	NA	26.43	25.0815	NA	28.9763	NA	28.2305	27.636	27.7238	28.0217	25.0714	27.8348	24.0552	28.8098	NA	NA
A0A024R442;E7ETB3;Q9ULA0;E7EMB6;B9ZVU2;F8WAN0;C9JBE1;E7EPX3;E5RJ35;C9JRG3;C9J1E2	Aspartyl aminopeptidase	DNPEP	28.4821	28.9675	29.7848	30.5627	30.0439	29.3737	30.6391	26.7769	30.0517	29.5992	28.5564	28.6399	28.6176	29.9272	29.3839	29.5192	28.4667	29.3762	28.6866	29.5756	28.6729	30.1897	28.4747	28.9309	28.3704	NA	30.1974	29.3502	29.4771	29.3065	29.9401	29.2073	30.2854	29.7309	29.1951	29.6927	30.3101	30.2364	30.2718	29.328	30.3757	29.2295	30.0452	30.6139	29.2651	NA	28.8826
A0A024R4E5;Q00341;Q00341-2;H0Y394;H7C0A4;C9JIZ1;C9J5E5;H7C2D1;C9JZI8;C9JHZ8;H7BZC3;C9JES8;C9JHS7;C9JK79;C9JT62;C9JHN6;C9JEJ8;C9JBS3;C9JQ82;C9JMQ6;H7C3D0;C9J739;C9JHS9	Vigilin	HDLBP	31.0783	31.5435	31.3813	30.9683	31.653	31.806	31.1612	30.5292	32.0292	31.2549	31.2299	28.6524	28.3104	31.3665	30.8364	30.9083	31.0486	30.9993	30.9534	29.4955	31.2713	30.7593	29.9702	30.7925	31.2847	27.0085	30.6565	31.1535	31.3312	30.3551	30.0747	31.6976	31.4063	31.8452	31.8957	30.5586	31.564	31.7554	31.3545	32.4425	31.5691	31.4261	32.091	31.8044	31.8668	NA	30.9185
A0A087WZA9;A0A024R4K9;A0A087X266;Q9BXJ8-2;Q9BXJ8;A0A087WZF4;A0A087WV11	Transmembrane protein 120A	TMEM120A;TMPIT	26.6168	27.3273	26.2462	27.9048	27.4169	26.5516	26.4785	29.1575	27.0178	26.8624	26.3312	29.0753	NA	26.0089	27.5396	27.0291	26.2228	27.232	27.843	24.9656	26.4185	26.2479	26.8043	28.7804	27.353	NA	26.1101	26.508	27.8567	27.6418	27.9041	26.9792	24.5371	27.6682	26.6036	24.0072	27.1335	26.2302	26.2702	25.9328	26.7347	27.1332	26.667	27.6826	26.7176	NA	26.2172
A0A024R4M0;P46781;B5MCT8;C9JM19;F2Z3C0;A8MXK4	40S ribosomal protein S9	RPS9	33.1266	32.9324	32.1082	31.346	31.9004	31.7476	31.5282	30.2264	31.7443	31.7905	33.2897	31.5212	31.4736	31.9379	32.2482	31.3766	32.9929	31.7681	31.6497	31.5818	31.9042	31.2514	32.5646	31.9759	33.3457	NA	31.6637	32.4709	32.845	31.7093	31.5227	32.3691	31.1031	32.326	32.2788	29.758	31.7623	31.5759	31.0405	31.0565	31.3735	32.406	32.007	31.7345	32.7878	NA	32.5744
A0A024R571;Q9H4M9;C9JC03;C9J2Z4;C9JDQ8;C9JIJ3;C9IZH1	EH domain-containing protein 1	EHD1	30.0165	29.4715	28.4759	28.7712	28.5373	29.416	29.8185	26.9417	28.2698	28.3	29.3357	27.8501	26.3302	30.4545	27.7116	29.2296	28.3627	29.149	26.9252	28.966	27.1348	29.031	28.7822	24.0581	28.464	24.5987	29.7092	29.0817	28.0619	28.2391	26.5249	28.932	30.3693	28.3457	29.0646	27.1784	29.1973	28.2211	29.4055	28.8578	28.4239	29.5522	28.4952	28.1847	28.9415	NA	28.8953
A0A024R5I4;O94956;O94956-3;E9PRW4;E9PI53;A0A0A0MTF1;O94956-2;O94956-4;E9PN87;E9PIU9;A0A1B0GX35;H0YE11	Solute carrier organic anion transporter family member 2B1	SLCO2B1	26.4752	24.3676	26.0685	25.6472	25.4625	NA	NA	28.4762	26.9454	25.5954	24.7206	26.4375	NA	25.0586	24.204	27.0146	24.2205	21.2609	NA	NA	25.8659	25.6835	25.4976	24.0885	NA	NA	NA	24.5612	25.662	25.0225	NA	23.9266	26.7133	25.6403	28.3993	25.3472	27.4885	26.9472	25.6073	26.5231	27.1482	27.2042	26.9793	26.8717	26.4711	NA	24.5716
A0A0A0MRU5;A0A024R644;O75503;A0A1B0GWI2;A0A087WZY0;A0A1B0GTR6;A0A1B0GWJ7;A0A1C7CYZ2;A0A1B0GTV7;A0A1B0GUE8;A0A1B0GV94;A0A1B0GVL0;A0A1B0GU14	Ceroid-lipofuscinosis neuronal protein 5	CLN5	24.1779	26.2068	27.407	25.4881	25.6263	28.9722	28.6649	23.6098	25.8482	25.6569	26.1013	NA	27.7106	27.1733	26.6895	26.4268	25.3072	26.2774	NA	27.6826	25.611	26.9395	25.3548	25.5127	25.4097	NA	25.3578	27.4431	NA	25.6144	25.812	25.7616	25.6291	27.0497	24.7782	24.7881	25.6345	25.0347	25.5813	25.0011	26.6947	NA	24.9595	24.6618	NA	20.4779	23.9341
A0A024R6I7;A0A0G2JRN3;G3V544;G3V5R8;G3V387;A0A0B4J278;A0A0G2JPK4		SERPINA1	NA	24.7829	21.8095	28.5143	29.588	30.4905	NA	NA	NA	NA	23.9751	26.4994	NA	28.5763	26.1205	NA	25.5146	NA	NA	NA	27.4025	NA	28.0375	NA	NA	NA	NA	29.6275	NA	NA	NA	28.4397	27.6843	NA	28.1527	NA	NA	28.8095	29.612	30.0312	NA	27.5483	NA	NA	NA	NA	NA
A0A024RA52;P25787;C9JCK5;H3BT36;H7C402	Proteasome subunit alpha type;Proteasome subunit alpha type-2	PSMA2	28.9528	28.4277	30.1948	29.7392	30.1573	29.5863	29.7188	27.5317	29.6757	29.7071	29.6209	26.6492	30.2247	29.2127	28.921	29.5459	28.7978	28.9421	26.7475	28.9581	27.3235	29.7563	29.0794	28.5364	28.9898	NA	30.1205	28.5792	29.0919	28.8042	30.2085	29.5889	31.1537	29.415	29.3341	28.7652	29.7132	30.0637	29.5925	29.2556	30.0587	29.2892	29.7669	29.9772	30.0351	NA	29.6003
A0A024RAC6;Q14241	Transcription elongation factor B polypeptide 3	TCEB3	22.7113	21.815	23.3565	22.1282	23.1132	24.8378	NA	NA	23.7985	23.9904	NA	NA	23.5768	NA	NA	22.1101	23.6642	NA	23.8954	NA	23.0493	NA	NA	23.8187	24.3412	NA	23.6259	NA	22.1158	23.7218	NA	23.026	25.2623	NA	24.0025	NA	NA	25.414	23.4521	23.8082	23.7821	23.9009	NA	21.63	22.5577	NA	NA
E9PRM7;A0A0J9YWM3;A0A024RCG2;Q96BI1;E9PMN7;A0A0J9YXN9	Solute carrier family 22 member 18	SLC22A18	26.1253	28.1175	24.4648	27.1671	26.8761	26.4413	25.5454	28.0072	26.1398	27.2561	27.1557	25.3229	NA	26.9905	27.2164	26.7672	28.2509	27.7786	26.9841	NA	26.8513	NA	24.7841	27.5923	25.0313	NA	25.9146	25.7807	26.3489	28.1526	26.9775	26.2731	NA	27.9449	26.2612	28.8866	25.3904	25.8369	25.4448	26.452	25.8706	27.1239	25.6284	25.7817	26.8839	NA	25.9339
F2Z2M1;A0A024RCL9;O00453-6;O00453-4;O00453-10;O00453-13;O00453-3;O00453-2;O00453;O00453-11	Leukocyte-specific transcript 1 protein	LST1	23.0206	NA	NA	NA	NA	NA	NA	NA	NA	NA	NA	NA	NA	25.6163	NA	NA	NA	NA	NA	NA	NA	NA	NA	NA	NA	NA	24.094	NA	NA	NA	NA	NA	NA	22.9361	23.6445	NA	24.8169	NA	NA	24.0649	NA	NA	NA	NA	NA	NA	NA
P46379-3;P46379;P46379-2;A0A0G2JK23;A0A024RCR6;P46379-5;P46379-4;A0A0G2JL47;A0A0G2JJM1;X6REW1;F6S6P2;F6WML8;F6U341;F6X9W3;F6VEM6;A0A1B0GX79;A0A0G2JJR8;F6XTU0;F6U1F2;F6UR09;F6TC96;H0Y710;H0Y4L1;A0A0G2JIA9;A0A0G2JIB3;A0A0G2JJ92;H0Y759;H0Y7K4	Large proline-rich protein BAG6	BAG6;BAT3	27.2245	27.2055	28.3446	28.3975	27.2807	27.4408	27.9799	27.5955	29.3519	27.6987	28.3653	25.8026	NA	28.5254	26.9217	27.0384	28.1034	27.0291	25.5064	26.6806	26.4099	27.6504	26.8423	25.2	27.7839	NA	27.6521	26.81	26.6995	25.9403	25.4041	28.2337	28.0928	28.7625	25.9911	23.8468	26.2093	26.9517	27.0084	27.8224	27.2861	24.0836	27.3942	27.1446	26.9415	NA	27.1029
A0A067XG54;Q8NB49-2;Q8NB49-3;Q8NB49-4;Q8NB49;H7C0E8;A0A0C4DG94	Phospholipid-transporting ATPase;Phospholipid-transporting ATPase IG	ATP11C	25.4887	26.1524	26.3143	25.3584	25.0228	24.9897	NA	27.633	26.5225	27.2928	26.6823	25.7615	NA	26.8867	25.1751	29.494	24.7313	NA	26.2337	25.2923	25.1641	26.7656	24.8685	24.0372	26.2624	NA	26.7294	27.53	NA	24.6475	NA	27.2405	NA	28.6586	27.9783	25.5606	25.4383	25.7845	25.3815	26.3066	27.4272	26.8646	26.1395	26.7094	27.6125	NA	25.9216
A0A075B6I0		IGLV8-61	24.0852	NA	24.094	NA	NA	NA	NA	24.0661	NA	NA	NA	NA	NA	NA	NA	NA	NA	NA	NA	NA	NA	NA	NA	NA	23.734	NA	NA	26.0835	NA	NA	NA	25.2907	28.1538	NA	NA	25.138	NA	NA	NA	NA	NA	NA	NA	NA	NA	NA	NA
A0A075B6K5;A0A075B6K2		IGLV3-9	NA	NA	NA	23.8483	24.1745	24.4207	NA	NA	NA	NA	NA	NA	NA	NA	NA	NA	NA	NA	NA	NA	NA	NA	22.9768	NA	NA	NA	NA	NA	NA	NA	NA	23.9298	25.2768	NA	NA	NA	NA	NA	25.0279	NA	NA	NA	NA	NA	NA	NA	NA
A0A075B6P5;P01615	Ig kappa chain V-II region FR	IGKV2D-28	27.506	27.3077	26.4222	28.6217	29.4161	29.131	29.0858	27.2463	26.8527	27.2662	28.7541	25.2139	NA	NA	26.7131	25.9625	26.5255	26.0832	NA	24.9201	NA	24.8548	27.6478	25.069	25.6543	26.6962	27.3935	31.5834	27.5919	NA	NA	27.5959	30.3083	25.3095	29.7881	27.4578	27.7904	27.865	30.3901	28.3896	26.4486	28.5779	26.8976	27.0113	27.1627	NA	27.7948
A0A075B6R2;A0A087WW49		IGHV4-4	25.4686	24.5429	24.0449	26.7802	27.2243	24.0281	27.2045	NA	26.7789	26.2961	28.4705	25.6383	23.2067	NA	NA	26.0463	NA	NA	NA	NA	25.9745	NA	24.9998	NA	NA	NA	NA	27.2675	NA	NA	NA	24.4556	27.5043	NA	25.2703	NA	NA	27.462	24.7189	NA	27.0938	NA	NA	26.5432	27.9552	NA	NA
A0A0C4DH68;A0A075B6R9		IGKV2-24;IGKV2D-24	25.4458	23.3084	24.5225	25.5432	26.5199	27.0412	24.4659	26.0257	NA	23.8341	25.9369	24.3406	NA	23.5342	NA	NA	NA	22.9014	NA	NA	NA	NA	25.7228	NA	23.6668	NA	NA	27.557	23.7935	NA	NA	24.1897	27.0507	23.6231	26.2409	23.8873	24.8338	24.8757	27.3717	27.1101	NA	26.3446	NA	23.8977	25.5105	NA	NA
A0A075B6S2;A2NJV5;A0A0A0MRZ7		IGKV2D-29;IGKV A18;IGKV2D-26	27.0257	24.5337	25.3566	26.2583	NA	NA	NA	25.5178	24.7806	23.843	26.5008	23.0193	NA	25.4917	NA	NA	NA	NA	23.984	NA	NA	24.2129	26.0189	24.646	24.3928	NA	25.6497	27.6026	24.9841	NA	25.11	25.9378	28.0545	23.7103	26.2882	24.6393	25.4847	25.8212	28.5682	27.0817	24.615	NA	24.9021	25.0179	24.7887	NA	26.7767
A0A075B6S5		IGKV1-27	NA	NA	NA	NA	23.5074	NA	23.39	NA	NA	NA	NA	NA	NA	NA	NA	NA	NA	NA	NA	NA	NA	NA	NA	NA	NA	NA	NA	NA	NA	NA	NA	NA	23.2791	NA	NA	NA	22.3604	NA	23.0132	NA	NA	NA	NA	NA	22.5872	NA	NA
A0A075B730;P58107	Epiplakin	EPPK1	25.1172	24.4754	31.5992	29.346	29.0504	28.2677	25.2681	23.6663	21.4897	22.6788	NA	NA	23.2042	22.9335	NA	NA	21.9392	NA	22.1083	NA	27.9883	NA	24.0999	22.7947	NA	NA	23.3506	23.3475	24.1504	21.1993	NA	30.6132	21.1499	21.5865	21.9087	22.7655	21.5565	25.7725	24.6883	23.4723	24.8648	23.6677	24.2763	24.206	23.7562	NA	22.8408
O00623;A0A075B773;K7ELY8	Peroxisome assembly protein 12	PEX12	23.9252	24.5537	22.3105	23.7836	22.7014	21.4779	25.0204	24.628	20.7069	24.4702	24.759	24.7207	NA	22.4165	22.1141	23.6581	23.2329	21.6598	24.3281	27.3704	26.4987	24.6025	25.7553	27.4466	25.9872	NA	NA	NA	25.3986	29.086	26.1036	23.5731	NA	23.5601	NA	NA	21.146	NA	24.0938	22.9058	23.3006	21.9357	23.7965	24.477	23.9023	NA	23.7943
A0A075B7B5;B7ZM87;O75044;Q5VZB4;A0A286YEY3;P0DMP2;P0DJJ0;E9PDX4;A0A087X0L1;A0A087WW56	SLIT-ROBO Rho GTPase-activating protein 2;SLIT-ROBO Rho GTPase-activating protein 2B;SLIT-ROBO Rho GTPase-activating protein 2C	SRGAP2;SRGAP2B;SRGAP2C	NA	25.0748	NA	24.7098	23.6767	24.6771	25.4885	23.4017	NA	23.5503	24.3878	NA	NA	NA	NA	NA	NA	NA	NA	25.8627	NA	NA	24.4422	NA	23.7557	NA	NA	25.0041	25.0862	24.6959	24.8876	25.3382	24.9746	NA	25.8829	NA	24.8007	25.3023	25.3002	NA	NA	NA	NA	24.3103	NA	NA	24.8326
A0A075B7B8		IGHV3OR16-12	26.472	24.8235	24.329	25.5672	27.4178	26.4698	25.5016	NA	24.7816	25.1383	27.6895	NA	NA	NA	23.1951	NA	24.8529	23.8004	NA	NA	NA	NA	25.673	NA	23.9335	NA	NA	28.0126	24.7254	NA	NA	24.6815	27.8073	NA	26.2209	26.001	24.1441	25.8925	28.2773	25.0133	NA	26.7786	24.7159	25.331	27.8398	NA	25.4247
A0A075B7D0		IGHV1OR15-1	NA	NA	NA	23.8717	NA	24.9362	24.335	NA	NA	NA	25.423	22.6714	NA	24.2404	NA	NA	NA	25.3621	NA	NA	NA	NA	24.4315	NA	23.8228	NA	24.3187	26.4357	NA	NA	NA	NA	25.2087	NA	24.8939	NA	NA	23.0354	23.4946	25.1324	NA	24.4493	NA	NA	26.0956	NA	25.5902
A0A075B7D8		IGHV3OR15-7	22.675	22.6077	NA	NA	NA	NA	NA	NA	NA	NA	NA	NA	NA	NA	NA	NA	NA	NA	NA	NA	NA	NA	NA	NA	NA	NA	NA	23.4865	NA	NA	NA	NA	25.341	NA	24.2665	NA	NA	NA	23.0417	NA	NA	NA	NA	NA	NA	NA	24.1027
A0A075B7F0		IGHV3OR16-10	NA	NA	NA	NA	NA	NA	NA	NA	NA	NA	NA	NA	NA	NA	NA	NA	NA	NA	NA	NA	NA	NA	NA	NA	NA	NA	NA	NA	NA	NA	NA	NA	NA	NA	NA	NA	NA	NA	NA	NA	NA	NA	NA	NA	NA	NA	NA
V9GY97;A0A087X0V7;A0A087WYH9;A0A075B7G8;J3KPL8;O00213-4;O00213-6;O00213-3;O00213-5;O00213-2;O00213	Amyloid beta A4 precursor protein-binding family B member 1	APBB1	NA	NA	NA	NA	NA	NA	NA	NA	NA	NA	NA	NA	NA	NA	NA	NA	NA	NA	NA	NA	NA	NA	22.721	NA	NA	NA	NA	NA	NA	NA	NA	NA	NA	NA	NA	NA	NA	NA	NA	NA	NA	NA	NA	NA	NA	NA	NA
F6TER3;A0A087WSX8;A0A0G2JLS4;A0A0G2JQ15;A0A0G2JP64;A0A0G2JNM2;A0A0G2JP80;A0A087WSV6;A0A0G2JNQ6;A0A0G2JQ44;D9IDM5;D9IDM6;A0A0B4J1W1;A8MVE2;A0A0G2JQ46;Q8NHL6-4;Q8NHL6-2;Q8NHL6;Q8NHL6-3;F6RVM3;A0A0G2JNK9;A0A0G2JNR3;Q8NHL6-5	Leukocyte immunoglobulin-like receptor subfamily B member 1	LILRB1	NA	NA	NA	NA	NA	NA	NA	NA	NA	NA	NA	NA	NA	NA	NA	NA	NA	NA	NA	NA	NA	NA	NA	NA	NA	NA	NA	NA	NA	NA	NA	NA	NA	NA	NA	NA	NA	NA	NA	NA	NA	NA	NA	NA	NA	NA	NA
A0A087WSV8;P80303-2;P80303;E9PKG6;Q2L696;E9PLR0;E9PLE9;A0A2R8Y6G7;H0YEG8;H0YD18;E9PM22;E9PJP3	Nucleobindin-2;Nesfatin-1	NUCB2;Nucb2	26.2318	28.4599	30.318	28.9184	29.0961	28.961	29.3712	29.9057	28.1925	28.8633	28.493	27.3696	26.4433	27.4945	29.8862	29.4155	29.3854	29.3975	29.002	27.6557	30.0452	27.8978	29.6273	30.0434	29.8702	NA	28.036	29.8336	27.1661	29.5749	28.1317	28.6367	29.4437	28.8784	29.1503	24.9694	28.7878	28.6436	28.1874	30.7005	27.7186	27.2069	30.6191	27.6008	27.4255	NA	27.3691
Q16881;Q16881-6;Q16881-3;Q16881-4;Q16881-2;Q16881-5;A0A087WSY9;A0A182DWI3;A0A087WSW9;F8W809;E9PIR7;Q16881-7;E2QRB9;E9PKD3;A0A0B4J225;E9PIZ5;E9PKI4;E9PLT3;E9PQI3;E9PRI8	Thioredoxin reductase 1, cytoplasmic	TXNRD1	28.5327	29.0997	29.8572	29.6679	30.7848	30.3732	30.8117	24.3518	29.3817	32.0178	31.3687	30.012	28.4678	29.4221	29.3404	29.0722	31.4693	28.4675	29.6995	29.7088	28.3635	30.7282	30.1682	29.2625	29.772	NA	30.3187	28.036	29.7712	29.2136	29.9362	30.6013	30.7273	29.8571	28.6334	29.1229	28.3775	29.1687	29.4165	26.3251	28.843	29.3246	28.4706	29.1185	29.0782	NA	29.0698
A0A087WSY5;Q96IY4;Q96IY4-2	Carboxypeptidase B2	CPB2	29.54	28.5522	26.2938	27.2218	29.3282	28.6112	28.6818	26.2003	27.9226	27.3926	27.5048	26.2396	NA	26.2778	26.4617	23.9763	27.3967	26.4602	27.3393	26.5895	26.8448	25.7149	27.0407	27.3222	26.7021	NA	28.959	28.3067	27.443	26.0359	NA	28.891	27.8347	27.5637	27.9058	24.8997	27.0237	25.5107	27.1604	26.2947	26.5914	26.6971	27.1081	26.875	28.1294	NA	25.9311
A0A087X2I2;A0A087WT12;P36969-2;P36969;K7ERP4;K7EJ20;K7EKX7;K7ENB4;R4GNE4;A0A0A0MTT1;A0A087X247	Glutathione peroxidase;Phospholipid hydroperoxide glutathione peroxidase, mitochondrial	GPX4	30.1293	28.8157	26.5637	26.2769	28.6336	27.8669	29.2713	28.5127	26.6952	29.2748	29.4958	29.0117	28.9321	29.0521	28.6965	28.4542	28.9443	27.737	28.3497	28.1129	27.8829	29.4031	27.8466	28.6584	29.1419	29.0848	29.7354	27.3857	30.087	28.6394	26.5582	27.2612	29.3723	27.0939	28.9329	26.7623	28.5213	28.6629	28.9526	28.3586	29.0938	30.1548	28.489	28.675	29.686	NA	29.6327
A0A087WT20;Q9NV06;B3KME9;A0A087X1F8;E5RHM4	DDB1- and CUL4-associated factor 13	DCAF13	NA	26.123	25.5062	24.0288	24.8386	24.749	23.3894	26.7908	26.2107	23.9891	25.2728	NA	NA	26.1681	23.7294	24.3677	25.5683	NA	NA	NA	NA	NA	25.932	24.1584	23.3708	NA	NA	NA	23.5296	26.4307	24.7812	27.9784	24.7388	30.164	25.2942	22.3324	24.3953	23.8877	24.5869	24.0444	24.3073	NA	23.5258	25.1024	NA	NA	NA
A0A087WV67;A0A087WT23;O00124-3;O00124;A0A087WUA4;O00124-2	UBX domain-containing protein 8	UBXN8	NA	NA	NA	23.9555	NA	NA	NA	NA	21.998	NA	NA	NA	24.6553	NA	23.9229	NA	24.1911	NA	NA	NA	23.64	NA	25.9198	22.574	23.7352	NA	26.4284	NA	NA	23.5446	25.8997	NA	NA	23.0656	NA	NA	NA	23.5173	NA	NA	NA	NA	NA	NA	NA	NA	NA
A0A087WT64;Q07820	Induced myeloid leukemia cell differentiation protein Mcl-1	MCL1	NA	24.9348	25.0638	NA	NA	NA	NA	NA	NA	23.982	NA	NA	NA	NA	24.8378	23.6936	24.0532	NA	NA	NA	NA	NA	23.9628	NA	24.2328	NA	NA	NA	NA	NA	NA	24.8107	NA	25.2613	NA	NA	NA	NA	NA	NA	NA	NA	NA	NA	NA	NA	NA
A0A087WW73;A0A087WT80;Q9NQ66-2;Q9NQ66;A0A1B0GWB6;H0YCJ2;A0A0D9SF51;A0A0D9SG17;A0A1B0GW62;A0A0D9SGI7;A0A1B0GVC1;Q8IV92;B1AK73;A0A0D9SFE7	Phosphoinositide phospholipase C;1-phosphatidylinositol 4,5-bisphosphate phosphodiesterase beta-1	PLCB1	NA	NA	25.5755	NA	NA	NA	NA	NA	NA	NA	NA	24.2412	NA	NA	24.2867	NA	NA	25.6497	26.3163	26.5629	NA	NA	NA	NA	24.275	NA	NA	NA	NA	NA	NA	NA	NA	NA	NA	NA	23.3969	NA	24.3049	NA	NA	NA	NA	23.68	NA	NA	23.8974
A0A087WT84;Q9H9V9-2;Q9H9V9	JmjC domain-containing protein 4	JMJD4	NA	NA	NA	NA	NA	NA	NA	NA	NA	NA	NA	NA	NA	NA	NA	NA	NA	NA	NA	NA	NA	NA	24.4183	NA	NA	NA	NA	NA	NA	NA	NA	NA	22.655	25.6851	NA	NA	NA	NA	NA	NA	NA	NA	NA	NA	NA	NA	NA
A0A087WTA5;E7ERK9;Q9UI10-3;Q9UI10;Q9UI10-2;A0A087WW69;H7C2L8	Translation initiation factor eIF-2B subunit delta	EIF2B4	27.9585	26.6178	26.8431	26.8912	27.1991	27.3568	25.664	27.0031	27.581	27.2076	27.1649	25.4649	NA	25.906	26.6684	26.2883	26.8774	NA	NA	26.0323	26.0676	25.5279	26.3765	26.6047	27.1609	NA	27.3318	26.0639	27.3919	26.7102	NA	28.2556	25.4987	27.8385	25.9558	26.4437	26.7075	27.0205	27.0037	26.8243	26.5638	26.5126	26.3949	27.3299	26.9764	NA	27.2335
A0A087WTA8;P08123	Collagen alpha-2(I) chain	COL1A2	33.097	33.6021	32.8439	26.7012	30.5398	29.7737	29.8702	33.2281	26.9525	29.6231	30.2327	30.5631	30.7115	23.2964	29.6941	29.2469	28.0409	28.5871	31.1269	20.4628	21.7301	31.1994	23.6018	21.9084	33.0976	25.187	31.4289	35.4208	29.6507	22.0947	18.774	30.5965	29.0493	28.2492	32.7224	27.75	32.11	26.0728	30.3954	28.036	25.8994	30.3994	32.8454	29.5331	27.2157	29.2104	28.8558
A0A087WTJ0;A0A087X072;O94761	ATP-dependent DNA helicase Q4	RECQL4	NA	NA	NA	NA	NA	NA	NA	NA	NA	NA	NA	NA	NA	NA	NA	NA	NA	NA	NA	NA	NA	NA	NA	NA	NA	NA	NA	NA	NA	NA	NA	NA	NA	NA	NA	NA	25.7969	NA	NA	26.7807	NA	NA	NA	NA	NA	NA	NA
A0A087WTJ2;Q96F15;Q96F15-2	GTPase IMAP family member 5	GIMAP1-GIMAP5;GIMAP5	27.5424	29.4499	25.5368	24.9529	25.5919	24.8437	26.7409	30.1647	24.4809	25.6551	27.2742	27.2172	27.9153	27.9941	28.3308	25.0739	27.4093	25.6252	26.7054	28.0307	26.5733	28.6354	27.0427	23.6862	28.3148	NA	29.1618	28.9266	25.9367	26.1429	26.3809	27.8444	27.7159	26.4529	27.1979	26.0328	25.1027	24.2399	26.3258	25.6165	25.2879	26.8108	25.5655	26.1657	25.9673	NA	26.8841
A0A087WTK0;A0A087WVC6;Q12913;Q12913-2;E9PPH3	Protein-tyrosine-phosphatase;Receptor-type tyrosine-protein phosphatase eta	PTPRJ	24.2239	26.1948	NA	NA	24.5185	27.472	26.9263	23.1653	24.3558	NA	25.3696	23.3922	NA	27.068	25.8463	NA	24.6763	NA	NA	NA	24.802	NA	25.343	NA	25.2665	NA	25.8424	27.3709	23.427	NA	NA	27.4742	26.8775	23.0934	25.7958	24.1107	23.5882	23.9154	25.9891	NA	NA	24.4978	24.1549	22.9991	26.3266	NA	NA
A0A087WTM1;Q9Y6N7-6;Q9Y6N7-5;Q9Y6N7-4;Q9Y6N7-3;Q9Y6N7;Q9Y6N7-2;A0A087WZ85;A0A0A0MSX4;H7C4Y7	Roundabout homolog 1	ROBO1	NA	24.8439	25.1129	24.8124	25.359	24.5011	NA	NA	NA	25.6149	NA	NA	NA	NA	NA	NA	NA	NA	NA	NA	24.919	NA	NA	NA	24.542	NA	NA	NA	25.2805	NA	NA	NA	NA	NA	NA	NA	24.3788	25.1974	23.9249	NA	NA	NA	25.5015	24.6654	24.8424	NA	25.6473
A0A087WTS0;P18283;H0YJK8;G3V4J6;G3V323	Glutathione peroxidase;Glutathione peroxidase 2	GPX2	27.3091	27.0384	26.1209	27.1577	28.7325	28.4066	29.5367	NA	22.5654	30.245	27.4582	24.0103	27.6051	27.1653	24.6699	NA	27.6781	25.6172	24.6305	24.9536	24.8682	NA	24.5733	27.8278	25.1153	NA	26.2175	26.146	26.8729	NA	24.7646	27.1197	NA	29.5696	27.1667	25.729	26.5165	27.17	26.3297	28.6729	28.3892	25.2104	28.5457	28.1265	28.084	NA	27.3037
Q5JWB9;A0A087WTT2;Q96A57;Q96A57-2	Transmembrane protein 230	TMEM230	NA	NA	24.6255	24.9948	24.7383	NA	23.8487	NA	25.486	25.479	NA	24.2895	NA	NA	NA	23.8992	NA	NA	NA	NA	NA	NA	NA	NA	NA	NA	NA	NA	NA	NA	NA	NA	NA	25.7184	NA	NA	NA	24.7997	25.333	NA	25.108	NA	NA	24.605	NA	NA	NA
A0A087WTY7;Q9H227;A0A087WWR5;Q9H227-2	Cytosolic beta-glucosidase	GBA3	28.4731	22.0363	22.2244	NA	22.0896	21.7138	23.0557	NA	21.8004	22.4185	26.7844	24.5985	21.8717	21.5067	24.3167	22.2045	28.2802	23.0616	22.0581	22.4416	25.4042	NA	22.8551	21.4027	23.9829	NA	22.3467	22.1981	25.3997	NA	21.121	22.1285	23.1448	22.2219	25.3782	NA	26.543	NA	21.253	22.0088	29.7257	29.8493	NA	26.0341	29.4942	NA	29.246
A0A087WU02;Q96RQ1;F8VPA6;F8W0R1;H0YI50;F8VR88;F8VUZ2;H0YI58	Endoplasmic reticulum-Golgi intermediate compartment protein 2	ERGIC2	26.9697	26.3578	27.2512	27.3771	26.8413	27.6323	27.9972	NA	26.2104	25.5065	28.6532	28.3688	26.8531	NA	27.3736	25.8824	28.1138	25.4987	26.4465	26.1176	27.9889	26.3612	26.9151	27.2003	28.891	NA	25.5253	27.0651	27.2233	26.8146	26.6728	27.8746	26.0082	27.4785	26.4831	NA	26.2539	26.3597	26.6396	25.4194	25.6525	26.1428	26.1295	25.355	27.2327	NA	27.1282
A0A087WU07;Q5TGZ0;Q5TGZ0-2;R4GNA1;A0A3B3IRY5;R4GMM1;R4GMY4	MICOS complex subunit MIC10	MINOS1;MINOS1-NBL1	27.4284	29.4101	26.7197	NA	NA	24.826	25.6431	28.3303	24.997	26.9774	NA	25.8343	NA	NA	25.9276	26.6385	28.1919	28.2311	28.2929	27.2646	28.699	NA	29.1102	25.8947	NA	NA	NA	27.7757	27.9636	27.4781	NA	28.6776	25.5031	NA	26.3733	NA	26.6954	NA	25.9185	26.5886	26.5747	25.6612	NA	25.7979	NA	NA	NA
A0A087WU25		ACSM2B	25.402	25.1243	25.8745	NA	24.894	24.9043	NA	23.3049	25.5381	NA	26.7188	NA	NA	24.0706	23.7549	20.0014	26.5073	24.1352	24.8227	24.4447	24.5913	23.7478	27.1262	25.6644	NA	NA	NA	NA	26.0147	24.4019	NA	NA	NA	26.0039	NA	NA	NA	24.8887	25.0576	24.1384	24.0504	26.5216	24.8509	NA	28.5485	NA	27.7063
Q13030;E7EQF3;A0A087WU29;A0A0C4DFT7;P02724-3;P02724-2;P02724;K9JIK7;E9PH25;E9PD10;K9JI14;A0A2R8Y7F9	Glycophorin-A	GPErik;GYPA	NA	NA	NA	NA	NA	23.3184	NA	NA	23.9635	NA	NA	NA	NA	NA	25.0922	24.4512	NA	26.1446	NA	NA	NA	25.4712	NA	NA	NA	NA	25.045	NA	NA	NA	NA	NA	NA	NA	24.7404	NA	NA	NA	NA	24.4499	NA	23.6498	NA	NA	NA	NA	NA
A0A087WU31;A0A0A0MTB7;P51790-4;P51790-5;P51790;E9PE15;P51790-2;G3XAG5;P51793-2;P51793	Chloride channel protein;H(+)/Cl(-) exchange transporter 3	CLCN3	22.5713	NA	22.7513	27.6165	23.7185	24.5914	23.0441	NA	26.897	NA	25.3201	NA	NA	NA	26.9711	NA	NA	NA	25.2443	24.1691	25.4028	NA	NA	24.1871	26.0318	NA	NA	23.5235	23.5347	NA	NA	24.5889	NA	NA	23.2311	NA	NA	23.366	24.2386	NA	NA	NA	27.9039	NA	NA	NA	23.7218
A0A087WU53;Q9H0U3;Q9H0U3-2	Magnesium transporter protein 1	MAGT1	28.8336	29.9376	28.6924	29.6328	28.4463	29.1445	28.2083	29.8734	28.3531	27.6961	29.1042	29.6558	27.9287	28.4525	29.4824	29.5717	29.1913	29.834	28.333	27.9357	29.7217	28.0195	29.627	29.5354	29.7139	24.9993	28.3384	29.5082	28.1713	28.8276	25.9938	29.8904	27.899	29.9537	29.1632	25.4118	28.1605	27.6933	27.9967	27.7886	28.0346	28.9133	28.2386	27.6166	29.0928	NA	28.5302
A0A087WU76		HSD11B1	NA	NA	NA	NA	NA	NA	NA	NA	NA	NA	NA	NA	NA	NA	NA	NA	NA	NA	NA	NA	NA	NA	NA	NA	NA	NA	NA	NA	NA	NA	NA	NA	NA	NA	NA	NA	NA	NA	NA	NA	NA	NA	NA	NA	23.6087	NA	NA
A0A087WUB9;Q8WYA6-4;Q8WYA6;Q8WYA6-3;Q8WYA6-2;A2A2P1	Beta-catenin-like protein 1	CTNNBL1	27.6934	26.8634	27.4958	26.6902	26.7361	27.5166	26.8085	NA	27.4369	27.1562	28.2421	25.2146	NA	24.954	27.0924	26.4795	28.4736	26.0123	26.7737	27.0083	27.9605	26.3589	26.0714	25.6582	28.5963	NA	26.3625	27.5272	28.6025	25.6731	24.0627	26.5303	26.9579	27.0098	27.1372	NA	26.6119	25.9282	26.5338	25.3684	26.262	27.52	26.2902	26.4049	27.1468	NA	28.0521
A0A087WUC4		ADH1C	NA	NA	NA	NA	NA	NA	NA	NA	NA	NA	NA	NA	NA	NA	NA	NA	NA	NA	NA	NA	NA	NA	NA	NA	NA	NA	NA	NA	NA	NA	NA	NA	NA	NA	NA	NA	NA	NA	NA	NA	NA	NA	NA	NA	NA	NA	NA
A0A087WUC6;E9PI68;Q15005;E9PL01;E9PRB9;H0YE04	Signal peptidase complex subunit 2	SPCS2	29.095	31.193	29.6578	29.299	29.9921	29.5369	29.2651	28.7808	29.3919	29.819	29.4255	30.0227	29.029	29.9894	31.3146	30.2533	28.8212	30.0701	29.0549	29.0867	31.733	30.0333	30.2985	31.1504	29.9552	NA	30.2026	31.8799	29.46	30.2361	29.5567	29.7862	29.7743	30.7478	30.3008	27.2125	28.7191	30.1641	29.3311	29.6535	29.8028	28.7934	29.0787	30.1348	29.8162	NA	29.4802
A0A0A0MQV6;A0A087WUF6;P09038-2;P09038-3;P09038-1;P09038	Fibroblast growth factor;Fibroblast growth factor 2	FGF2	NA	NA	NA	25.0277	NA	NA	NA	25.5575	NA	23.7932	24.4815	NA	NA	NA	NA	NA	NA	NA	NA	24.1361	NA	23.7737	NA	NA	23.4809	NA	NA	NA	NA	NA	NA	23.1365	23.8611	NA	NA	NA	NA	NA	23.4799	NA	NA	NA	NA	NA	NA	NA	23.6195
A0A087WUI4;A0A087X1U0;Q15661-2;A0A0C4DGM1;A0A0C4DFZ7;Q9BZJ3;Q9BZJ3-2;A6NIE9	Tryptase alpha/beta-1	TPSB2;TPSAB1	28.775	32.3535	25.799	31.2618	29.0612	29.8084	31.5186	27.4399	25.8867	29.481	28.3683	30.4971	29.2433	26.7971	32.9744	29.7774	30.0174	31.9832	30.4345	28.8552	30.9581	32.5245	27.6471	25.322	27.4639	NA	30.8445	33.8859	29.7995	28.292	NA	26.0646	30.0222	24.8265	30.3149	32.1045	28.9016	28.327	29.9867	29.3867	28.6288	29.2616	27.9818	27.2389	28.0134	NA	28.8122
G3V4U3;A0A087WV79;A0A087WUJ8;A0A087X174;A0A087WZR1;P40305-1;P40305	Interferon alpha-inducible protein 27, mitochondrial	IFI27	NA	NA	NA	NA	NA	NA	NA	NA	22.7936	NA	NA	NA	NA	NA	NA	NA	NA	NA	NA	NA	NA	NA	NA	NA	NA	NA	NA	NA	NA	NA	NA	NA	NA	NA	NA	NA	NA	NA	NA	NA	NA	NA	NA	NA	NA	NA	NA
A0A087WUK2;O14979;O14979-3;O14979-2	Heterogeneous nuclear ribonucleoprotein D-like	HNRNPDL	24.402	27.8689	27.8753	26.7131	27.8889	28.2687	28.9749	28.0728	28.0633	27.6911	26.7836	26.0975	26.2782	29.6474	26.8324	27.4619	27.7682	27.8588	NA	28.428	25.5828	27.8121	27.0747	25.6856	27.2067	NA	29.023	27.5842	26.857	25.9061	24.2735	27.8257	29.4926	27.4038	26.3011	28.5616	27.2115	27.7784	28.2458	27.3342	26.3862	25.8177	27.8005	26.8638	25.6326	NA	21.9085
A0A087WUL2		PSMB3	NA	NA	NA	NA	NA	NA	NA	NA	NA	NA	NA	NA	NA	NA	NA	NA	NA	NA	NA	NA	NA	NA	NA	NA	NA	NA	NA	NA	NA	NA	NA	NA	NA	NA	NA	NA	NA	NA	NA	NA	NA	NA	NA	NA	NA	NA	NA
A0A087WZG9;B4DSP0;A0A087WXK2;A0A087WUL4;A0A087WX23;Q86TG7-2;Q86TG7;A0A087WYS2	Retrotransposon-derived protein PEG10	PEG10	NA	23.9482	NA	NA	NA	NA	NA	NA	NA	NA	24.9617	NA	NA	NA	NA	NA	NA	NA	NA	NA	NA	NA	NA	NA	NA	NA	22.6757	NA	NA	NA	NA	NA	NA	NA	NA	NA	24.3312	NA	NA	NA	NA	NA	24.7348	NA	NA	NA	24.3371
A0A087WUQ6;P07203;A0A2R8Y6B6;A0A494C1C9;A0A494C118;P07203-2	Glutathione peroxidase;Glutathione peroxidase 1	GPX1	30.7674	30.3638	28.8391	29.0663	30.6247	30.3477	31.3361	29.7426	28.8789	30.6793	30.2334	31.3106	30.077	30.9416	30.7899	30.6297	30.8109	30.6368	31.022	31.278	30.103	30.378	30.7791	31.1828	30.4435	21.6551	31.5913	30.9866	30.4254	30.047	28.9958	30.0303	31.1674	30.0871	30.6897	31.3715	30.4586	30.3575	30.4457	30.3933	30.2535	30.0454	30.4044	30.8807	30.819	NA	30.5745
E7ETK0;A0A2R8Y849;A0A087WUS0;A0A2R8YD14;P62847-2;P62847-3;P62847;P62847-4;A0A2R8Y8A0	40S ribosomal protein S24	RPS24	29.4177	29.4749	29.3263	29.2208	29.2968	29.8298	29.226	NA	29.668	30.1192	29.821	29.2419	27.745	27.1452	29.3606	28.9628	29.4172	29.8287	26.7636	28.5803	27.5686	28.4303	28.9461	28.4075	29.8021	27.0188	30.2057	29.3602	28.1749	28.8759	28.5757	28.4637	26.7833	29.8436	29.6006	24.3123	29.4748	29.5022	29.4993	30.3528	29.2793	28.9346	30.5605	29.157	29.5171	NA	29.5658
A0A087WUT6;O60841	Eukaryotic translation initiation factor 5B	EIF5B	28.3679	28.0285	28.4139	29.2342	28.8748	28.7677	28.8451	26.1836	29.1387	28.4637	29.2593	24.8181	26.7248	28.6683	27.9372	26.6998	29.0355	27.9241	26.2499	26.1784	26.2405	26.8641	28.1469	25.118	29.0699	NA	28.1504	26.1588	28.1888	26.8473	26.1851	28.7336	29.5322	27.8735	27.7748	26.3027	28.0574	28.5408	28.2842	28.6777	28.5192	28.1732	28.7787	28.1806	28.2251	NA	28.6287
A0A087X0G7;A0A087WUW6;A0A087X1B1;Q9Y6K9;Q9Y6K9-2;C9JN51;Q9Y6K9-3;A0A087WV30;C9J2V2;C9JH59;C9JCG6	NF-kappa-B essential modulator	IKBKG	NA	24.4182	24.288	24.2881	25.7487	24.974	25.2265	NA	23.6845	25.1031	NA	24.2633	24.9852	25.5563	25.3799	NA	25.4995	NA	NA	NA	NA	NA	24.6888	NA	25.1623	NA	25.6478	24.693	25.4772	NA	NA	25.1302	27.0103	25.7002	NA	NA	NA	24.1302	24.8319	24.9986	NA	NA	23.9496	23.624	NA	NA	NA
Q9NXU5;A0A087WUW9;A0A0B4J222	ADP-ribosylation factor-like protein 15	ARL15	23.6499	25.3517	24.7142	24.1143	23.751	23.1187	NA	NA	NA	24.2853	NA	NA	25.851	NA	26.0484	NA	24.3151	26.0451	NA	26.0195	23.8671	24.4826	23.5487	23.5539	23.7389	NA	NA	23.5834	24.005	24.7961	NA	23.9911	23.2361	NA	23.3108	NA	NA	23.0815	24.0202	23.4203	NA	NA	NA	NA	22.985	NA	23.9587
B4DGW0;A0A087WUY7;O75928-3;O75928-2;O75928;O75925;O75925-2	E3 SUMO-protein ligase PIAS2;E3 SUMO-protein ligase PIAS1	PIAS2;PIAS1	NA	NA	NA	NA	NA	NA	NA	NA	NA	NA	NA	NA	NA	NA	NA	NA	NA	NA	NA	NA	NA	NA	NA	NA	NA	NA	NA	23.4651	NA	NA	NA	NA	NA	NA	NA	NA	NA	NA	NA	NA	NA	NA	NA	NA	NA	NA	NA
Q99417;A0A087WV05;A0A0D9SEI7	C-Myc-binding protein	MYCBP	NA	25.0949	26.0714	24.9202	26.4048	26.3968	26.1295	NA	25.6509	24.2438	NA	NA	NA	26.4847	NA	NA	NA	NA	26.602	24.669	NA	25.572	25.7856	NA	23.4338	NA	23.265	24.2299	23.6109	NA	25.6527	NA	26.7783	25.2257	24.3629	NA	24.8896	24.8521	24.2753	25.0636	24.9682	NA	25.6114	24.9875	24.6588	NA	NA
F8W7C6;A0A087WV22;H7C123;H7C2C5;H7C2U2		RPL10	NA	26.5113	27.4028	NA	NA	NA	NA	NA	NA	NA	NA	NA	23.2319	NA	NA	26.1257	25.5286	NA	NA	NA	NA	25.4843	26.3218	NA	25.5137	NA	NA	27.181	25.6416	NA	25.6545	26.7089	26.1817	27.6617	NA	NA	26.6674	NA	NA	NA	NA	24.5264	NA	NA	25.4689	NA	24.8343
A0A087WV24;P20711-3;P20711;H7BZF7;A0A087WU57;P20711-4;P20711-2;F8WER1	Aromatic-L-amino-acid decarboxylase	DDC	26.8304	25.6538	26.9574	26.0496	28.2029	23.2344	24.7543	26.5313	28.317	28.1853	28.4501	28.217	22.5835	24.7297	28.7542	26.4234	27.755	25.6519	28.0253	24.0958	27.451	25.8435	26.5132	22.9174	23.1168	21.757	25.929	25.5469	26.9307	24.3883	23.5948	23.73	24.4202	27.0058	25.5312	25.5651	27.452	27.5836	25.2802	25.8198	28.2517	27.7695	26.7752	26.386	24.3896	NA	28.0423
A0A087WVA1;P62341;Q6IAK0;F8WBD0	Selenoprotein T	SELT	25.317	26.0168	24.0816	24.9152	NA	23.6843	24.5962	NA	NA	25.0273	25.8518	26.3667	29.1255	25.4454	27.059	23.8737	24.9011	NA	23.6628	25.4767	27.1231	26.2903	25.6917	27.186	27.0287	NA	25.3818	24.8706	25.6881	26.252	25.3868	25.0966	NA	26.0467	25.2352	26.3052	25.4112	NA	NA	NA	NA	25.3338	24.6454	NA	25.4328	NA	25.1957
A0A087WVF7;Q9NZM3-2;Q9NZM3;Q9NZM3-4;Q9NZM3-3;E7EPJ2;F8W719;H7BZD4;H0Y3G5	Intersectin-2	ITSN2	NA	NA	NA	NA	25.1722	26.6871	24.8954	26.6479	25.4134	24.1828	NA	NA	NA	26.5529	NA	27.3212	26.1084	NA	24.8526	NA	NA	NA	NA	NA	26.1273	NA	25.3077	NA	26.1929	NA	NA	25.8979	25.8006	21.1067	NA	NA	24.6311	24.8672	24.1374	27.2785	24.4887	NA	24.8462	24.7102	24.4759	NA	NA
A0A087WVI0;E9PBL8;Q8WTW3;J3KRP4;J3KSY3;J3QKY9;J3QLT5	Conserved oligomeric Golgi complex subunit 1	COG1	25.5733	24.9876	26.0491	26.3469	25.7912	25.4401	25.4666	NA	26.8391	26.4114	26.1526	NA	26.9235	NA	25.6205	25.3065	27.254	24.0086	23.9755	25.1071	23.7225	23.4726	25.205	24.0352	27.1871	NA	23.4173	24.7324	25.4909	26.1006	26.222	25.0924	24.2493	27.3471	24.2656	NA	23.6145	24.4829	24.7558	24.4758	24.5063	NA	23.9098	23.7538	25.6537	NA	25.7695
A0A087WVM2;Q8N6Q3;Q8N6Q3-2	CD177 antigen	CD177	NA	NA	NA	22.9996	23.9624	26.2717	26.4488	NA	NA	NA	23.7627	NA	NA	NA	24.3035	24.7542	25.055	NA	NA	NA	NA	NA	28.0156	NA	23.6014	NA	NA	24.2978	NA	NA	NA	26.993	24.6918	22.3954	NA	NA	NA	NA	23.0712	NA	NA	NA	NA	NA	24.7494	NA	NA
A0A087WVM4;B7ZM99;Q6UB35;H0Y327;Q6UB35-2;Q5JYA8;Q5JYA3;Q4VXM0;Q4VXM1;Q4VXV2	Monofunctional C1-tetrahydrofolate synthase, mitochondrial	MTHFD1L	27.7689	29.604	26.7273	25.8595	27.2594	27.0806	26.1918	25.2512	23.2201	26.3143	25.0594	28.9101	NA	28.2525	26.2332	27.9761	24.4746	27.4325	30.8722	30.4071	26.8358	22.8064	28.8018	27.3222	27.7622	25.4506	29.121	28.47	27.2298	22.9336	26.207	31.3374	25.3035	25.9064	25.6185	NA	NA	25.6865	27.2019	25.209	25.8214	22.9997	26.9726	23.9036	25.3016	NA	26.3728
Q14517;A0A087WVP1;D6RCE4	Protocadherin Fat 1;Protocadherin Fat 1, nuclear form	FAT1	NA	NA	NA	NA	23.9108	NA	NA	NA	23.4527	24.552	NA	NA	NA	NA	NA	22.3272	NA	NA	NA	NA	NA	NA	NA	NA	NA	NA	NA	NA	NA	NA	NA	NA	NA	NA	NA	NA	NA	23.2352	24.0402	NA	NA	NA	NA	NA	NA	NA	NA
A0A087WVQ6;Q00610-2;Q00610;J3KS13;K7EJJ5;J3KRF5;J3KSQ2;J3QL20;A0A087WV74;A0A087WXH4;F5H5N6	Clathrin heavy chain;Clathrin heavy chain 1	CLTC	33.7239	33.6516	34.2083	34.3603	34.1547	34.3648	34.2651	32.4392	33.8645	33.8769	34.7937	31.901	33.5518	33.5447	33.3021	33.3388	33.9984	33.5404	32.0347	33.2507	32.2823	33.6139	33.3232	32.1807	34.3283	28.6646	33.719	34.2713	33.4651	32.991	32.6077	34.2027	34.1546	33.7218	33.3586	33.3262	33.5993	33.5441	33.9981	33.075	33.4738	33.663	33.4834	33.5395	33.6889	NA	33.5983
A0A087WVS8;Q70IA6-2;Q70IA6;Q70IA6-3	MOB kinase activator 2	MOB2	24.5976	25.167	23.8451	23.8956	24.2651	24.0331	26.4079	NA	25.0309	24.0969	24.8306	26.0367	NA	NA	25.5045	NA	NA	NA	NA	NA	NA	NA	25.0838	21.7486	23.9216	NA	NA	NA	NA	NA	NA	25.569	27.0334	23.9971	24.9403	26.0917	NA	24.33	NA	NA	25.7052	24.0562	NA	NA	NA	NA	NA
A0A087WVT6;Q9BWW4-2;Q9BWW4-3;Q9BWW4;D6RAC5;U3KQ46;Q9NW25;A0A087X159;P81877-2;P81877-4;P81877-5;P81877-3;P81877;Q9BWG4-2;Q9BWG4	Single-stranded DNA-binding protein 3;Single-stranded DNA-binding protein 2;Single-stranded DNA-binding protein 4	SSBP3;SSBP2;SSBP4	NA	24.065	NA	NA	26.7405	25.9751	NA	NA	23.7541	23.3991	23.9326	NA	NA	NA	NA	22.0815	23.9013	NA	NA	NA	24.7957	25.0038	24.4481	NA	NA	NA	NA	NA	NA	NA	NA	NA	NA	23.2932	NA	NA	27.0966	NA	24.8783	22.9193	NA	18.9093	24.1264	23.5601	24.1354	NA	NA
A0A087WVX4;P49895-4;P49895;P49895-2;D3DQ42;A0A182DWI2;C6ZRC2;A0A087WYB0;P49895-7;P49895-5;E9PM07;E9PI35;P49895-3	Iodothyronine deiodinase;Type I iodothyronine deiodinase	DIO1	26.7322	23.9799	24.1391	24.4525	23.6609	NA	25.0938	NA	22.5888	26.5863	NA	NA	NA	NA	NA	NA	NA	NA	21.722	24.6433	25.0802	NA	NA	23.4853	23.7084	NA	23.6425	NA	27.0913	24.9242	NA	26.7269	NA	23.4203	25.3635	NA	NA	25.2938	23.2864	NA	24.661	NA	22.563	25.2676	24.2756	NA	26.3972
A0A087WVZ9;P19388;A0A087WWX0;A0A0A0MQR7;A0A087WVN5	DNA-directed RNA polymerases I, II, and III subunit RPABC1	POLR2E	25.5548	26.5354	26.3438	24.9919	25.6325	25.1664	25.1617	26.5403	25.5658	26.3015	26.6223	29.1147	25.6184	27.3595	25.8778	NA	25.5131	22.5162	24.6883	25.3155	25.8303	25.5962	24.9779	NA	26.6207	NA	25.9467	26.0623	25.7063	25.2893	NA	27.2876	27.582	26.8154	24.9235	26.0732	25.0832	25.9032	26.1506	25.5998	26.0147	25.5409	25.7441	25.4216	25.6383	NA	25.6204
A0A087WW00;C9J9H9;Q9Y2X8;P51668;D6RA11	Ubiquitin-conjugating enzyme E2 D4;Ubiquitin-conjugating enzyme E2 D1	UBE2D1;UBE2D4;UBE2D3	26.0669	25.2107	NA	NA	NA	21.8752	26.5205	NA	NA	NA	NA	24.8294	NA	25.1739	NA	NA	NA	NA	NA	NA	NA	24.8504	24.0466	NA	NA	NA	25.9568	25.6547	NA	NA	NA	NA	NA	NA	23.768	NA	24.4223	22.7446	NA	NA	NA	NA	22.3192	NA	NA	NA	NA
A0A087WW40;Q9Y371;Q9Y371-2;Q9Y371-3	Endophilin-B1	SH3GLB1	26.7382	24.2617	28.0766	28.412	28.2001	24.8117	29.1269	25.3987	25.8226	24.8483	26.6315	24.46	26.6536	24.7862	NA	28.5523	26.3537	26.3074	NA	27.0996	23.7709	29.0311	25.7128	25.8189	26.9469	NA	28.8644	24.6939	25.1291	25.6651	NA	26.4809	27.685	28.3665	25.5995	26.8496	25.229	26.5162	25.8207	26.8635	25.6794	26.7852	26.3963	26.4283	25.5996	NA	23.8851
Q9C0D9;A0A087WW58;C9JAG1	Ethanolaminephosphotransferase 1	EPT1	25.0898	25.8276	23.2315	25.4434	24.1302	24.9906	24.3669	NA	24.3372	24.6685	23.0304	NA	23.8268	NA	26.2986	NA	26.397	25.6221	26.2075	24.7757	27.607	22.8709	25.6242	25.824	25.8147	NA	NA	24.8299	26.4455	25.9129	24.5018	23.967	NA	26.6494	25.0648	NA	24.0914	24.2451	NA	22.0319	24.5623	24.5986	24.5986	24.8619	25.3181	NA	26.0398
A0A087WW77;Q15334	Lethal(2) giant larvae protein homolog 1	LLGL1	NA	NA	NA	22.8678	NA	NA	NA	NA	23.0181	22.6521	NA	NA	NA	NA	NA	NA	NA	NA	NA	NA	NA	NA	NA	NA	22.6734	NA	NA	NA	NA	NA	NA	NA	NA	NA	NA	NA	NA	NA	24.1171	NA	NA	NA	23.1975	NA	NA	NA	23.2538
A0A087X0Q4;A0A087WW87;P01614	Ig kappa chain V-II region Cum	IGKV2-40	NA	NA	NA	NA	NA	NA	NA	NA	NA	NA	NA	NA	NA	NA	NA	NA	NA	NA	NA	NA	NA	NA	NA	NA	NA	NA	NA	23.1527	23.5183	NA	24.0197	NA	NA	NA	NA	NA	23.3299	NA	NA	NA	NA	NA	NA	23.6515	NA	NA	23.7877
A0A087WW88		CHMP2B	NA	NA	NA	NA	NA	NA	NA	NA	NA	NA	NA	NA	NA	NA	NA	NA	NA	NA	NA	NA	NA	NA	NA	NA	NA	NA	NA	NA	NA	NA	NA	NA	NA	NA	NA	NA	NA	27.1121	NA	NA	NA	NA	NA	NA	NA	NA	NA
A0A087WWA3;Q4R9M9;O60333-2;O60333;O60333-4;A0A0U1RQL3	Kinesin-like protein;Kinesin-like protein KIF1B	KIF1B;KIF1Bbeta	25.0167	25.2126	26.3459	24.6634	25.5676	25.1555	NA	NA	24.8106	24.8764	25.4725	NA	26.417	NA	NA	23.738	NA	NA	NA	25.1519	NA	24.7352	26.5277	NA	NA	NA	24.8115	NA	NA	27.3928	NA	26.0101	24.9113	25.7726	NA	26.315	24.8264	25.3535	23.9525	NA	25.5716	25.0286	NA	24.8342	NA	NA	NA
A0A087WWF1;Q8WWX9	Selenoprotein M	SELM	NA	24.7075	NA	23.2204	25.3709	25.0276	25.7722	NA	NA	22.6287	NA	24.2199	NA	NA	25.3115	NA	25.6141	25.3189	25.3607	24.0038	NA	23.8348	22.5551	NA	23.8221	NA	24.3162	26.5475	NA	NA	NA	NA	24.8718	25.0389	22.5236	NA	NA	NA	24.8731	23.2574	NA	NA	23.4838	22.9227	NA	NA	NA
A0A087WWF6;P49005;F8W8R3;C9IZD2;C9J8Z7;C9JLE1;C9JHC7;H7C1B3	DNA polymerase delta subunit 2	POLD2	NA	NA	23.5486	NA	NA	24.9741	23.0084	NA	24.696	24.9088	26.3456	NA	NA	24.7538	NA	NA	NA	NA	NA	NA	NA	NA	24.7928	NA	26.3287	NA	25.7165	NA	NA	NA	NA	NA	NA	25.5186	NA	NA	NA	24.4842	24.7604	NA	NA	27.7658	NA	NA	NA	NA	NA
A0A087WWI0;Q9H2I8;A0A087WZZ7;M0R2H0	Leucine-rich repeat-containing protein C10orf11	C10orf11	25.9928	23.9682	20.9886	24.4951	26.1521	22.9182	25.1031	NA	NA	23.8363	25.4542	25.1715	NA	24.722	24.3303	25.2895	25.5216	NA	26.0719	24.2654	NA	NA	25.2835	24.5227	24.1622	NA	24.479	NA	24.9092	25.6768	25.3833	25.4455	NA	23.8	24.0623	22.5613	25.3221	23.1709	23.6032	24.6133	23.6798	24.8765	NA	24.848	24.5424	NA	22.5191
A0A3B3IU98;A0A0C4DGT3;A0A2R8Y7T6;A0A087WWK8;A0A3B3IRZ4;Q6DN90-2;Q6DN90;A0A2R8Y695;A0A1W2PRJ5;A0A1W2PPU7	IQ motif and SEC7 domain-containing protein 1	IQSEC1	27.9227	25.8185	25.8752	26.0619	22.9979	24.5036	NA	27.4316	25.4866	27.2439	26.1662	NA	NA	26.4009	27.3037	26.4341	25.4991	25.6456	25.3492	26.2542	27.5489	27.6324	27.1893	26.2817	26.925	NA	24.8342	24.5333	25.6873	26.4504	25.7956	25.0043	24.2445	26.4097	26.6221	NA	26.202	24.9487	23.6333	26.2681	24.4414	26.8886	26.1981	25.4596	26.7653	NA	26.0864
Q9P2T1;A0A087WWM4;Q9P2T1-2;Q9P2T1-3;H0YNJ6;F8WAN9;H0YMB3;H0YLV5;H0YK13;H0YK71;H0YN22;H0YMW6;H0YNH0;H0YLB8;H0YMV5;H0YNS9;H0YMR9;H0YMG3;A0A0B4J281;H0YKE1;H0YN74;H0YKK3;H0YL68	GMP reductase 2;GMP reductase	GMPR2	27.6846	28.1716	28.2231	28.6615	28.2699	27.8647	28.398	25.7871	28.6932	28.6564	28.1416	27.4234	28.4159	28.7703	27.5328	27.5641	26.7787	26.9392	25.0953	27.6409	26.0627	28.5566	27.2811	25.151	27.414	NA	28.4349	27.2473	28.1832	28.0675	28.0843	27.8856	28.8073	27.0777	26.803	28.4832	28.659	29.5254	28.4494	28.144	28.4006	27.9154	28.4643	28.9461	27.209	NA	28.0028
A0A087WWM6;O43272;E7EQL6;O43272-2;O43272-1;C9JIW4;H7C363	Proline dehydrogenase 1, mitochondrial	PRODH	22.7778	23.1453	26.2222	24.7967	22.8683	23.4942	NA	NA	26.334	27.7317	24.137	24.8685	NA	20.8835	22.1697	24.4581	22.5134	22.3458	NA	NA	NA	24.7067	25.3149	29.0716	22.1748	NA	NA	NA	25.1801	29.9141	29.6803	22.8391	22.7252	22.9404	23.7456	22.3161	22.781	25.4972	22.1433	22.7588	24.6226	24.1553	26.3418	23.1177	22.9291	NA	24.7555
A0A087WWQ5;P36575-2;P36575;D6RCT3	Arrestin-C	ARR3	NA	22.1165	NA	NA	23.4139	23.6935	25.3992	NA	NA	23.8216	24.7522	NA	NA	NA	23.0513	NA	NA	NA	NA	22.9333	23.0313	NA	23.9733	NA	NA	NA	21.7144	23.5183	NA	NA	NA	NA	NA	NA	24.2643	24.7195	23.2302	23.4299	22.0518	NA	NA	23.3712	NA	23.6872	21.9042	NA	23.8366
I3L2Z5;A0A087WWR2;P56270-3;P56270;P56270-2;I3L411;I3L4Y2;H3BPU3;I3L0M3;H3BQS2;H3BQI4;P56270-4;Q9HBE1-4;Q9HBE1-2;Q9HBE1-3;Q9HBE1	Myc-associated zinc finger protein	MAZ	NA	23.8436	23.7787	23.0595	NA	23.1978	NA	NA	NA	NA	23.815	NA	22.8543	NA	23.1879	22.4491	22.9652	NA	NA	22.3639	NA	NA	NA	NA	23.0736	NA	23.9291	NA	22.4362	NA	NA	NA	NA	23.4153	NA	NA	NA	NA	24.4311	NA	NA	NA	NA	NA	NA	NA	NA
A0A087WWS1;Q96FV9;R4GMN4;A0A087WY84;Q96FV9-2;R4GN58;J3KT14;J3KRD7;J3QQZ3	THO complex subunit 1	THOC1	24.5798	23.7552	26.7589	24.4878	24.9149	23.4639	25.1095	25.2544	24.7201	24.6257	28.0569	24.5667	NA	25.2839	22.7181	23.9703	25.7955	NA	23.4438	25.9972	24.3002	24.9178	NA	24.7009	26.4353	NA	24.3549	25.2028	26.1516	NA	NA	27.5292	25.2999	27.4131	24.4613	24.5604	23.2322	24.3238	24.6128	23.7335	NA	25.3728	24.1699	NA	24.9029	25.0704	24.0627
A0A087WWV5		WDR13	NA	NA	NA	NA	NA	NA	NA	NA	NA	NA	NA	NA	NA	NA	NA	NA	NA	NA	23.0325	NA	NA	NA	NA	NA	NA	NA	NA	NA	NA	NA	NA	NA	NA	NA	NA	NA	NA	NA	NA	NA	NA	NA	NA	NA	NA	NA	NA
A0A087WWW9;O95999	B-cell lymphoma/leukemia 10	BCL10	NA	NA	NA	23.0391	NA	NA	NA	NA	NA	22.2149	NA	NA	NA	NA	NA	NA	NA	NA	NA	NA	NA	NA	NA	NA	NA	NA	23.3729	NA	NA	NA	NA	NA	NA	NA	NA	NA	NA	22.6386	NA	NA	NA	NA	NA	NA	NA	NA	NA
A0A087WWY9;Q8TB24;H0YJ83;Q8TB24-4	Ras and Rab interactor 3	RIN3	24.9421	24.2986	24.1936	NA	NA	24.3514	NA	NA	NA	NA	NA	NA	NA	NA	NA	NA	24.3905	23.6007	NA	NA	23.5823	24.3928	23.7584	NA	25.287	NA	NA	NA	24.988	23.4126	NA	24.1673	24.8621	23.8578	NA	NA	NA	NA	NA	NA	NA	NA	NA	23.4487	24.2582	NA	NA
A0A087WYF1;A0A087WX80;P24043;A0A2R8YDM5	Laminin subunit alpha-2	LAMA2	NA	26.8027	23.3133	24.9841	27.0845	23.9317	28.9078	24.3064	25.2573	25.2863	NA	24.1348	NA	NA	24.2671	22.9102	25.1031	26.4388	24.4792	NA	25.8083	32.8597	NA	23.1569	22.1051	NA	25.2149	28.9297	NA	NA	NA	NA	NA	NA	22.209	25.1356	24.3061	26.5414	29.8582	21.2864	NA	NA	24.0291	25.3382	23.7656	NA	26.209
A0A087WXB0;O15126;A0A087WU14;O15126-2;A0A087WTX8;A0A087WZA6	Secretory carrier-associated membrane protein 1	SCAMP1	NA	25.1946	25.8449	NA	24.9539	25.6976	27.5684	NA	25.1567	24.9358	NA	NA	NA	24.5991	24.4865	NA	NA	NA	NA	24.3511	NA	25.5274	NA	24.8946	NA	NA	25.6894	NA	NA	NA	25.9509	25.0129	NA	25.2395	25.5335	NA	25.7076	25.0256	26.3705	24.3103	25.2451	NA	25.2765	24.8969	NA	NA	NA
C9IZL6;A0A087WXB8;Q9Y274;C9J480;C9J0E2;Q9Y274-2;C9JWI9;C9JXM2;C9JMW7;C9JWJ3;C9J9Y4;F2Z2F4	Type 2 lactosamine alpha-2,3-sialyltransferase	ST3GAL6	24.859	24.7281	NA	NA	NA	24.0655	28.6529	NA	24.2659	25.5928	24.945	NA	27.0392	NA	23.6767	NA	24.1537	26.103	NA	24.5804	25.4468	NA	24.3129	25.9085	24.8226	NA	NA	23.6849	24.479	24.7613	26.9005	23.3054	26.3588	24.2639	25.2577	NA	23.9495	23.6527	NA	NA	24.1889	24.0789	25.2133	24.3721	25.4485	NA	24.5998
A0A087WXC5;E7ESZ7;O95299;O95299-2;C9J6X0;Q8N1B9;H7C2W5;H7C1Y7;H7C2X4	NADH dehydrogenase [ubiquinone] 1 alpha subcomplex subunit 10, mitochondrial	NDUFA10	29.9459	30.9224	28.6434	28.4793	29.3549	28.881	28.6286	30.4666	28.6248	30.0532	29.2589	30.2393	26.868	29.2279	30.3678	29.7847	29.1902	30.1878	29.2898	30.6111	30.6343	28.9124	30.8308	31.0235	28.9877	22.2033	28.569	29.9963	29.151	28.545	28.4369	29.3072	27.8522	30.7553	29.9177	29.1729	28.841	28.66	28.5691	29.2602	29.2016	29.4323	29.985	29.0816	29.3533	NA	30.2485
A0A087WXE9;Q6UXH9;E9PQ70;Q6UXH9-3;Q6UXH9-2;E9PMN5	Inactive serine protease PAMR1	PAMR1	NA	NA	NA	25.1902	NA	NA	NA	NA	NA	NA	NA	NA	NA	NA	NA	NA	NA	NA	NA	NA	NA	NA	NA	NA	NA	NA	NA	NA	NA	NA	NA	NA	NA	NA	NA	NA	NA	NA	NA	NA	NA	NA	24.1718	NA	NA	NA	NA
U3KPX5;A0A087WXI7;A0A087WY35;O95965-2;O95965-3;O95965	Integrin beta-like protein 1	ITGBL1	NA	NA	NA	NA	NA	NA	23.4022	NA	NA	NA	NA	NA	NA	NA	NA	NA	NA	NA	NA	NA	NA	NA	NA	NA	NA	NA	NA	NA	NA	NA	NA	NA	NA	NA	NA	NA	NA	NA	NA	NA	NA	NA	NA	NA	NA	NA	NA
J3QSS3;A0A087WXK5;Q9BZC7;Q9BZC7-3;H0Y8E3	ATP-binding cassette sub-family A member 2	ABCA2	27.1043	NA	24.7865	NA	NA	NA	NA	NA	NA	24.2721	26.9583	NA	23.6243	NA	NA	23.2938	NA	NA	25.0437	NA	26.5601	NA	24.7485	NA	NA	NA	NA	NA	26.7995	24.2201	25.6929	24.694	NA	NA	25.3976	NA	25.4948	NA	NA	NA	NA	24.1745	24.6713	NA	27.0144	NA	25.8131
A0A087WXL6;Q9H270;B7Z879;A0A0G2JS92;A0A087X2J4	Vacuolar protein sorting-associated protein 11 homolog	VPS11	26.6557	27.3562	25.6577	24.9448	26.1096	26.7953	27.2579	24.3462	25.9257	26.2604	27.8603	NA	26.0065	26.031	26.9135	24.7225	27.0006	25.7468	25.07	27.3383	26.1226	27.6181	25.4714	NA	28.4122	NA	27.4767	27.2493	26.0733	24.2752	NA	27.4349	26.1876	25.1829	24.7507	25.7499	25.2052	24.8336	26.4612	NA	24.1814	25.8347	24.572	25.4245	24.6061	NA	26.6413
A0A087WXM6;J3QQT2;J3KRX5;A0A0A6YYL6;P18621;P18621-3;J3QLC8;A0A0A0MRF8;P18621-2;J3KRB3;A0A087WWH0;J3QS96;A0A087WY81;J3KSJ0	60S ribosomal protein L17	RPL17;RPL17-C18orf32	29.7357	30.5784	31.4473	30.8539	31.5412	31.2598	30.9044	28.4656	31.069	31.0928	30.3334	26.7747	28.9966	30.145	30.1024	30.6807	30.5611	31.3099	28.5627	29.7086	30.3622	30.0664	30.2393	30.0518	30.996	22.421	29.8304	31.1918	31.1034	30.0517	29.3543	30.3236	30.1825	31.9341	30.8168	31.1762	31.3026	31.254	30.7988	31.0727	31.0349	29.5736	31.4243	31.193	30.1907	NA	30.3335
A0A087WXM8;P50895;K7ENU8;K7ERB7	Basal cell adhesion molecule	BCAM	26.6958	28.8985	27.0047	29.4319	29.454	29.5339	28.7135	27.0885	28.7258	29.1962	25.856	26.8066	30.3956	27.5982	29.0815	25.6737	25.4762	26.8418	23.8164	29.0406	27.7091	28.3954	24.6691	29.1563	24.9905	NA	28.7872	30.2485	23.8033	28.3875	25.1728	24.6797	27.7262	28.5663	29.2109	24.7343	26.7799	27.664	29.0562	29.1599	25.601	26.8312	28.8799	27.789	25.6987	NA	24.9016
A0A087WXP0		AZU1	NA	24.2846	NA	NA	24.3141	NA	25.0242	NA	NA	NA	NA	NA	NA	NA	NA	23.9711	NA	NA	NA	NA	NA	NA	NA	NA	NA	NA	NA	NA	NA	NA	NA	NA	NA	NA	NA	NA	NA	NA	NA	NA	NA	24.2277	NA	NA	NA	NA	NA
O43681;A0A087WXS7;K7ERW9	ATPase ASNA1	ASNA1	28.3502	28.373	28.2227	29.6221	28.8363	28.024	29.3416	27.965	28.7151	28.7898	29.6439	27.6897	24.5458	28.6061	27.5475	28.3646	27.8198	28.4587	25.7805	27.6721	27.2925	28.7442	27.786	26.438	27.9715	NA	28.1908	28.2668	28.1688	27.8737	25.4174	29.5588	29.0669	27.2911	26.6902	24.9493	27.4432	27.8786	28.6539	28.3604	27.5165	28.3317	27.6283	27.9282	27.2586	NA	27.7368
A0A087WXV4;P41235-6;P41235-5;P41235-2;P41235;P41235-4;P41235-7;P41235-3;B9VVT8	Hepatocyte nuclear factor 4-alpha	HNF4A	26.5455	25.6949	26.6256	24.5427	25.3679	25.0421	28.1865	23.6977	27.0297	25.5943	25.3673	25.3107	NA	23.8019	23.8999	NA	25.3518	NA	24.6728	25.2469	26.3068	NA	23.2734	25.4393	25.3987	NA	NA	25.5999	25.1217	24.7984	NA	25.2214	25.6436	27.5338	25.3723	NA	25.9772	24.5563	23.232	25.5487	24.4838	24.0266	24.2647	25.3712	25.6931	NA	25.6102
A0A087WXW3;Q9Y3P8	Signaling threshold-regulating transmembrane adapter 1	SIT1	NA	NA	NA	NA	NA	NA	NA	NA	NA	NA	NA	NA	NA	NA	NA	NA	NA	NA	NA	NA	NA	NA	NA	NA	NA	NA	NA	24.4498	NA	NA	NA	NA	NA	NA	NA	NA	NA	NA	NA	NA	NA	NA	NA	NA	NA	NA	NA
F5H211;A0A087X1A8;S4R399;A0A087WXY4;D3VVH9;G3V3R7;P54252-4;A0A2R8Y3X7;P54252;P54252-1;P54252-3;G3V4F4;G3V4F5;G3V328;G3V5H3;C9JQV6;G3V3T0;E9PJN5;G3V4U9;A0A0A0MS38;G3V526;G3V3A6;G3V390;G3V2G1;D3VVP3;A0A2R8Y888;D6R9I5;G3V4B1;G3V3S5;G3V3T6;G3V2G2;Q9H3M9;P54252-5	Ataxin-3	ATXN3	25.8804	24.3975	23.3431	NA	23.875	26.5556	24.6079	NA	23.7493	NA	NA	NA	NA	NA	25.1777	NA	25.7209	NA	23.7791	25.1505	24.7011	25.1441	24.7039	25.2633	25.515	NA	23.9411	NA	25.4307	23.1532	NA	24.383	24.2745	23.4555	23.3896	NA	23.0481	24.2337	NA	NA	NA	26.0209	NA	23.9924	NA	NA	25.6356
A0A087WXZ7;K7EIX2;Q6AI08;K7ELR8	HEAT repeat-containing protein 6	HEATR6	NA	NA	NA	NA	NA	NA	NA	NA	25.3304	NA	NA	NA	NA	NA	24.0481	NA	NA	NA	NA	23.7213	25.1462	NA	NA	NA	NA	NA	NA	NA	NA	NA	NA	NA	NA	NA	NA	NA	23.8458	NA	23.0127	NA	25.5183	NA	24.4053	26.5588	NA	NA	25.8975
A0A087WY55;Q9NP79;Q5TGM0;Q9NP79-2	Vacuolar protein sorting-associated protein VTA1 homolog	VTA1	28.4743	27.7698	29.232	28.1119	28.1766	28.0001	28.324	24.4901	27.866	27.6095	29.4513	25.6322	26.5815	27.4998	27.1076	26.0194	27.6039	26.8249	NA	25.9329	27.8548	25.2932	26.7643	26.5983	28.9251	22.3973	27.4425	26.0356	27.2452	24.7795	25.9421	28.979	28.6733	24.0025	27.6436	27.4969	27.8044	27.9781	28.0552	27.7359	27.7989	28.5909	27.1781	28.0196	28.9155	NA	28.7181
A0A087WY71;Q96CW1-2;Q96CW1;E9PFW3;C9JJ47;C9JTK4;C9JJD3;C9JPV8;H7C4C3	AP-2 complex subunit mu	AP2M1	31.8174	31.4157	30.3972	30.0566	30.425	30.3223	30.9108	31.1894	30.0825	29.8916	31.6375	30.4658	30.6624	30.4712	31.3429	30.8079	30.8115	30.1616	31.3406	31.0137	30.7403	30.9887	30.5943	30.0927	32.014	NA	31.1397	31.1079	30.9732	30.5857	28.4307	30.9379	31.2808	30.3839	30.1141	31.4047	30.496	30.2471	30.5412	30.2708	30.0526	31.4081	30.4093	29.9056	31.0969	30.08	31.3408
D6RFM0;D6RAH7;H9KV45;A0A0A0MQU3;A0A087WY85;P62837-2;P62837;P61077;P61077-2;P61077-3;D6RAW0	Ubiquitin-conjugating enzyme E2 D2;Ubiquitin-conjugating enzyme E2 D3	UBE2D2;UBE2D3	28.098	27.7175	27.9221	27.1451	28.5483	27.9329	27.1618	23.6176	28.5061	28.3034	27.869	27.2117	28.7376	28.9672	28.5448	26.9136	28.4128	27.5621	NA	27.2885	27.2104	24.9452	26.5003	27.5603	28.483	30.306	29.4877	23.8484	28.95	25.113	26.5952	26.3141	28.0987	NA	28.0833	25.4073	27.123	28.5946	28.2242	27.74	27.5885	27.9838	27.7901	28.3822	27.5466	NA	28.6121
Q6UXV4;A0A087WYF7;A0A087WUX8	MICOS complex subunit MIC27	APOOL	27.7886	29.2915	27.4204	27.9411	27.5841	28.0595	27.7113	26.2863	28.3488	28.2974	27.4132	30.2674	29.9665	27.5982	28.4337	29.6188	27.7658	29.2407	29.0571	29.7668	28.8514	25.6626	29.3765	28.9713	27.3428	NA	28.1239	28.2815	28.3124	28.2675	26.9893	28.681	24.3084	29.283	28.114	27.8161	28.1229	27.8055	27.8541	28.6085	28.2036	28.1058	28.7155	27.5993	27.6475	29.72	27.9655
Q7Z478;A0A087WYN9;H0Y8L1	ATP-dependent RNA helicase DHX29	DHX29	28.3849	27.8812	27.883	25.5505	27.7177	25.7085	27.4597	28.2493	28.5858	27.7914	28.2278	27.9714	30.6311	27.5735	29.2193	26.0649	28.6193	24.4035	27.1011	26.1547	26.9527	25.8937	26.8762	25.5835	28.3347	NA	28.2089	26.9006	27.5531	26.9847	25.9122	28.1247	26.1059	28.9038	25.753	26.6682	25.0518	25.7943	25.949	24.7044	25.1045	NA	26.3814	25.5252	27.7467	NA	26.8904
A0A087WYP2;Q8IZQ5;H0YE28;H3BV83	Selenoprotein H	C11orf31;SELH	NA	26.2538	24.2847	25.2346	24.808	NA	NA	NA	NA	25.4303	25.1295	NA	NA	29.1968	NA	NA	NA	NA	NA	NA	NA	NA	NA	NA	NA	NA	26.2588	NA	25.1875	NA	NA	26.006	27.2119	24.1651	NA	NA	NA	NA	NA	NA	NA	NA	NA	NA	NA	NA	NA
A0A087WYR0;P09132;A0A087WWU9;A0A2U3TZN1;D6RBG4;A0A2R8Y4M3;P09132-2	Signal recognition particle 19 kDa protein	SRP19	23.4064	NA	25.3499	24.8723	24.1188	24.3229	25.3586	22.4327	24.2428	24.4797	23.1366	NA	NA	24.6415	24.7707	NA	24.4515	NA	NA	24.3623	NA	21.557	24.4326	NA	23.4927	NA	24.2881	24.6901	NA	NA	NA	23.7775	24.8876	29.0922	24.0301	NA	25.1441	23.8109	24.8045	24.9125	24.589	NA	NA	24.3363	23.8304	NA	NA
A0A087WYT3;Q15185-4;Q15185;Q15185-3;B4DDC6;Q15185-2	Prostaglandin E synthase 3	PTGES3	31.5754	31.4715	31.9548	30.7334	31.1573	31.7099	31.4987	25.2359	31.2503	31.2609	31.3446	30.6618	29.526	30.7454	31.2658	30.6225	31.8404	30.6103	30.8012	29.6313	32.1576	30.535	30.535	30.8611	32.3765	29.8043	30.4952	29.2413	31.1874	30.9484	30.5638	31.5396	31.5976	28.8172	30.4958	29.5387	31.1501	30.7895	31.221	31.0727	30.8862	30.8996	31.002	30.5548	31.135	NA	31.1119
A0A087WZ13;E9PAU2;Q8IY67-2;K7EKR9;Q8IY67-3	Ribonucleoprotein PTB-binding 1	RAVER1	23.4206	24.8048	24.5557	NA	24.5361	24.7818	26.581	NA	24.1159	23.512	23.7138	NA	NA	NA	25.9475	23.9927	NA	23.2074	NA	NA	NA	23.4991	24.7566	NA	24.7183	NA	26.0642	25.4154	NA	23.2777	NA	23.9115	24.1909	NA	23.887	NA	23.4774	24.3809	25.1299	NA	23.6576	22.1463	24.7033	24.0841	NA	NA	23.3832
A0A087WZ32;A8K727;Q9HB19;A0A087X038;E5RGP3;E5RHB5	Pleckstrin homology domain-containing family A member 2	PLEKHA2	25.4364	23.6728	NA	NA	25.3751	NA	25.4978	NA	NA	NA	NA	NA	NA	26.236	24.5244	NA	23.9175	24.1694	NA	NA	NA	NA	NA	25.8213	25.4811	NA	26.5358	NA	26.0718	NA	NA	25.2405	23.5935	24.6297	26.7887	NA	25.4511	NA	25.6662	26.0635	NA	NA	NA	NA	NA	NA	26.0842
A0A087WZ50;A0A087WWL4;A0A087WZ93;Q8TCT7-2;Q8TCT7-4;Q8TCT7	Signal peptide peptidase-like 2B	SPPL2B	29.1092	NA	NA	NA	NA	NA	NA	NA	NA	NA	NA	NA	NA	NA	NA	NA	NA	NA	NA	NA	NA	NA	27.4868	28.7419	NA	NA	NA	NA	26.1173	26.9196	26.7275	26.5008	NA	NA	NA	NA	NA	NA	NA	NA	NA	NA	NA	NA	28.8599	NA	NA
A0A087WZ62;Q9H6U8;Q9H6U8-3;Q9H6U8-2;Q9H6U8-4;H0YCW6;A0A087WZY8;A0A087WV58;A0A087WVC0;A0A087WTZ3	Alpha-1,2-mannosyltransferase ALG9	ALG9	25.3955	26.6934	25.5987	25.8761	NA	NA	NA	24.2425	24.8409	NA	NA	26.1162	NA	NA	26.4471	26.0612	25.5706	NA	26.6262	24.7249	27.8287	25.6335	26.4058	24.7693	26.363	NA	NA	26.8454	26.0634	NA	NA	26.6291	NA	27.1463	25.0785	NA	24.946	NA	25.2295	NA	NA	NA	24.5874	25.0096	25.297	NA	25.6434
A0A2R8Y7R8;Q5TBB1;A0A2R8Y6Y1;A0A2R8YGP2;A0A2R8YCJ4;A0A087WZJ6;A0A2R8Y761;A0A2R8YCX2;A0A2R8Y6M7;A0A2R8YEH2;A0A087WXR7;A0A2R8Y883;Q5TBB1-2;A0A2R8YCP1;A0A2R8Y687;A0A2R8Y4S2;A0A2R8YE60;A0A2R8YEC1;A0A2R8Y459;A0A2R8YEU9;A0A2R8YEB4;A0A2R8Y4Y9;A0A2R8YEQ4;A0A2R8YEK5;A0A2R8Y7A3	Ribonuclease H2 subunit B	RNASEH2B	24.2429	23.2238	25.0189	23.9746	23.0582	21.8774	NA	NA	23.8713	23.8253	25.3791	NA	24.5792	25.6717	22.721	NA	23.6782	NA	NA	22.394	NA	21.9417	24.2271	23.7062	24.9746	NA	20.1426	24.9919	25.7921	23.1588	NA	26.6592	26.4686	22.9655	22.384	29.7442	22.9102	23.5145	22.4291	23.8399	NA	21.8423	24.4154	23.3737	NA	NA	25.376
D6RHI9;A0A087WZM2;O00584;D6REQ6;H0YAE9;A0A087WWI1;O00584-2;J3QQ64	Ribonuclease T2	RNASET2	27.3533	28.6142	28.6238	27.2193	28.3138	27.9766	29.0969	27.8131	26.4791	27.7727	26.3109	27.3255	NA	31.1535	28.3685	28.0747	28.0154	27.0083	26.9502	27.6031	27.185	27.8091	28.6254	27.7253	26.9621	NA	28.0349	27.8729	26.5011	26.5623	27.3369	28.431	29.9987	25.5308	26.9568	30.994	29.1175	28.3186	28.5386	28.3838	28.6082	26.9313	27.9945	28.6336	26.7322	NA	26.2689
A0A087WZM8;Q8TBM7-2;Q8TBM7-3;Q8TBM7	Transmembrane protein 254	TMEM254	24.8403	24.9126	NA	NA	24.2459	23.6589	NA	NA	23.879	24.6768	24.9869	NA	NA	NA	24.2257	NA	24.181	NA	NA	NA	24.7889	25.6051	NA	24.9325	24.8583	NA	NA	NA	NA	NA	NA	24.6764	NA	24.3527	NA	NA	24.4166	22.9761	23.2608	NA	NA	24.259	23.393	23.9307	25.5341	NA	NA
A0A087WZN1;O43837;A0A087X2E5;O43837-2;O43837-3;A0A0D9SG66	Isocitrate dehydrogenase [NAD] subunit, mitochondrial;Isocitrate dehydrogenase [NAD] subunit beta, mitochondrial	IDH3B	29.0542	30.5068	30.0814	29.378	29.0366	28.5836	28.7188	28.2368	28.7588	29.0068	30.31	30.7541	29.741	29.6679	30.7452	30.2149	30.8216	30.3637	32.1374	30.6278	30.5242	28.8825	31.1298	29.603	30.5116	NA	29.9791	29.839	29.7126	29.6161	30.1486	29.3541	28.9973	29.9351	29.2138	28.9017	28.2986	28.9964	28.6841	29.1599	28.418	28.9458	29.6574	28.7052	29.3004	NA	29.956
A0A087WZT2;Q6UX53	Methyltransferase-like protein 7B	METTL7B	31.7771	31.2473	29.1891	31.0046	30.161	30.3634	29.872	31.7675	28.9956	31.2936	30.875	31.8894	29.1374	29.4645	29.9475	29.5907	30.7117	29.7495	30.9299	30.2035	30.2143	29.6119	31.5192	31.0585	29.7469	NA	27.9413	29.4508	31.5016	30.3048	30.8999	30.8762	26.0399	31.2223	30.5488	28.4614	31.5977	30.4535	31.0231	31.463	30.8673	30.5066	31.1337	31.6254	32.1323	NA	30.9015
O43657;A0A087WZU5;A0A087WYV6	Tetraspanin-6	TSPAN6	23.7508	25.9703	25.5183	24.8059	23.4618	24.3159	23.8383	NA	22.4514	22.6856	24.0775	NA	NA	NA	24.0211	NA	24.5466	25.7374	NA	25.0499	24.6138	NA	25.3893	24.7697	NA	NA	NA	24.5001	NA	NA	NA	24.299	NA	24.7138	24.4704	NA	24.3785	24.5551	24.2045	24.145	NA	23.5769	24.1384	NA	23.4669	NA	23.5074
A0A087WZV0;O43314-2;O43314;H0Y9S9;D6RBU4;A0A087WWN8	Inositol hexakisphosphate and diphosphoinositol-pentakisphosphate kinase 2	PPIP5K2	24.2973	23.288	22.843	23.9942	24.6477	23.9213	24.342	NA	23.4044	NA	24.1984	NA	25.2953	NA	NA	NA	24.9628	NA	NA	NA	24.2406	25.1244	23.2925	NA	24.0275	22.351	NA	24.4349	24.6837	NA	NA	23.5821	24.6453	23.8478	23.7393	NA	NA	23.0775	23.1804	NA	NA	24.1723	NA	NA	23.8992	NA	24.1636
J3KPF9;A0A087X011;E9PES4;Q9Y496;C9J9X2;H7C2F6	Kinesin-like protein;Kinesin-like protein KIF3A	KIF3A	NA	22.7566	NA	24.8519	NA	22.6382	24.1803	NA	NA	22.7107	24.1865	NA	NA	NA	24.3027	NA	24.489	NA	22.6539	23.6122	NA	NA	NA	NA	24.9829	NA	NA	NA	24.5459	NA	NA	22.5944	NA	NA	NA	NA	NA	22.2679	21.2574	NA	NA	NA	NA	NA	NA	NA	23.7928
Q9Y3A5;A0A087X020;F8WE72	Ribosome maturation protein SBDS	SBDS	29.5289	28.7264	28.7217	28.702	29.0647	27.9826	28.3117	29.0647	30.0006	29.2693	30.048	28.5855	27.3476	29.8576	28.9858	26.343	29.8443	29.1393	28.2367	28.3677	27.1014	27.6911	28.4227	27.1237	29.2157	29.4714	29.7958	28.033	29.4128	28.0387	26.55	29.3257	29.4313	28.1244	29.023	27.7713	28.6855	28.4716	28.6625	28.7074	28.7142	29.3986	28.97	28.9759	29.6973	NA	28.9799
A0A087X0D5;P09668;E9PKT6;A0A3B3IRM7	Pro-cathepsin H;Cathepsin H mini chain;Cathepsin H;Cathepsin H heavy chain;Cathepsin H light chain	CTSH	27.8728	27.6011	29.0422	28.0036	30.0345	26.7269	28.5678	31.7443	25.7189	29.1	27.8929	28.6896	24.0536	30.371	28.8845	28.8714	29.8508	28.2424	27.6306	29.4398	29.2509	29.2948	29.2827	28.7526	29.717	NA	28.9917	28.1379	28.0464	30.0962	29.087	27.845	30.1873	26.6075	27.5574	29.7583	28.4472	29.143	29.5688	28.2607	28.5695	26.9691	28.1805	28.6829	27.6137	NA	27.724
A0A087X0H8;Q15714-2;Q15714-3;Q15714;H0Y865	TSC22 domain family protein 1	TSC22D1;TSC22D2	NA	23.4744	NA	25.5229	NA	22.2323	NA	25.0418	24.6639	25.9208	NA	NA	NA	NA	24.6477	23.2636	NA	24.1123	NA	23.5362	NA	NA	23.0148	NA	NA	NA	NA	NA	NA	24.0302	NA	25.3746	25.0958	22.286	NA	NA	NA	NA	24.3898	26.2081	24.7828	NA	23.2477	24.3931	NA	NA	NA
A0A087X0H9;Q5T8P6-3;Q5T8P6-2;Q5T8P6;Q5T8P6-5;Q5T8P6-4;Q5T8P6-6;E2PSN0	RNA-binding protein 26	RBM26	23.3095	23.6136	23.9866	24.196	25.0403	24.6768	NA	NA	24.2111	24.2876	NA	23.1181	NA	24.8817	23.7324	NA	24.2539	NA	NA	24.2924	NA	24.6107	21.7941	NA	23.7351	NA	NA	NA	24.0646	24.1031	23.9105	25.0736	24.3688	23.0903	23.5919	24.7581	23.7752	23.7045	25.4786	25.7566	24.0539	24.311	25.4765	24.5365	NA	NA	23.2782
A0A087X0K0;P39059	Collagen alpha-1(XV) chain;Restin;Restin-2;Restin-3;Restin-4	COL15A1	23.5433	22.1171	24.2721	27.9193	29.4447	29.242	28.3884	21.8692	24.3863	27.5314	26.0327	NA	NA	NA	27.1746	22.415	23.9925	NA	25.1601	NA	NA	NA	23.3586	NA	25.4391	NA	23.5416	28.619	24.3259	NA	NA	NA	NA	23.8279	23.7452	NA	20.3158	23.3659	28.5336	24.4856	NA	NA	22.3788	NA	22.0954	21.8851	NA
A0A087X0L7;J3KNA0;Q15070-2;Q15070;E7EVY0;C9JC63;Q15070-3	Mitochondrial inner membrane protein OXA1L	OXA1L	25.643	28.4523	28.4851	28.5764	27.4082	27.8781	27.4947	26.0702	28.713	27.5728	28.5148	28.7733	26.5728	28.1761	28.8832	28.027	27.3869	26.953	29.4898	29.3991	29.5405	26.6182	28.1393	29.1184	28.1408	NA	27.3812	27.7163	26.8928	29.4009	29.2228	28.3012	26.9393	28.63	26.322	28.265	26.4564	26.9098	27.7207	27.1133	27.6312	27.294	27.646	27.4299	25.9763	NA	27.4792
A0A087X0M4;Q9BWU0;A0A087WWF4;H7C256	Kanadaptin	SLC4A1AP	24.8769	23.607	26.2997	25.309	25.3708	25.6255	25.767	24.4303	24.9916	24.3669	24.7037	24.4511	26.4753	25.1043	23.6328	NA	25.9846	NA	NA	25.6076	25.3806	22.1058	NA	25.9062	25.7272	NA	26.7652	NA	26.7907	24.7728	25.3789	25.5598	27.3429	22.4289	24.3425	NA	24.9727	25.1726	25.2267	25.6572	24.7219	24.0356	25.2252	23.9693	24.3164	NA	24.1987
A0A3B3ISI6;A0A087X0N2;O15243	Leptin receptor gene-related protein	LEPROT	21.8778	24.0297	23.7077	23.4625	22.3912	23.3395	24.1533	NA	23.6821	23.8837	23.3433	NA	NA	NA	22.0951	NA	22.4572	21.5937	NA	22.4202	NA	23.8422	NA	NA	23.3056	NA	NA	23.3257	NA	NA	NA	22.7748	NA	NA	22.9594	23.92	23.0867	22.3071	23.0698	NA	22.3678	22.7135	23.2307	23.3292	NA	NA	NA
A0A087X0Q9;Q9BVL4	Selenoprotein O	SELO	28.2803	28.3345	25.1983	23.985	26.3002	26.6024	25.2915	29.3194	26.5222	27.1353	27.8893	28.5858	26.131	27.0117	28.4521	25.8489	27.258	27.4717	NA	26.7223	27.7686	26.9265	25.4683	27.3503	25.5129	NA	26.7457	25.6404	28.3269	26.8393	25.2464	26.2369	24.1863	27.9839	28.2576	NA	26.8887	27.52	24.8786	27.973	28.7671	29.0049	27.2811	27.7836	28.4905	NA	27.7264
A0A087X0R6;Q9UMY4-2;Q9UMY4;Q9UMY4-3	Sorting nexin-12	SNX12	26.9719	25.9991	28.1627	26.1942	26.108	26.039	28.8149	26.4284	24.2364	27.0205	28.1735	27.1976	25.4053	28.0473	26.2868	26.0881	28.0675	24.2474	26.3915	26.8569	25.3662	NA	26.7266	26.3463	27.2104	NA	28.1419	25.2166	27.0104	24.8912	NA	28.2289	28.7148	26.1303	26.6103	NA	26.314	27.5557	28.4767	27.7414	27.3984	27.4426	27.2553	26.9586	26.9444	NA	27.4329
A0A087X0T2;Q6UY09-2;Q6UY09-5;Q6UY09;Q6UY09-4;Q6UY09-3	Carcinoembryonic antigen-related cell adhesion molecule 20	CEACAM20	NA	24.08	NA	NA	NA	22.226	NA	NA	NA	NA	NA	NA	NA	NA	NA	NA	NA	NA	NA	NA	NA	NA	24.2031	NA	NA	NA	NA	NA	NA	NA	NA	NA	NA	28.7065	NA	NA	NA	NA	NA	NA	NA	NA	NA	NA	NA	NA	NA
A0A087X0V5;P29728-2;P29728;F8W1C5;P29728-3	2-5-oligoadenylate synthase 2	OAS2	28.6807	29.8094	25.7852	26.2597	26.8286	26.5923	29.8801	26.9542	22.2846	27.5834	28.1006	26.6295	29.7846	27.004	29.0985	28.2724	27.794	28.6631	28.1619	27.7574	27.9846	28.6896	28.0459	30.5091	30.0536	23.0479	29.234	28.4465	27.526	26.4344	31.58	28.3096	27.7733	27.2456	28.2877	24.0755	28.3116	28.4553	27.0972	25.3732	25.7603	27.8017	25.3404	28.16	27.0697	NA	31.2086
A0A087X0W9;Q8N6M0;Q8N6M0-2;A0A0C4DH76	OTU domain-containing protein 6B	OTUD6B	25.1141	25.0497	26.3482	25.2353	24.3933	24.7196	25.1514	NA	25.2967	25.4193	25.9301	NA	NA	25.3051	26.4262	NA	26.3662	NA	25.7511	25.6432	27.0086	NA	25.1014	NA	26.979	NA	24.4363	23.9535	NA	25.2044	NA	28.8815	25.2615	NA	23.6901	23.9252	NA	24.4891	24.7646	24.9397	23.1459	25.4476	24.4403	NA	25.1606	NA	NA
A0A087X0Y7;P21854	B-cell differentiation antigen CD72	CD72	21.8314	23.9673	NA	NA	NA	NA	NA	NA	NA	NA	NA	NA	NA	NA	22.7161	NA	NA	21.7647	NA	NA	NA	NA	NA	NA	NA	NA	NA	24.0671	NA	NA	23.0743	22.9441	NA	22.7666	NA	NA	22.3947	NA	NA	NA	NA	NA	NA	NA	NA	NA	21.2657
A0A0G2JN29;A0A087X117;Q15155;A0A0G2JP90;A0A087WW46;H3BUC9;H3BPS9;I3L0Q6;H3BTW1	Nodal modulator 1	NOMO1	NA	22.8086	26.2022	NA	23.2582	NA	22.9237	NA	23.172	23.1286	NA	NA	NA	NA	NA	21.4711	NA	NA	NA	NA	NA	NA	NA	NA	NA	NA	NA	23.7746	NA	NA	NA	NA	NA	24.7473	23.0771	NA	22.9421	23.5603	22.7703	NA	23.3643	NA	23.4735	22.9904	NA	NA	NA
A0A087X165;Q9C0H9;A0A087WVV7;Q9C0H9-2;A0A087WU33;Q9C0H9-4	SRC kinase signaling inhibitor 1	SRCIN1	NA	NA	NA	NA	23.8899	25.5444	25.099	26.7154	23.4232	24.4754	NA	NA	NA	25.4554	NA	NA	NA	NA	NA	NA	NA	NA	23.7902	26.1312	NA	NA	NA	NA	NA	NA	NA	NA	24.0963	25.4683	NA	NA	24.1618	23.6144	23.682	25.8877	NA	NA	27.0869	NA	24.667	NA	24.5006
A0A087X188;Q9UBW5;A0A0A0MT10;Q9UBW5-2;Q9UBW5-3;S4R418;S4R3J0;P49418-2;P49418	Bridging integrator 2	BIN2	23.4383	19.6147	23.4957	23.3556	24.4059	24.6812	20.4506	NA	NA	19.5048	23.4011	24.5368	NA	28.1931	23.6471	24.1431	24.6295	20.6445	24.3342	24.193	NA	24.1771	22.0316	23.1208	24.4949	NA	28.4385	21.0558	22.474	NA	26.7265	23.1077	29.192	21.7804	19.6824	22.5	24.7771	21.1974	22.9983	21.9505	NA	NA	NA	19.9787	NA	NA	NA
A0A087X191;Q8NES3-2;Q8NES3-4;Q8NES3;Q8NES3-3	Beta-1,3-N-acetylglucosaminyltransferase lunatic fringe	LFNG	NA	NA	NA	24.5352	NA	NA	NA	24.4763	24.0587	NA	NA	NA	NA	NA	NA	NA	NA	NA	NA	NA	NA	NA	NA	NA	NA	NA	NA	25.3301	NA	NA	NA	NA	NA	NA	NA	NA	NA	NA	25.0192	NA	NA	NA	NA	24.6216	NA	NA	NA
A0A0G2JL27;A0A087X199;A0A0G2JJP1;Q9C019;H0Y5R0	Tripartite motif-containing protein 15	TRIM15	NA	NA	NA	NA	26.0732	23.9829	22.2721	NA	27.1437	NA	NA	NA	NA	NA	NA	NA	NA	NA	NA	NA	NA	NA	NA	NA	NA	NA	NA	NA	NA	24.4725	NA	NA	NA	NA	NA	NA	NA	NA	27.628	NA	27.998	NA	NA	26.8946	24.2348	NA	NA
A0A087X1E4;P53365-3;P53365;P53365-2;E9PRV8;E9PPY7	Arfaptin-2	ARFIP2	NA	22.4507	25.7271	25.5806	25.832	25.5267	25.2702	NA	24.6093	23.6103	24.7097	24.3031	NA	25.1248	NA	23.8964	24.4438	NA	NA	22.9156	23.987	23.1062	NA	NA	23.9213	NA	23.3545	NA	25.1669	NA	NA	24.5845	NA	24.9736	NA	27.4974	23.7851	24.1803	23.4884	24.5843	24.575	23.3419	23.6577	23.5416	NA	NA	NA
A0A087X1G7;O60613;A0A3B3IT39;A0A0J9YX89;A0A087WXL0;A0A0B4J1T0;A8MZD0;O60613-2	15 kDa selenoprotein	2015-09-01	26.7005	27.5859	26.1357	25.6159	26.5032	27.1377	27.714	24.634	25.5829	26.2147	26.697	NA	25.2443	22.4192	26.1688	27.1259	26.2731	27.252	26.4093	25.117	28.1399	26.5536	26.5308	26.0661	27.2207	NA	27.2712	28.3229	25.7525	27.2465	26.7482	26.0515	27.5383	26.7418	27.2735	NA	27.0174	26.364	27.2357	27.5606	26.7179	26.2946	27.0965	26.7349	27.1186	NA	25.6556
A0A087X1J7;P22352;H0YBE4;E5RG32;H0YC19	Glutathione peroxidase;Glutathione peroxidase 3	GPX3	26.9919	25.6791	27.2451	26.4655	29.399	27.9746	30.4863	NA	24.7001	27	25.6129	21.8344	NA	23.2362	24.4271	22.8586	26.7083	NA	24.7628	23.209	23.6715	22.5291	NA	23.4858	23.3112	NA	24.1694	32.7055	26.1827	NA	24.9157	26.2537	26.9025	25.1491	28.6815	23.4666	27.6765	27.2256	29.5158	25.1402	25.963	26.7791	27.3324	26.8733	26.5272	NA	26.3237
A0A087X1S7;P09326;P09326-2	CD48 antigen	CD48	NA	27.3032	23.1396	23.0693	22.5313	24.8271	25.2459	NA	24.1787	NA	24.2553	22.6998	22.4703	24.7014	23.7547	21.4203	28.269	23.777	NA	23.5179	23.7689	22.4478	NA	25.0253	26.7393	NA	27.2239	29.2555	NA	NA	24.0309	24.1138	28.3331	24.3266	23.6717	NA	24.5577	24.3689	26.4393	23.9467	24.8889	NA	NA	22.8519	23.7419	NA	22.6076
A0A087X1W8;A0A0A0MTJ8;X5DQS5;Q9BY67-5;Q9BY67;Q9BY67-4;Q9BY67-3;A0A087X0T8;Q9BY67-2;F5H125;H0YG94;F5H8J9	Cell adhesion molecule 1	CADM1	23.101	24.4829	24.608	25.1649	26.4051	25.151	24.0441	24.079	24.8871	27.675	NA	22.4947	NA	23.7775	NA	23.9501	NA	NA	23.1642	23.9632	24.4869	25.5998	NA	26.6737	24.0434	NA	NA	NA	NA	NA	NA	NA	NA	24.3244	23.8071	NA	24.5135	25.4689	25.7716	25.4309	24.5362	NA	25.8541	24.7994	NA	NA	NA
A0A087X1X7;H0YCK7;E9PIZ1;E9PQC9;E9PJ84;E9PPY1;E9PQR8;E9PRL0;E9PN71;E9PN56;E9PJV8;E9PNC8;E9PIP5;E9PL21;E9PKH7;E9PLA1;E9PLT8;E9PM66;E9PI93;E9PLL8		EEF1D	25.2137	25.3125	NA	NA	NA	NA	NA	NA	NA	NA	NA	26.6535	27.8257	NA	NA	NA	NA	25.1956	NA	NA	NA	NA	NA	NA	NA	NA	NA	NA	NA	NA	NA	NA	NA	NA	24.7882	NA	NA	NA	NA	NA	NA	NA	NA	NA	NA	NA	NA
A0A087X1Z3;Q9UL46;H0YM70;H0YKU2	Proteasome activator complex subunit 2	PSME2	32.1468	31.0341	31.8546	32.2283	31.9537	31.38	32.5659	29.3417	31.8466	32.5765	32.226	30.8222	30.5856	32.1495	30.372	31.6657	31.366	31.4663	29.568	30.6437	30.0285	31.6413	31.4514	30.1925	31.7535	27.4987	31.3924	30.556	31.4369	31.3609	31.2031	31.5118	32.575	30.633	31.8341	30.9646	31.9177	32.2119	31.8195	30.973	32.0919	32.6731	30.8984	32.2085	32.0123	NA	32.7929
A0A087X256;Q2M389;Q2M389-2;F8W1W1;F8VYH7;F8VNZ5	WASH complex subunit 7	KIAA1033	30.7672	30.0166	29.1593	29.8824	29.0143	29.0991	30.1846	26.9402	28.9291	29.0789	31.4321	27.3284	23.9993	26.2106	29.6221	28.8961	30.112	29.3459	30.7836	29.4033	28.7066	29.5994	29.1577	29.0663	30.9837	NA	28.3282	29.1547	29.623	29.3686	30.0108	30.9097	29.3731	29.9673	28.6169	28.212	28.5734	28.6504	29.0101	28.3515	28.6931	29.2632	28.5175	28.7418	29.9906	NA	29.8614
A0A087X279;P09913	Interferon-induced protein with tetratricopeptide repeats 2	IFIT2	25.4274	25.9558	21.7437	25.7132	26.0341	24.5014	26.6346	24.1646	24.7878	27.228	26.8434	NA	23.6847	NA	27.1797	NA	25.1817	22.436	NA	25.5981	26.8202	26.0829	27.0475	29.7698	26.9299	25.5162	NA	NA	27.3307	22.9476	27.6392	23.5302	23.0544	26.7123	25.6735	NA	24.1977	26.9532	25.1284	25.3682	24.9882	25.7034	25.9256	26.5806	24.4096	NA	28.6188
A0A087X283;C9J2P0;H7C061;B7Z306;R4GND1;A0A1B0GX65;P51965-2;P51965-3;P51965;Q96LR5;Q969T4;R4GN77;C9J180	Ubiquitin-conjugating enzyme E2 E1;Ubiquitin-conjugating enzyme E2 E2;Ubiquitin-conjugating enzyme E2 E3	UBE2E2;UBE2E1;UBE2E3	25.2308	24.84	NA	NA	23.6698	NA	NA	23.2419	23.665	23.3215	25.9959	NA	26.7095	NA	25.9362	NA	25.6306	24.9222	NA	NA	25.4033	NA	NA	24.1129	25.7268	NA	25.1937	NA	24.4654	NA	NA	23.8888	24.1335	24.2583	25.239	NA	NA	23.0627	NA	NA	NA	24.6279	NA	22.701	24.0708	NA	25.2395
A0A087X294;O75914-2;O75914;O75914-4;O75914-3;B1AKS5	Non-specific serine/threonine protein kinase;Serine/threonine-protein kinase PAK 3	PAK3	NA	NA	NA	NA	NA	NA	NA	NA	NA	NA	NA	NA	NA	NA	NA	NA	NA	NA	NA	NA	NA	NA	25.9792	NA	NA	NA	NA	25.2251	NA	NA	NA	NA	NA	NA	NA	NA	NA	NA	NA	NA	NA	NA	NA	NA	NA	NA	NA
E9PDU5;A0A087X295;Q9NNW5;E9PBK6;C9K020;Q6PKC6;C9JFP6;V9GYU1;V9GZ65	WD repeat-containing protein 6	WDR6	26.6637	26.6881	27.2396	24.7189	25.2161	23.5321	25.1683	25.3074	24.1138	23.7752	27.4864	NA	NA	25.8009	27.2062	24.9253	25.7044	NA	26.4178	27.1776	25.9166	25.9808	26.0744	25.7555	28.707	NA	24.7589	25.8169	25.8732	27.082	27.7462	26.3041	23.8363	25.6299	25.7782	26.5842	24.8666	27.3953	25.5657	25.7026	23.8593	25.5532	24.267	23.5211	24.3541	NA	28.4271
A0A087X296;P23219-4;P23219-3;P23219-2;P23219;P23219-6;P23219-5;A0A2R8YDM0;X6RJD6;P35354	Prostaglandin G/H synthase 1	PTGS1	24.8715	25.6088	24.0032	23.9317	25.0095	24.9622	25.9826	24.3525	NA	23.5092	23.5909	NA	NA	25.5485	25.7323	23.3685	25.7373	26.238	25.1074	24.7842	NA	26.4366	26.607	NA	26.5411	NA	25.9228	28.5597	24.6357	NA	NA	25.3084	27.5295	25.225	23.4083	NA	24.8012	24.5659	25.2285	NA	25.5828	24.3631	26.4959	NA	25.189	NA	25.0309
A0A087X2D5;Q9BRJ2;A0A0G2JMS5;A0A087WU62	39S ribosomal protein L45, mitochondrial	MRPL45	26.1791	28.4215	26.6773	26.6791	26.6649	25.4466	24.6956	28.3603	26.9125	27.7677	28.0171	29.3979	26.2162	27.949	28.3304	27.2744	27.3258	28.1417	28.962	29.5416	28.464	26.4631	27.6003	29.1904	27.8984	NA	26.5289	27.2623	26.7514	27.9431	27.4095	28.6384	25.2094	28.1685	26.4457	24.8503	26.1717	26.3459	25.859	24.9814	25.7773	26.3197	26.031	25.6212	26.4662	NA	27.3589
A0A087X2I1;P62333;H0YJC0;H0YJS8;H0YJX2;H0YJE9;H0YJT1	26S protease regulatory subunit 10B	PSMC6	28.3621	28.421	29.8962	29.8232	30.0414	30.0181	29.5043	29.7813	30.0926	30.0105	29.1363	28.4753	28.818	30.0707	28.3562	29.5689	28.8995	29.1112	27.4352	27.9121	28.4269	29.4274	28.5954	28.3949	29.0024	NA	30.2248	28.879	29.2271	28.6473	29.6628	30.2195	29.6403	29.5713	29.3581	28.7481	29.656	29.6663	29.8754	30.0918	29.8235	29.1378	29.3912	29.795	29.3319	NA	29.3001
A0A088AWN3;A0A0A0MSY4;Q9BZ29-3;Q9BZ29-5;Q9BZ29;Q9BZ29-4;A0A0A0MT38;Q6ZSL5;Q9BZ29-6;H0Y3S1;A0A0D9SFH5;Q5JUD8;H7BZ79;Q5JUD3;X6RGR3	Dedicator of cytokinesis protein 9	DOCK9	23.6279	23.8551	NA	NA	22.8348	22.7041	24.129	NA	NA	NA	26.6983	NA	NA	NA	27.2334	24.2046	25.8799	24.1945	NA	26.5009	NA	23.6327	24.4486	NA	26.1384	NA	25.4713	24.3652	25.2358	24.4353	NA	24.0459	24.5052	23.6779	26.1235	24.8439	23.1564	NA	NA	NA	NA	NA	NA	25.1646	23.4579	NA	24.5322
A0A088AWP2;A0A0C4DG41;B5MDW0;A8MX39;A8MZ24;P11308-5;P11308-6;P11308-2;P11308-1;P11308-4;P11308	Transcriptional regulator ERG	ERG	NA	22.7195	NA	NA	NA	NA	NA	NA	NA	NA	NA	NA	NA	NA	25.3315	NA	NA	NA	NA	22.4875	NA	NA	NA	NA	22.4764	NA	NA	NA	NA	NA	NA	NA	NA	NA	NA	NA	NA	NA	NA	NA	NA	NA	NA	NA	NA	NA	NA
A0A096LNH6;Q14185	Dedicator of cytokinesis protein 1	DOCK1	25.8246	25.3613	NA	23.5124	24.7771	25.1514	24.5844	29.1942	24.5693	25.2125	25.4069	27.5336	NA	NA	25.465	25.3225	24.5233	NA	NA	26.7441	27.0338	24.7962	23.5127	23.1685	27.3375	NA	NA	25.9127	24.1642	26.6929	24.0459	23.7539	24.0496	25.7048	24.2397	24.4182	24.5237	25.6105	25.511	25.7112	24.7622	27.2701	23.5449	24.1317	25.8167	NA	25.9822
A0A096LNV3;A0A096LP02;Q9Y508-2;Q9Y508;A0A096LNT1;A0A096LNN8;A0A096LPF9	E3 ubiquitin-protein ligase RNF114	RNF114	25.2432	24.7093	NA	26.9398	25.683	25.5941	26.7193	25.4273	27.286	25.906	25.4305	25.5899	26.2224	NA	25.2234	22.7078	25.3327	NA	25.7133	NA	22.8338	NA	24.0121	24.5135	23.8369	NA	24.9908	24.9169	NA	23.2575	NA	27.6661	25.4632	24.7009	25.3473	25.9627	24.6252	27.3161	25.9985	25.4387	26.6387	24.7166	24.8312	24.7187	25.5256	NA	24.5
A0A096LP25;Q6ZSR9;A0A096LNZ0	Uncharacterized protein FLJ45252	AAK1	NA	NA	NA	NA	NA	NA	NA	NA	NA	NA	NA	NA	NA	NA	NA	NA	NA	NA	NA	NA	NA	NA	NA	NA	24.4093	NA	26.456	NA	NA	NA	NA	NA	NA	NA	NA	22.684	NA	NA	NA	23.5937	NA	NA	23.409	NA	NA	NA	NA
A0A096LPE2;P35542;A0A3B3ISW8;E9PR14;G3V1D9;P0DJI9-2	Serum amyloid A-4 protein	SAA2-SAA4;SAA4	27.1306	26.864	26.8577	26.6301	26.6779	28.3848	27.0016	26.2777	27.7178	27.6629	28.0766	NA	NA	26.5265	26.8762	24.0082	27.87	NA	24.4537	24.9533	27.0978	26.0342	27.2341	27.2302	26.1178	NA	25.8709	28.2965	24.7168	NA	NA	28.6124	26.3105	27.14	28.4213	23.2574	26.0892	27.2056	27.0521	26.8573	26.1244	27.6072	27.2838	26.2767	28.8403	NA	25.0494
A0A096LPI6;A0A096LNH5;H7C1F6;H7C2G3;A0A096LP73;A0A2R8YDR7;A0A096LNJ1		C21orf33	30.481	30.6291	31.7367	31.3929	31.1014	31.678	30.5193	30.659	32.3493	31.892	29.9523	32.263	30.7191	30.7417	30.7841	32.0685	29.4561	32.3562	33.3863	32.1961	31.4364	31.2363	31.5114	33.2416	30.4266	NA	30.8556	31.4423	30.2843	32.7767	30.3937	30.4551	30.8303	29.6792	31.7903	33.3678	31.897	31.7858	31.4619	32.4368	32.5412	31.2062	32.463	31.7949	30.5292	30.1035	31.4422
A2A2L5;A0A0A0MQR2;Q9BY42;A2A2L6	Protein RTF2 homolog	RTFDC1	NA	25.463	23.597	NA	24.1334	23.9993	25.2147	NA	24.6673	24.7761	23.7132	NA	24.8916	NA	25.1884	NA	25.9861	21.9874	NA	23.7646	NA	NA	23.9997	NA	24.8107	NA	NA	23.1906	25.1453	NA	NA	NA	NA	25.2249	NA	NA	24.0983	NA	24.567	NA	NA	24.5697	NA	24.0542	NA	NA	NA
A0A0A0MQS1;Q53H96;Q53H96-2;B5MD87;F8WEI0;A0A087WTU2	Pyrroline-5-carboxylate reductase;Pyrroline-5-carboxylate reductase 3	PYCRL	26.864	29.0279	28.5877	28.1099	27.0956	27.0202	26.5647	29.5124	26.9924	29.265	26.8548	27.7544	NA	27.1714	26.9677	27.6698	27.0734	27.6096	NA	26.7252	25.1067	27.955	25.6822	25.7644	28.1088	NA	27.1774	26.9832	26.048	NA	28.2255	30.0517	26.5466	29.2502	26.7219	NA	27.5037	26.654	26.2662	27.6072	27.3449	25.9173	27.3121	27.631	26.4722	NA	26.0845
A0A0A0MQS8;A0A2R8YEH1;Q02094;Q9UHG9;A0A087WZZ4;Q02094-2	Ammonium transporter Rh type A	RHAG	25.5974	NA	NA	26.2897	NA	25.1813	NA	NA	24.7675	NA	24.3435	25.5614	30.2264	26.7828	25.9862	27.0623	25.6976	26.8175	NA	25.6306	25.6463	29.2088	23.0733	25.6322	27.4182	NA	27.9063	23.3376	26.3797	26.1247	28.6456	22.0938	27.1054	21.8364	26.3425	NA	25.2782	22.521	23.6652	24.1796	24.3435	25.8001	22.0992	24.0603	24.6169	NA	27.0623
A0A0A0MTC7;A0A0A0MQS9;Q16363-2;Q16363;A0A494C139;E5RFQ2;H0Y351;H0YAQ5;H0YAP9;A0A494C1K8	Laminin subunit alpha-4	LAMA4	20.3015	21.1926	27.8298	29.3127	28.5597	29.5717	27.95	22.914	27.7202	29.0626	24.0825	26.2507	NA	23.9271	NA	22.4541	21.2549	22.4664	23.1806	21.1201	22.0906	23.5292	22.0384	NA	NA	NA	NA	30.6826	21.5097	22.4383	NA	23.1905	23.3832	28.4774	24.8814	NA	24.7934	23.5883	29.5988	23.9498	21.8297	22.6737	25.7975	24.2544	NA	NA	22.1651
A0A0A0MQT0;P09455-2;P09455-3	Retinol-binding protein 1	RBP1	NA	NA	NA	NA	NA	NA	NA	NA	NA	23.4	NA	NA	NA	NA	NA	NA	NA	NA	NA	NA	NA	NA	NA	NA	NA	NA	NA	NA	NA	NA	NA	NA	NA	NA	NA	NA	NA	NA	NA	NA	NA	NA	NA	NA	NA	NA	NA
U3KQS6;A0A0A0MQU7;F5H0K0;A0A0A0MTK8;P20823-3;P20823-2;P20823;P20823-7;A0A087WYP0;H0YND5;E0YMI9;P20823-5;P20823-4;P20823-6;P20823-8	Hepatocyte nuclear factor 1-alpha	HNF1A	NA	NA	24.7565	NA	NA	NA	NA	NA	23.7831	NA	NA	NA	NA	NA	NA	NA	NA	NA	NA	NA	NA	NA	NA	NA	NA	NA	NA	NA	NA	NA	NA	NA	NA	23.205	NA	NA	NA	NA	NA	NA	NA	NA	NA	NA	NA	NA	NA
M0QY36;A0A0A0MQW6;Q9H324	A disintegrin and metalloproteinase with thrombospondin motifs 10	ADAMTS10	NA	NA	NA	27.1402	NA	NA	NA	NA	NA	NA	NA	NA	27.6824	NA	28.4004	27.1025	NA	NA	NA	NA	28.3051	27.8976	NA	NA	NA	NA	NA	NA	NA	NA	NA	NA	NA	NA	NA	NA	NA	NA	NA	NA	NA	NA	NA	NA	NA	NA	NA
C9JP00;A0A0A0MQX8;Q9NR56-7;Q9NR56-6;Q9NR56-2;Q9NR56-5;Q9NR56;H7C4T5;Q9NR56-3;Q9NR56-4;Q86VM6;C9J4T8;C9JCX1;H7C4Y1	Muscleblind-like protein 1	MBNL1	26.3507	28.5792	29.447	27.4926	27.5462	28.2895	28.0711	28.9199	28.4347	28.442	27.4071	27.2502	NA	27.8341	28.2393	27.2035	27.0582	26.9062	27.7219	27.7532	28.3108	28.5222	28.4641	27.0129	28.5316	24.7871	28.9133	27.4196	27.1128	27.7752	26.3851	29.4484	28.8523	26.8143	26.8738	28.0864	27.4654	27.427	28.349	28.8579	27.3175	26.9507	27.4803	27.1537	26.9132	NA	26.3859
A0A0A0MQZ4;Q8N3J5;V9GYI6;V9GYS8;V9GY69;V9GYZ5;Q8N3J5-3;Q8N3J5-2	Protein phosphatase 1K, mitochondrial	PPM1K	NA	NA	NA	NA	NA	NA	NA	NA	NA	NA	NA	NA	22.1585	NA	NA	NA	NA	NA	NA	NA	NA	NA	NA	NA	NA	NA	NA	NA	NA	NA	NA	NA	NA	21.3023	NA	NA	NA	NA	NA	NA	NA	NA	NA	NA	NA	NA	NA
A0A0A0MR07;P15498;P15498-2;Q96D37	Proto-oncogene vav	VAV1	26.8019	28.1934	24.639	24.9678	25.6894	26.3353	27.7818	NA	NA	24.7486	26.0216	22.6704	NA	24.3859	27.7961	27.1565	26.6168	26.2077	24.5512	25.2584	25.4724	25.5022	26.8898	24.0304	27.9212	NA	28.7331	27.7814	26.1038	NA	26.3814	26.7647	28.7118	25.5049	25.8971	26.2112	26.0876	25.562	26.9441	23.3809	24.1762	24.0086	25.2225	26.0452	25.6463	NA	26.3343
P43378;A0A0A0MR09;H3BQT6	Tyrosine-protein phosphatase non-receptor type 9;Protein-tyrosine-phosphatase	PTPN9	27.3857	26.7575	24.1628	25.7964	25.0633	24.7301	NA	NA	25.3893	25.8932	27.3426	24.9319	25.0297	24.4545	27.5904	NA	25.3124	24.152	NA	25.9592	26.3718	26.6557	26.4508	27.4925	27.0368	NA	26.2344	26.5245	23.4422	27.2619	24.6442	25.7248	NA	26.3957	NA	NA	25.3297	24.8674	25.5236	26.246	25.4991	23.1876	24.6229	26.0268	24.8057	NA	25.7162
A0A0A0MR49;Q9HCS2;F8VR75;Q9HCS2-2;K7EQI8;F8VZP1	Cytochrome P450 4F12	CYP4F12	28.4654	26.1963	26.3447	28.2666	22.8903	NA	27.1179	27.4554	23.3215	25.3117	27.4727	NA	25.5211	NA	24.7272	22.8224	26.2577	25.7678	26.7603	25.0302	26.95	25.3073	23.9018	28.1628	24.0531	NA	24.4787	NA	27.8439	29.1962	25.2271	26.4142	25.2788	22.1739	26.8189	24.7431	28.1442	27.5061	22.5535	22.8842	28.396	27.2716	28.2127	27.8909	28.9019	NA	24.7733
A0A0A0MR51;O60427;F5H3P6;H0YB97;F5H3U5;H7C2V0;O60427-2	Fatty acid desaturase 1	FADS1	NA	22.6733	25.1056	23.1073	23.4769	23.852	23.3651	NA	NA	22.9377	NA	NA	NA	NA	23.6987	NA	NA	24.3077	NA	23.6359	NA	NA	NA	NA	25.0397	NA	24.478	23.8694	NA	NA	NA	NA	NA	NA	NA	NA	NA	NA	NA	NA	23.689	NA	25.6125	NA	NA	NA	23.3072
A0A0A0MR54;Q14162-2;Q14162	Scavenger receptor class F member 1	SCARF1	NA	NA	NA	NA	NA	NA	NA	23.6254	NA	NA	NA	NA	NA	NA	NA	NA	NA	NA	NA	NA	NA	NA	NA	NA	NA	NA	NA	NA	NA	NA	NA	NA	NA	NA	NA	NA	NA	NA	NA	NA	NA	NA	NA	NA	NA	NA	NA
A0A0A0MR61;Q6UWY2	Serine protease 57	PRSS57	NA	NA	NA	NA	NA	24.7681	NA	NA	NA	NA	NA	NA	NA	NA	NA	NA	NA	NA	NA	NA	NA	NA	NA	NA	NA	NA	NA	NA	NA	NA	NA	NA	NA	NA	NA	NA	NA	NA	NA	NA	NA	NA	NA	NA	NA	NA	NA
A0A0A0MR85;Q03013;Q03013-2;Q03013-3;A6NNT0	Glutathione S-transferase Mu 4	GSTM4	31.1361	NA	NA	NA	24.651	NA	27.7776	NA	29.9691	27.4223	24.257	NA	NA	22.9599	24.1514	24.3466	24.7279	NA	23.8656	NA	NA	24.8592	NA	NA	NA	NA	NA	25.1851	NA	NA	27.0964	28.0108	NA	25.3172	30.2987	23.782	26.0434	25.646	26.0413	NA	31.6033	28.0974	29.5762	25.8401	NA	NA	27.0678
A0A0A0MR93;Q53F39-2;Q53F39-3;Q53F39;A0A0C4DH11;K7ES91;Q53F39-4;K7ELZ7;K7EQ70;K7EQV4;Q53F39-5;K7ER13;K7ESB8;K7EJU0;K7EM03	Metallophosphoesterase 1	MPPE1	NA	NA	NA	NA	NA	NA	NA	NA	21.7817	NA	NA	NA	NA	NA	22.244	NA	23.6744	NA	21.9208	20.8461	21.7729	NA	23.4851	23.7961	21.0375	NA	22.9144	22.2083	22.3457	NA	22.2731	NA	NA	NA	22.2109	NA	NA	NA	NA	NA	NA	NA	NA	NA	NA	NA	21.2641
A0A0A0MRB5;Q8WXG6-6;Q8WXG6-8;Q8WXG6-5;Q8WXG6-4;Q8WXG6-7;Q8WXG6-3;Q8WXG6-2;Q8WXG6	MAP kinase-activating death domain protein	MADD	25.6716	23.4948	NA	NA	NA	NA	NA	NA	NA	NA	NA	NA	NA	NA	NA	NA	23.8684	NA	NA	NA	NA	NA	NA	NA	NA	NA	NA	24.5399	NA	NA	NA	NA	NA	NA	NA	NA	NA	NA	NA	NA	NA	NA	NA	NA	NA	NA	NA
A0A0A0MSK4;A0A0A0MRC4;Q86YR5-4;Q86YR5;A0A087WVF5;Q86YR5-3	G-protein-signaling modulator 1	GPSM1	NA	NA	NA	27.729	24.5092	NA	22.6719	29.1625	24.1972	22.731	24.4672	23.3336	NA	NA	NA	NA	22.7306	NA	22.6258	NA	NA	NA	NA	NA	NA	NA	NA	NA	NA	NA	NA	NA	NA	23.3173	NA	23.7541	22.318	NA	NA	23.4227	NA	NA	NA	NA	NA	NA	NA
H0YBF7;A0A0A0MRE5;Q9ULH1;Q9ULH1-2;H0YBM4	Arf-GAP with SH3 domain, ANK repeat and PH domain-containing protein 1	ASAP1	23.9432	24.9885	24.6966	24.1899	NA	25.5616	27.7303	NA	NA	NA	24.4922	24.8222	26.1276	27.33	NA	NA	NA	25.4396	23.1597	25.5191	24.2797	NA	NA	NA	24.1964	NA	26.4154	25.2463	NA	NA	26.3078	24.9236	28.1831	23.8503	NA	NA	24.0418	24.5939	25.0648	NA	NA	25.1756	24.138	23.8594	22.6115	NA	23.0118
A0A0A0MRF6;Q99996-5;Q99996;Q99996-1;Q99996-3;Q99996-6;A0A0A0MRE9;A0A087WX84;Q99996-4;H7BYL6;H7BZV6;Q6PJH3;Q8NEG4-2;Q8NEG4	A-kinase anchor protein 9	AKAP9	26.4343	27.1918	27.5216	25.5772	25.2316	NA	26.2955	25.6462	25.8467	25.5229	24.3072	29.2817	NA	26.5105	26.361	26.1896	27.1753	NA	27.2525	26.1567	25.9234	25.718	25.8252	28.1239	26.5711	NA	27.4661	28.286	27.2256	24.4392	26.9663	27.083	NA	25.1289	26.687	28.246	26.8464	27.1093	26.5571	26.175	24.4433	NA	26.0758	26.7642	27.2966	NA	27.0973
A0A0A0MRG8;Q16611-2;Q16611	Bcl-2 homologous antagonist/killer	BAK1	23.9969	26.8157	NA	NA	NA	NA	NA	NA	NA	NA	NA	NA	NA	NA	23.865	NA	23.5411	NA	NA	NA	NA	NA	27.5017	24.6577	23.7891	NA	NA	24.9848	NA	NA	NA	25.1551	23.652	NA	22.8911	NA	NA	NA	NA	NA	NA	NA	NA	NA	NA	NA	NA
A0A0A0MRI2;Q9UNH7;Q9UNH7-2;G3V5X9;H0YJF8;G3V4Z5	Sorting nexin-6;Sorting nexin-6, N-terminally processed	SNX6	28.4657	27.7729	28.7783	28.7913	28.6546	28.5377	29.0881	28.0961	28.5708	28.7628	29.268	27.5061	27.0339	28.2094	27.015	28.3235	28.4412	27.943	26.1761	28.2083	NA	28.0611	27.9042	25.5253	29.0237	NA	28.7838	28.6137	27.9027	27.2709	26.949	28.9951	29.8824	28.979	27.9757	30.5653	28.3922	28.6144	29.0541	28.3401	28.4796	28.4068	28.4299	28.5654	28.4122	NA	28.139
A0A0A0MRJ0;Q5VT25-3;Q5VT25-4;Q5VT25-5;Q5VT25;Q5VT25-2;Q5VT25-6;H0Y5V1;H0Y6V3;H0Y7V8;A0A0A0MRJ1;H0Y6R0	Non-specific serine/threonine protein kinase;Serine/threonine-protein kinase MRCK alpha	CDC42BPA	22.7775	22.8577	NA	21.5357	23.7166	21.8981	23.8894	23.5334	22.7722	21.9792	NA	NA	NA	NA	NA	NA	23.3228	NA	NA	23.9786	NA	NA	NA	NA	22.5457	NA	NA	24.7453	NA	NA	NA	NA	NA	NA	22.5685	NA	NA	23.4002	22.3889	23.3746	NA	NA	NA	NA	NA	NA	NA
A0A0A0MRJ6;H7BY58;P22061;P22061-2;F6S8N6;A0A3F2YNX8;C9J0F2;F8WDT3;F8WAV5;F8WAX2;H7C4X2	Protein-L-isoaspartate O-methyltransferase;Protein-L-isoaspartate(D-aspartate) O-methyltransferase	PCMT1	29.1478	28.2451	29.775	29.6531	29.7117	29.676	30.0513	27.3954	29.4145	29.3098	29.1274	28.8408	30.9548	30.6967	28.6795	29.2906	28.5772	29.598	29.1925	29.467	28.2834	29.91	28.6416	28.4491	28.8976	25.3617	30.3164	28.6817	29.0667	28.9953	30.4814	29.363	30.3915	27.2088	29.349	29.2375	29.8994	29.8597	29.7149	30.817	30.3062	29.1568	29.6511	29.6111	29.2655	NA	28.4327
A0A0A0MRJ7;P12259	Coagulation factor V;Coagulation factor V heavy chain;Coagulation factor V light chain	F5	30.5557	28.8089	25.6229	29.0253	27.1963	27.5699	26.3104	29.5051	28.0106	26.55	27.9648	29.5369	25.8959	25.0258	28.3495	25.5502	27.4213	23.7389	25.9066	27.0698	28.8859	24.9875	28.6379	29.6231	28.8663	NA	25.0805	27.6806	27.7544	29.5007	24.5401	29.8676	28.0224	28.3508	28.2214	27.9756	24.5932	26.5932	25.1104	26.3674	24.9768	28.7096	25.1859	26.7776	27.0892	NA	26.0642
A0A0A0MRJ9;Q7Z6I6-2;Q7Z6I6;Q7Z6I6-4;E9PLT5;A0A0A0MRJ8;A7KAX9-3;Q7Z6I6-3;A7KAX9-2	Rho GTPase-activating protein 30	ARHGAP30	NA	24.7516	NA	25.304	25.0775	24.5938	24.7832	24.3977	24.596	NA	NA	NA	NA	26.8435	24.2791	NA	NA	NA	NA	NA	NA	NA	NA	NA	24.687	NA	NA	NA	NA	NA	NA	24.6819	26.7441	22.6725	NA	NA	NA	25.3056	NA	NA	25.5221	NA	NA	24.7684	NA	NA	NA
F8W8M4;A0A0A0MRL6;O14639-2;O14639-6;A0A3B3IS55;O14639;A0A494C1G0;A0A494C1P1;J3QSX6;O14639-4;O14639-3;O14639-5;H0Y7N6;F6XFR5	Actin-binding LIM protein 1	ABLIM1	26.4534	26.9291	27.9874	28.9009	27.179	27.5273	26.9537	30.0461	29.887	29.5626	28.79	25.9741	31.0344	28.5201	28.2319	24.7855	28.1239	NA	26.8624	28.8432	28.2596	26.9866	26.5184	25.4748	25.338	NA	26.9427	24.7966	27.6534	27.6418	NA	25.3209	26.9326	27.2514	24.8959	27.8841	28.4052	29.4982	28.3643	29.9809	26.8345	28.2147	29.4667	27.1211	27.078	NA	24.3836
A0A0A0MRL7;P55210-4;P55210;P55210-3;Q5SVL2	Caspase-7;Caspase-7 subunit p20;Caspase-7 subunit p11	CASP7	24.1913	23.5828	24.9051	24.3701	23.9821	24.4458	25.4237	NA	22.9835	24.1377	25.0038	NA	NA	NA	24.9764	NA	25.3634	NA	NA	23.9419	23.743	24.9115	26.1362	NA	NA	NA	23.4782	NA	23.2065	24.838	NA	24.9841	24.8386	23.0954	23.7898	NA	23.8834	24.45	23.7996	23.1539	23.6961	24.6621	23.0507	24.1893	25.7446	NA	24.3774
A0A0A0MRM9;Q14978;Q14978-3;Q14978-2;S4R349;S4R402;S4R341;S4R3C2	Nucleolar and coiled-body phosphoprotein 1	NOLC1	NA	24.7175	26.018	26.4471	26.0651	26.4753	26.4967	29.4756	24.2866	26.5283	23.8148	24.8054	NA	25.9579	21.1162	26.5031	NA	24.6037	23.6224	23.1218	NA	25.4546	NA	22.5399	25.0429	NA	27.099	27.3685	NA	NA	NA	27.2695	25.8412	25.4591	24.526	NA	25.3411	25.3785	25.9478	25.911	25.9067	24.3153	27.4494	26.1756	23.8718	NA	NA
P09234;A0A0A0MRR7;Q5TAL2	U1 small nuclear ribonucleoprotein C	SNRPC	24.2921	25.6518	27.3443	25.4864	26.1666	26.9095	26.5559	26.9322	26.6465	27.1082	24.3035	NA	28.5051	26.8865	25.7973	26.714	24.7609	27.6674	NA	25.8714	24.3934	NA	25.5839	NA	23.9715	NA	26.1245	25.6332	NA	24.4423	NA	25.4163	26.3322	26.8406	24.1371	24.6895	25.5926	26.2753	26.9784	27.0618	26.3029	NA	27.531	25.946	NA	NA	25.3374
A0A0A0MRS8;Q9P2E2-3;Q9P2E2;H3BTL6	Kinesin-like protein;Kinesin-like protein KIF17	KIF17	25.8051	NA	24.0179	NA	NA	NA	NA	NA	NA	NA	NA	NA	NA	NA	NA	NA	24.4498	NA	NA	NA	NA	NA	NA	NA	23.7402	NA	NA	NA	NA	NA	NA	NA	NA	NA	NA	NA	NA	NA	NA	NA	NA	NA	NA	NA	NA	NA	NA
A0A0A0MRT2;Q9BTA9-5;Q9BTA9-2;Q9BTA9	WW domain-containing adapter protein with coiled-coil	WAC	23.8818	23.8109	23.3499	NA	NA	NA	NA	NA	NA	NA	23.821	NA	NA	NA	NA	24.1515	24.0408	NA	NA	NA	NA	NA	NA	NA	24.8248	NA	NA	NA	NA	NA	NA	24.1605	NA	NA	NA	NA	NA	NA	NA	23.9853	NA	NA	NA	NA	NA	NA	23.8586
Q8IZP0-9;Q8IZP0-4;Q8IZP0;Q8IZP0-6;B6VEX4;Q8IZP0-5;Q8IZP0-3;A0A0A0MRT6;Q8IZP0-2;Q8IZP0-7;Q8IZP0-8;Q8IZP0-10;Q8IZP0-12;Q8IZP0-11;E9PEZ7;F8WAL6;A0A0C4DG21;E7EP65;Q9NYB9;Q9NYB9-4;E7EW77;Q9NYB9-2;B7Z836;Q9NYB9-3;H0Y6B5	Abl interactor 1	ABI1	26.0213	25.5392	25.291	26.0375	27.1699	25.5129	26.8887	26.1616	25.8761	26.7986	25.8826	24.843	NA	26.9677	25.7782	25.4416	26.1707	25.7059	26.7892	27.5665	24.718	25.7837	27.8165	22.0284	26.4694	NA	27.8588	25.2394	23.6113	23.7146	25.0362	25.2163	27.3811	25.0021	26.7539	27.8874	25.7759	25.972	27.425	27.7446	25.323	24.9143	26.1795	26.0611	25.9282	NA	26.4087
A0A0A0MRV2;Q9BY08-4;Q9BY08-3;Q9BY08-5;Q9BY08-2;Q9BY08	Emopamil-binding protein-like	EBPL	22.6829	NA	NA	NA	NA	NA	22.1686	NA	NA	24.4924	NA	NA	NA	NA	NA	NA	NA	NA	NA	NA	25.2699	22.5516	22.8868	22.709	NA	NA	NA	NA	NA	23.5451	NA	NA	NA	NA	NA	NA	NA	NA	NA	NA	NA	NA	NA	22.1762	NA	NA	23.1731
Q7Z2E3;Q7Z2E3-11;A0A0A0MRW7;F8W6G5;Q7Z2E3-9;Q7Z2E3-7;Q7Z2E3-8;Q7Z2E3-3;Q7Z2E3-5;Q7Z2E3-10;Q7Z2E3-13;C9JZ40;Q7Z2E3-12;E7EUY4;Q7Z2E3-4;F8WBD6;Q7Z2E3-2;Q7Z2E3-6;C9J8U3;E7EVB7;Q6JV79;F8WBM3	Aprataxin	APTX	NA	24.532	NA	NA	NA	NA	NA	NA	NA	NA	NA	NA	NA	NA	NA	NA	25.7815	NA	NA	NA	NA	NA	NA	NA	NA	NA	NA	NA	NA	NA	NA	NA	NA	NA	NA	NA	NA	NA	NA	NA	NA	NA	NA	NA	NA	NA	NA
A0A1B0GW37;A0A1B0GWJ4;O00712-5;O00712-4;A0A2R8Y7V8;O00712;Q5VW26;Q5VW30;Q5VW27;A0A1B0GWI9;A0A1B0GU97;A0A0A0MRX8;U3KQE8;O00712-2;Q5W0Y9;A0A087WXP2;A0A1B0GVN4;U3KPY9;A0A1B0GTC1;A0A1B0GWB8;Q5VW31;O00712-6	Nuclear factor 1 B-type;Nuclear factor 1	NFIB	NA	23.4588	25.0413	NA	24.1156	23.6126	NA	NA	24.6647	24.1771	24.9183	NA	NA	NA	24.7995	NA	23.346	NA	24.2245	24.8063	NA	24.582	NA	23.6162	NA	NA	NA	24.7935	24.179	23.7849	NA	NA	23.5093	26.0539	24.4801	24.5497	24.4821	24.4891	23.7895	24.7345	NA	NA	24.4653	24.6312	24.094	NA	23.5769
A0A0A0MRY0;Q8WUA7-4;Q8WUA7;B0QYI1;Q8WUA7-2;Q8WUA7-3;F8WDP1	TBC1 domain family member 22A	TBC1D22A	23.1054	23.07	25.2165	24.4651	25.1225	25.6468	26.3832	NA	25.505	24.3698	24.5654	26.2986	NA	25.2318	24.685	NA	25.4174	24.0664	23.0968	23.9673	NA	24.713	23.5635	24.7257	25.4519	NA	26.0287	23.7792	26.7862	24.9958	NA	24.754	26.112	24.1391	NA	NA	23.8937	24.8145	25.8761	24.9835	24.8461	24.7429	24.0798	24.2797	NA	NA	24.4164
E7EMV7;A0A0A0MRZ4;Q15025-7;Q15025-8;Q15025-5;Q15025-6;Q15025-4;Q15025-3;Q15025-2;Q15025;E7EW15;H0YC17	TNFAIP3-interacting protein 1	TNIP1	NA	23.5024	22.9516	NA	23.866	NA	NA	23.9809	NA	23.0537	NA	NA	NA	23.9499	25.0678	22.837	23.0539	NA	NA	22.3239	NA	23.3648	NA	NA	NA	NA	23.604	NA	22.2313	NA	NA	22.9619	NA	23.4026	NA	NA	NA	23.1647	NA	23.5758	23.1328	NA	NA	22.8092	NA	NA	22.5194
A0A0A0MRZ8;P04433	Ig kappa chain V-III region VG	IGKV3D-11	27.208	26.2407	NA	25.6496	24.6755	24.8543	25.1939	29.477	24.4668	23.2346	27.7226	NA	NA	NA	NA	NA	NA	NA	NA	22.7779	22.5016	NA	27.249	NA	21.6049	22.0712	NA	NA	NA	NA	NA	22.1198	30.8862	NA	27.0128	NA	24.5013	25.21	26.0995	23.6912	NA	24.3305	NA	22.1044	24.0262	NA	23.4274
A0A0A0MS09;P01880;P01880-2	Ig delta chain C region	IGHD	NA	NA	21.9157	23.8514	24.6994	NA	NA	NA	22.5408	NA	NA	NA	NA	NA	NA	NA	NA	NA	NA	NA	NA	NA	NA	NA	NA	NA	NA	24.8321	NA	NA	NA	24.0633	27.8237	NA	23.9469	NA	NA	24.9251	27.7475	25.0444	NA	NA	23.4923	NA	NA	NA	NA
A0A0A0MS14		IGHV1-45	NA	NA	NA	NA	NA	NA	NA	NA	NA	NA	NA	NA	NA	NA	NA	NA	NA	NA	NA	NA	NA	NA	NA	NA	NA	NA	NA	NA	NA	NA	NA	NA	NA	NA	NA	NA	NA	NA	NA	NA	NA	NA	NA	NA	NA	NA	NA
A0A0A0MS15		IGHV3-49	25.087	21.9411	NA	24.0168	24.7547	21.1383	21.4338	22.0785	22.1636	23.3707	25.651	NA	NA	NA	22.1521	NA	23.6555	25.8915	NA	21.2798	21.6982	NA	24.5014	NA	21.9531	NA	NA	27.7314	21.8936	NA	NA	NA	24.5353	NA	26.4554	NA	NA	NA	24.0662	NA	NA	21.7374	20.6731	21.5031	25.4519	NA	25.7078
Q8NHJ6-3;A0A0A0MS20;Q8NHJ6;A0A0G2JNL1;A0A0G2JPX5;A0A0G2JPU4;A0A0G2JM43;C9JST2;A0A0G2JM38;A0A0G2JMH7;A0A0G2JP25;A0A0G2JQ10;A0A0G2JML1;A0A0G2JNE9;A0A0G2JQ20;A0A0G2JPC7;A0A0G2JM84;A0A0G2JNA7;A0A0G2JP84;A0A0G2JM57;A0A0A0MSZ8;A0A0G2JPA9;A8MUE1;Q8NHJ6-2;A0A0G2JPI0	Leukocyte immunoglobulin-like receptor subfamily B member 4	LILRB4	NA	NA	NA	NA	NA	23.3298	NA	NA	NA	NA	NA	NA	NA	NA	NA	NA	NA	NA	NA	NA	NA	NA	NA	NA	NA	NA	25.6007	NA	NA	NA	NA	NA	NA	NA	NA	NA	NA	NA	NA	NA	NA	NA	NA	NA	NA	NA	NA
A0A0A0MS41;A0A1P0AYU5;Q9BWM7;S4R3N9	Sideroflexin;Sideroflexin-3	SFXN3	28.531	30.6307	27.3981	30.7396	29.1729	28.8557	29.8453	29.9316	28.3592	28.1633	28.9074	27.8345	30.6659	27.9133	30.4984	30.1908	28.6427	30.4632	30.2169	29.8822	29.4051	29.4631	29.0475	28.7425	29.7994	NA	30.4326	31.4773	27.9463	28.8341	29.6258	30.1339	27.8472	28.8633	28.8024	27.5382	28.8778	28.3467	29.818	28.6702	28.3706	28.6325	28.9148	28.2579	27.6918	30.5366	29.15
A0A0A0MS45;J3KNI1;Q9H9E3;Q9H9E3-3;Q9H9E3-2;J3KRB5;H3BMV9;H3BSD2;E9PRT5;J3QLW1;H3BQB2	Conserved oligomeric Golgi complex subunit 4	COG4	25.5008	25.5926	25.5231	25.6232	27.1353	25.1009	26.6091	25.1441	26.9547	25.1197	26.1222	NA	NA	26.8529	26.6063	24.783	27.6749	27.6273	25.2004	25.1502	25.4874	27.0908	25.3693	25.0828	28.0645	NA	24.455	25.3988	26.982	26.327	27.5013	25.999	25.6097	27.2624	24.2101	26.9859	22.7977	24.8419	25.0687	24.4674	24.1339	25.3321	24.5218	24.5521	26.0773	NA	26.36
P22694-2;P22694-4;A0A0A0MS54;P22694-5;P22694-6;P22694-7;P22694-9;P22694;P22694-3;A0A087WVC4;P22694-10;B1APG0;B1APG1;P22694-8;B1APG3;B1APF9;B1APF8;B1APG2;B1APF7;P22612	cAMP-dependent protein kinase catalytic subunit beta	PRKACB	25.1917	24.0297	24.7667	25.7198	25.1754	25.1671	25.8313	NA	26.2082	24.7583	NA	NA	NA	NA	24.7826	25.7858	26.5445	NA	23.9068	24.9977	24.6873	26.2793	24.9267	23.6654	27.469	NA	25.6241	25.1081	26.3647	23.4113	NA	NA	NA	24.4883	21.5006	NA	NA	23.5808	25.525	NA	23.3893	NA	22.4981	NA	24.3477	NA	26.7093
A0A0A0MS59;A0A0C4DFX4;Q6ZRS2-3;Q6ZRS2-2;Q6ZRS2;A0A087X0E3	Helicase SRCAP	SRCAP	24.8405	24.4351	24.4358	NA	25.1954	NA	NA	NA	24.5591	23.2398	NA	NA	24.2187	NA	24.0757	NA	24.4649	NA	28.2728	23.2522	24.8408	24.4649	NA	NA	25.8087	NA	24.3165	NA	NA	NA	NA	23.8417	26.0032	24.8831	24.2595	NA	NA	25.4655	NA	23.5359	23.4116	NA	NA	23.8483	NA	NA	NA
A0A0A0MS70;H0Y4G9;Q99836-5;Q99836;Q99836-6;A0A0A0MSI9;Q99836-2;A0A494C0J8;A0A3F2YP85;Q99836-3;A0A3B3ITY3;Q99836-4	Myeloid differentiation primary response protein MyD88	MYD88	27.8467	26.067	26.6143	27.0076	25.4038	25.8098	26.2479	NA	25.4285	25.808	26.933	26.4091	NA	27.7923	26.92	NA	26.5109	NA	26.6535	24.9213	27.0137	26.5265	26.1205	25.5711	26.9503	NA	26.1796	25.1646	26.4362	26.2643	NA	25.8368	25.7722	25.8557	26.9331	NA	26.0453	25.7519	25.8453	25.4719	26.193	26.4348	25.9144	25.2558	26.144	NA	26.997
A0A0A0MS74;Q16822-2	Phosphoenolpyruvate carboxykinase [GTP], mitochondrial	PCK2	NA	NA	NA	NA	NA	NA	NA	NA	NA	NA	NA	NA	NA	NA	NA	NA	24.716	NA	NA	NA	NA	NA	NA	NA	NA	NA	NA	NA	NA	NA	NA	NA	NA	NA	NA	NA	NA	NA	NA	NA	NA	NA	NA	NA	NA	NA	NA
A0A0A0MSA0;Q16787-3;Q16787;A0A3B3ITG1;A0A0A0MTS5;A0A0A6YYF2;Q16787-4;Q16787-1;A0A075B783;K7EIP4;K7ERM0	Laminin subunit alpha-3	LAMA3	24.6461	22.7119	22.9841	23.9809	NA	25.1438	26.296	NA	NA	NA	NA	NA	NA	NA	NA	NA	23.3643	NA	NA	NA	NA	23.2559	23.1842	21.5509	NA	NA	NA	27.7909	NA	NA	NA	22.7357	NA	NA	NA	NA	NA	22.9066	28.2273	NA	NA	28.093	NA	NA	NA	NA	NA
A0A0A0MSA9;A0A0C4DG49;P15151-3;P15151-2;P15151-4;P15151	Poliovirus receptor	PVR	24.4415	24.3321	25.3263	25.531	24.4065	24.0097	24.9126	26.2722	24.4188	24.8834	24.9131	NA	26.3803	25.6003	24.4361	24.1021	26.1411	24.6973	25.608	23.8652	25.2917	NA	NA	25.2451	NA	NA	NA	NA	NA	NA	27.3126	24.8516	NA	27.6453	24.3895	NA	25.2011	24.6246	24.5332	NA	24.1378	24.9193	24.3461	24.3809	24.7978	NA	NA
A0A0A0MSB4;Q6ZN50;Q969R2-6;Q969R2-3;Q969R2-2;Q969R2	Oxysterol-binding protein;Oxysterol-binding protein 2	OSBP2	NA	NA	NA	NA	NA	NA	NA	NA	NA	NA	NA	NA	NA	NA	NA	NA	NA	NA	NA	NA	NA	NA	NA	NA	NA	NA	NA	NA	NA	NA	NA	NA	NA	NA	25.1555	NA	NA	NA	NA	NA	NA	NA	NA	NA	NA	NA	NA
A0A0A0MSB8;Q9UPT5-2;Q9UPT5-5;Q9UPT5-1;Q9UPT5-6;Q9UPT5;B4DJ07;A0A0A0MRE1;Q9UPT5-4;B5MCY9;K7ERQ5;C9JME6;C9JKC2	Exocyst complex component 7	EXOC7	25.2008	25.8213	27.1811	26.2081	26.1286	26.3372	26.2911	25.6492	25.2719	26.2806	26.1207	NA	26.9125	26.3482	25.6546	25.4975	26.2394	NA	26.2979	25.2757	NA	25.0529	26.0859	NA	27.5668	NA	25.8576	NA	25.2795	24.5924	24.5568	27.2071	25.9178	25.3308	25.6887	25.869	24.8364	26.4557	27.1347	25.4218	25.0737	25.655	25.0204	25.3545	26.3792	NA	25.5462
A0A0A0MSD0;Q4LDE5-4;Q4LDE5;Q4LDE5-2	Sushi, von Willebrand factor type A, EGF and pentraxin domain-containing protein 1	SVEP1	25.5172	NA	NA	NA	24.5894	NA	NA	NA	NA	NA	NA	NA	NA	NA	25.6413	NA	NA	NA	26.7305	NA	NA	NA	NA	NA	NA	NA	NA	25.1013	NA	NA	NA	NA	NA	NA	NA	24.8287	24.1886	24.3489	25.0894	NA	NA	NA	NA	NA	NA	NA	NA
J3KNW4;A0A0A0MSG2;Q14192;C9J3S8;F8WDA8;U3KQT4;Q14192-2	Four and a half LIM domains protein 2	FHL2	27.1071	25.9527	26.074	23.976	29.3363	27.7327	31.1408	25.0865	26.93	25.2402	25.6442	26.5096	28.4758	NA	27.77	20.365	29.4368	25.2633	25.6366	27.6274	25.3757	27.2128	22.8937	NA	29.115	NA	25.8181	29.2109	27.7671	24.519	24.1277	22.7556	28.4092	26.6776	26.8356	23.8306	28.1568	27.8792	30.4728	27.1563	23.8521	24.7975	25.6587	22.1986	25.7888	NA	27.8694
B3KPJ4;A0A0A0MSI2;Q8IXK0-2;Q8IXK0-4;Q8IXK0;Q8IXK0-5;Q8IXK0-3;H7C528	Polyhomeotic-like protein 2	PHC2	23.9835	24.3287	24.3782	23.7338	23.6516	23.7772	23.796	NA	24.6029	24.3584	24.5482	NA	NA	NA	23.4768	NA	24.2404	NA	NA	24.3346	23.7104	23.6862	NA	24.3231	24.0983	NA	23.4796	24.2918	23.7244	24.0174	NA	23.6878	NA	25.3935	24.0045	NA	24.2526	NA	24.5823	24.0777	NA	NA	25.3406	24.2422	24.8951	NA	23.4807
O00471;A0A0A0MSI8;F8W9B8	Exocyst complex component 5	EXOC5	27.0262	26.8034	27.2388	27.0169	26.0677	26.2706	28.1041	23.4158	25.0638	26.2162	27.0712	24.9164	25.8622	27.1341	26.4667	26.8471	27.2437	26.3364	25.0972	26.6355	25.6632	25.9761	26.2148	25.4104	28.2287	NA	25.8218	26.9996	26.8635	NA	26.0512	27.2532	26.793	26.9755	25.0328	25.558	26.3923	26.351	26.3842	25.2166	26.11	25.6889	25.9368	26.8163	26.1308	NA	27.2746
A0A0A0MSJ9;Q15283-2;Q15283	Ras GTPase-activating protein 2	RASA2	25.2077	24.8438	22.6675	24.1974	24.5381	22.9457	NA	26.1505	24.3231	24.6792	NA	NA	25.872	NA	24.0194	NA	NA	NA	NA	25.2568	24.8864	NA	NA	NA	25.6812	NA	25.7904	24.7522	23.9653	NA	NA	25.5841	26.2076	NA	23.8602	NA	23.7836	NA	NA	23.4907	24.3331	NA	24.1988	24.3792	NA	NA	24.4712
A0A0A0MSK2;P0DJ07;M0QYU6;M0R2T5;M0R022	Protein PET100 homolog, mitochondrial	PET100	NA	24.8759	NA	NA	NA	23.4964	NA	24.1508	NA	NA	26.0787	NA	NA	NA	24.7715	NA	NA	NA	NA	NA	NA	NA	NA	NA	NA	NA	NA	NA	NA	NA	NA	NA	NA	NA	NA	NA	NA	NA	NA	NA	NA	NA	NA	NA	NA	NA	NA
A0A0A0MSK6;Q13017-2;Q13017;G3V360;Q13017-3;Q13017-4;G3V444	Rho GTPase-activating protein 5	ARHGAP5	23.4054	22.6678	24.3496	NA	NA	NA	NA	NA	NA	NA	NA	NA	22.3996	NA	NA	NA	24.1044	25.2373	NA	NA	NA	NA	NA	NA	NA	NA	NA	NA	NA	NA	NA	23.9495	24.5987	NA	NA	24.8072	NA	NA	NA	NA	NA	NA	NA	NA	NA	NA	NA
A0A0A0MSN4;P12821;P12821-2;F6X3S4;P12821-4;P12821-3;J3KTB8;J3KS28;J3QRX8;J3KTH9;J3KSQ5	Angiotensin-converting enzyme;Angiotensin-converting enzyme, soluble form	ACE	24.5358	24.2883	NA	24.8099	24.1524	NA	NA	NA	25.8322	23.3941	NA	23.2051	NA	23.6079	26.3081	NA	22.3066	NA	NA	25.9651	NA	NA	23.8908	NA	NA	NA	28.5483	24.3396	NA	NA	NA	NA	25.9881	24.1611	24.2684	NA	NA	25.1018	23.9994	NA	24.9632	NA	23.5247	25.4072	NA	NA	24.4843
A0A0A0MSS8;P42330;S4R3Z2;S4R3D5	Aldo-keto reductase family 1 member C3	AKR1C3	29.7519	31.7117	32.2848	32.6951	32.9566	31.9012	31.7088	NA	31.2744	33.0303	31.6822	NA	28.5951	28.793	31.4227	30.5543	32.6796	32.0784	29.7002	30.5898	32.8286	31.1371	29.8969	29.9163	32.2021	NA	29.9345	28.5438	31.36	30.4297	29.8615	31.5268	27.6113	31.2088	30.8409	28.5468	30.1304	31.2852	30.2301	29.6905	32.5952	31.7392	30.3649	31.7548	31.4824	NA	30.7396
A0A0A0MSU4;O94911-3;O94911;A0A075B774;O94911-2;H0Y4U7;Q8IUA7;K7ELK9;Q49AI9;Q8IUA7-4;Q8IUA7-3	ATP-binding cassette sub-family A member 8	ABCA8	29.5121	27.1058	23.994	29.1621	27.4292	25.9138	25.7854	30.0924	26.416	27.2447	26.8994	26.2021	28.6769	27.085	25.9526	25.4146	26.1421	28.1969	26.4118	31.2652	29.4738	26.6123	25.1961	27.3729	27.6802	NA	25.1825	26.5861	29.1106	NA	25.8086	24.2224	NA	25.7469	29.6344	NA	28.5631	28.4758	27.8741	27.0972	25.7823	25.4413	27.914	26.9671	28.84	NA	27.6216
A0A0G2JKZ1;A2AB90;A0A0G2JH37;A0A0A0MSV9;O15533;O15533-3;O15533-2;A0A0A0MT98;O15533-4;Q6P1N7;C9JA35;A0A140T9B2;A0A0G2JJI5	Tapasin	TAPBP	28.0533	30.574	29.3177	29.5011	29.0127	28.4863	29.248	30.7737	28.1426	27.8083	28.3968	30.5482	29.4761	29.3102	30.5254	27.6014	29.1283	28.5039	28.3485	28.5842	29.8942	29.4887	29.8164	29.2698	30.2333	NA	31.2785	29.4684	27.945	28.2073	31.493	29.9044	29.2173	30.5537	28.4218	26.9743	27.2726	28.7456	28.3711	26.0563	27.4957	28.4935	25.6868	27.1014	27.1288	NA	28.9288
Q08345-5;Q08345;Q08345-6;Q08345-2;A0A0A0MSX3;A0A0G2JNZ7;A2ABL2;E7EPH4;E7EQ30;A0A0G2JIZ7;E7ERI6;E7ETI3;H0Y717;E7EPN2;A0A0G2JIA2;Q08345-4;E7EUP7	Epithelial discoidin domain-containing receptor 1	DDR1	NA	NA	NA	NA	NA	NA	24.5476	NA	NA	NA	NA	NA	NA	NA	NA	NA	NA	NA	NA	NA	NA	NA	NA	23.7404	NA	NA	NA	NA	NA	NA	NA	NA	NA	NA	NA	NA	NA	NA	NA	NA	NA	NA	NA	NA	NA	NA	NA
A0A0C4DFN8;A0A0A0MSZ4;A0A0A0MTR6;A0A0C4DGN7;A0A0A0MT64;A0A0A0MTN9;J3QKZ8;J3QQW7;J3KS64	NADPH:adrenodoxin oxidoreductase, mitochondrial	FDXR	NA	NA	NA	23.5958	21.8876	NA	NA	NA	NA	NA	NA	NA	NA	NA	NA	NA	NA	NA	24.9286	25.5482	NA	NA	NA	NA	NA	NA	NA	NA	23.4603	25.4403	NA	NA	NA	NA	NA	NA	NA	NA	NA	NA	NA	NA	NA	NA	NA	NA	NA
M0R116;A0A2R8YEY8;A0A0A0MT26;P13637;P13637-2;P13637-3	Sodium/potassium-transporting ATPase subunit alpha-3	ATP1A3	NA	NA	NA	NA	24.6745	NA	NA	NA	NA	NA	NA	NA	NA	NA	NA	NA	NA	NA	NA	NA	NA	NA	NA	NA	NA	NA	NA	NA	NA	NA	NA	NA	NA	NA	NA	NA	NA	NA	NA	NA	NA	22.5877	NA	23.6344	NA	NA	NA
A0A0A0MT32;P38571-2;P38571;Q5T073	Lysosomal acid lipase/cholesteryl ester hydrolase	LIPA	28.1593	29.0247	27.4333	29.6112	28.6884	29.1212	29.1416	NA	28.1709	29.8231	28.59	25.2165	27.9283	27.046	31.0345	29.7373	28.9731	28.8313	28.0679	31.4826	28.7676	29.7207	27.9945	28.6187	28.9337	NA	28.3575	28.0737	29.4048	28.1971	29.2082	27.5895	28.5032	26.6495	28.1488	28.1161	28.8913	29.183	28.993	28.0729	28.929	25.4148	28.4825	30.3324	28.4329	NA	27.8694
A0A0A0MT33;Q9UPN6;Q9UPN6-2	Protein SCAF8	SCAF8	22.8998	22.7982	23.8666	NA	23.7372	24.7678	NA	NA	NA	NA	23.0334	NA	NA	NA	22.452	NA	22.5463	NA	NA	NA	NA	NA	23.1599	NA	23.8961	NA	NA	NA	NA	24.8765	NA	NA	23.7758	22.7889	NA	22.9693	NA	NA	23.2616	NA	NA	NA	NA	NA	NA	NA	22.517
Q8TBF2-3;Q8TBF2;A0A2P0CTB1;A0A0A0MT35;J3KPF5;Q8TBF2-7;Q8TBF2-2;J3KPF6;J3QKK8;A0A0G2JSF1;A0A0G2JRR6;A0A2P0CU24;A0A0A0MRV4;J3KRV9;A0A2P0CTH9;Q8TBF2-4;Q8TBF2-6	Prostamide/prostaglandin F synthase	FAM213B	24.5779	NA	25.4073	25.5555	25.4299	24.9199	26.2273	NA	25.6713	24.2991	25.3641	NA	NA	23.9932	25.7452	25.5073	25.7444	23.511	26.4986	26.7509	25.479	25.5435	25.059	26.507	25.9183	NA	30.0092	NA	26.4206	25.9942	NA	26.5636	25.5263	NA	24.6769	NA	25.5681	25.9288	25.2378	25.449	24.6013	25.3437	25.2554	24.7781	24.7414	NA	26.3721
A0A0A0MT44		FLNB	NA	NA	NA	NA	NA	NA	NA	NA	NA	NA	NA	NA	NA	NA	NA	NA	NA	NA	NA	23.1505	22.7309	NA	NA	NA	NA	NA	NA	NA	NA	NA	NA	NA	NA	NA	NA	NA	NA	NA	NA	NA	NA	NA	NA	NA	NA	NA	NA
A0A0A0MT60;Q5T1M5;Q5T1M5-2;X6RKW4;Q5T1M5-3	Peptidyl-prolyl cis-trans isomerase;FK506-binding protein 15	FKBP15	26.7248	26.2037	28.1205	26.4344	27.2807	27.9048	27.5886	27.776	27.7186	26.6559	27.5941	26.6812	NA	27.0181	26.0083	27.1392	26.7526	23.3242	25.5368	25.9766	23.8372	26.7763	27.1822	26.3051	27.4337	NA	28.8598	27.1659	25.799	24.3646	27.4286	27.8866	28.6875	26.1967	26.4585	28.5383	27.8457	26.9451	27.4011	27.9214	26.7866	25.2564	27.5285	27.4835	25.136	NA	27.0721
C9JUH3;A0A0A0MT72;Q9BSQ5-3;Q9BSQ5-4;Q9BSQ5;Q9BSQ5-2;A0A3B3IRS0;E9PEC4	Cerebral cavernous malformations 2 protein	CCM2	NA	23.855	22.9894	NA	22.2477	NA	NA	NA	24.2373	22.8162	NA	NA	NA	NA	NA	23.2089	NA	NA	NA	NA	NA	NA	NA	NA	NA	NA	NA	23.968	NA	NA	NA	NA	NA	NA	22.9265	NA	NA	22.2867	22.7655	22.6501	NA	NA	22.5655	NA	NA	NA	NA
A0A0A0MT83;P26440;A0A0S2Z4K7;P26440-2;H7C4G6;H0YLC3;H0YN10;H0YKV0;A0A087WVD3	Isovaleryl-CoA dehydrogenase, mitochondrial	IVD	32.2544	32.6099	31.8517	31.5714	31.929	32.1152	30.5912	31.1998	31.6397	32.4685	32.4958	35.2336	29.2505	31.209	32.6285	33.0846	31.4604	32.5961	33.5401	32.8968	33.3737	32.1106	32.7641	33.8872	31.783	29.4892	31.1166	31.2295	33.1204	33.0872	32.1391	31.3381	31.299	31.4255	32.8242	33.6891	32.3288	32.3255	32.1509	33.358	33.3213	33.2729	33.0324	32.5537	33.5366	32.8437	33.1384
A0A0A0MTB8;Q8NI36	WD repeat-containing protein 36	WDR36	27.2348	27.2074	25.1661	24.8244	24.0923	24.7502	25.0174	27.491	24.4885	25.4897	27.9793	23.6604	26.3947	23.9146	27.239	26.3657	27.572	26.8541	24.4517	27.1385	26.1879	25.4796	24.9076	25.8202	27.2304	NA	NA	27.7564	26.6622	27.2107	25.4814	25.5647	26.81	29.0747	24.5964	NA	24.3113	24.0826	27.1329	22.5265	24.5698	24.9334	NA	24.0927	25.2313	NA	25.6952
A0A0A0MTR7;A0A0A0MTC1;Q63HN8;Q63HN8-4;Q63HN8-5;Q63HN8-6;I3L3H9	E3 ubiquitin-protein ligase RNF213	RNF213	30.8618	31.5305	30.8147	30.529	30.6985	30.6402	31.417	29.6232	29.5095	30.2532	32.1172	27.8817	26.4177	30.5802	31.9926	30.0579	32.1762	29.4169	30.6412	29.8639	30.865	30.7247	30.7871	30.8755	32.1825	NA	31.3849	30.8424	30.502	28.7117	31.3467	31.559	31.285	32.6643	29.6896	27.0177	30.1518	30.5795	30.7208	28.5779	28.2233	30.1056	29.4103	29.7555	30.3025	22.5225	31.1529
Q9NUL3;F8VPI7;Q9NUL3-2;E9PH62;Q9NUL3-7;Q9NUL3-3;Q9NUL3-8;E7EVJ4;A0A0A0MTC6;E7EPX0;A0A0A0MTD1;Q9NUL3-6;A0A0A0MTC4;E5RJN7;E7EVI1;G5EA18;Q9NUL3-4;E5RJ67;E5RFK1;H0YBY0	Double-stranded RNA-binding protein Staufen homolog 2	STAU2	NA	24.3866	26.6679	23.8539	24.0586	24.562	26.2565	23.6349	24.0642	25.5074	25.3153	NA	24.1453	24.3701	25.2616	NA	24.5931	23.247	NA	24.2888	24.1275	NA	NA	NA	25.3685	NA	25.145	24.7581	23.3768	NA	NA	26.2533	NA	25.3685	NA	23.4948	NA	24.2603	24.6275	24.5964	23.7213	NA	24.474	NA	NA	NA	NA
A0A140TA40;A0A0A0MTG1;A0A140T8Y0;A0A140TA35;Q5ST30;Q5ST30-4;B7ZL25;A0A140TA45;B4E0K6;A0A0G2JIA5;A0A0G2JL52;A0A140TA36;Q5ST30-3;Q5ST30-2;B7ZCJ6;A2ABL6	Valine--tRNA ligase, mitochondrial	VARS2	26.7268	26.3646	26.5481	25.3976	25.9069	25.4222	23.8713	NA	27.1156	26.7203	25.6046	28.447	NA	23.8846	27.1913	26.3015	26.3027	27.6342	30.694	29.5559	28.0385	25.6295	28.2736	28.1226	27.2463	NA	23.5091	24.5908	27.532	28.3083	NA	25.076	24.5209	27.6402	23.2151	25.0506	24.2513	26.0746	23.3631	23.2304	26.6422	25.5931	24.5811	25.3746	22.9811	NA	25.7217
A0A0A0MTG2;O14576-2;O14576;O14576-4;O14576-3;O14576-5	Cytoplasmic dynein 1 intermediate chain 1	DYNC1I1	NA	NA	NA	NA	NA	NA	NA	NA	NA	22.9639	NA	NA	NA	NA	NA	NA	NA	NA	NA	NA	NA	NA	NA	NA	NA	NA	NA	NA	NA	NA	NA	NA	NA	NA	NA	NA	NA	NA	NA	NA	23.3593	NA	NA	NA	NA	NA	NA
A0A0A0MTH3;Q13418;Q13418-3;Q13418-2;A0A087WWY6;E9PQ52;A0A087WW45	Integrin-linked protein kinase	ILK	29.6497	29.5699	28.7187	28.6973	29.6614	29.2663	30.7249	24.596	29.3163	29.2354	29.3001	28.2747	29.6378	27.4595	30.0064	28.7285	29.5262	29.173	26.2463	30.3221	28.741	30.1331	29.0175	27.5749	29.4221	NA	30.1908	30.679	29.3605	28.3844	25.2467	28.4931	30.2375	28.9106	29.8131	29.8682	30.0478	29.4619	30.8515	29.968	29.3967	29.5858	29.2934	29.6912	29.1346	NA	29.4474
A0A0A0MTH9;O14981;O14981-2	TATA-binding protein-associated factor 172	BTAF1	25.9129	24.9004	24.3088	24.5762	22.9527	24.1611	24.5963	NA	22.3462	NA	26.3532	NA	NA	25.941	25.9986	24.1555	25.6231	NA	24.8634	24.512	25.1725	NA	NA	25.2578	26.129	NA	25.5497	24.3804	26.2129	25.3221	NA	22.6652	NA	27.0181	23.1999	NA	24.6881	24.4925	23.7198	25.207	23.4415	25.4248	24.1232	24.9337	24.8483	NA	25.0598
A0A0A0MTI6;Q9NYP7;Q9NYP7-2;Q9NYP7-3	Elongation of very long chain fatty acids protein;Elongation of very long chain fatty acids protein 5	ELOVL5	NA	26.4714	25.0948	25.725	24.4879	25.5233	23.5544	23.8885	25.993	25.0544	26.7235	26.2441	NA	NA	26.5035	26.6638	24.7673	26.4605	25.9131	25.5266	27.1144	25.0835	26.1108	24.8864	26.3538	NA	NA	NA	25.1465	25.7381	NA	26.0526	NA	26.264	25.492	NA	24.1357	24.7307	24.3338	24.0397	25.2516	25.7612	24.6018	25.1413	24.9668	NA	26.0024
A0A0A0MTL6;Q6ZS17-2;Q6ZS17;Q6ZS17-3;Q6ZS17-4;H3BSV5;H3BQI5;H3BSX9;H3BMG9;H3BP86;H3BU12	Protein FAM65A	FAM65A	23.6604	NA	23.5343	NA	NA	NA	NA	NA	NA	NA	NA	NA	NA	NA	23.9546	24.2407	25.4695	NA	NA	24.5676	NA	24.0964	NA	NA	24.9557	NA	NA	NA	23.9585	22.3918	NA	23.6953	23.3489	24.3803	NA	23.857	NA	NA	22.6409	NA	NA	22.9026	NA	NA	25.6111	NA	23.9617
A0A0A0MTN0;Q13617;Q13617-2;Q5T2B5;Q5T2B7	Cullin-2	CUL2	29.0722	27.6592	28.5874	28.7885	28.3483	27.79	28.7169	24.7315	28.6838	27.6558	30.0544	24.4876	28.9328	NA	27.7601	27.203	28.7032	28.134	27.072	27.9508	28.077	28.6765	27.4624	27.3428	29.38	24.5553	27.9461	26.7057	28.7424	28.0636	27.2347	28.3378	29.3263	27.2846	28.0361	25.0729	28.308	28.0011	28.1718	25.9142	27.7297	29.2474	26.3529	27.7843	29.3917	NA	28.9544
A0A0A0MTP7;F8VXG7;Q99590-2;Q99590	Protein SCAF11	SCAF11	23.0768	NA	25.0577	22.9509	NA	22.6146	24.3156	23.7731	23.8726	22.7019	NA	22.9122	NA	NA	NA	22.0615	NA	NA	NA	NA	23.9803	NA	NA	NA	22.0561	NA	NA	NA	NA	NA	NA	NA	NA	NA	NA	25.0939	23.2633	24.2205	24.0999	24.8967	23.552	23.3425	24.5552	22.5571	23.8606	NA	NA
A0A0A0MTQ5;G3V556;P56378;P56378-2	6.8 kDa mitochondrial proteolipid	C14orf2;MP68	28.1775	28.3711	27.5497	27.7354	28.0709	NA	27.327	29.4825	27.5433	28.114	29.7281	29.7106	24.2518	27.6388	28.5819	27.6726	28.1486	27.2372	28.0509	27.0388	29.0003	26.8986	29.7526	30.2952	27.6962	23.3281	23.9263	27.3979	28.9205	27.0052	27.8881	29.8196	25.7253	27.8923	29.0453	NA	23.3511	29.025	27.5651	27.9605	26.1152	28.0133	26.8141	28.2877	28.6028	NA	28.9109
A0A0A0MTR2;Q8N543;H3BR79;H3BUA6;Q8N543-2	Prolyl 3-hydroxylase OGFOD1	OGFOD1	NA	NA	NA	NA	NA	NA	NA	NA	NA	NA	NA	NA	NA	NA	NA	NA	NA	NA	NA	NA	NA	NA	NA	NA	NA	NA	NA	NA	NA	NA	NA	NA	23.405	NA	NA	NA	NA	NA	NA	NA	22.7527	NA	NA	NA	NA	NA	NA
A0A0A0MTS7;Q8WZ42-12;Q8WZ42-11;Q8WZ42-4;Q8WZ42-7;Q8WZ42-2;Q8WZ42;Q8WZ42-8;Q8WZ42-13;Q8WZ42-5;A0A0A0MRA3;Q8WZ42-3;Q8WZ42-10;Q8WZ42-9;H7C1P9	Titin	TTN	23.0673	28.3494	28.0027	28.0424	24.9051	26.8554	29.016	27.6442	28.061	26.5102	26.1869	30.2212	30.8578	31.4626	29.2732	30.1759	27.776	30.2315	29.5345	28.5624	27.9595	29.6524	25.0958	28.1393	28.7174	30.8869	29.8578	29.118	28.3631	27.5873	27.8406	29.8219	27.1801	31.7021	27.5994	26.3294	28.5553	25.4498	25.037	28.485	28.6645	23.7684	28.531	28.0568	27.7796	25.1776	28.6183
A0A0A0MTU3;Q4ZIN3-2;Q4ZIN3;U3KPY4	Membralin	TMEM259	NA	NA	NA	NA	23.7458	NA	NA	NA	NA	NA	NA	NA	NA	NA	24.1517	NA	NA	NA	NA	NA	24.7309	NA	NA	24.9198	NA	NA	NA	NA	NA	23.9187	NA	NA	NA	NA	NA	NA	NA	24.1641	23.8719	NA	NA	NA	NA	NA	NA	NA	NA
K7EJ28;Q2QBA2;A0A0A6YY99;O75888-5;O75888-4;O75888-2;O75888;O43508-2;O75888-3;C9JFN2;C9JF68	Tumor necrosis factor ligand superfamily member 13;Tumor necrosis factor ligand superfamily member 12;Tumor necrosis factor ligand superfamily member 12, membrane form;Tumor necrosis factor ligand superfamily member 12, secreted form	TNFSF13;TNFSF12-TNFSF13;TNFSF12	25.1214	NA	23.0499	NA	24.1248	23.3122	25.679	NA	NA	NA	NA	NA	NA	NA	NA	NA	23.5713	NA	NA	NA	NA	24.4851	NA	NA	24.0172	NA	25.4479	26.6395	NA	NA	NA	NA	NA	24.9365	23.1908	NA	NA	23.98	24.7298	24.087	NA	NA	24.0723	22.6038	NA	NA	NA
A0A0A6YYC7;Q96JP5-2;Q96JP5;H3BTR0;H0YCH4;Q9BU19-3;Q9BU19-2;Q9BU19;Q9BU19-5	E3 ubiquitin-protein ligase ZFP91	ZFP91-CNTF;ZFP91	23.8777	22.6977	25.1641	23.1892	22.5124	NA	23.2303	24.765	24.0538	23.2068	23.1408	NA	23.1431	24.2104	25.3826	NA	NA	19.8645	24.0992	25.0614	24.7417	NA	NA	24.405	26.4548	NA	23.6564	24.0815	26.2042	NA	24.9708	25.2782	25.5941	23.4579	22.308	24.3038	23.8451	22.8511	23.3269	23.609	NA	NA	NA	NA	NA	NA	23.6816
A0A0A6YYG5;Q53S48;Q9Y6Q2;Q9Y6Q2-3;Q9Y6Q2-2;H7C1E2	Stonin-1	STON1-GTF2A1L;ALF;STON1	NA	25.5097	NA	24.4512	NA	NA	23.7748	NA	NA	NA	NA	NA	NA	NA	NA	NA	NA	NA	NA	NA	NA	NA	NA	NA	NA	NA	NA	25.3192	NA	NA	NA	NA	NA	25.1517	NA	NA	NA	NA	23.7117	24.6007	NA	NA	NA	NA	NA	NA	NA
A0A0A6YYH1;Q7Z6K5-2;Q7Z6K5;P59780;H0YMP5;H0YMK0;H0YL85;H0YL03;H0YLX6;H0YN38;P59780-2	Arpin	C15orf38-AP3S2;ARPIN	25.255	NA	26.8067	24.8173	25.8172	23.6458	26.4951	NA	24.4103	24.0724	26.2081	26.3076	23.6873	23.4424	23.8831	24.3041	26.5173	20.1131	NA	26.7473	24.7414	NA	24.4154	NA	24.7733	NA	27.4476	NA	26.6887	25.1383	22.5834	25.7146	25.698	25.9174	24.7745	25.5173	24.4955	24.1104	25.5674	26.0055	NA	25.2985	23.5603	24.2387	22.8098	NA	25.1575
A0A0A6YYI3;A0A0B4J1V8;Q9NQ55-2;Q9NQ55;Q9NQ55-3;A8MV53;C9J3W3;C9JHF7	Suppressor of SWI4 1 homolog	PPAN-P2RY11;PPAN	25.0176	25.7709	25.4686	24.459	25.633	25.9801	25.3055	25.8433	24.5887	25.4268	26.0632	NA	NA	26.0992	26.3362	NA	25.5991	25.9237	NA	25.8722	25.4328	NA	NA	NA	25.7049	NA	25.5009	25.5305	NA	NA	NA	26.0361	24.3461	28.7525	24.1857	NA	NA	25.6655	26.6323	NA	24.5056	NA	NA	25.0843	26.202	NA	NA
A0A0A6YYJ8;Q96HJ9-2;Q9Y383-3;Q9Y383-2	UPF0562 protein C7orf55;Putative RNA-binding protein Luc7-like 2	LUC7L2;C7orf55	28.9129	30.0534	29.3526	29.3855	29.2959	28.412	29.6789	29.0933	29.201	29.208	29.6951	28.3558	29.0563	28.2594	30.0153	28.2288	29.854	28.259	29.6077	29.5522	30.1871	29.188	28.7668	30.0492	29.1101	NA	28.7059	27.8187	29.5104	29.7723	29.5735	29.6923	28.9926	29.734	28.294	29.4499	28.5522	28.0628	27.9761	29.0048	28.1484	28.6198	28.5147	28.3425	28.2359	NA	29.5249
A0A0A6YYL2;P0DMN0;P0DMM9;P0DMM9-3;P0DMM9-2;H3BPL6;H3BNY7;H3BRT0	Sulfotransferase;Sulfotransferase 1A4;Sulfotransferase 1A3	SULT1A4;SULT1A3	26.5589	27.8948	25.8463	27.7467	28.353	28.3846	28.3812	NA	26.3571	29.5517	28.9811	NA	NA	NA	28.6307	26.5226	27.1746	26.6518	28.357	26.7612	26.6391	28.0582	NA	NA	26.3344	NA	26.279	23.9901	26.7684	26.0309	26.4533	25.8484	27.8886	28.6763	26.3332	NA	26.1591	25.9041	26.7543	27.2304	27.097	26.2722	26.5586	27.0741	25.0932	NA	26.3497
P57737-3;A0A0A6YYL4;P57737;P57737-4;P57737-2;I3L167;E7EP81;I3L0X9;I3L3T0;Q9Y3D7;I3L1U7;I3L359;I3L212;I3L1M1;I3L2Y6;I3L0X8;I3L442;I3NI06;I3L426;I3L1G9;I3L351;A0A0B4J298;I3L482;I3L0Z7;I3L258	Coronin-7;Coronin	CORO7;CORO7-PAM16	27.6946	29.1183	28.2532	27.9626	28.6307	27.7174	29.0753	25.467	26.7515	27.5092	29.0647	29.1247	26.4359	29.8709	29.2083	28.3408	28.6537	28.3728	30.3208	28.6361	28.6181	28.3154	29.328	29.275	29.0239	NA	29.4132	28.4189	26.4574	28.858	28.1162	29.0349	30.0212	28.1413	27.4167	28.9653	29.1947	27.5767	29.5232	27.2721	26.0897	27.4586	27.6657	27.9323	26.6568	24.6531	28.1051
A0A0B4J1R2;Q9H6R3;Q9H6R3-2;H0YII9	Acyl-CoA synthetase short-chain family member 3, mitochondrial	ACSS3	30.3304	32.2017	29.8133	31.1991	30.7096	31.2117	28.5868	33.3851	31.4681	33.1049	30.6498	31.4127	28.5824	30.2319	31.1801	32.1456	29.1977	32.9034	31.9364	34.2493	32.5445	32.3724	30.0457	32.5131	30.867	22.4416	29.92	29.8463	31.6013	32.3611	31.3777	31.9924	26.9052	30.2681	30.9094	32.3347	30.1334	31.5495	31.2766	31.3071	31.7306	30.9197	31.8959	31.0437	30.4126	NA	31.3951
A0A0B4J1R4	4-hydroxyphenylpyruvate dioxygenase	HPD	NA	NA	NA	24.1032	NA	NA	NA	25.0662	NA	24.6038	26.3126	NA	NA	NA	NA	NA	NA	NA	NA	NA	NA	NA	22.6857	NA	NA	NA	NA	NA	26.5357	NA	NA	23.4476	NA	NA	NA	NA	25.7127	26.1063	NA	NA	26.6722	28.7753	NA	25.4067	27.5416	NA	NA
A0A0B4J1R6		TKT	24.3037	23.9885	NA	NA	26.0948	NA	25.0685	22.7843	22.533	26.211	25.6173	NA	NA	29.2841	23.2628	NA	24.7384	NA	NA	NA	NA	NA	23.578	NA	26.3502	NA	NA	NA	24.4345	22.2707	NA	27.6763	27.9221	22.7005	22.787	NA	24.5235	NA	NA	NA	NA	NA	23.1434	NA	27.1803	NA	NA
A0A0B4J1R7;Q96B45	UPF0693 protein C10orf32	C10orf32-ASMT;C10orf32	NA	24.8563	24.8776	NA	24.7935	NA	24.2413	25.7845	23.2538	25.1113	22.7853	NA	NA	25.7469	23.9752	24.5062	NA	NA	24.1498	24.2743	23.7944	NA	24.4094	NA	NA	NA	24.8192	NA	NA	NA	24.6648	24.7669	25.1385	24.1053	NA	25.1263	24.1959	23.7324	23.6946	NA	NA	NA	25.1578	NA	NA	NA	NA
A0A0B4J1S8;Q9UBF8-2;Q9UBF8;Q9UBF8-3;F8W860;E9PL47;A6PVV8;H0Y4F8;H0YCW3;A0A0A0MSL0	Phosphatidylinositol 4-kinase beta	PI4KB	24.7227	NA	22.4071	24.073	25.1036	24.4877	NA	24.6231	25.4502	25.0913	NA	NA	NA	23.5733	25.2209	NA	NA	NA	NA	NA	25.0835	26.0365	25.0707	NA	24.4543	NA	25.1963	NA	NA	NA	NA	NA	22.5945	25.8479	NA	NA	23.8429	23.8391	23.6129	NA	23.7933	NA	24.4828	NA	NA	NA	22.7899
A0A0B4J1V0		IGHV3-15	28.1142	26.2869	25.809	NA	28.8172	NA	27.7121	NA	27.4131	25.282	27.5535	NA	24.9257	NA	26.0122	24.2532	NA	24.0072	22.3199	24.1658	23.9946	NA	25.7654	22.4554	NA	NA	NA	29.7326	26.0325	NA	NA	25.9476	30.3473	24.8773	NA	27.0912	27.3085	27.8895	28.6767	25.3921	25.5264	26.8928	25.8964	25.3939	28.7203	NA	22.2682
A0A0B4J1W3;Q9BXJ9-4	N-alpha-acetyltransferase 15, NatA auxiliary subunit	NAA15	NA	NA	22.9886	NA	NA	NA	NA	NA	NA	NA	24.9845	NA	NA	NA	NA	NA	23.3931	NA	NA	NA	NA	NA	NA	NA	NA	NA	NA	NA	NA	NA	NA	23.5425	NA	23.3585	NA	NA	NA	NA	NA	NA	NA	NA	NA	NA	NA	NA	NA
A0A0B4J1X5;A0A0C4DH42;P01767;A0A075B7E8;A0A0J9YVY3	Ig heavy chain V-III region BUT	IGHV3-74;IGHV3-66	29.1148	27.2453	26.9171	28.3625	29.8346	28.437	28.8411	28.2487	27.0929	27.6632	28.9033	24.5455	26.347	25.0909	26.7461	25.0016	27.4799	25.692	24.7341	26.3286	26.2172	25.2458	28.7516	21.896	26.9167	NA	25.6601	30.7944	27.5142	24.3518	NA	27.2997	31.2048	26.4207	29.0108	28.6958	27.0743	28.4344	29.6827	26.3065	26.3991	29.803	27.1615	27.2793	28.9916	NA	27.731
A0A0B4J1Y9		IGHV3-72	NA	NA	NA	23.0397	24.9961	23.4232	23.767	NA	22.2295	23.0299	25.236	NA	NA	NA	NA	NA	NA	NA	NA	NA	NA	NA	23.4902	NA	NA	NA	NA	24.1187	NA	NA	NA	NA	25.3401	NA	24.0943	NA	NA	23.9353	25.7256	NA	22.6105	25.1504	NA	22.8728	26.7612	NA	25.5774
A0A0B4J1Z1;C9JAB2;Q16629-3;Q16629-2;Q16629-4;Q16629;F8WEA1	Serine/arginine-rich splicing factor 7	SRSF7	28.4168	29.4329	29.9935	28.578	29.5082	28.9713	28.6442	30.0691	29.413	28.9089	28.3573	27.6432	28.5825	29.0293	28.5018	28.8227	28.8054	27.2148	25.1241	29.3335	28.3188	29.4184	29.3244	27.6378	28.9001	NA	29.7933	28.8134	29.4488	28.7914	28.2071	29.2337	30.1594	30.2696	28.5619	29.3333	28.7345	29.2214	29.5787	29.4844	28.6366	27.5198	29.1434	28.78	26.9407	NA	28.3775
A0A0B4J203;E7ER61;P36888-2;P36888		FIP1L1	NA	NA	23.9438	24.0965	NA	NA	NA	24.4899	24.3934	24.3657	NA	NA	NA	24.9087	NA	NA	25.426	NA	24.5826	NA	26.3511	22.6687	NA	NA	25.9779	NA	24.9469	NA	NA	25.3334	NA	25.7306	23.4026	25.0324	NA	24.0161	NA	NA	24.3124	23.264	NA	NA	23.3628	23.7367	NA	NA	NA
A0A0B4J231;B9A064;P0CG04	Immunoglobulin lambda-like polypeptide 5;Ig lambda-1 chain C regions	IGLL5;IGLC1	27.224	26.7012	27.7039	28.131	28.8696	27.5617	27.9557	30.5512	27.623	26.8237	27.9623	25.4296	NA	25.5456	26.1166	NA	26.0788	NA	24.5689	26.8932	24.8675	27.9463	27.7131	25.9223	26.3273	28.3204	27.757	29.8948	26.7474	27.2397	27.1113	28.1361	31.1918	24.3679	28.8123	28.8682	27.2616	27.9635	29.7958	28.4311	25.8999	27.5839	27.6703	27.1736	27.5538	28.7379	27.2405
A0A0B4J294;H3BP13;Q9UL33-2;Q9UL33;A0A0B4J286;H3BPN3;H3BUK6;H3BQQ8;H3BPE0;H3BPS1	Trafficking protein particle complex subunit 2-like protein	TRAPPC2L	25.974	NA	23.5709	NA	23.7662	NA	26.3453	26.4288	23.5193	25.1162	27.765	26.2916	NA	25.4064	24.6015	25.4285	25.3627	NA	NA	24.0742	24.6844	NA	NA	NA	25.7846	28.2161	24.6596	25.8265	NA	25.9053	25.9844	26.0304	NA	25.1517	25.0426	NA	NA	25.2099	NA	25.4703	24.6939	28.5742	25.625	25.0411	26.1223	NA	26.1353
A0A0B4J2A0;Q9UHJ6	Sedoheptulokinase	TRPV1;SHPK	29.1673	25.3802	28.3127	27.8915	27.387	27.3014	26.7944	NA	27.6688	28.1436	27.5614	NA	NA	24.4922	25.112	28.291	26.2045	NA	24.2283	26.5461	25.6252	25.6908	25.9807	27.7551	26.5744	23.9677	25.5853	NA	28.2303	26.3029	24.7013	26.7259	27.3687	26.6406	28.4804	23.4429	28.7674	28.7369	28.2013	28.4751	29.3303	28.9923	27.8393	28.9212	29.0117	NA	28.3369
A0A0B4J2A2;P0DN37;P0DN26;A0A0H2UH34;A0A075B767;A0A075B759;Q9Y536;F5H284	Peptidyl-prolyl cis-trans isomerase;Peptidyl-prolyl cis-trans isomerase A-like 4A/B/C;Peptidyl-prolyl cis-trans isomerase A-like 4D	PPIAL4C;PPIAL4E;PPIAL4A;PPIAL4D	NA	NA	NA	NA	NA	NA	NA	NA	NA	NA	NA	NA	NA	NA	NA	NA	NA	NA	NA	NA	NA	NA	NA	NA	NA	NA	NA	NA	NA	NA	NA	NA	NA	NA	NA	NA	NA	NA	NA	NA	NA	NA	NA	NA	NA	NA	NA
A0A0B4J2B5;S4R460		IGHV3OR16-9	25.7344	26.2245	26.1514	28.3297	28.9458	28.0806	28.5461	NA	27.0191	27.2453	26.6527	23.4718	NA	24.7899	24.7538	24.6902	22.5219	26.5997	NA	24.4833	24.8213	25.4452	27.5148	NA	24.4238	NA	25.5746	29.5364	25.1697	NA	NA	26.3144	30.5708	25.1181	27.6782	26.0077	26.8081	28.1424	29.9467	27.9033	NA	27.2357	26.5809	27.2732	26.8726	NA	25.4088
F8WF49;A0A0B4J2C2;Q9Y2H0-3;Q9Y2H0-1;Q9Y2H0;A0A087X246;A0A087WWE6	Disks large-associated protein 4	DLGAP4	24.5377	NA	24.3314	25.3224	24.4726	25.212	25.8152	25.0013	25.2597	24.4831	26.605	NA	NA	25.2638	NA	24.5228	23.1942	23.9814	25.4794	NA	NA	NA	23.8574	NA	NA	NA	NA	23.9681	NA	NA	NA	24.4757	25.137	24.9876	22.8734	24.3408	23.9261	24.3332	25.3832	24.932	24.363	NA	NA	NA	25.1943	NA	26.2539
Q5W0H4;A0A0B4J2C3;P13693;J3KPG2;E9PJF7;P13693-2;Q56UQ5;H0YCX0;Q9HAU6	Translationally-controlled tumor protein	TPT1	30.6157	29.5986	30.8307	31.7106	31.6195	31.3007	31.2114	NA	31.1168	31.3708	30.4744	30.1612	24.7402	30.732	29.9071	30.5425	30.6969	29.9203	28.9859	29.8592	28.4706	30.9851	30.4062	28.8428	30.1981	NA	30.7093	29.1956	30.1155	29.5245	29.8789	30.7359	31.4163	28.241	31.0996	28.1772	31.3249	31.0316	31.0885	31.5091	31.2984	30.4136	31.1055	31.2633	31.0227	NA	30.6757
P0DPI2;A0A0B4J2D5;P0DPI2-2;A0A0B4J2H4;A0A0B4J2D5-2;F2Z2Q0;A0A096LP12;A0A2R8Y6K9			26.7348	26.1359	NA	NA	NA	NA	NA	NA	NA	27.5779	25.6305	NA	NA	NA	28.7337	NA	NA	29.6789	29.8475	27.5225	26.3681	26.8765	28.5713	25.6416	27.4056	NA	NA	25.6573	27.1246	25.6223	NA	NA	NA	NA	26.9929	NA	NA	NA	NA	NA	27.1693	27.0827	NA	NA	27.1728	NA	27.2386
P0DP09;A0A0B4J2D9		IGKV1D-13	NA	NA	NA	NA	NA	NA	NA	NA	NA	23.9523	NA	NA	NA	NA	NA	24.3573	NA	NA	NA	NA	NA	NA	NA	NA	NA	NA	NA	25.4292	NA	NA	NA	23.3261	24.0705	NA	NA	NA	NA	NA	NA	NA	NA	NA	NA	23.7372	NA	NA	NA
Q15269;A0A0B4J2E5;C9J544	Periodic tryptophan protein 2 homolog	PWP2	28.1276	27.6011	25.9544	25.2815	25.541	24.8072	24.4759	NA	24.5019	24.8016	28.2716	24.4457	NA	26.5975	26.8956	23.9235	27.8993	24.5662	26.3737	26.5013	27.537	27.9184	25.1745	25.785	28.7404	20.5737	26.3719	26.1754	27.6387	27.6214	27.0743	26.2056	25.8313	28.2485	24.5648	NA	23.3115	22.9294	23.845	NA	24.0525	25.7289	22.431	23.8643	26.6385	NA	26.7065
A0A0B4J2F0		PIGBOS1	23.3977	NA	23.9466	24.2748	23.2528	NA	24.1383	NA	24.3126	23.9982	NA	NA	NA	NA	NA	21.5148	NA	23.3972	24.0721	NA	NA	NA	24.0615	23.9323	NA	NA	NA	24.6692	NA	24.0628	NA	NA	NA	24.3179	23.6925	NA	23.8746	24.129	23.5758	NA	24.0829	NA	23.7076	24.0286	NA	NA	NA
A0A0B4J2F8;F6S314;E2QRJ6;P52435;A6NFM0;Q9H1A7;Q9GZM3;F8WF84;D6RAG0;E7EP90;A0A0B4J1Z8;H0Y980;Q9GZM3-2	DNA-directed RNA polymerase II subunit RPB11-a;DNA-directed RNA polymerase II subunit RPB11-b2;DNA-directed RNA polymerase II subunit RPB11-b1	POLR2J3;POLR2J;POLR2J2	24.1882	25.1516	25.1123	24.1386	24.2373	24.4201	24.5574	23.5192	24.3825	24.4629	24.612	25.6099	NA	25.9083	NA	NA	NA	24.4306	NA	NA	NA	24.8949	23.8121	23.8033	NA	NA	25.077	24.7328	25.9029	24.4381	24.3071	24.3153	26.0741	25.3868	24.331	23.3065	23.6914	24.0461	24.1019	25.0149	23.6101	25.0265	24.5601	23.7637	23.6175	NA	NA
A0A0B4J2G4;Q15345-3;Q15345;A0A087X0S7;A0A087WTU1;A0A0C4DH00	Leucine-rich repeat-containing protein 41	LRRC41	26.2232	24.3247	24.9161	23.8843	23.6437	NA	24.6211	NA	23.7129	24.4454	24.8971	NA	26.6555	25.4174	24.9957	24.6546	25.9518	NA	NA	23.6567	25.8367	NA	24.8918	NA	26.4531	NA	NA	24.1772	26.275	NA	NA	NA	NA	23.5929	NA	NA	23.7108	23.1741	NA	22.8208	NA	25.155	23.0302	23.9656	25.1739	NA	25.4851
A0A0C4DFL7;Q16850;Q16850-2;H7C0D0	Lanosterol 14-alpha demethylase	CYP51A1	31.2742	30.1419	30.7262	29.1626	28.2385	28.5718	23.4937	27.9284	29.0588	28.8714	29.7316	29.9607	26.1946	28.7495	29.9688	28.846	30.4731	29.8217	30.2794	29.6922	31.3301	29.1705	28.408	29.4242	30.4367	23.6621	29.1454	27.6816	30.6013	30.9433	23.6877	28.1046	26.1727	30.0283	28.5486	26.1382	28.6315	28.0385	26.4346	29.7272	30.2318	31.2853	26.8633	28.7909	30.5733	26.1938	29.2069
A0A0C4DFM0;G3V5T0;A0A0A0MR33;G3V267;O43708-2;G3V3B9;G3V5U6;G3V5G8;H0YJN8	Maleylacetoacetate isomerase	GSTZ1	25.5972	24.7676	NA	NA	23.7454	NA	23.2294	23.8228	NA	NA	24.1136	NA	NA	NA	24.5203	NA	NA	NA	NA	25.9736	NA	23.8507	25.2111	25.4274	NA	NA	24.2332	NA	24.3008	25.1765	NA	23.8756	NA	NA	25.7828	NA	NA	24.4162	23.7901	24.378	23.9147	25.9427	24.2883	NA	25.857	NA	25.6052
A0A0C4DFM1;Q92544;F8WCN2;F2Z2L1	Transmembrane 9 superfamily member 4	TM9SF4	27.2034	29.4706	28.2911	28.9675	28.4454	28.3577	28.9415	24.0723	28.082	28.1644	29.514	25.2316	28.559	28.5396	29.008	28.9546	30.1819	26.7285	27.341	27.1387	29.2316	27.7201	28.206	29.3732	28.9281	21.5131	28.6607	29.3274	27.6095	27.4858	26.8863	30.3088	26.3949	30.2873	27.6431	NA	27.0891	26.288	27.0074	27.089	25.9131	25.6477	27.137	26.9317	27.6055	22.9377	26.8897
A0A0C4DFN3;Q99685;A0A3B3ITT3;Q99685-2;E7EWX8;H7C599;C9JAM4;C9J8Q3;H7C5K5	Monoglyceride lipase	MGLL	30.5817	27.5061	28.5468	26.3595	27.5814	28.3909	31.125	NA	28.5339	27.4845	28.463	27.9909	27.9161	26.9095	28.3048	27.6262	28.7843	28.8189	29.0475	28.0955	27.1968	28.7068	28.026	28.4499	30.1421	NA	27.8356	25.8837	29.468	25.2022	24.2046	25.3852	28.0013	27.5906	29.8055	26.347	28.8567	29.3432	28.3381	28.2453	30.5202	29.9212	28.8479	29.553	30.1888	NA	30.0471
A0A0C4DFP4;Q96IV0-2;H0Y2P2;C9JU75;Q96IV0-4	Peptide-N(4)-(N-acetyl-beta-glucosaminyl)asparagine amidase	NGLY1	28.0095	26.3971	25.3784	26.0542	25.2583	25.8014	25.3348	NA	26.6039	25.8961	24.2343	24.8734	NA	24.6704	NA	21.9039	27.8058	NA	23.5556	25.4716	27.8751	NA	NA	NA	26.5147	NA	25.5971	NA	26.9029	NA	NA	26.3268	26.5865	25.5136	27.767	23.0544	25.3159	25.416	25.2326	25.3325	25.3332	24.348	25.8136	25.2295	26.832	NA	25.7154
A0A0C4DFP6;Q9NQ79-3;Q9NQ79-2;Q9NQ79;Q5T4F6	Cartilage acidic protein 1	CRTAC1	NA	25.3188	26.5591	NA	NA	NA	NA	NA	NA	NA	NA	NA	NA	NA	NA	NA	24.8345	NA	NA	NA	NA	NA	26.3922	NA	NA	NA	NA	24.6912	NA	25.2908	NA	NA	NA	NA	NA	NA	25.1756	NA	NA	NA	NA	NA	NA	NA	NA	NA	NA
Q12959-2;Q12959-4;A0A0C4DFT3;Q12959-6;Q12959-3;Q12959;Q12959-7;Q12959-5;Q12959-9;Q12959-8;E7EQD7;B4E2H8;H7C166;C9IYP1;H7C325;C9JCP6;A8MUT6;B9EGL1;B7Z647;B7Z3U2;A0A3B3IS17;A0A3B3ISR0;A0A3B3ISQ5;C9JN61;P78352-3;P78352;P78352-2;F2Z2L0;C9JUA9;Q6ZSU2;C9JYG3;A0A3B3IU19;K7EKU8;O14909;C9JWP9;A0A3B3ITI9;A8MUT9;K7EKP9;C9J110	Disks large homolog 1	DLG1	25.7059	26.5532	27.9079	27.2412	26.9601	26.8465	27.2866	28.7237	27.8979	29.0772	25.5835	24.4104	23.1226	25.5123	24.7865	24.451	24.8895	24.3826	NA	25.7905	25.0274	26.5473	24.6546	24.6522	24.7882	NA	26.2998	26.1964	25.8539	26.4392	24.4248	27.6247	23.6131	26.5007	27.2632	26.2573	27.6895	28.0039	27.951	28.6786	28.2238	26.9142	28.1626	27.8966	26.197	NA	25.0949
A0A0C4DFV0;Q9H469;X6RJB2;X6RGT4;X6RHD7;X6RCZ8	F-box/LRR-repeat protein 15	FBXL15	22.0684	NA	NA	24.085	22.9278	22.2717	23.2318	NA	21.4833	23.3894	23.069	NA	NA	NA	22.5831	NA	NA	NA	NA	NA	NA	21.9066	NA	NA	23.3091	NA	NA	NA	22.8255	NA	NA	NA	NA	24.5788	NA	NA	21.5107	NA	NA	NA	NA	NA	NA	NA	NA	NA	22.0766
A0A0C4DGG6;A0A0C4DFX6;Q9UHC9-4;Q9UHC9-2;Q9UHC9;Q9UHC9-3	Niemann-Pick C1-like protein 1	NPC1L1	NA	23.1376	NA	NA	NA	NA	NA	NA	NA	NA	NA	NA	NA	NA	NA	NA	NA	NA	25.3492	NA	NA	NA	NA	NA	NA	NA	NA	NA	NA	NA	NA	NA	NA	NA	NA	NA	NA	NA	NA	NA	NA	NA	NA	NA	NA	NA	NA
A0A0C4DFX9;Q9H3P2;C9JHL4;H0Y3X6;F8WF98;H7C2M8;C9JEM7;H7C2C7;H7C3C2;H7C0W2;Q9H3P2-7	Negative elongation factor A	NELFA	25.0094	25.3686	25.4397	24.2002	24.3533	24.4836	25.5441	NA	27.4249	24.7451	24.1839	NA	NA	25.4213	26.1605	23.2578	26.8644	NA	NA	25.0627	26.1741	25.7005	23.7697	24.3231	27.903	NA	24.671	24.5701	25.8354	25.4382	24.4301	24.1958	25.2697	25.1638	22.8283	NA	23.7606	22.6677	24.5842	NA	NA	23.2929	22.5097	22.6616	24.1501	NA	24.3418
A0A0C4DFY0;Q14242;Q14242-2	P-selectin glycoprotein ligand 1	SELPLG	NA	NA	NA	NA	NA	NA	23.4068	NA	NA	NA	NA	NA	NA	24.4389	NA	NA	NA	NA	NA	NA	NA	NA	NA	NA	NA	NA	NA	NA	NA	NA	NA	NA	NA	NA	NA	25.1092	23.6203	NA	24.5651	NA	NA	NA	NA	NA	NA	NA	NA
J9JIE0;A8MXZ4;A0A0C4DFY5;Q9NQ84;Q9NQ84-2	G-protein coupled receptor family C group 5 member C	GPRC5C	NA	NA	NA	NA	NA	NA	NA	23.6546	23.384	23.7186	NA	24.1897	NA	NA	NA	NA	NA	NA	NA	NA	NA	NA	NA	NA	NA	NA	NA	24.5713	NA	NA	NA	NA	NA	NA	NA	NA	NA	NA	NA	NA	NA	NA	23.8727	23.3815	NA	NA	NA
A0A0C4DFZ2;P15289;P15289-2;V9GYR0	Arylsulfatase A;Arylsulfatase A component B;Arylsulfatase A component C	ARSA	NA	25.1827	26.4579	28.3496	27.5913	27.6682	27.8498	25.8886	26.16	29.1775	NA	25.8789	NA	25.1756	27.7102	25.2586	28.6272	27.9609	26.0194	27.2047	27.9321	27.3567	27.9749	26.5	26.1317	NA	24.4838	25.9714	26.1714	29.2847	25.4112	26.1561	29.2031	28.0015	26.005	25.8941	26.4226	26.4889	25.7876	28.3912	28.9525	NA	27.4499	27.14	24.6601	NA	24.5993
C9J9K3;A0A0C4DG17;P08865;F8WD59	40S ribosomal protein SA	RPSA	31.2563	31.7477	32.1472	31.2908	31.9384	31.814	31.0804	30.8914	31.9673	31.6265	30.8466	30.5824	30.0521	32.0835	31.0155	30.9338	31.1924	31.8454	29.9368	30.7772	29.7698	30.9653	31.8164	30.6586	31.2386	32.3032	31.8023	32.1747	30.8049	30.4551	30.4691	31.8029	32.7418	32.3982	32.0901	33.498	31.9035	31.5815	31.729	32.7157	31.6617	30.991	31.9829	31.8469	31.3558	NA	30.8754
A0A0C4DG26;Q9NP71-6;Q9NP71-3;Q9NP71;Q9NP71-4;Q9NP71-2;Q9NP71-5;C9JDF5;H7C1V3	Carbohydrate-responsive element-binding protein	MLXIPL	NA	NA	26.2177	NA	NA	NA	NA	NA	26.1381	24.1632	NA	NA	NA	NA	24.7658	NA	NA	23.9996	NA	NA	NA	NA	NA	24.0574	23.8445	NA	NA	NA	24.7073	25.1495	24.8904	21.7962	NA	NA	NA	NA	23.3303	22.6935	NA	22.8556	NA	NA	NA	NA	24.9463	NA	24.6851
A0A0C4DG33;O43933;O43933-2;H7BZH3	Peroxisome biogenesis factor 1	PEX1	26.2923	28.5022	27.0019	26.6786	27.3668	25.0783	25.1458	26.5723	28.7542	28.2524	26.9852	NA	30.207	24.4806	25.5789	25.6932	28.3415	26.7633	NA	25.9058	25.6506	20.781	25.7445	26.9001	26.1765	NA	24.6173	26.8997	26.1641	27.4573	NA	25.775	25.2233	28.7281	25.9783	26.1467	24.8694	26.24	24.3246	23.0376	24.5774	27.4447	26.0662	26.5179	26.0052	NA	26.2406
A0A0C4DG54;Q5R372-2;Q5R372-4;Q5R372;Q5R372-3;A0A0U1RRM5	Rab GTPase-activating protein 1-like	RABGAP1L	NA	NA	NA	22.1366	21.6349	NA	22.1557	NA	21.4654	22.1107	NA	NA	NA	NA	NA	NA	NA	NA	NA	NA	NA	NA	NA	20.4746	NA	NA	NA	NA	NA	NA	NA	NA	NA	NA	NA	NA	NA	NA	NA	NA	NA	NA	NA	NA	NA	NA	NA
F5GYV5;H7BZV4;A0A0C4DG62;F8WCT1;Q66PJ3-7;Q66PJ3-4;Q66PJ3-3;Q66PJ3-2;Q66PJ3;F8WEP2;A0A0C4DH18;F5H7X4;Q66PJ3-5	ADP-ribosylation factor-like protein 6-interacting protein 4	ARL6IP4	NA	NA	24.6558	NA	23.1327	NA	23.0231	NA	NA	NA	NA	NA	NA	NA	NA	23.052	NA	NA	NA	NA	NA	NA	NA	NA	NA	NA	NA	NA	NA	NA	NA	NA	NA	23.4109	NA	NA	24.0819	24.5671	25.0825	NA	23.2494	NA	NA	NA	NA	NA	NA
A0A0C4DG63;C9J4H0;Q9Y6J8-2;Q9Y6J8;Q9Y6J8-3	Serine/threonine/tyrosine-interacting-like protein 1	STYXL1	NA	NA	NA	NA	NA	NA	NA	NA	NA	NA	NA	NA	NA	26.4152	NA	NA	NA	NA	NA	NA	NA	NA	NA	NA	NA	NA	NA	NA	NA	NA	NA	NA	NA	24.9645	NA	NA	NA	NA	NA	NA	NA	NA	NA	NA	NA	NA	NA
A0A0C4DG88;P14859-4;P14859-5;P14859-3;P14859;P14859-2;P14859-6	POU domain protein;POU domain, class 2, transcription factor 1	POU2F1	NA	24.5771	NA	NA	NA	NA	NA	NA	24.1073	NA	24.9125	NA	NA	25.4444	24.8828	NA	24.3609	NA	24.9436	NA	NA	NA	NA	NA	24.3333	NA	24.5262	NA	NA	NA	NA	NA	NA	NA	NA	NA	NA	NA	23.6091	NA	NA	NA	NA	NA	24.1194	NA	NA
A0A0C4DG89;Q7L014;D6RJA6;H0Y9U3	Probable ATP-dependent RNA helicase DDX46	DDX46	28.9181	28.8008	29.3633	27.9366	28.3557	29.1533	28.9127	31.2977	29.1352	28.2903	29.9646	26.2635	26.7403	29.983	28.1178	28.0059	28.9433	28.9995	28.1299	27.8361	28.7531	29.0793	27.1822	24.5255	29.7959	NA	29.3583	29.2684	29.4479	27.235	27.9704	29.9817	29.5048	29.9695	27.257	28.1542	26.6012	27.1778	28.0974	28.3197	27.4617	26.4304	26.7411	27.4488	29.5527	NA	27.4025
C9J9V6;A0A0C4DG91;O75414;C9JQB1;A0A2R8Y7V2;A0A2R8Y547;C9J1J2;O75414-2;C9J867;F2Z2J2;O75414-3	Nucleoside diphosphate kinase;Nucleoside diphosphate kinase 6	NME6	22.7781	23.0916	24.8108	25.7556	NA	21.1696	NA	24.5714	24.2973	NA	23.4658	26.4017	NA	NA	24.628	23.1856	25.0539	23.5384	27.8234	23.7415	23.0903	23.2352	24.3107	23.9084	25.1321	NA	NA	22.9624	NA	25.1255	NA	26.0242	NA	24.2924	22.9989	23.7569	NA	NA	22.8627	NA	NA	NA	23.5798	22.015	NA	NA	NA
A0A0C4DGA2;O75521-2;O75521;F1LLU7;F8WAW4;C9JB63;F8W6J1	Enoyl-CoA delta isomerase 2, mitochondrial	ECI2	31.5289	31.9597	31.9228	31.7622	31.961	31.2045	28.6279	31.6461	33.742	32.4689	30.719	32.7167	28.1733	31.094	32.0014	33.0367	31.8376	32.5083	33.1986	32.8142	33.4745	32.4321	32.8051	33.1423	30.8884	26.077	30.6703	29.8396	32.1233	33.7578	31.3617	30.7901	28.385	32.2837	31.8502	31.4966	31.8833	32.1955	31.2788	31.7641	32.4893	31.4472	31.8688	32.7547	31.335	30.5247	32.0413
A0A0C4DGA6;Q14527;Q14527-2;H7C5K0	Helicase-like transcription factor	HLTF	23.5971	24.79	26.4052	NA	NA	NA	NA	NA	NA	NA	22.8962	NA	NA	NA	24.0627	24.4754	26.5119	22.9449	NA	NA	NA	NA	NA	NA	25.8842	NA	NA	24.3222	NA	NA	NA	25.1186	NA	25.1702	NA	NA	NA	NA	NA	23.9161	NA	NA	NA	NA	NA	NA	NA
P20810-6;B7Z574;P20810-7;P20810-10;P20810-9;P20810;A0A0C4DGB5;P20810-8;P20810-4;E9PCH5;E7ES10;E7EVY3;P20810-2;P20810-5;P20810-3;E9PDE4;H0Y7F0;H0Y9H6;E7EQA0;H0YD33;A0A0A0MR45;A0A0C4DGD1;F8W7E0;H0YA91;E9PSG1;H0Y944;E7EQK6	Calpastatin	CAST	22.7441	24.9989	29.0615	28.2728	28.1999	28.165	30.1528	26.8246	29.5132	27.8657	24.7431	26.966	26.6196	30.2954	26.8346	29.1013	25.9555	27.9836	NA	27.5338	24.7042	28.4737	26.8598	26.1536	25.3125	NA	30.3102	26.636	24.9706	27.8667	27.9822	26.3885	29.7897	26.6771	NA	29.0272	29.3061	28.9604	29.2722	30.6882	27.7964	25.1843	28.9489	28.8577	NA	NA	NA
A0A0C4DGB9		PPA2	24.8267	22.747	26.5515	20.3406	NA	NA	24.7345	23.2929	24.6607	23.7828	23.4331	27.2492	NA	NA	19.7631	24.15	24.9169	24.1739	28.0017	25.0945	24.7994	24.2898	26.2803	25.9169	23.2842	NA	NA	23.6187	23.4628	27.727	23.5151	22.668	24.5978	24.8759	25.9445	25.3087	26.9882	27.3619	25.8673	27.729	27.4501	23.6741	26.9559	25.4036	23.2614	NA	24.8011
A0A0C4DGC1;O95715	C-X-C motif chemokine 14	CXCL14	25.3429	NA	22.8198	NA	NA	NA	NA	NA	NA	NA	NA	NA	NA	NA	NA	NA	20.9116	NA	NA	NA	NA	NA	NA	NA	20.4363	NA	NA	18.5702	NA	NA	NA	NA	NA	NA	21.319	NA	NA	NA	NA	NA	NA	NA	NA	NA	NA	NA	NA
A0A0C4DGF4;E9PQF7;E9PRW0;Q9NZQ8;Q9NZQ8-2	Transient receptor potential cation channel subfamily M member 5	TRPM5	NA	NA	NA	NA	NA	NA	NA	NA	NA	NA	NA	27.8432	NA	NA	NA	NA	NA	NA	NA	NA	NA	NA	NA	23.0145	NA	NA	NA	NA	NA	NA	NA	NA	NA	NA	NA	NA	NA	NA	NA	NA	NA	NA	NA	NA	NA	NA	NA
Q14839-2;Q14839;A0A0C4DGG9;A0A2R8Y521;A0A2R8Y212;F5GWX5;A0A2R8YFD8;A0A2U3TZM0;A0A2R8YFK9;A0A2R8Y5J0;A0A2R8Y425;A0A2R8YDJ9;A0A2R8YD40;A0A2R8Y4X2;A0A2R8YER1;A0A2R8Y8C1;A0A2R8Y445;A0A2R8YDW2;A0A2R8Y5Z7;A0A2R8Y685;A0A2R8Y8B3;A0A2R8Y7I0;A0A2R8Y7M9;A0A2R8Y5M9;A0A2R8YE38;F5H6N4;A0A2R8Y6G9;H7C0J3;H7C3H7;I3L229;A0A2R8Y7X1	Chromodomain-helicase-DNA-binding protein 4	CHD4	28.2113	28.7403	29.6214	27.9467	28.6391	28.6629	29.1658	25.8461	28.3691	28.4716	29.528	26.2506	23.3569	28.5728	28.892	28.2204	29.4031	28.7525	25.7116	28.7207	28.7286	28.7219	28.1176	27.2414	30.1839	NA	29.3339	28.4017	29.1263	28.4158	27.6026	28.4712	29.5323	29.2372	28.0371	27.5016	28.028	28.2542	28.5566	27.7167	27.6028	28.4521	28.2327	28.0512	28.6491	NA	28.747
A0A0C4DGH0;Q5ZPR3-3;Q5ZPR3-4;Q5ZPR3;H0YL10;Q5ZPR3-2;H0YK40;H0YK59;H0YLT8;H0YN85;H0YN29	CD276 antigen	CD276	24.0338	25.8244	24.2158	25.1437	25.4307	26.2464	27.1115	24.9315	24.3026	24.8399	24.2931	24.7194	NA	NA	23.6395	26.5469	NA	26.4281	25.5974	NA	23.9805	26.5408	25.4835	25.4944	25.4366	NA	24.8428	25.4796	NA	26.0697	26.4965	24.0277	NA	23.9709	24.4445	NA	24.7855	24.2557	24.7851	24.965	24.4416	24.1113	23.6275	24.9354	23.6072	NA	NA
M0QXQ4;A0A0C4DGH3;Q9Y6R0;M0QYC2;M0R0Q4;M0QZV7	Numb-like protein	NUMBL	26.1351	23.2754	NA	NA	23.8531	NA	24.4324	NA	23.6	23.993	23.4804	NA	NA	23.7368	NA	NA	25.8673	23.0253	NA	NA	NA	NA	NA	NA	26.3845	NA	NA	24.2554	NA	NA	NA	NA	25.6652	NA	24.9601	NA	25.0943	NA	22.8556	24.4835	NA	NA	23.9503	NA	24.3275	NA	26.3393
A0A0C4DGJ8;Q6IPR1;G3V521;G3V4R2;G3V427	LYR motif-containing protein 5	LYRM5	26.655	26.1548	24.2795	25.5838	25.1314	23.8224	24.8409	25.5045	26.2658	26.2098	25.4509	28.0212	NA	24.0623	27.1281	26.8728	27.8367	27.4667	29.1479	27.9338	27.3862	24.3324	27.0828	27.5511	26.0075	NA	NA	NA	27.2587	28.3055	NA	26.0845	23.677	26.577	27.0318	23.626	24.7138	25.5288	23.9895	25.2193	25.8393	25.3571	26.3133	25.9074	27.1031	NA	27.3649
A0A0C4DGN6;Q9Y2X7;Q9Y2X7-3;J3QRU8;K7EN79;J3QLH1;J3QQI0;Q9Y2X7-2;J3QL89	ARF GTPase-activating protein GIT1	GIT1	NA	25.2176	24.013	19.736	23.7687	23.2208	23.6015	26.3028	22.3119	20.8225	23.4618	NA	26.2095	24.7159	24.9861	28.6604	23.1732	23.0435	NA	25.9114	21.2103	23.3719	23.7336	NA	23.8097	NA	24.7757	NA	23.2398	24.2489	NA	24.1436	26.1845	23.3467	21.7472	NA	23.3784	NA	25.5234	24.4213	18.7457	NA	22.1795	23.9296	NA	NA	22.9902
A0A0C4DGQ5;P04632;K7ELJ7;A0A075B7C0;U3KQE2;K7EIV0;K7EM73;K7EKD8;U3KPR7;K7ES78;K7EMQ1;Q96L46	Calpain small subunit 1	CAPNS1	29.7718	29.3877	30.7036	30.9973	30.8646	30.6489	31.4698	30.0792	30.7178	30.6908	30.3043	28.4109	30.9773	30.8673	29.0848	30.0607	29.4441	30.0431	28.1969	30.077	28.6669	31.0583	29.6984	29.2255	29.8617	NA	29.8205	30.2277	30.2408	29.7969	30.6053	29.4144	30.6924	29.0103	30.1236	30.1161	31.1768	31.1848	31.4861	30.6366	30.295	29.8327	30.8104	30.9233	30.1106	NA	29.8872
A0A0C4DGQ8;Q6IAN0;J3KRS1;J3QKT1;J3QLJ8;J3QLK1	Dehydrogenase/reductase SDR family member 7B	DHRS7B	27.5923	27.9965	25.7303	26.9651	27.7741	25.9804	28.9179	26.4137	24.9723	26.9991	27.9626	NA	NA	25.3677	28.519	27.8336	27.6158	26.16	28.8681	27.6136	28.7631	27.3021	29.1809	28.1277	28.4317	NA	25.7679	27.1594	28.3433	28.2164	25.975	26.4464	27.1586	28.1512	26.6613	28.5659	25.3393	27.4116	26.1073	24.7046	27.6954	27.9527	26.492	26.9793	27.3684	NA	27.5647
A0A0C4DGS0;A0A2Y9D025;P56556;R4GN43	NADH dehydrogenase [ubiquinone] 1 alpha subcomplex subunit 6	NDUFA6	30.2214	31.3357	28.4042	29.4166	29.1224	29.5068	29.4562	28.26	29.9654	29.9467	30.7994	29.3532	28.1066	29.2337	31.1357	30.0048	30.4264	30.4144	30.6356	31.3953	31.4271	29.7037	30.6337	31.5036	30.2035	NA	29.9484	29.8525	29.9058	30.0439	30.5117	29.5495	28.3756	30.5228	29.9731	28.3909	28.4543	28.7659	28.8145	30.0665	29.6076	30.6516	29.7504	29.3871	30.638	NA	31.0337
A0A0C4DGS1;P39656;P39656-3;P39656-2;U3KQ84	Dolichyl-diphosphooligosaccharide--protein glycosyltransferase 48 kDa subunit	DDOST	31.9704	33.1156	31.3514	31.6179	32.004	31.9749	30.9743	31.3562	31.8016	31.2525	32.0006	33.4915	31.701	31.9451	33.1048	32.1382	32.3159	33.2253	32.6394	31.0986	33.72	31.8651	33.1139	33.344	33.0483	21.6883	31.8454	32.7519	32.4685	32.5035	32.0231	32.3758	30.8831	33.1317	32.0572	26.947	31.227	31.3212	30.8141	31.8308	31.7126	31.5597	32.2655	31.5098	32.2026	22.049	31.7312
A0A0C4DGU2;Q9Y4U1	Methylmalonic aciduria and homocystinuria type C protein	MMACHC	25.4024	NA	22.9247	NA	NA	NA	NA	24.0483	23.3188	NA	NA	NA	NA	NA	NA	NA	23.3129	NA	24.1561	NA	NA	25.1025	NA	NA	NA	NA	NA	NA	NA	NA	NA	23.5485	NA	NA	24.6684	NA	NA	24.0709	NA	NA	24.3162	NA	NA	24.0793	25.0867	20.7583	NA
A0A0C4DGV8;Q13214-2;Q13214;B4DEK9;A0A087WZE0	Semaphorin-3B	SEMA3B	26.4231	NA	NA	21.6321	NA	NA	NA	NA	NA	NA	23.0126	NA	NA	NA	NA	NA	NA	NA	NA	NA	NA	21.786	NA	NA	NA	NA	NA	NA	NA	NA	NA	NA	NA	NA	NA	NA	NA	21.0528	NA	21.5079	NA	NA	NA	NA	NA	NA	NA
A0A0C4DGV9;P49917	DNA ligase;DNA ligase 4	LIG4	24.2726	NA	21.5058	NA	NA	NA	NA	NA	22.7606	NA	25.6828	NA	25.1444	23.437	NA	23.1295	NA	NA	NA	21.2638	NA	NA	23.0139	NA	NA	NA	NA	NA	22.916	NA	NA	25.4565	24.5006	NA	23.6935	NA	NA	23.2072	24.2673	22.3472	21.8189	NA	22.1121	NA	22.41	NA	NA
A0A0C4DGZ8;P07359	Platelet glycoprotein Ib alpha chain;Glycocalicin	GP1BA	NA	NA	NA	NA	NA	NA	NA	NA	NA	NA	NA	NA	NA	NA	NA	NA	NA	NA	NA	NA	NA	NA	NA	NA	NA	NA	NA	NA	NA	NA	NA	NA	23.7106	NA	NA	NA	NA	NA	NA	NA	NA	23.1259	NA	NA	NA	NA	NA
H7BXT7;A0A0C4DH16;B8ZZS0;Q9NYM9;E9PQJ6;E9PHY4	BET1-like protein	BET1L	NA	NA	NA	24.131	24.8873	25.0459	24.685	NA	25.1361	25.1798	NA	NA	NA	NA	NA	NA	NA	NA	NA	NA	NA	NA	NA	NA	NA	NA	NA	NA	NA	NA	NA	NA	NA	NA	NA	NA	NA	23.7752	24.31	24.3724	24.2127	NA	NA	24.1905	NA	NA	NA
A0A0C4DH24		IGKV6-21	NA	NA	NA	22.8616	22.9032	NA	NA	NA	NA	22.5592	NA	NA	NA	NA	NA	NA	NA	NA	NA	NA	NA	NA	NA	NA	NA	NA	NA	NA	NA	NA	NA	NA	23.6453	NA	NA	NA	NA	22.5212	23.1393	NA	NA	NA	NA	NA	NA	NA	NA
A0A0C4DH29		IGHV1-3	NA	NA	NA	NA	NA	NA	NA	NA	22.5266	NA	NA	NA	NA	23.1259	NA	NA	NA	NA	NA	NA	NA	NA	NA	NA	NA	NA	NA	NA	NA	NA	NA	NA	23.4791	NA	NA	NA	NA	NA	23.3027	NA	NA	NA	NA	NA	NA	NA	NA
A0A0C4DH31		IGHV1-18	25.107	24.4064	24.2156	24.599	NA	25.6053	26.1355	25.1872	23.7262	23.8385	NA	NA	NA	NA	NA	NA	24.0008	NA	NA	NA	NA	NA	NA	NA	NA	NA	NA	27.3843	23.3049	NA	NA	24.4655	NA	NA	25.6641	25.7987	23.1549	24.7508	26.6369	NA	23.6033	26.1716	NA	24.1627	NA	NA	24.5414
A0A0C4DH33		IGHV1-24	NA	NA	NA	NA	NA	NA	22.5738	NA	NA	20.7536	NA	NA	NA	NA	NA	NA	NA	NA	NA	NA	NA	NA	NA	NA	NA	NA	NA	24.7326	NA	NA	NA	NA	NA	NA	NA	NA	NA	NA	NA	NA	NA	23.7187	NA	NA	NA	NA	NA
A0A0C4DH34		IGHV4-28	23.4699	NA	NA	26.5777	27.9892	NA	NA	22.729	24.9342	NA	26.7909	NA	NA	NA	28.1852	NA	24.2909	26.4023	NA	NA	26.8918	NA	24.5327	NA	NA	NA	NA	27.1467	NA	NA	NA	24.7748	26.1006	NA	25.6558	NA	25.5058	22.3972	26.691	NA	26.6403	25.1324	NA	28.5596	27.3791	NA	NA
A0A0C4DH35		IGHV3-35	23.6439	NA	NA	24.6363	25.9745	23.6059	24.8005	NA	23.2273	NA	25.4224	NA	NA	NA	NA	NA	NA	NA	NA	NA	NA	NA	24.3439	23.4472	NA	NA	NA	25.7145	23.514	NA	NA	23.7143	27.5949	NA	25.0395	NA	22.2877	24.4158	26.5499	21.6	NA	26.0353	22.1241	NA	NA	NA	NA
A0A0C4DH36		IGHV3-38	22.9424	NA	NA	NA	NA	NA	NA	NA	NA	NA	NA	NA	NA	NA	NA	NA	23.2513	NA	NA	NA	NA	25.0248	23.2107	NA	NA	NA	NA	NA	NA	NA	NA	NA	24.5206	NA	23.7023	NA	NA	NA	25.8589	NA	NA	NA	NA	NA	NA	NA	NA
A0A0C4DH38		IGHV5-51	NA	23.0277	NA	24.7452	25.0607	23.8328	24.7529	NA	23.4869	23.6819	23.2921	NA	NA	NA	NA	NA	NA	NA	NA	NA	NA	NA	23.9332	NA	NA	NA	NA	24.797	NA	NA	NA	NA	25.9548	NA	NA	NA	NA	23.9341	25.3003	NA	NA	24.5122	NA	23.7821	23.6775	NA	NA
A0A0C4DH43;A0A0J9YVU5;P01814	Ig heavy chain V-II region OU		24.0956	24.7624	NA	25.5739	NA	NA	NA	NA	NA	24.1061	24.252	NA	NA	NA	NA	NA	23.7501	NA	NA	NA	NA	NA	24.3832	NA	23.4697	NA	24.1172	27.6859	NA	NA	NA	23.7843	27.7795	NA	26.1088	NA	23.7999	24.115	NA	NA	NA	NA	NA	24.7933	NA	NA	NA
A0A0C4DH67;A0A0C4DH69		IGKV1-8;IGKV1-9	NA	NA	23.6079	24.4335	25.9427	25.1961	24.5718	NA	NA	23.9107	23.6681	NA	NA	NA	NA	NA	NA	NA	NA	NA	NA	NA	24.5257	NA	24.7242	NA	NA	25.7436	24.6061	NA	NA	NA	24.381	NA	24.2278	NA	23.6878	23.9138	25.7019	24.0161	NA	NA	NA	NA	23.5439	NA	NA
A0A0C4DH73;P01611;P01601	Ig kappa chain V-I region Wes;Ig kappa chain V-I region HK101	IGKV1-12	NA	NA	NA	NA	NA	NA	NA	NA	NA	NA	NA	NA	NA	NA	NA	NA	NA	NA	NA	NA	NA	NA	NA	NA	NA	NA	NA	NA	NA	NA	NA	NA	NA	NA	NA	NA	NA	NA	NA	NA	NA	NA	NA	NA	NA	NA	NA
Q29967;A0A0D5XQ77;A0A140T9Z9;A0A140T9Y4;A0A140T981;A0A140T911;A0A140T9V6		HLA-DQB1	NA	NA	NA	NA	23.6366	NA	NA	NA	NA	NA	NA	NA	NA	26.1448	24.2093	NA	NA	NA	NA	23.7127	NA	NA	24.3012	NA	23.73	NA	NA	NA	NA	NA	NA	NA	24.7146	NA	NA	NA	NA	NA	24.5406	NA	NA	23.6611	NA	NA	NA	NA	NA
A0A0D9SEI0;Q9P0P8	Uncharacterized protein C6orf203	C6orf203	25.7383	25.3084	26.1803	25.2836	26.086	26.9953	25.5384	25.4802	26.2492	26.1027	26.0312	25.9225	NA	NA	26.0018	24.6274	25.5356	22.8314	27.4742	25.5252	26.3434	NA	26.4761	26.3082	26.5862	24.5592	24.2818	25.8557	25.2329	25.5166	26.3983	25.5085	24.6629	25.9135	24.9285	NA	24.3516	25.4862	25.5424	NA	24.8228	24.418	25.8352	26.0371	25.921	NA	24.9968
A0A0D9SEJ5;F5GY05;Q96EK7-2;Q96EK7	Constitutive coactivator of peroxisome proliferator-activated receptor gamma	FAM120B	NA	22.6795	23.7882	NA	22.8328	22.9927	NA	NA	NA	NA	NA	NA	NA	NA	NA	NA	NA	NA	NA	NA	NA	NA	NA	NA	NA	NA	NA	NA	NA	NA	NA	NA	NA	NA	NA	NA	NA	NA	23.6012	NA	NA	NA	NA	NA	NA	NA	NA
A0A0D9SEM9		DDX39A	NA	NA	NA	NA	NA	NA	NA	NA	NA	NA	NA	NA	NA	NA	NA	NA	NA	NA	NA	NA	NA	NA	NA	NA	NA	NA	NA	NA	NA	NA	NA	NA	NA	NA	NA	NA	NA	NA	NA	NA	NA	NA	NA	NA	NA	NA	NA
A0A0D9SEN1;Q12884;B4DLR2;Q12884-2;C9J131;H7C4D9;H0YG61;F8WF29	Prolyl endopeptidase FAP;Antiplasmin-cleaving enzyme FAP, soluble form	FAP	24.0363	NA	23.5836	23.1324	26.2917	24.3235	25.7559	NA	24.2847	23.7835	23.3557	23.753	23.7502	NA	24.1371	NA	26.7899	NA	25.7179	NA	NA	23.0299	NA	NA	25.0136	NA	NA	29.5553	NA	NA	NA	NA	NA	NA	22.4991	25.0228	23.3372	NA	25.4218	NA	23.6513	23.8488	23.7619	NA	NA	NA	24.4289
I3L354;A0A2R8Y7Z3;A0A0D9SEN7;I3L0L0;Q13761;Q13761-2;Q13950-3;Q13950-2;Q13950	Runt-related transcription factor 3;Runt-related transcription factor 2	RUNX2;RUNX3	NA	25.7096	NA	NA	NA	NA	NA	NA	NA	NA	NA	NA	NA	24.2891	NA	NA	NA	NA	NA	NA	NA	23.3258	NA	NA	NA	NA	23.6066	24.4019	24.5031	NA	NA	NA	NA	NA	NA	NA	23.0429	NA	NA	23.3184	NA	NA	NA	NA	NA	NA	NA
A0A0D9SEU5;R4GMX8;Q6VN20-3;Q6VN20;R4GN91;Q6VN20-2;R4GNA3;R4GMX7	Ran-binding protein 10	RANBP10	24.3527	24.3788	NA	NA	24.3952	NA	24.7136	25.3138	24.0977	22.4457	24.3573	NA	NA	24.8084	23.3785	22.9347	24.8604	NA	27.4064	NA	24.8192	NA	24.4087	24.6328	25.4064	NA	25.3289	25.4047	24.4203	27.0492	NA	24.5484	24.8716	23.353	25.5126	24.6643	NA	24.3452	23.9701	NA	25.1336	NA	25.3427	23.7343	24.376	NA	24.6793
A0A0D9SFB3;A0A2R8Y4A4;O00571;A0A0D9SF53;A0A2R8YFS5;A0A2R8YF78;A0A0D9SG12;A0A2R8Y645;A0A2U3TZJ9;O00571-2;A0A2R8Y5G6;A0A2R8YCW1;A0A2R8YFR4;F6S8Q4;A0A2R8YDT5;A0A2R8Y7T2;A0A2R8YDH3;A0A0J9YVQ7;A0A087WVZ1;A0A2R8YCU0;A0A2R8Y650;Q9NQI0-3;A0A2R8YF89;A0A2R8Y4D2;A0A087WX09;D6RCM4;Q9NQI0-2;Q9NQI0-4;Q9NQI0;H0Y960;A0A2R8Y770	ATP-dependent RNA helicase DDX3X	DDX3X	30.4914	31.1145	31.9033	30.9368	30.9895	31.2811	30.7371	29.7144	30.7024	30.7793	31.4852	29.7646	29.0557	30.6611	30.4379	30.0389	31.3659	29.663	29.545	30.6542	30.3208	30.4629	30.3696	29.2668	31.4793	NA	30.5926	31.1069	30.7693	29.8602	29.7952	31.962	30.7462	31.7939	30.6224	29.4375	30.4198	30.6851	30.8626	30.5285	30.4399	29.8851	30.5027	30.3856	30.8689	NA	30.194
A0A0D9SF60;Q99569-2;Q99569;E7EST6;E7EMY7;H0YFB1;D6RBA8;D6RC65;D6RHE9	Plakophilin-4	PKP4	24.6981	NA	NA	NA	24.4751	25.4986	23.8453	27.4877	23.9662	23.7525	NA	NA	NA	NA	23.8244	NA	24.6817	22.3819	NA	24.9861	24.4892	NA	NA	NA	NA	NA	NA	NA	25.7711	NA	NA	NA	24.468	24.9593	25.4569	NA	24.3213	24.6383	23.3266	NA	25.4367	26.2302	NA	25.2565	25.5271	NA	25.6008
A0A0D9SFB1;A0A0U1RQP1;Q05193-5;Q05193-3;Q05193-2;Q05193;A0A0D9SFE4;A0A1B0GU67;A0A1B0GUX5	Dynamin-1	DNM1	NA	NA	NA	NA	NA	NA	25.2973	NA	NA	NA	NA	NA	NA	NA	NA	NA	NA	NA	NA	NA	NA	NA	NA	NA	NA	NA	24.8342	24.5315	NA	NA	NA	NA	NA	NA	NA	NA	NA	NA	NA	NA	NA	23.7181	NA	NA	NA	NA	NA
A0A0D9SFB5;P08319;P08319-2;D6R9K8;D6RIB1;H0Y9N0	Alcohol dehydrogenase 4	ADH4	35.6808	32.3928	23.3817	32.6649	33.6538	33.5613	31.9355	32.602	23.6113	35.1043	33.6031	34.2339	33.3115	28.6475	30.4217	33.8353	31.0851	31.3279	28.1118	28.9823	32.6391	33.8819	29.4919	32.8465	29.5498	28.7482	29.4665	28.9532	35.1282	33.0249	30.9598	31.693	27.6753	33.2718	35.5111	32.8554	35.5389	34.9864	33.6327	35.4178	35.9201	35.3409	34.9818	35.69	35.2795	32.2553	34.9265
A0A0D9SFD2;Q8N1K5-3;Q8N1K5-2;Q8N1K5;Q8N1K5-4;X1WI26	Protein THEMIS	THEMIS	NA	21.96	NA	NA	NA	NA	NA	NA	NA	NA	NA	NA	NA	24.2107	21.6051	NA	NA	NA	NA	NA	NA	NA	NA	NA	22.3015	NA	25.1694	NA	NA	NA	NA	NA	NA	NA	NA	NA	NA	NA	21.7689	NA	NA	NA	NA	NA	NA	NA	NA
A0A0D9SFK2;Q92614-4;Q92614;Q92614-3;Q92614-2;Q92614-5;H0YEV9;A0A1B0GWJ6	Unconventional myosin-XVIIIa	MYO18A	29.4496	29.6025	30.5573	29.887	29.5281	30.281	30.0222	28.7474	30.5799	29.3308	29.5669	26.8141	29.0911	28.9159	28.8874	29.2114	29.3133	27.2248	28.712	29.0205	29.268	29.4516	28.5097	29.0585	30.208	29.0385	29.3944	30.3178	29.8101	28.647	28.5796	28.696	29.4095	31.1524	29.4204	27.1973	30.3069	29.9985	29.8929	29.6975	29.4201	29.2717	30.4652	29.9327	29.4646	NA	29.6036
A0A0D9SFP2;A0A1W2PNM1;A0A1W2PRT2;A0A1W2PQ78;A0A1W2PQ55			32.047	32.701	32.3946	30.8201	32.3929	32.8363	30.7237	30.7975	32.4116	32.9797	31.0419	32.3385	30.8736	30.2154	33.3219	33.3561	32.7017	34.2388	34.6484	34.3666	33.4961	31.9984	33.2152	33.7429	31.6228	26.1587	31.3888	31.8173	33.5075	34.2824	32.0941	32.0617	30.537	32.4879	33.5159	33.8932	32.8411	33.2563	32.1468	33.1293	33.5521	32.3843	33.6036	33.0573	31.5528	33.455	33.1744
A0A0D9SFW8		HLA-F	21.9702	23.0126	21.6354	NA	NA	20.8584	27.0217	NA	NA	NA	25.1056	NA	NA	NA	24.2686	22.5254	25.9578	20.6558	NA	NA	25.1915	NA	NA	22.1275	24.1206	NA	NA	NA	25.7662	23.6191	23.9646	NA	NA	NA	NA	NA	20.2652	NA	NA	NA	NA	26.3581	NA	NA	23.8976	NA	27.5168
A0A0D9SG04;A0A0X1KG75;Q53SF7-4;Q53SF7-3;Q53SF7-2;Q53SF7;A0A0B4J1Z0;H7C1G2;C9J8C4;C9JAU3;C9J5Y6;C9JK90;C9JWZ0;F8WEK0;Q53SF7-5	Cordon-bleu protein-like 1	COBLL1	26.5165	22.6208	23.8088	26.9425	26.9992	24.855	24.2869	26.893	30.7265	28.792	24.5034	24.2055	26.9972	23.9332	26.5896	24.6614	26.2889	21.111	23.42	25.6022	25.1928	26.0869	25.8062	25.9162	26.2955	NA	26.5742	22.2796	27.106	28.4084	26.7903	27.3389	NA	23.957	27.9362	24.2005	27.7485	28.6313	26.5255	29.5529	28.349	27.1695	29.2524	28.8759	27.9836	NA	27.9799
A0A0D9SG71;P49459;A0A0D9SEZ6;A0A0R4J2E5;P49459-3;P49459-2	Ubiquitin-conjugating enzyme E2 A	UBE2A	23.9777	NA	24.1817	23.8557	23.8363	24.0046	25.9782	NA	24.632	24.2665	25.383	NA	NA	NA	NA	NA	24.0967	NA	NA	NA	NA	NA	23.4855	NA	NA	NA	NA	22.8136	NA	NA	NA	24.2295	24.2968	NA	NA	NA	NA	23.4227	NA	NA	22.5041	23.7513	NA	NA	NA	NA	23.5684
A0A1B0GWF2;A0A1B0GVQ5;A0A2R8Y5D4;A0A0D9SG72;A0A1B0GTP9;P61764;P61764-2;A0A1B0GW76;A0A1B0GTD8;A0A096LP33;A0A0D9SEH5;A0A1B0GVV9;A0A096LP52;A0A0D9SFQ7;A0A0D9SFW6	Syntaxin-binding protein 1	STXBP1	NA	NA	NA	NA	22.5403	NA	24.3307	25.6893	NA	NA	NA	NA	NA	NA	NA	NA	NA	NA	NA	NA	NA	NA	NA	NA	NA	NA	23.9983	23.7037	NA	NA	NA	NA	NA	NA	NA	NA	NA	23.1363	24.4753	24.0304	22.8024	NA	24.1823	NA	NA	NA	NA
A0A0D9SG88;Q5TFM2		CFH	NA	24.2371	NA	NA	NA	24.1524	NA	NA	NA	NA	NA	NA	NA	NA	NA	NA	NA	NA	NA	NA	24.1044	NA	NA	NA	NA	NA	NA	NA	NA	NA	NA	NA	NA	24.3268	NA	NA	NA	NA	NA	NA	NA	NA	NA	NA	NA	NA	NA
A0A0D9SGE8;Q8IWS0-3;Q8IWS0;Q5JRC6;Q8IWS0-5;Q8IWS0-4;Q8IWS0-2	PHD finger protein 6	PHF6	22.8101	23.4315	25.4077	24.3789	NA	NA	23.7185	NA	23.4986	23.6556	26.4096	NA	NA	23.1534	25.7681	22.771	27.4328	NA	26.1827	25.2865	26.7935	24.4229	23.9432	25.4863	27.3428	NA	NA	22.362	25.9618	26.0232	24.169	27.0611	26.2902	25.3396	22.7283	24.094	24.7984	21.2792	NA	NA	NA	23.418	21.9396	23.0684	23.1556	NA	24.9047
A0A0D9SGG1;Q13094;E7ESF6;E5RKA2	Lymphocyte cytosolic protein 2	LCP2	25.4778	25.1877	25.187	NA	25.2535	25.088	26.6918	24.4763	NA	23.9145	25.0059	24.1053	26.2658	28.1713	27.1206	25.8977	26.3791	26.7209	NA	25.0732	24.1272	25.1942	26.4979	NA	27.53	NA	29.5476	25.4677	24.3984	25.0523	25.073	26.063	28.5206	24.3111	23.9492	NA	25.8689	25.6399	26.9025	25.3484	25.2819	24.424	25.8462	26.0572	24.5864	NA	26.1948
A0A1B0GV11;A0A0D9SGH0;Q92581-3;Q92581;Q92581-2;A0A1B0GW29;A0A0D9SFM4	Sodium/hydrogen exchanger 6	SLC9A6	NA	24.104	NA	NA	NA	22.9817	NA	NA	NA	NA	NA	NA	NA	NA	23.7541	NA	NA	NA	NA	NA	NA	NA	NA	NA	24.1897	NA	24.2104	NA	NA	NA	NA	23.0907	NA	24.2745	NA	NA	NA	NA	22.8003	NA	NA	NA	NA	NA	NA	NA	NA
A0A0G2JH50;Q9TNN7;A0A0G2JIF0;A2BF26;A0A1W2PS56;A0A140TA19;A0A140T9S7;A0A140T9Q4;A0A0G2JKJ1	HLA class I histocompatibility antigen, Cw-5 alpha chain	HLA-C	NA	26.5453	NA	NA	26.1845	24.124	25.8679	22.2756	NA	NA	NA	NA	NA	NA	23.771	NA	NA	23.6171	NA	NA	NA	NA	NA	NA	23.8788	NA	NA	NA	NA	NA	NA	NA	NA	25.8249	NA	NA	NA	NA	NA	NA	NA	NA	NA	NA	22.6027	NA	NA
A0A0G2JH66;A0A140T9B7;A0A0G2JPA3;D0EV57;A0A140T8X0;A0A140T9V0;P30511-3;P30511;P30511-2;A0A0G2JNV5;A0A140T9J8;A0A140T939;A0A140T9D9;A0A140T9C2;A0A140T9W3;A0A140T9W7;A0A140T9X6;A0A140T9M4;A0A140T908;A0A140T925;A0A140T9A3;A0A140T9K3;A0A140T9P9	HLA class I histocompatibility antigen, alpha chain F	HLA-F	23.911	24.8975	23.8294	21.5425	26.237	NA	24.798	22.3919	22.6216	25.2164	NA	24.0717	NA	23.5854	28.2654	24.0162	26.2687	24.5068	NA	26.4734	25.153	26.6886	23.5025	26.7478	25.0447	NA	26.3316	24.3844	NA	24.2257	27.2954	26.4374	24.4228	28.6381	24.9795	24.3013	23.0881	23.6211	NA	NA	NA	22.4285	NA	24.3998	23.9688	NA	25.6716
A0A140T8Z0;A0A0G2JH68;O60610-2;O60610-3;O60610;H9KV28;A0A2R8Y5N1;B4E2I7;A0A2R8YEF8;H7C2W8	Protein diaphanous homolog 1	DIAPH1	31.1731	29.6585	30.493	29.6963	30.0906	29.5235	29.5851	25.0176	29.8319	30.1849	31.1128	26.8049	27.4538	29.7728	29.8546	29.1145	31.0574	29.8385	29.5748	28.7991	29.6723	29.607	29.7768	28.2013	30.659	23.9927	30.0854	28.5393	30.5251	28.7205	28.7653	29.3506	30.3134	29.52	29.4224	25.9133	29.7648	29.6907	29.5181	29.3332	29.907	30.3777	29.3824	29.7005	30.5586	NA	30.5818
A0A0G2JHC2;Q6NYC8;Q6NYC8-2;Q6NYC8-3;Q6NYC8-4;A0A0G2JKF1	Phostensin	PPP1R18	NA	NA	23.5497	24.5239	25.5765	25.3609	27.231	25.2717	22.9365	24.407	25.4854	NA	23.6368	26.7321	24.3476	27.3566	25.1496	24.7568	NA	24.4751	25.2234	25.346	25.1947	NA	NA	NA	29.2705	25.5594	NA	NA	24.288	25.2899	25.4834	NA	23.0901	28.3117	25.0221	25.8309	25.9963	25.2423	25.4089	NA	25.1736	24.8853	NA	NA	25.4771
P28068;A0A0G2JI43;A0A0G2JIJ2;A0A140T926;A0A140T9C9;A0A140T9I2;A0A140T9R0;A0A140T9R2;A0A140T9T8;A0A140T9U6;F6UB75;A0A140T9Q5;H0Y7A2;A0A140T9F5;A0A140T9E3;A0A140T9B6;A0A140T987;A0A140T965;A0A140T9C6;A0A140T9K9;A0A140T9Q8;A0A140T943;A0A140T946;A0A140T9F6;A0A140T9K0;A0A140T9K4;H0Y4B8	HLA class II histocompatibility antigen, DM beta chain	HLA-DMB	25.9279	28.2983	25.9503	NA	26.052	25.9094	25.9623	21.5746	NA	NA	25.7093	29.2868	NA	27.2333	28.9128	24.051	27.3035	26.7568	26.5812	24.7588	26.5727	23.9025	28.0623	NA	29.3738	23.903	29.4703	27.8844	24.819	NA	21.3719	26.5054	27.0436	24.2302	25.4882	25.5139	26.3679	25.7956	26.6528	25.9378	NA	25.1477	24.3674	25.8628	25.5005	NA	26.485
A0A0G2JIF2;P30443;P30455;A0A0G2JL56;A0A0G2JI36;A0A1W2PSE7	HLA class I histocompatibility antigen, A-1 alpha chain;HLA class I histocompatibility antigen, A-36 alpha chain	HLA-A	24.1267	25.7027	NA	27.6168	27.3654	NA	26.6023	NA	26.151	26.9574	24.2002	NA	NA	NA	28.7548	26.7028	23.8968	25.8783	NA	21.6305	26.8696	27.6689	23.7043	29.3486	27.8853	NA	NA	28.712	25.9947	24.1775	26.7227	24.0492	24.1171	NA	25.7804	NA	26.2972	27.1643	24.032	NA	26.1009	NA	23.7247	26.917	27.0423	NA	25.9859
A0A0G2JIS2;A2ABF8;A0A0G2JIR1;A2ABF9;A0A0G2JK64;Q96KQ7-2;Q96KQ7;A0A0G2JRR0;A0A0G2JRN8;H0Y4K5;Q96KQ7-3	Histone-lysine N-methyltransferase EHMT2	EHMT2	24.7131	20.2276	23.819	NA	NA	23.9775	24.4484	23.5356	23.0126	NA	NA	NA	NA	23.191	22.6742	NA	23.6461	NA	NA	NA	23.1262	NA	NA	NA	22.7838	NA	24.339	NA	23.2284	NA	NA	NA	22.4984	23.4911	NA	23.6499	NA	NA	NA	NA	24.7033	22.986	25.8792	22.832	23.409	NA	NA
A0A0G2JIW1;P0DMV9;P0DMV8;P0DMV8-2;V9GZ37	Heat shock 70 kDa protein 1B;Heat shock 70 kDa protein 1A	HSPA1B;HSPA1A	31.0762	32.8632	33.6364	33.8534	33.7049	33.6135	33.4888	32.3603	34.3492	33.7147	32.5659	32.022	32.397	32.9488	32.2066	32.4338	31.9087	32.3558	31.2019	32.4296	30.3888	33.4003	32.9654	31.3761	32.1974	34.4578	33.4774	32.7046	31.7893	32.8423	32.1593	33.4297	33.8769	33.3065	32.428	32.709	32.6481	32.7522	32.942	32.6247	32.6815	31.259	33.0638	32.7599	31.676	25.9952	31.0424
A0A0G2JJD3;O95870;F2Z3H2;F2Z3G6	Abhydrolase domain-containing protein 16A	ABHD16A	28.0773	28.5759	28.4981	28.8542	28.9292	28.0225	28.1636	27.7267	29.1741	28.0773	27.8835	27.4744	28.1097	26.24	28.6007	28.0952	29.3114	28.325	28.6332	28.1755	29.1314	28.2773	28.2665	27.0113	28.9171	NA	28.122	28.2454	28.6095	26.9046	27.8836	27.2764	25.9185	29.9771	27.9569	NA	26.393	27.2266	27.0454	26.1877	27.7288	27.7777	27.495	27.098	27.4424	NA	28.3691
A0A140T9L0;A0A0G2JJL1			NA	NA	NA	NA	NA	NA	NA	NA	21.9854	NA	NA	NA	NA	NA	NA	NA	NA	NA	NA	NA	NA	NA	NA	NA	NA	NA	NA	NA	NA	NA	NA	NA	NA	NA	NA	NA	NA	NA	NA	NA	NA	NA	NA	NA	NA	NA	NA
X5D2U9;A0A0G2JJQ8;P13762	HLA class II histocompatibility antigen, DR beta 4 chain	HLA-DRB4	NA	25.9715	NA	NA	24.5339	23.8835	NA	NA	NA	NA	NA	NA	NA	NA	NA	25.7236	25.0838	NA	24.8607	NA	NA	NA	25.915	26.7679	25.1279	NA	27.2755	28.2862	NA	NA	NA	NA	26.3945	25.2602	25.4113	NA	NA	NA	25.8997	NA	NA	NA	NA	NA	NA	NA	25.2339
A0A0G2JJX2;Q9BZY9;A0A140T9J6;Q9BZY9-2	E3 ubiquitin-protein ligase TRIM31	TRIM31	NA	NA	NA	NA	NA	23.9981	NA	NA	NA	NA	NA	NA	NA	NA	NA	NA	NA	NA	NA	NA	NA	NA	NA	NA	NA	NA	NA	NA	NA	NA	NA	NA	NA	26.3415	NA	NA	NA	NA	23.6896	NA	NA	NA	NA	NA	NA	NA	NA
P25440-2;P25440;P25440-3;A0A0G2JK44;A0A140T9E9;H0Y6K2;P25440-4;A0A0G2JHL0;A0A140T9V2;A0A140T9F7;U3KQA6;A0A140T9I1;A0A0G2JHN8;E9PIQ3;E9PKQ9;A0A140T9X8;H0Y799;U3KPW0;H0YDJ7	Bromodomain-containing protein 2	BRD2	NA	NA	24.7304	NA	26.7779	NA	24.8263	NA	23.941	26.0757	NA	NA	NA	24.1846	23.6894	NA	NA	NA	NA	24.0103	NA	NA	NA	NA	NA	NA	NA	NA	NA	NA	NA	NA	NA	NA	NA	NA	NA	NA	24.1499	NA	NA	NA	NA	NA	NA	NA	NA
A0A0G2JKR7;P28702;P28702-3;A0A0G2JHI1	Retinoic acid receptor RXR-beta	RXRB	NA	23.3051	22.2167	NA	NA	22.0238	23.9363	NA	24.2536	22.6341	NA	NA	NA	NA	23.2438	NA	24.0497	NA	NA	NA	23.734	22.7048	NA	NA	NA	NA	NA	NA	NA	NA	NA	NA	NA	NA	NA	NA	22.2534	NA	NA	NA	22.8277	NA	NA	NA	NA	NA	23.9096
A0A0G2JNZ5;A0A0G2JLB3;P04062-4;P04062-2;P04062;A0A0G2JNZ0;P04062-5;P04062-3	Glucosylceramidase	GBA	26.6269	28.8028	29.0496	28.2286	29.0274	28.3735	29.6112	26.7039	27.4152	29.3251	29.0278	28.2412	25.0311	26.9605	29.4947	29.0523	29.2587	27.9907	28.2731	28.9334	29.7506	29.4896	28.4991	30.2456	30.5706	NA	27.8533	28.7645	27.4749	30.1967	29.4926	30.3629	27.7766	28.4751	26.8529	26.4495	26.6053	26.1831	28.1283	27.4894	26.566	24.227	27.313	26.5843	26.3001	NA	26.9103
A0A0G2JLM7;A0A0G2JNN5;A0A0G2JP93;Q6H2F6;A0A0U5GHD6;A0A120N617;A0A191URK3;A0A0G2JPQ5;A0A0U1WNF5;A0A0G2JLZ4;A0A0G2JLU7;A0A0G2JLP2;A0A0G2JMA3;A0A1W2PQJ3;A0A1W2PP69;A0A1W2PPV3;A0A0G2JP67;A0A0G2JN45;A0A0G2JMW7;A0A0G2JMS0;A0A0G2JMI1;A0A0G2JM59;A0A0G2JM36;A0A0G2JLX7;Q8NHK6;P43630-2;P43630	Killer cell immunoglobulin-like receptor 3DL2	KIR3DL2	NA	NA	NA	NA	NA	NA	NA	NA	NA	NA	NA	NA	NA	NA	NA	NA	NA	24.3952	NA	NA	NA	NA	NA	NA	NA	NA	NA	NA	NA	NA	NA	NA	NA	NA	NA	NA	NA	NA	NA	NA	NA	NA	NA	NA	NA	NA	NA
Q6PI73-2;A0A0G2JMX0;F8W6G6;A0A0G2JNB3;A0A0G2JLT7;A0A0G2JMN6;A0A0G2JN08;A0A0G2JN43;U5XJZ2;A0A0G2JN36;A0A0G2JLX6;A0A0G2JM95;A0A0G2JN67;Q6PI73;F8WD89;A0A0G2JPN1;C9JWL8	Leukocyte immunoglobulin-like receptor subfamily A member 6	LILRA6;LILRB3	NA	NA	NA	NA	NA	22.965	NA	NA	NA	NA	NA	NA	NA	NA	NA	NA	NA	NA	NA	NA	NA	NA	NA	NA	NA	NA	NA	24.8971	NA	NA	NA	NA	NA	NA	NA	NA	NA	NA	NA	NA	NA	NA	NA	NA	NA	NA	NA
Q6GTX8;A8MZ84;A0A0G2JQ50;A0A0G2JP18;D3YTC8;A0A140T8W3;A0A0G2JNU6;A0A0G2JNK8;A0A0G2JMI0;A0A0G2JLV7;Q6GTX8-2;Q6GTX8-3;F8WC07;A0A0G2JM94;Q6GTX8-4;A0A0G2JMC3;W4VSQ5;C9IZB2	Leukocyte-associated immunoglobulin-like receptor 1	LAIR1	NA	NA	NA	24.4799	23.0808	24.2987	25.3721	24.5702	NA	24.251	NA	25.2401	NA	NA	NA	NA	NA	NA	26.4098	NA	23.2637	NA	NA	23.8659	NA	NA	NA	NA	NA	26.4847	NA	NA	NA	NA	NA	26.8011	NA	24.6104	24.1088	NA	24.3112	NA	NA	NA	24.4772	NA	NA
A0A0G2JMB2			25.3887	25.0071	23.9314	25.675	28.9871	25.6206	25.6128	25.9547	26.2535	25.2465	24.7892	NA	NA	NA	NA	25.119	24.5485	NA	NA	NA	25.0959	28.3755	25.1168	NA	24.6088	NA	NA	27.734	24.723	26.6787	NA	25.1929	28.1996	24.0773	26.2736	26.153	24.9277	25.567	30.4	25.4108	24.1846	25.4142	25.9883	25.9783	25.1854	NA	24.4553
A0A0G2JMB4;P01850;A0A5B9	T-cell receptor beta-1 chain C region;T-cell receptor beta-2 chain C region	TRBC1;TRBC2	NA	26.8681	NA	NA	23.1081	22.7126	NA	NA	NA	NA	NA	NA	NA	NA	24.4504	NA	NA	NA	NA	NA	NA	24.2145	23.79	NA	23.9546	NA	NA	NA	NA	NA	NA	24.0308	24.588	23.1718	NA	NA	NA	NA	23.8716	NA	NA	NA	NA	NA	NA	NA	NA
A0A0G2JMD7;Q02410-2;Q02410;A0A0D9SFA9	Amyloid beta A4 precursor protein-binding family A member 1	APBA1	NA	NA	NA	NA	NA	23.8295	NA	NA	NA	NA	NA	NA	NA	NA	NA	NA	NA	NA	NA	NA	NA	NA	NA	NA	NA	NA	NA	NA	NA	NA	NA	NA	NA	NA	NA	NA	NA	NA	NA	NA	NA	NA	NA	NA	NA	NA	NA
A0A0G2JMG3;A0A0J9YVW5;A0A1W2PPQ8			29.6175	29.3815	25.6202	25.6552	29.156	28.0434	27.189	29.9345	29.5269	30.2315	28.6341	29.3139	25.273	NA	29.7803	29.0948	28.5526	23.6017	28.7481	27.4175	29.7659	29.5115	28.6779	30.1061	26.8611	NA	25.6261	25.9324	29.7552	29.2052	26.8387	24.8074	22.9735	31.6606	29.9967	24.2646	30.0396	29.9927	27.7944	28.4415	29.7503	29.9129	29.7652	29.7073	29.8645	24.4224	29.7105
A0A0G2JMH6;P01903;Q30118;A0A0G2JH46	HLA class II histocompatibility antigen, DR alpha chain	HLA-DRA	29.1874	32.4236	30.258	28.6031	30.9602	29.9303	31.299	27.335	27.7514	30.287	29.4482	30.3633	NA	31.7485	31.9446	31.5303	30.8404	31.6599	30.6729	30.5245	29.649	30.4286	31.889	28.9878	31.6983	NA	32.8321	32.5956	29.329	29.4877	29.8424	30.7923	31.7451	30.1642	30.3208	29.2935	30.8076	30.1743	31.9605	30.2	29.193	28.7747	29.2855	31.0489	29.0042	NA	29.628
A0A0G2JMI3			NA	NA	NA	NA	NA	NA	NA	NA	NA	NA	NA	NA	NA	NA	NA	NA	NA	NA	NA	NA	NA	NA	NA	NA	NA	NA	NA	27.4126	NA	NA	NA	NA	NA	NA	NA	NA	NA	NA	NA	NA	NA	NA	NA	NA	NA	NA	NA
A0A0G2JP44;A0A0G2JMW3;Q9HBB8-2;Q9HBB8-4;Q9HBB8;E9PPW2	Cadherin-related family member 5	CDHR5	NA	25.7172	24.7148	NA	NA	NA	NA	NA	NA	NA	NA	NA	23.9335	NA	NA	NA	NA	24.6793	26.0508	NA	NA	23.9593	NA	NA	NA	NA	NA	NA	NA	24.9514	NA	24.8588	NA	26.1482	NA	NA	NA	NA	NA	NA	NA	26.2486	NA	NA	NA	NA	NA
A0A0G2JMZ5			24.4708	24.4056	NA	NA	NA	NA	NA	23.1148	NA	NA	24.3412	NA	NA	NA	NA	NA	23.6713	NA	NA	NA	NA	NA	NA	NA	NA	NA	NA	NA	NA	NA	NA	NA	NA	NA	NA	NA	NA	NA	NA	NA	NA	23.1574	NA	NA	24.6234	NA	NA
A0A0G2JMZ6;O60282;O60282-2;C9JWB9	Kinesin heavy chain isoform 5C	KIF5C	NA	NA	NA	NA	NA	NA	NA	NA	NA	NA	NA	NA	NA	NA	NA	NA	NA	NA	NA	NA	NA	NA	NA	NA	NA	NA	NA	NA	NA	NA	NA	NA	NA	NA	NA	NA	NA	NA	NA	NA	NA	31.2005	NA	NA	NA	NA	NA
A0A0G2JMZ8;Q16625-4;Q16625-3;Q16625;Q16625-5;Q16625-2	Occludin	OCLN	NA	NA	26.1015	23.3217	24.8129	23.8974	25.0263	NA	24.6534	24.0922	NA	NA	NA	25.0186	NA	25.5094	NA	NA	24.7005	NA	NA	27.4709	24.4585	24.7223	NA	NA	NA	24.3467	NA	NA	28.0773	NA	NA	25.0251	NA	NA	24.9769	25.8866	24.9103	25.8462	NA	NA	25.3773	25.7014	NA	NA	NA
A0A0G2JNQ7;A0A0G2JNT8;A0A0G2JN35;A0A0G2JPH5;Q8N423-4;Q8N423-2;Q8N423;A0A0G2JNH0;H7C0C3;A0A0G2JM05;A0A0G2JLS7;A0A0G2JNE7;Q8N423-3	Leukocyte immunoglobulin-like receptor subfamily B member 2	LILRB2	NA	24.4509	23.528	NA	22.6676	24.0911	NA	NA	NA	22.3155	NA	NA	NA	NA	NA	23.2963	22.9686	NA	NA	NA	NA	NA	22.9777	NA	NA	NA	NA	24.8321	NA	NA	NA	NA	NA	NA	NA	NA	NA	NA	23.8512	NA	NA	NA	NA	NA	NA	NA	NA
A0A0G2JNW7;Q9Y666;A0A0U1RR18;A0A0G2JQE3;H0YB78;Q9Y666-2	Solute carrier family 12 member 7	SLC12A7	24.5259	27.5435	26.2867	26.3268	25.4133	25.2698	26.5706	NA	24.0104	27.2491	24.8412	26.5704	NA	23.9223	28.1432	24.8228	28.3684	27.3831	26.757	26.8561	25.2325	24.8934	26.7894	28.587	26.7877	22.8462	26.7274	26.3433	25.443	24.7516	25.1728	28.5609	NA	30.3617	25.8101	27.1831	23.5589	23.9094	25.1092	NA	24.1252	24.8049	23.5753	24.8063	NA	NA	24.5571
E9PNT2;E9PIR1;A0A0G2JRG8;A0A0G2JNY3;Q6ZUM4-2;Q6ZUM4;A0A0C4DGE6;Q6ZUM4-3;E9PNX6	Rho GTPase-activating protein 27	ARHGAP27	NA	NA	NA	NA	NA	27.497	25.2103	28.4915	23.226	26.6221	25.6181	25.1372	NA	NA	24.6616	NA	25.2025	NA	NA	24.4197	NA	24.8809	25.9714	NA	26.3344	NA	NA	23.4666	25.1504	23.9963	NA	NA	25.135	NA	24.2458	NA	23.7534	23.5342	23.5614	NA	25.0284	NA	NA	NA	23.4059	NA	26.0669
A0A0G2JNY7;O75023-2;O75023;O75023-3;A0A0G2JMX5;A0A0G2JPM8;A0A0G2JNP3;A0A0G2JNF6;A0A0G2JMR1;A0A0G2JNR0	Leukocyte immunoglobulin-like receptor subfamily B member 5	LILRB5	NA	23.5112	23.3696	24.1099	24.7112	24.7887	24.771	NA	25.437	24.4244	NA	NA	NA	NA	24.4961	24.8612	NA	NA	NA	24.067	25.4569	NA	24.705	NA	NA	NA	25.5444	24.9406	NA	NA	NA	NA	NA	NA	24.0118	NA	26.5958	24.9473	25.0377	23.8352	25.0247	NA	24.9393	25.7699	NA	NA	NA
A0A0G2JPP5;Q14160-3;A0A0G2JNZ2;Q14160;A0A0G2JMS7;Q14160-2;H0YCG0	Protein scribble homolog	SCRIB	26.6369	27.4198	30.0579	27.3431	27.2092	27.2435	27.273	29.516	28.3113	29.4044	26.7166	25.9395	NA	27.0318	26.3801	27.0107	27.153	26.9066	25.7577	27.6109	27.6546	27.6481	25.1965	25.7386	26.9979	NA	26.7154	27.3787	27.626	26.1567	26.9299	28.5137	24.2299	28.8053	27.1412	NA	27.2412	27.6007	26.954	27.6796	27.0737	26.6241	28.04	27.468	26.4322	NA	26.3614
A0A0G2JPR0;A0A140TA49;A0A3B3ISD7			NA	NA	NA	23.8208	24.8274	NA	NA	NA	NA	NA	NA	NA	NA	NA	24.4009	NA	NA	NA	NA	NA	NA	NA	23.5695	NA	NA	NA	NA	NA	NA	NA	NA	NA	NA	NA	NA	NA	NA	24.3877	NA	NA	NA	NA	NA	NA	NA	NA	23.9646
A0A0G2JQ41;A0A1C7CYZ0;Q12979-4;Q12979-2;Q12979;B7Z683;I3L2P5;Q12979-3;A0A0G2JRJ1;I3L3W0;I3L1U8;I3NI05;A0A0G2JQT5;I3L379;A0A0G2JQB5	Active breakpoint cluster region-related protein	ABR	22.465	24.6116	24.7159	24.5605	23.9233	23.6626	25.9265	NA	25.2667	24.171	NA	24.6934	NA	NA	26.4272	27.5039	25.141	24.1575	NA	25.8579	26.943	29.0892	25.8573	25.1051	26.4425	NA	26.9565	24.1146	27.0591	NA	29.8415	23.2741	26.6393	24.0588	24.1991	NA	25.648	23.9106	24.907	25.7957	24.3787	23.9732	26.2453	24.5757	NA	NA	26.3317
A0A0G2JQK5;Q6DKJ4	Nucleoredoxin	NXN	NA	NA	NA	NA	24.7718	23.9699	26.7761	25.25	NA	NA	NA	NA	NA	NA	24.2889	25.0483	NA	29.2859	NA	24.5128	NA	NA	NA	NA	NA	NA	NA	NA	23.7533	NA	NA	NA	24.5769	NA	NA	NA	25.6343	23.7542	26.6469	22.641	24.0746	NA	23.6425	23.7272	NA	NA	NA
A0A0G2JRQ6			NA	NA	NA	NA	NA	29.1801	26.1775	NA	NA	NA	NA	NA	NA	NA	NA	26.2597	NA	NA	NA	NA	NA	NA	26.4742	NA	26.53	NA	NA	NA	NA	NA	NA	NA	27.8657	NA	NA	NA	NA	NA	NA	30.8197	NA	27.2058	NA	NA	NA	NA	NA
O00268;A0A0G2JRY5;V9GY14	Transcription initiation factor TFIID subunit 4	TAF4	NA	NA	NA	NA	NA	NA	NA	NA	NA	NA	NA	NA	NA	23.3137	NA	NA	NA	NA	NA	NA	NA	NA	NA	NA	NA	NA	NA	NA	NA	NA	NA	NA	NA	23.3691	NA	NA	NA	NA	22.9706	NA	NA	NA	NA	NA	24.4625	NA	NA
E7EQW0;B7ZLE8;A0A0G2JS53;Q13075;A0A0G2JQE0;A0A0G2JNC7;Q13075-2;E5RJA3;H0YAX2	Baculoviral IAP repeat-containing protein 1	NAIP	NA	NA	23.9106	NA	24.8367	NA	NA	NA	NA	24.1168	NA	NA	NA	NA	NA	NA	NA	NA	NA	NA	NA	NA	NA	NA	NA	NA	NA	NA	NA	NA	NA	NA	NA	NA	NA	NA	NA	NA	24.758	NA	NA	NA	NA	NA	NA	NA	NA
A0A0J9YVP6;Q9UHX1-2;A0A0J9YYL3;A0A0J9YXX5;Q9UHX1-4;Q9UHX1;A0A0J9YXJ8;Q9UHX1-3;A0A0J9YVR6;E9PQ56;A0A0J9YWM1;H0YEM1;E9PN18;E9PMU7;E9PL19;H0YCP8	Poly(U)-binding-splicing factor PUF60	PUF60	NA	NA	23.5893	NA	NA	23.1141	NA	26.0865	NA	NA	NA	NA	NA	27.3185	23.1393	NA	NA	NA	NA	NA	NA	23.1848	NA	NA	NA	NA	24.058	NA	NA	NA	NA	24.2811	26.2074	23.6449	NA	NA	NA	NA	NA	23.2694	NA	NA	NA	NA	NA	NA	24.0376
F6RP06;A0A0J9YW18;Q12983	BCL2/adenovirus E1B 19 kDa protein-interacting protein 3	BNIP3	NA	25.2489	24.9197	26.2852	25.1356	22.6432	22.8863	NA	25.4129	26.6245	NA	NA	NA	NA	25.3364	NA	25.1167	NA	21.724	NA	NA	22.4442	NA	NA	NA	NA	NA	24.9937	NA	23.2421	NA	25.2397	NA	27.641	25.4007	23.8806	22.1963	24.2657	23.856	24.2049	24.989	NA	25.9985	24.5862	NA	NA	NA
A0A0J9YWB6;Q9Y5B0-4;Q9Y5B0;A0A0J9YWJ4;K7EJD2;A0A0A0MR03	RNA polymerase II subunit A C-terminal domain phosphatase	CTDP1	23.312	24.5382	23.6488	24.5253	24.4095	NA	NA	26.7331	NA	24.4329	NA	23.2488	NA	NA	26.2951	NA	26.1356	NA	NA	24.8438	26.0275	24.609	24.222	23.0882	26.8609	NA	25.2901	23.2191	25.0719	25.545	24.3534	26.1022	24.6648	22.886	23.2188	NA	23.0172	22.4461	23.3066	NA	NA	NA	22.7168	NA	20.3172	NA	25.3442
A0A0J9YWL0;Q9Y4K1;Q9Y4K1-2;Q96QW7	Absent in melanoma 1 protein	AIM1	NA	24.1885	23.5884	NA	NA	24.4761	24.4294	NA	NA	NA	NA	NA	NA	25.8348	NA	NA	23.9043	25.1859	NA	27.2576	NA	NA	23.6799	NA	24.0418	NA	26.441	NA	NA	NA	NA	25.216	26.5165	NA	23.118	NA	23.335	NA	24.1927	NA	NA	NA	NA	23.483	NA	NA	24.8896
A0A0J9YX35			NA	NA	NA	NA	26.0107	NA	NA	NA	NA	NA	NA	NA	NA	NA	NA	NA	NA	NA	NA	NA	NA	NA	NA	NA	NA	NA	23.2956	NA	NA	NA	NA	NA	NA	NA	NA	NA	NA	22.5237	24.4816	NA	NA	NA	NA	NA	25.0103	NA	NA
V9GYD9;Q5VZZ6;A0A0J9YX66;A0A1B0GU44;E9PC62;A0A1B0GUN8;A0A0J9YXJ0;O95319-5;O95319-2;O95319;O95319-4;O95319-3;V9GY47;A0A0J9YXK1	CUGBP Elav-like family member 2	CELF2	NA	26.0056	NA	24.448	25.8186	25.7277	26.4945	NA	NA	24.9094	NA	NA	NA	28.9331	24.6092	24.9077	NA	NA	NA	23.7131	22.8078	NA	25.8276	NA	25.3223	NA	27.4863	25.5429	23.2788	NA	NA	24.9276	27.0866	NA	24.3315	25.6224	26.0191	23.9723	27.1405	24.4892	24.1421	NA	23.5816	24.8166	NA	NA	24.8043
A0A0J9YXF2;Q15165-1;A0A0J9YXU7;A0A0J9YYJ1;A0A0J9YYF3;A0A0J9YYF0	Serum paraoxonase/arylesterase 2	PON2	29.2745	31.8187	30.0513	31.6193	31.6519	31.1074	30.9518	24.1384	29.7366	30.3601	29.6194	29.5836	29.7756	29.5597	31.5611	31.1762	31.4247	33.0331	31.7097	29.784	33.535	30.7128	31.3723	31.5626	31.7484	24.4524	27.9167	30.1882	29.8357	31.1535	30.4383	30.1424	27.2041	32.2069	30.2721	25.9803	30.3849	31.0227	29.8982	30.6088	29.9664	29.7571	30.7235	30.8576	30.0823	NA	30.2017
A0A0J9YXM6;Q562E7;Q562E7-4;Q562E7-6;Q562E7-5;Q562E7-3;E9PDG3;Q562E7-2;C9JCF9	WD repeat-containing protein 81	WDR81	26.5776	25.9474	25.8916	24.0057	24.3531	23.7039	24.7081	26.0773	23.7023	25.2126	25.661	24.5884	NA	25.553	24.6015	24.2648	25.7394	25.2705	24.846	24.9494	25.1324	24.6127	24.0489	25.1887	26.1087	NA	26.1476	NA	25.2464	24.8819	24.0031	24.0481	22.3163	25.2868	23.7359	24.5095	24.4272	22.7715	24.3623	25.2957	23.7889	24.4289	24.8333	23.8155	24.2226	NA	23.6981
A0A0J9YXX1			25.8747	23.196	24.6581	24.3982	25.6814	24.1534	26.8219	NA	NA	24.5017	25.4054	NA	NA	NA	25.3213	NA	NA	NA	NA	25.0314	NA	NA	24.4955	NA	24.3259	NA	NA	27.2363	24.8456	24.6063	NA	24.3043	27.2859	NA	26.1646	25.2871	NA	24.4362	25.9259	22.7907	23.3087	26.1238	NA	NA	26.8185	NA	23.3499
A0A0J9YY01;A0A2R8YFM0;A0A286YF23;Q96JP2;A0A0J9YYJ7;A0A0J9YW50	Unconventional myosin-XVB	MYO15B	NA	NA	23.5412	NA	NA	NA	NA	NA	NA	NA	NA	NA	NA	NA	NA	NA	NA	NA	24.6678	NA	NA	NA	NA	NA	NA	NA	NA	NA	NA	NA	NA	NA	NA	NA	NA	NA	NA	NA	NA	NA	NA	NA	NA	NA	NA	NA	NA
A0A0J9YY83			NA	24.447	NA	NA	23.4259	NA	NA	NA	22.6523	NA	NA	24.0579	27.2467	NA	NA	NA	NA	25.2034	26.9036	25.4854	NA	24.539	NA	NA	25.2552	NA	NA	NA	NA	NA	NA	NA	NA	24.9942	NA	NA	25.2728	NA	22.7932	27.5278	NA	27.8776	24.8863	26.7568	NA	NA	NA
A0A0J9YY99;P0DP03;P01768;P01764	Ig heavy chain V-III region CAM;Ig heavy chain V-III region 23	IGHV3-23	26.7106	NA	25.0111	26.3792	26.7369	26.5214	26.3725	25.7309	25.255	24.5791	27.8174	NA	NA	NA	26.2724	NA	25.2237	NA	NA	NA	NA	NA	26.0293	NA	24.5468	NA	NA	27.9964	24.896	NA	NA	25.366	27.1366	24.7771	26.8113	25.254	25.1524	26.7369	27.7434	24.5546	NA	27.6293	25.0795	25.3666	27.847	NA	25.7221
A0A0J9YYD9;V9GYI1;A0A087WT39;X6RKG5;A0A087WZP9		LIME1	23.7873	NA	NA	23.1181	22.5205	NA	NA	25.8039	23.2159	24.7095	NA	NA	NA	23.208	NA	NA	NA	NA	NA	NA	NA	NA	23.3431	NA	NA	NA	23.4094	24.4322	NA	23.7845	NA	NA	NA	NA	25.0438	NA	NA	23.6697	NA	24.4609	NA	NA	23.9548	23.8303	NA	NA	NA
A0A0J9YYG4;Q15165;J3QT77;Q15165-3;G3XAK4;A0A2Q2SAK4;A0A0J9YXM1	Serum paraoxonase/arylesterase 2	PON2	NA	NA	NA	NA	NA	NA	NA	NA	NA	NA	NA	NA	NA	NA	NA	NA	NA	NA	NA	NA	NA	NA	NA	NA	NA	NA	NA	NA	NA	NA	NA	NA	NA	NA	NA	NA	NA	NA	NA	NA	NA	NA	NA	NA	NA	NA	NA
P43243;A0A0R4J2E8;A8MXP9;D6REM6;D6R991;P43243-2;B3KM87;H0Y8T4;Q68E03;D6R8Z5;D6RE02;D6RIA2;D6RBI2;D6RBK5;D6REK4;D6RCM3;A0A1B0GX04;D6RBS2;D6RAY2;D6RAM9;D6R9F3;D6RB45	Matrin-3	MATR3	29.6231	30.7713	31.7803	29.8845	30.5894	30.6998	30.689	31.489	30.632	30.7784	30.5347	28.5374	29.0483	31.0752	30.2204	30.3122	30.7523	30.4259	28.767	30.6089	30.0037	30.6456	29.7248	28.9322	30.9081	23.0125	31.2587	30.6425	30.067	29.7426	27.085	30.5693	30.7824	31.0958	29.4221	30.4453	30.3804	30.0013	30.9906	30.5832	30.0599	29.8628	30.7172	30.3669	29.8201	NA	29.8994
Q9NY35;H0Y8T9;D6RCR8;D6RDI6;D6RFX6;D6RCE6;D6R9S8;D6RC11;D6RA76;D6RDY1;D6RHU6;D6RDP6;D6RIU2;A0A0R4J2F2;Q9NY35-2;D6RD48;D6RCP3;D6RAZ7;D6RB31;Q9NY35-3;D6R9K1	Claudin domain-containing protein 1	CLDND1	NA	NA	NA	NA	NA	22.8664	NA	NA	NA	23.0637	NA	NA	NA	NA	NA	NA	NA	NA	NA	NA	NA	NA	NA	NA	NA	NA	NA	NA	NA	NA	NA	NA	NA	NA	NA	NA	NA	NA	23.455	NA	NA	NA	NA	NA	NA	NA	NA
A0A0R4J2G3;Q6PIU2;A0A0A0MTJ9;Q6PIU2-2;Q6PIU2-3;H7C046;F8WE33	Neutral cholesterol ester hydrolase 1	NCEH1	27.215	28.9969	27.064	27.1355	26.2678	26.9804	31.0058	27.2454	21.7598	26.1172	28.0464	28.2281	26.5444	27.7851	29.8852	28.6579	27.5511	28.5457	25.8363	26.0973	27.7789	25.6928	28.8714	26.9994	27.958	29.5514	30.8711	29.5661	24.6252	NA	27.6435	28.4781	28.2499	27.7954	27.718	24.8281	28.0815	26.7159	27.662	26.1958	26.2997	25.8727	27.8456	27.1684	26.8336	23.4626	25.6172
A0A3B3ISJ1;A0A0S2Z4L3;P07225;G5E9F8;A0A3B3IRK9;H7BXT0;A0A3B3IUA6;C9K0R0;A0A3B3ITZ7	Vitamin K-dependent protein S	PROS1	31.8302	30.6666	27.4882	29.9519	29.6101	30.0919	28.3902	31.4786	29.6066	27.8805	31.2055	30.7206	25.2487	27.1561	30.7458	28.1961	28.3756	29.0559	30.6138	26.5577	28.1348	24.6237	31.2569	27.549	29.5286	26.4804	26.5645	30.4385	27.8234	28.8747	25.156	31.4141	29.7799	30.2621	29.3243	30.3917	26.4044	27.7233	28.1907	28.2613	27.5048	31.9282	27.5379	27.4214	30.4026	NA	27.7451
A0A0S2Z5D0;H3BUV4;A0A1B0GTU6;Q9NWW5;A0A1B0GW73;H3BNF1;A0A1B0GTV3;A0A1B0GUD2;H3BUT1;Q9NWW5-2;A0A1B0GU90;H3BRN7;H3BTY4	Ceroid-lipofuscinosis neuronal protein 6	CLN6	25.51	26.8656	NA	25.3225	26.301	26.1562	26.709	NA	25.5806	26.4142	27.1531	NA	NA	25.2926	28.8244	25.3171	27.5156	27.1703	26.5631	26.5949	27.6464	NA	26.9533	26.2818	28.4123	NA	25.7995	26.7331	27.4156	23.7139	NA	25.4924	24.9335	26.3313	25.5475	24.1822	24.5216	25.0089	24.346	NA	24.221	NA	24.1358	25.2702	NA	NA	25.9651
A0A494C1M0;A0A0U1RQE4;Q5HYK7-5;Q5HYK7-4;Q5HYK7-3;Q5HYK7-2;Q5HYK7	SH3 domain-containing protein 19	SH3D19	NA	NA	24.6082	23.1816	23.8275	23.4139	24.4637	NA	NA	23.6757	22.6356	NA	NA	NA	NA	NA	23.6102	NA	NA	NA	NA	23.7649	NA	NA	NA	NA	NA	25.7199	NA	NA	NA	26.0933	NA	NA	NA	NA	22.6204	NA	NA	NA	NA	NA	NA	NA	NA	NA	NA
A0A0U1RQE8			NA	NA	NA	NA	NA	NA	NA	NA	NA	NA	NA	NA	NA	NA	NA	NA	NA	NA	NA	NA	NA	NA	NA	NA	NA	NA	NA	NA	NA	NA	NA	NA	NA	NA	NA	NA	NA	NA	NA	NA	NA	NA	NA	NA	NA	NA	NA
A0A0U1RQN8			NA	NA	NA	NA	NA	NA	24.9427	NA	NA	NA	NA	27.2108	NA	NA	25.7744	NA	NA	NA	NA	NA	NA	NA	NA	NA	NA	NA	NA	NA	NA	NA	NA	NA	NA	NA	22.696	NA	22.3672	NA	26.0459	23.6311	24.2236	NA	NA	NA	24.0737	NA	24.2925
A0A0U1RQQ9;Q6P3W7;F8VSC5;H0YI32;F8VPW3;H0YIK6	SCY1-like protein 2	SCYL2	23.3681	24.0704	28.1374	27.1448	25.4244	25.6903	25.5657	NA	25.7821	24.7038	25.7625	NA	NA	26.1907	22.5484	26.0632	25.8791	25.0161	NA	25.4201	NA	NA	25.2672	NA	26.793	NA	24.4085	24.6341	25.4862	NA	NA	25.5028	24.9488	25.5369	24.4764	NA	26.0465	25.1946	25.5933	24.121	23.1381	24.3809	24.9956	23.9372	24.2125	NA	NA
A0A0U1RR93;A0A0U1RQS4;Q9BYB0;Q9BYB0-3	SH3 and multiple ankyrin repeat domains protein 3	SHANK3	NA	NA	NA	NA	NA	NA	24.5742	NA	NA	NA	NA	NA	NA	NA	NA	NA	NA	NA	NA	24.5223	NA	NA	NA	NA	NA	NA	NA	NA	NA	NA	NA	NA	NA	NA	NA	NA	NA	23.5112	NA	NA	NA	NA	NA	NA	NA	NA	NA
A0A0U1RQT8;Q8TCZ2-3;Q8TCZ2-2;Q8TCZ2;Q8TCZ2-5;H0Y4H3;Q8TCZ2-6	CD99 antigen-like protein 2	CD99L2	24.5019	23.6753	23.9555	24.2541	NA	24.4806	25.0241	NA	25.3773	24.6464	NA	23.8543	NA	23.741	NA	22.0861	23.8342	23.8755	NA	NA	NA	NA	23.3213	24.1417	23.6586	NA	NA	NA	NA	NA	NA	NA	NA	25.3598	NA	26.5553	24.6785	23.7826	24.3862	25.7341	NA	NA	26.2292	24.6827	23.8689	NA	23.6628
Q9Y484-3;Q9Y484;A0A0U1RR06;Q9Y484-2;C9JYH8;G8JLI5;H0Y329;A0A0U1RQR1;C9J0A8;C9J5L0;C9J7Q8;C9J471;C9JBX7;A0A0U1RQM7;A0A0U1RQG6;C9JUS5;A0A0U1RQS7;C9JE01;A0A0U1RRJ9;C9JVT3;A0A0U1RR42;A0A0U1RQJ7;H7C4N7;H7C5B4;A0A0U1RRJ2	WD repeat domain phosphoinositide-interacting protein 4	WDR45	24.5713	23.4606	24.2788	24.7011	23.6392	24.8843	25.2485	NA	23.749	23.5011	NA	NA	24.9104	NA	24.4939	23.1975	24.6464	NA	24.7096	24.6212	24.4123	NA	24.394	24.7708	25.1091	23.6074	24.1256	NA	25.0611	NA	NA	23.4364	NA	23.9721	23.7142	NA	23.8852	23.7227	23.0284	NA	24.0944	24.963	23.3716	NA	24.5189	NA	24.7116
A0A0U1RR20;Q92954-3;Q92954-6;Q92954;Q92954-5;Q92954-4;Q92954-2;J3KP74	Proteoglycan 4;Proteoglycan 4 C-terminal part	PRG4	29.8748	27.4737	NA	25.8404	26.9984	25.3684	26.3828	26.2017	22.9976	25.5933	27.2445	26.8615	NA	NA	28.0183	NA	25.5876	24.6661	26.7424	NA	24.7206	23.2714	28.0522	22.3168	26.2965	NA	NA	25.9542	26.2967	NA	22.6446	27.4798	27.1845	27.8729	27.4272	27.8909	24.2343	23.2777	25.7799	26.8358	26.1454	24.456	25.8824	26.3061	24.9367	NA	24.7006
A0A0U1RR27;Q7Z401;Q7Z401-2;H3BTW5	C-myc promoter-binding protein	DENND4A	NA	NA	NA	21.5067	NA	NA	NA	NA	NA	NA	NA	NA	NA	NA	NA	NA	NA	NA	NA	21.2358	NA	NA	NA	NA	23.1501	NA	NA	NA	NA	NA	NA	NA	NA	NA	NA	NA	NA	21.5202	NA	NA	NA	NA	NA	NA	NA	NA	NA
A0A0U1RR32;A0A0U1RRH7;P20671;A0A3B3IS11;REV__H0Y672	Histone H2A type 1-D	HIST1H2AD	22.2278	NA	NA	NA	NA	NA	NA	NA	NA	NA	NA	NA	NA	NA	26.3982	NA	25.8233	NA	NA	24.9319	24.0512	25.5049	23.6474	NA	24.9838	NA	NA	NA	NA	NA	NA	NA	NA	NA	NA	NA	NA	NA	NA	NA	NA	NA	NA	NA	22.7644	NA	NA
A0A0U1RR39;P22681;A0A1B0GW38;A0A0U1RQX8;A0A2R8YDW4	E3 ubiquitin-protein ligase CBL	CBL	NA	NA	NA	NA	NA	23.6629	NA	25.3547	NA	NA	NA	NA	NA	24.5126	23.9877	23.27	NA	NA	24.2488	23.6761	NA	NA	24.2529	NA	NA	NA	25.0654	25.4331	NA	24.0185	NA	NA	24.6649	NA	NA	NA	22.3487	NA	NA	22.4006	NA	NA	NA	NA	NA	NA	NA
A0A0U1RRB6;Q9Y2D4;J3QT38;Q9Y2D4-2;F8W6R7	Exocyst complex component 6B	EXOC6B	NA	25.6532	NA	24.9189	24.9763	NA	26.442	NA	24.9657	25.0963	25.0949	NA	NA	NA	26.937	24.2886	24.9586	25.7877	25.1377	25.6776	23.8176	26.8903	NA	NA	26.5436	NA	26.1027	NA	25.7646	27.567	25.9123	26.6546	26.8196	26.2702	25.5407	NA	24.6308	25.033	26.9162	NA	25.518	23.2856	25.6572	NA	25.0133	NA	25.552
A0A0U1RRH6;O94880	PHD finger protein 14	PHF14	NA	NA	24.1888	NA	NA	NA	NA	NA	NA	NA	NA	NA	NA	23.8625	NA	NA	NA	NA	NA	NA	NA	NA	NA	NA	NA	NA	NA	NA	NA	NA	NA	23.1386	NA	24.919	NA	NA	NA	NA	NA	NA	NA	NA	NA	NA	NA	NA	NA
F6XEV2;A0A0U1RRK1;A0A286YF11;Q9BPX6;Q9BPX6-3;Q9BPX6-5;Q9BPX6-4;Q9BPX6-2;E9PQV6;S4R3W3;S4R3D7	Calcium uptake protein 1, mitochondrial	MICU1	23.3361	26.6034	23.8647	24.1592	22.2618	24.5905	25.5761	23.3534	NA	22.5027	23.4643	24.5282	26.4583	NA	24.641	26.2313	NA	26.9789	28.5543	NA	24.4089	23.5103	25.3243	24.6905	24.368	NA	NA	25.905	NA	NA	22.3114	24.2891	NA	25.9131	23.4276	23.2574	NA	NA	NA	25.4455	22.3698	NA	NA	NA	NA	NA	23.0932
A0A0U1RRL5;P32519-2;P32519	ETS-related transcription factor Elf-1	ELF1	NA	NA	NA	NA	NA	NA	NA	NA	NA	NA	NA	NA	NA	NA	NA	NA	NA	NA	NA	NA	NA	NA	NA	NA	NA	NA	24.9193	NA	NA	NA	NA	NA	NA	NA	NA	NA	NA	NA	NA	NA	NA	NA	NA	NA	NA	NA	NA
A0A0U1RRL8;Q8TB22;Q8TB22-2;Q8TB22-3;Q8TB22-4;H0Y9M1;H0Y9W3	Spermatogenesis-associated protein 20	SPATA20	26.3108	26.5367	25.8267	27.8001	26.1164	23.5035	27.6258	28.5939	26.54	27.3491	26.4262	32.2764	27.0616	27.6204	23.9912	27.1484	27.3618	25.678	27.5382	27.7813	27.9426	26.4094	26.9616	28.9547	26.6393	NA	27.0296	25.4471	27.4667	27.116	26.9196	26.9069	26.0221	26.1889	25.7134	27.8558	26.7239	26.9906	26.3299	27.2591	27.1778	25.3805	27.1343	26.1965	25.2865	NA	27.7214
A0A0U1RRM1;Q8WXI9;A0A0U1RR30;A0A0U1RRK3;A0A0U1RR34;A0A1B0GW07	Transcriptional repressor p66-beta	GATAD2B	26.9848	25.5127	28.3699	27.9455	27.2058	28.2207	28.1916	29.7558	28.3044	27.8697	28.408	NA	NA	25.8637	31.1961	24.7234	29.8271	26.8987	NA	27.3214	28.436	30.2006	24.0154	28.9391	30.2842	NA	29.9372	27.2862	28.4853	28.3322	27.7719	NA	NA	29.1656	28.5634	NA	28.9997	26.979	27.6131	27.5494	26.7365	28.141	28.3518	27.5825	27.5941	NA	29.3548
A6NLN1;A0A0U1RRM4;P26599;P26599-2;P26599-3;A0A0D9SF20;K7EKJ7;K7EK45;K7ELW5;K7ES59;A0A087WUW5;A0A087WU68	Polypyrimidine tract-binding protein 1	PTBP1	30.4374	31.4409	32.4234	30.7677	31.2769	31.6502	31.4793	32.2572	32.1384	31.8049	31.3398	30.3717	31.3427	32.9196	31.2525	30.1505	31.1392	30.6948	29.0164	31.6392	29.8222	32.0532	31.0264	30.1484	31.273	29.5724	32.8099	30.7796	31.2155	31.084	31.0586	32.3807	32.7732	31.1432	30.8262	32.2086	30.9076	31.365	32.0741	32.1054	30.9347	30.6137	31.9195	31.1579	30.469	NA	30.5533
A0A0U1RRM6;Q8N8S7-3;Q8N8S7-2;Q8N8S7	Protein enabled homolog	ENAH	24.7687	25.7892	28.7833	27.5889	27.8123	25.5786	28.6451	NA	25.7763	26.3538	27.0385	24.7286	NA	23.6366	25.7368	25.2067	28.7772	NA	21.7312	27.9977	23.8084	28.0037	24.2946	25.4238	27.2867	NA	25.8378	26.2352	25.1034	25.4458	NA	27.1647	25.4072	28.0947	24.392	NA	23.9836	25.5788	25.3537	26.1096	23.598	NA	24.7688	24.7779	24.383	NA	26.0521
A0A0U5Q247			26.6644	29.3951	27.6763	NA	28.2295	25.1565	29.1713	27.9561	23.0041	26.241	27.3873	27.612	NA	29.4609	28.9713	28.2593	28.4658	25.6609	27.008	27.4163	27.4924	NA	30.2246	25.9995	28.3584	NA	30.0863	28.9352	26.5164	24.0312	24.7834	28.492	29.4525	26.9765	26.5849	24.7821	27.2975	25.5407	29.0585	25.3295	25.6525	27.962	26.1846	24.9245	26.5687	NA	26.5453
Q5Y7D3;A0A140T8Z1;B4DJG1		HLA-DQB1	NA	26.0326	NA	24.831	24.4066	NA	23.62	NA	NA	24.0651	23.9088	NA	23.2499	NA	NA	NA	NA	NA	NA	NA	NA	NA	NA	NA	NA	NA	NA	26.2418	NA	NA	NA	NA	25.4316	23.4481	23.6001	NA	NA	NA	NA	NA	NA	NA	NA	NA	NA	NA	24.4284
A0A140T9R6;A0A140T8Z5;P01920;A0A140TA15	HLA class II histocompatibility antigen, DQ beta 1 chain	HLA-DQB1	NA	NA	NA	24.4033	25.5967	NA	NA	25.9547	23.9171	NA	NA	NA	NA	27.4067	24.3647	25.7762	NA	NA	NA	23.6572	NA	NA	26.7455	NA	24.2241	NA	NA	NA	24.4743	NA	NA	NA	25.3736	NA	NA	NA	23.9168	NA	26.3472	NA	NA	25.4784	NA	NA	NA	NA	NA
A0A140T8Z7;A0A140T9P7			NA	NA	22.7718	NA	NA	NA	NA	NA	NA	NA	NA	NA	NA	NA	NA	NA	NA	NA	25.1279	NA	NA	NA	NA	NA	NA	NA	NA	NA	NA	NA	NA	NA	NA	NA	NA	NA	NA	24.1091	NA	NA	NA	NA	NA	NA	NA	NA	NA
P20036;A0A140T9U4;A0A140T8Z9;A0A140T900;A0A140T909;A0A140T980;A0A140T9Y8;A0A140T9J4;A0A140T9U1;J3KQ99;A0A140T9Y9;A0A140T9H1;A0A140T9F8;A0A140T9D6;A0A140T914;A0A140T9R4;A0A140T9G7;A0A140T9G9;A0A140T961;A0A140T968;A0A140T977;A0A140T992;A0A140T9A6;H0Y6F8	HLA class II histocompatibility antigen, DP alpha 1 chain	HLA-DPA1	27.5542	29.8566	27.3077	25.857	28.5223	27.5874	29.4264	NA	24.8555	28.277	28.69	26.868	24.8476	26.0291	29.7086	27.9878	28.1618	28.6636	27.9301	27.213	27.1627	26.5802	29.0351	NA	28.5346	NA	29.4159	27.7389	26.8072	26.2668	25.8448	27.0509	29.3791	26.9996	27.3861	NA	28.1946	27.4871	28.9475	27.6123	26.2489	26.2734	27.2645	29.1379	28.3285	NA	26.4021
A0A140T912;A0A1W2PRZ0;A0A140T937;A0A140T930;Q29960-2;Q29960	HLA class I histocompatibility antigen, Cw-16 alpha chain	HLA-C	NA	25.5848	NA	NA	27.0212	NA	NA	NA	NA	NA	NA	NA	NA	NA	NA	NA	NA	NA	NA	27.6137	NA	26.6968	NA	NA	NA	NA	27.144	NA	NA	NA	NA	26.9478	NA	NA	NA	NA	NA	NA	24.8365	NA	NA	NA	NA	NA	NA	NA	NA
A0A140T9I0;A0A140T9X5;A0A140T913;P01892;A0A140T955;A0A140T933;A0A1W2PRT9	HLA class I histocompatibility antigen, A-2 alpha chain	HLA-A	26.5553	29.6605	27.1605	22.7852	31.3507	29.0938	27.8427	26.7374	26.2713	30.8315	30.6657	28.4651	30.8937	27.3243	28.0195	30.2283	30.5383	27.8335	29.9929	25.9649	30.2569	30.6903	30.3175	30.5902	30.9103	NA	31.2679	28.6548	29.1566	28.6373	30.2409	30.8548	29.7652	29.188	26.3518	26.823	27.8969	25.4127	29.8539	26.6291	25.1186	27.9063	25.0782	29.0619	28.1288	NA	30.3794
O19617;A0A140T921;A0A140T9H5;A0A140T9U8;A0A140TA05;A0A140T9L3;A0A140TA12		HLA-C	27.6153	24.9986	27.3894	27.5011	30.23	28.2792	30.6998	NA	27.6893	27.2475	27.9448	NA	30.1248	NA	30.3785	28.76	28.8616	27.1185	21.8972	26.4051	30.1904	30.194	NA	24.8681	29.1814	NA	29.7453	25.4331	28.1721	27.1154	30.6881	28.284	24.0218	24.8776	27.2961	NA	26.4502	27.3281	28.4196	24.4575	26.5196	28.1302	27.0829	27.741	26.3144	NA	30.1506
P28067;Q5SP00;A0A140T9N7;A0A140T9N9;A0A140T9T3;A0A140T9V7;A0A140T9X4;H0Y732;A0A140T9H8;A0A140T9T2;A0A140T9G2;A0A140T9K8;A0A140T985;A0A140T995;A0A140T9C7;A0A140T9D1;A0A140T9E7;A0A140T9N2;A0A140T9N4;F6S093;A0A140T9C4;A2AAT8	HLA class II histocompatibility antigen, DM alpha chain	HLA-DMA	NA	25.4538	22.5344	NA	23.8199	23.8501	24.5283	NA	NA	23.2261	NA	NA	NA	NA	25.5441	NA	24.2327	25.7123	NA	24.2271	NA	NA	24.9611	NA	25.3688	NA	NA	26.076	NA	NA	NA	23.7154	23.8746	22.9967	NA	NA	23.4166	22.9673	23.3192	NA	NA	23.9195	23.3406	NA	NA	NA	23.1354
A0A140T9J9;Q29963;A0A1W2PR11;A0A140T962;A0A140T9B3;A0A140T942;F8W9Z8;A0A140T9Z7	HLA class I histocompatibility antigen, Cw-6 alpha chain	HLA-C	NA	NA	NA	23.781	24.3104	24.6493	NA	NA	23.4664	NA	25.1077	25.0512	NA	NA	29.0277	NA	NA	25.4919	NA	NA	28.6361	NA	NA	24.884	NA	NA	NA	26.9887	24.116	NA	25.1126	NA	NA	NA	24.2302	NA	NA	NA	NA	NA	NA	NA	NA	NA	NA	NA	24.8064
A0A140T9T0;A0A140T9S8;A0A140T9H9;A0A140T9L5			NA	NA	NA	NA	NA	NA	NA	NA	NA	NA	NA	NA	NA	NA	NA	NA	NA	NA	NA	NA	NA	NA	NA	NA	NA	NA	NA	25.0111	NA	NA	NA	NA	NA	NA	23.3857	NA	NA	NA	25.1605	NA	NA	NA	NA	NA	NA	NA	NA
Q03518;A0A140T9T7;A0A0S2Z4R8	Antigen peptide transporter 1	TAP1	26.7783	29.8211	28.2893	26.8649	28.055	27.066	28.9213	26.9108	26.9055	26.7502	28.1736	26.7595	NA	28.6708	28.7736	28.2035	28.3523	27.4644	25.7012	25.9064	27.9628	28.0578	28.8026	24.2787	28.8495	NA	29.5103	29.3565	26.0084	25.8718	29.253	28.3087	27.4943	30.0052	27.347	24.7213	27.2778	26.752	27.7923	26.1668	25.394	25.9151	25.939	26.2191	22.6726	NA	27.7098
E9PQZ5;A0A140TA01;E9PQT8;O43189-2;O43189;A2AB22;A2AB23;A0A087WVG4	PHD finger protein 1	PHF1	NA	22.8959	NA	NA	NA	NA	25.7623	NA	25.1648	24.8062	26.003	NA	24.1548	NA	NA	NA	NA	NA	NA	NA	26.6144	NA	22.1228	NA	25.6895	NA	NA	NA	24.6271	NA	NA	NA	25.6316	23.6468	24.4656	NA	24.8314	23.7318	NA	NA	24.8653	NA	NA	NA	25.3428	NA	24.916
F6UJC5;A0A140TA18;A0A140T9X9;H0YCC6		DDX39B	NA	NA	NA	NA	NA	NA	NA	NA	NA	NA	NA	NA	NA	NA	NA	NA	NA	NA	NA	NA	NA	NA	NA	NA	NA	NA	NA	NA	NA	NA	NA	NA	NA	NA	NA	NA	NA	NA	NA	NA	NA	NA	NA	NA	NA	NA	NA
A0A140TA33;A0A140TA41;A0A140T9C0;P22105;P22105-1;A0A140T902;P22105-4;A0A140TA52;A0A140T8Y3;A0A140T8Z8;A0A140T956;A0A140T9L7;A0A087X0I0;A0A140T923;C9J7W4;P22105-2;Q16473;REV__Q96CG3	Tenascin-X	TNXB	NA	NA	NA	NA	NA	NA	23.4631	NA	NA	NA	NA	NA	NA	NA	NA	NA	NA	NA	NA	NA	NA	NA	NA	NA	NA	NA	NA	NA	NA	NA	NA	NA	NA	NA	NA	NA	23.5607	23.985	24.9207	25.3307	23.4077	NA	NA	NA	NA	NA	NA
A0A182DWE9;A0A140T915;A0A140T9Y2;A0A140T9T6			NA	NA	NA	26.4514	26.469	26.7053	27.7958	NA	24.8232	NA	26.6029	NA	NA	27.308	29.333	27.2623	22.4156	23.5829	25.864	28.3586	24.6824	25.5797	NA	24.809	25.0713	NA	25.7287	29.302	25.5951	NA	NA	NA	NA	NA	27.1944	NA	27.6077	26.4017	27.9437	27.2291	NA	25.744	24.8065	22.5001	26.3635	NA	25.5329
A0A182DWF2;A0A182DWF3;Q9NNW7-2;Q9NNW7;D3YTF8;A0A096LPK7;Q9NNW7-3;A0A096LPD9;E7EWK1;Q9NNW7-4;A0A0U1RQX0;A0A096LPH4;A0A096LPB7;A0A096LP96;A0A096LNY7	Thioredoxin reductase 2, mitochondrial	TXNRD2	31.5369	32.4752	32.6784	32.0853	31.4948	31.3723	29.9974	30.5031	32.147	32.2729	31.8585	32.3705	32.2044	32.0714	32.0185	31.8427	32.4813	32.4168	31.932	33.3836	33.3256	32.2871	32.132	34.2412	31.7001	NA	31.3665	30.8192	32.388	33.2534	31.4784	32.0652	30.8016	31.2356	31.8117	32.9667	31.3239	32.1469	31.6521	32.6692	32.3624	31.8416	32.2467	32.016	32.2299	NA	32.0621
A0A182DWH4			26.1012	NA	NA	NA	26.7585	26.1708	26.3877	NA	NA	25.6862	27.0026	25.9556	23.0269	27.4147	29.1772	26.9276	27.1699	24.6201	23.974	28.0281	26.7285	NA	27.3525	24.6019	NA	NA	NA	NA	25.3307	25.8646	27.524	26.7502	27.2504	24.6503	NA	NA	26.5275	22.2497	28.231	24.943	23.1264	25.3888	22.9972	26.1083	24.6482	NA	NA
P49908;A0A182DWH7;A0A182DWH8	Selenoprotein P	SEPP1	28.6798	24.3701	24.9502	26.0868	25.1039	25.4508	26.4223	23.7196	23.1037	26.1657	26.4814	NA	25.1035	23.3695	25.6748	NA	26.9546	23.4712	25.1	22.7554	25.4669	NA	25.6279	NA	25.1624	NA	NA	26.6091	24.2351	23.2526	NA	29.9356	27.4864	25.1075	26.4809	NA	26.1725	26.7706	25.5658	24.2041	25.717	27.5701	27.2387	27.4185	25.4835	NA	26.4518
A0A1B0GUC3;A0A1B0GV98;A0A1B0GTC5;A0A1B0GU26;A0A1B0GTC3;A0A1B0GVH5;Q9C0B1;A0A1B0GTY1;A0A1B0GTI3;A0A1B0GUY7;A0A1B0GTZ8;Q9C0B1-4	Alpha-ketoglutarate-dependent dioxygenase FTO	FTO	23.8866	23.8583	25.236	25.5631	27.1585	25.0184	25.1362	26.2738	25.4471	25.0011	24.4278	25.4406	NA	24.6014	25.6549	24.9077	24.8197	26.8932	NA	25.7287	NA	NA	23.6851	24.841	25.3542	NA	26.5594	24.3246	25.4401	23.5217	24.4672	24.6057	26.559	24.2679	24.7926	NA	25.0177	24.4268	25.9249	25.41	24.8139	22.854	24.0787	25.3806	24.3307	NA	24.5017
O43301;A0A1B0GTF3;K7ENF6	Heat shock 70 kDa protein 12A	HSPA12A	24.6627	23.6101	NA	NA	24.2921	NA	24.9439	NA	NA	25.0717	NA	NA	NA	NA	NA	21.0465	NA	NA	NA	26.3956	NA	24.4327	NA	NA	25.4953	NA	24.782	24.7736	NA	NA	NA	21.8934	26.5875	24.4475	23.643	NA	23.3437	NA	24.1722	23.0101	26.6649	NA	NA	NA	NA	NA	NA
Q8TEK8;A0A1B0GTG4;Q8WWW0-2;Q8WWW0;A0A075B763;Q8WWW0-3	Ras association domain-containing protein 5	FLJ00186;RASSF5	NA	NA	NA	NA	NA	22.9444	NA	NA	NA	22.8124	NA	NA	NA	NA	NA	NA	22.8469	NA	NA	NA	NA	NA	23.0936	NA	NA	NA	NA	NA	NA	NA	NA	22.1311	24.5213	NA	NA	NA	NA	NA	23.6059	NA	NA	NA	NA	22.9116	NA	NA	NA
A0A1B0GWJ0;A0A1B0GTJ7;P30566;A0A0A6YY92;P30566-2;A0A1B0GWF8;A0A1B0GTG9;A0A096LNY6;A0A096LNY5;A0A096LNY4;A0A096LPA2;B4DEP1;A0A096LP72;A0A096LP92;A0A1W2PRX2;A0A096LP76	Adenylosuccinate lyase	ADSL	27.8336	26.5505	28.034	29.2972	27.3288	27.3003	27.8267	27.5441	27.8366	28.1731	28.0393	26.6775	28.8159	29.3774	27.4786	27.1558	27.783	27.7019	24.8	27.0477	26.6983	28.2474	27.2003	26.8436	28.4697	NA	29.1381	25.5067	27.7323	27.2405	29.5048	27.2326	28.3125	25.9997	27.5622	27.9047	28.0249	27.6393	27.9309	27.7608	27.9419	28.4688	26.7115	26.9317	28.1448	NA	27.8291
A0A1B0GTL5;Q9BXF6	Rab11 family-interacting protein 5	RAB11FIP5	NA	NA	NA	NA	NA	NA	25.1158	NA	NA	NA	NA	NA	NA	NA	NA	NA	23.6993	NA	NA	24.8253	NA	NA	NA	NA	NA	NA	NA	NA	NA	NA	NA	NA	NA	NA	NA	NA	NA	NA	NA	NA	NA	NA	NA	NA	NA	NA	23.9869
Q13510-2;Q13510;A0A1B0GTM3;A0A1B0GUA4;A0A1B0GW68;A0A1B0GUH5;A0A1B0GTZ5;E7EMM4;A0A1B0GUG1;A0A1B0GUE3;Q13510-3;A0A1B0GTP7;A0A1B0GVG2;A0A1B0GV06;A0A1B0GUB3;A0A1B0GU62;A0A1B0GVE7;A0A1B0GU06;A0A1B0GVJ1;A0A1B0GW48;A0A1B0GUJ3;A0A1B0GV95;A0A1B0GW66;A0A1B0GVA3;A0A1B0GVC9;A0A1B0GV88	Acid ceramidase;Acid ceramidase subunit alpha;Acid ceramidase subunit beta	ASAH1	30.1158	31.929	30.3146	31.9987	32.5163	31.1997	31.5919	30.3208	29.776	31.1125	30.8065	29.0944	25.2112	30.8397	33.7316	31.9257	32.6733	32.8101	31.3206	31.5725	31.7453	32.195	32.3699	30.0423	32.2566	25.7459	30.4589	30.993	30.6438	30.5906	30.2597	30.9805	31.1279	31.1128	29.9604	31.0785	30.2544	31.0497	31.0735	30.3962	31.0209	30.2357	30.729	31.6561	30.7062	NA	30.2111
A0A1B0GTU3;Q96L93-5;Q96L93-6;Q96L93-4;Q96L93;Q96L93-2	Kinesin-like protein KIF16B	KIF16B	NA	NA	22.323	22.8736	23.5663	NA	NA	NA	NA	23.5133	NA	NA	NA	NA	NA	NA	NA	NA	NA	NA	NA	NA	NA	NA	NA	NA	NA	NA	NA	NA	NA	NA	NA	NA	NA	NA	22.6255	NA	NA	NA	NA	NA	22.291	NA	NA	NA	NA
A0A1B0GTU4;P49023-2;P49023;P49023-3;F5GZ78;P49023-4;A0A1B0GU60;F5H836	Paxillin	PXN	26.8459	27.1155	27.5467	27.0113	26.9179	26.871	28.0747	28.8461	27.1866	27.6264	25.9257	26.9817	24.5074	27.8737	28.4872	27.5339	28.9738	28.2041	25.4538	30.2506	28.2752	28.0965	28.3734	26.4398	27.961	NA	28.1657	27.7415	27.8441	27.216	28.9298	27.109	27.4086	27.2527	26.5608	29.0315	27.613	27.6988	28.5641	27.3596	27.8063	27.18	27.8592	27.2267	27.0708	NA	27.2376
O75787;O75787-2;A0A1B0GTU8;B7Z413;A0A1C7CYW4;A0A1B0GVW0;A0A1B0GUT7;A0A1B0GVB9;A0A1B0GTB0;B7Z1I9;A0A1B0GVC7;H7C3E1;A0A1B0GU12;A0A1B0GWJ8;A0A1B0GVI9;A0A1B0GWD6;H7C240;A0A1B0GV60;A0A1B0GW13;A0A1B0GV24;A0A1B0GUV3	Renin receptor	ATP6AP2	NA	23.7894	NA	NA	NA	NA	NA	NA	NA	NA	NA	NA	NA	NA	24.2612	NA	24.2159	NA	NA	NA	NA	NA	24.3647	NA	25.0158	NA	NA	NA	NA	NA	NA	25.9494	NA	NA	NA	NA	NA	NA	NA	NA	NA	NA	NA	NA	NA	NA	NA
Q9UDY2-7;Q9UDY2;Q9UDY2-3;A0A2R8YDH4;A0A1B0GTW1;A0A3B3ITE1;Q9UDY2-6;A0A3B3IRI3;A0A3B3ISZ5;Q9UDY2-2;Q9UDY2-4;A0A3B3IU51;A0A3B3ISF1;Q9UDY2-5;A0A3B3IRV6;A0A3B3IT83;A0A3B3IS03;A0A3B3IU26;B1AN86;U3KQJ2	Tight junction protein ZO-2	TJP2	26.3997	27.23	29.5258	27.9589	27.4287	26.5829	27.1289	28.9001	29.3029	28.5509	27.5761	27.4101	27.4696	28.4291	27.6846	27.2857	25.7997	27.7912	24.9862	28.7206	26.0584	28.5699	25.3908	27.3997	27.4741	NA	26.2644	25.5611	27.6813	26.6168	28.2396	26.4033	26.8708	28.4768	28.607	28.5209	29.0114	28.7214	27.7241	30.7116	29.3084	25.4463	29.9413	29.0377	27.858	NA	25.8355
A0A1B0GTY9;A0A0J9YWF7;H0YHM6;F8WDY6;F8VVF2;A0A1B0GVU0;A0A0J9YWM6;A0A1B0GW65;F8WD33;A0A0J9YWK1			NA	NA	26.3638	NA	NA	NA	NA	NA	26.2986	25.1674	NA	NA	NA	NA	NA	NA	NA	NA	NA	26.2582	NA	NA	NA	NA	NA	NA	NA	NA	NA	NA	NA	NA	NA	NA	25.2674	NA	NA	27.2481	NA	NA	NA	NA	25.8386	26.3666	NA	NA	NA
A0A1B0GUA3;Q96EK5;A0A0D9SFK7;A0A1B0GUH6;A0A1B0GTE6;A0A1B0GV79;A0A1B0GVY9;A0A1B0GW21	KIF1-binding protein	KIAA1279	24.2603	24.5906	27.5337	24.5296	24.9271	NA	23.9643	28.6124	NA	NA	26.4339	24.8013	NA	NA	25.0928	NA	25.4169	NA	NA	25.2553	25.9163	22.3477	NA	22.9623	27.142	NA	24.4248	NA	24.8214	NA	24.8435	26.6839	24.8107	23.604	24.0231	NA	22.4963	24.2095	NA	NA	NA	NA	24.7651	23.4153	NA	NA	25.6968
A0A1B0GUA8;Q9H1H9-2;Q9H1H9;Q9H1H9-3;Q9H1H9-4;H0Y307;H0Y9Z7;H0Y925	Kinesin-like protein KIF13A	KIF13A	NA	NA	NA	23.2514	23.4541	NA	24.6059	NA	24.6154	24.2043	NA	22.9954	NA	NA	NA	22.2385	NA	NA	NA	NA	NA	NA	NA	NA	NA	NA	NA	NA	NA	NA	NA	NA	NA	NA	NA	NA	22.6352	NA	NA	NA	NA	NA	NA	23.2118	NA	NA	NA
A0A1B0GUB8			NA	NA	NA	NA	NA	NA	NA	NA	NA	NA	NA	NA	NA	NA	NA	NA	NA	NA	NA	NA	NA	NA	NA	NA	NA	NA	NA	NA	NA	NA	NA	NA	NA	NA	NA	NA	NA	NA	NA	NA	NA	NA	NA	NA	NA	NA	NA
A0A1B0GUI1;Q6GYQ0-4;Q6GYQ0;Q6GYQ0-7;Q6GYQ0-5;Q6GYQ0-6;Q6GYQ0-2;Q6GYQ0-3	Ral GTPase-activating protein subunit alpha-1	RALGAPA1	24.1409	23.9614	23.8989	NA	NA	NA	NA	NA	NA	22.4775	23.4353	27.7007	NA	NA	25.2859	NA	23.7456	NA	24.2005	24.5913	NA	NA	NA	24.222	24.9588	NA	24.73	25.9403	NA	NA	NA	24.0762	23.3226	22.6428	NA	NA	NA	NA	22.2625	NA	NA	NA	NA	NA	NA	NA	22.7324
A0A1B0GUL7			NA	24.016	25.0756	NA	NA	NA	NA	NA	NA	NA	NA	NA	NA	NA	NA	NA	24.0985	25.0224	NA	NA	NA	NA	NA	NA	NA	NA	NA	NA	NA	NA	NA	NA	NA	24.0545	NA	NA	NA	NA	NA	NA	NA	NA	NA	NA	NA	NA	NA
A0A1B0GUS7;B1AM27;O14795;O14795-2;I6L9J0;F8W8M9;A0A1B0GVW8;A0A0U1RRB5;A0A0U1RRL2	Protein unc-13 homolog B	UNC13B	25.5826	23.0715	25.8137	23.3715	NA	22.1508	NA	NA	NA	22.8146	NA	NA	29.6165	NA	22.4336	NA	25.7629	25.5047	NA	NA	NA	26.8989	NA	25.1793	24.9105	NA	NA	NA	24.467	NA	NA	NA	NA	23.4832	NA	NA	23.2704	22.9255	24.2351	23.1903	NA	NA	NA	NA	20.7475	NA	24.8087
A0A1B0GUW4;A0A1B0GU70;A0A1B0GVA8;A0A1B0GTX9;A0A1B0GW30;A0A1B0GTA6			NA	NA	NA	NA	NA	NA	NA	NA	NA	NA	NA	NA	NA	NA	NA	NA	NA	NA	NA	NA	NA	NA	NA	NA	21.3558	NA	NA	25.7788	NA	NA	NA	NA	NA	NA	NA	NA	NA	21.1067	21.5605	NA	NA	NA	NA	NA	NA	NA	NA
A0A1B0GUZ7;Q14156;Q14156-3;Q14156-2;E5RJS1	Protein EFR3 homolog A	EFR3A	26.5767	25.0624	24.327	22.8839	24.7801	24.7533	25.1906	26.168	24.8348	25.1713	24.7357	23.2873	25.4063	NA	26.6306	24.1518	26.135	26.6061	26.0215	25.5756	26.3771	24.8311	26.1863	21.7865	25.9564	NA	24.275	27.597	23.6981	25.0283	NA	24.4745	26.2414	25.8582	26.5031	24.5137	24.0578	24.6069	24.1587	25.117	23.0094	24.508	23.6215	23.6616	25.7681	NA	24.4319
A0A1B0GV05;Q684P5-3;Q684P5-2;Q684P5	Rap1 GTPase-activating protein 2	RAP1GAP2	NA	NA	NA	NA	NA	NA	NA	NA	NA	NA	NA	NA	NA	24.0914	NA	NA	NA	NA	NA	NA	NA	NA	NA	NA	NA	NA	NA	NA	NA	NA	NA	NA	NA	NA	NA	NA	NA	NA	NA	NA	NA	NA	NA	NA	NA	NA	NA
A0A1B0GV47;Q7Z4S6-3;Q7Z4S6-5;Q7Z4S6-2;Q7Z4S6;Q7Z4S6-4;Q7Z4S6-6;H0YIM7;H0YHT2;H0YI78;H0YIM6	Kinesin-like protein KIF21A	KIF21A	27.5389	29.2142	30.4364	27.0373	28.0611	NA	26.1318	NA	27.7224	29.7363	29.1334	NA	27.4429	28.9519	27.9186	NA	28.1862	NA	28.23	25.8613	28.0997	24.8478	NA	NA	28.893	NA	29.8851	NA	29.7085	NA	27.0703	29.682	27.9009	28.9819	27.5923	NA	30.072	28.3523	28.4256	28.882	27.7723	28.0462	27.5854	27.1164	28.5009	NA	28.4212
A0A1B0GVD3;A0A1B0GTK2;Q6ZN17;Q6ZN17-2	Protein lin-28 homolog B	LIN28B	NA	NA	NA	NA	NA	24.6516	NA	NA	NA	NA	25.9711	NA	NA	26.8125	NA	NA	NA	NA	NA	NA	NA	NA	NA	NA	NA	NA	NA	NA	NA	NA	NA	26.0422	NA	NA	NA	NA	NA	NA	NA	NA	NA	NA	NA	NA	NA	NA	NA
A0A1B0GVI3			NA	NA	NA	NA	NA	NA	NA	NA	NA	NA	NA	NA	NA	NA	NA	NA	NA	NA	NA	NA	NA	NA	NA	NA	NA	NA	NA	NA	NA	NA	NA	27.2257	NA	NA	NA	NA	NA	NA	NA	NA	NA	NA	NA	NA	NA	NA	NA
A0A1B0GVI7;A0A2R8Y7G1;P35869	Aryl hydrocarbon receptor	AHR	24.0929	NA	NA	24.0576	NA	NA	23.9002	NA	NA	23.7605	NA	NA	NA	NA	NA	NA	NA	NA	23.1617	NA	NA	NA	NA	NA	NA	23.2788	23.4486	23.7456	22.5824	24.6331	NA	23.1463	NA	24.1903	23.5577	NA	23.6391	NA	NA	NA	NA	NA	23.1288	NA	23.5656	NA	NA
A0A1B0GVU9;B4DDN1;H7C0R3;A0A0U1RR66;A0A0U1RQQ5;A0A0U1RQX5;A0A1B0GTT3;A0A0U1RRC8;A0A0U1RQX9;A0A0U1RQJ6;A0A0U1RRJ7;A0A0U1RR79		QARS	25.549	23.6656	30.138	26.7571	26.5243	23.4651	NA	25.602	27.8064	NA	NA	22.8942	22.1889	27.8939	25.4771	NA	26.0032	21.4583	25.9898	NA	23.5859	NA	19.6227	26.5928	29.011	NA	27.606	27.3585	25.6381	23.1644	27.679	20.239	27.0517	19.0161	24.5552	NA	29.3362	28.0884	21.3341	20.1604	NA	NA	27.562	26.2054	NA	NA	25.8049
A0A1B0GW05;Q2PZI1;Q2PZI1-2;H7C3M5;H7C1I8;F5H1L7;Q6NUT2	Probable C-mannosyltransferase DPY19L1	DPY19L1	28.0736	27.0202	25.7231	24.6392	25.2834	25.9793	26.4878	27.0059	24.991	24.783	27.0215	26.3036	23.5813	25.3586	27.7312	26.6143	26.8743	26.4027	26.1471	25.9853	27.8099	24.8308	28.4165	26.9381	27.835	NA	26.2594	29.1196	26.0054	26.2176	NA	25.7952	NA	26.4459	26.1094	NA	25.6526	24.502	26.4452	25.3839	25.6817	25.927	24.5822	25.2445	26.7688	NA	25.9429
A0A1B0GWE8;P07339;A0A1B0GW44;A0A1B0GV23;A0A1B0GVD5;A0A1B0GVP3;A0A1B0GU92;A0A1B0GU03;C9JH19;H7C469;F8WD96;H7C1V0;A0A1B0GV01;A0A1B0GVF1	Cathepsin D;Cathepsin D light chain;Cathepsin D heavy chain	CTSD	32.6494	34.6653	33.9323	34.746	34.7293	34.211	34.0797	33.4406	34.2163	34.1041	32.7895	32.458	30.6432	34.8961	34.5887	34.7912	34.1444	35.6973	33.6623	35.1125	34.2022	34.3174	33.4508	34.3065	33.9919	32.278	32.9265	32.4428	33.2058	34.2178	34.5192	33.9315	33.9569	33.5925	33.2271	34.3593	33.8438	34.7628	34.183	34.9435	35.3847	33.1391	34.4652	34.2791	32.7697	32.7851	32.8892
A0A1C7CYX0;Q2M3D2			23.4973	26.6644	21.4575	24.7178	NA	24.0075	NA	28.0869	23.6633	NA	24.78	NA	23.8258	NA	26.8278	22.063	23.3407	23.0788	25.27	29.7941	26.2605	29.1958	26.2187	23.6394	24.3365	NA	NA	25.5666	24.257	24.9806	NA	23.4126	22.2205	24.7773	NA	24.0991	22.4481	23.2932	24.4281	24.4306	21.5635	NA	NA	22.9545	24.6155	NA	25.5943
C9J6N5;C9JQ40;C9JW51;A0A1C7CYX8;Q9H098;C9J3Q3;X6RET8;C9JP05;C9JYP1;C9J6Y8;F8WCJ2	Protein FAM107B	FAM107B	NA	24.0498	27.3334	25.3943	25.0768	24.4164	26.0151	NA	26.1036	26.2049	NA	25.1369	NA	29.3788	24.844	26.5891	24.3434	NA	24.4067	24.8938	NA	24.397	24.548	24.6272	24.4331	NA	28.6939	NA	NA	NA	24.7545	25.2964	27.1905	21.89	NA	26.1011	26.2284	26.6806	26.834	28.1686	26.5349	NA	26.291	26.1648	NA	NA	NA
A0A1C7CYX9;Q16555;Q16555-2;E5RFU4	Dihydropyrimidinase-related protein 2	DPYSL2	29.9904	30.6462	30.648	30.6478	31.4211	31.3147	32.1832	30.5358	29.7823	30.6708	29.972	29.9048	31.5755	30.321	31.0687	31.6347	30.4087	32.0158	28.8696	31.9204	29.6745	31.6582	31.1921	28.8779	30.6692	32.2262	32.0771	32.077	30.3275	31.0345	28.2392	30.3127	32.2715	29.4729	30.4218	30.9752	31.5639	31.2416	32.4176	31.0753	30.9056	30.5845	30.4675	30.9168	29.8681	29.1773	30.6613
I3L1K6;A0A1C7CYY4;P12829;I3L3U1;I3L532	Myosin light chain 4	MYL4	26.2203	25.1474	NA	25.0576	25.1074	24.7258	NA	25.8529	NA	26.9675	25.4248	NA	NA	23.8035	26.1801	NA	NA	NA	NA	25.8827	NA	24.5972	NA	NA	NA	NA	26.1853	NA	26.4532	25.9186	26.9724	25.6713	NA	28.1293	27.5493	28.0853	26.6636	NA	NA	NA	NA	25.2053	28.0941	27.8569	26.869	NA	NA
O95427;A0A1W2PQA9;A0A1W2PS19;A0A1W2PNH8;A0A1W2PNR0;A0A1W2PPB6;A0A1W2PNW5;A0A1W2PQZ1;K7ELE1;A0A1W2PR74;A0A1W2PPR7;A0A1W2PQR8;A0A1W2PQP4;K7EMD7;K7EPJ2;A0A1W2PNQ8;A0A1W2PRH3;K7EL34;A0A1W2PPA0;K7ESH9;A0A1W2PQ49;K7ERX5;K7EJM6;K7EID9;K7EQG0;K7ENK2	GPI ethanolamine phosphate transferase 1	PIGN	23.0106	NA	NA	NA	NA	NA	NA	NA	25.3912	NA	NA	NA	25.5538	NA	25.328	NA	NA	22.9852	25.3307	25.4198	NA	NA	25.1623	24.7591	26.5911	NA	NA	23.543	26.6334	25.7776	26.2933	24.1448	24.8965	NA	22.1401	NA	NA	NA	NA	NA	25.5831	23.3659	NA	25.8435	NA	NA	26.4218
Q969N2;A0A1W2PNP0;Q969N2-5;A0A1W2PPS0;A0A1W2PPC3;Q969N2-4;A0A1W2PP57;A0A1W2PPR6;A0A1W2PP53;A0A1W2PQN1;Q969N2-2;A0A1W2PRZ8;A0A1W2PPQ7;F6W983;Q969N2-6;A0A1W2PR92;A0A1W2PP13;A0A1W2PQ52;A0A1W2PQY1;A0A1W2PRH2;Q969N2-3;A0A1W2PQ29;H7C2Y2;A0A1W2PPI8;A0A1W2PSC5;A0A1W2PNW9;A0A1W2PRV7;A0A1W2PRG1;A0A1W2PPK4;A0A1W2PRH8;A0A1W2PPU8;A0A1W2PP03;A0A1W2PP98;A0A1W2PNZ5;A0A1W2PR73;A0A1W2PNS2;A0A1W2PR22;B7Z7C5;A0A1W2P…	GPI transamidase component PIG-T	PIGT	26.53	28.7832	24.9567	27.2464	25.931	25.9375	27.6039	25.866	24.6559	25.4654	25.546	27.5039	28.3431	26.158	28.3295	27.6091	27.3706	27.8697	27.1071	26.6777	28.8345	26.1455	27.6505	27.6485	28.201	NA	26.0622	28.4212	26.491	25.4364	27.8669	26.8149	27.7529	27.2628	25.8598	25.792	26.8525	25.4439	24.4976	24.4074	25.5214	24.9893	26.1965	24.6321	26.1472	NA	27.2968
Q9Y5U9;A0A1W2PNR9;R4GN61	Immediate early response 3-interacting protein 1	IER3IP1	25.3686	26.6373	25.0228	25.5639	25.6417	25.7979	25.0497	27.206	24.334	24.9126	26.7933	24.6305	NA	25.1804	26.6303	26.5245	26.3584	NA	25.9827	24.9093	26.5198	25.0064	27.5583	25.7144	25.5037	NA	26.3197	26.6943	25.1679	26.4608	26.065	24.5931	26.7679	27.7515	25.7239	NA	25.7923	24.8813	23.763	25.143	25.0683	25.8305	25.4749	25.1948	26.8948	NA	25.1671
A0A1W2PNV4;E9PF58;F8WFD3			30.7955	31.5535	30.4203	30.7804	31.6317	31.557	32.4757	30.9227	30.8564	31.0273	31.1042	30.4711	29.8089	32.4752	31.6554	31.4507	31.3115	31.4599	30.0343	31.3026	30.391	31.6328	31.8211	29.7758	31.7644	NA	32.2277	31.4361	30.9164	29.8014	30.1621	31.2445	32.8898	30.6928	30.4912	31.1669	30.9735	30.9968	31.5685	30.2187	30.5833	30.8596	30.8473	31.1155	31.1231	NA	31.0965
Q9Y2D2-2;A0A1W2PRN3;A0A1W2PQ13;A0A1W2PQ60;A0A1W2PNY6;A0A1W2PPH4;A0A1W2PPG9;A0A1W2PPE6;A0A1W2PQH2;A0A1W2PSD1;A0A1W2PS77;A0A1W2PQD6;A0A1W2PR66;A0A1W2PSA9;Q9Y2D2-3;Q9Y2D2;A0A1W2PS45;A0A1W2PRT7;A0A1W2PNF0;A0A1W2PQL8;A0A1W2PP85;A0A1W2PPW2;A0A1C7CYW3	UDP-N-acetylglucosamine transporter	SLC35A3	24.7246	24.6749	25.5752	NA	NA	NA	24.2789	NA	26.4421	24.9055	26.1529	NA	NA	NA	NA	25.2987	24.7321	NA	NA	NA	24.7325	NA	25.2208	24.7142	24.163	NA	NA	NA	NA	25.6134	NA	25.0593	NA	24.1829	24.7893	NA	24.9031	NA	NA	NA	NA	24.9278	25.9147	25.5681	25.4211	NA	24.4676
A0A1W2PP11;Q9H300;F8WCQ4;A0A1W2PS40;C9JNP8;Q9H300-2;H7C0U0;A0A1W2PP66	Presenilins-associated rhomboid-like protein, mitochondrial;P-beta	PARL	23.4989	24.1798	23.3072	NA	23.6211	NA	NA	26.1009	22.9785	NA	24.929	22.8005	NA	NA	23.9678	NA	24.2294	23.412	24.7544	25.1612	24.3257	NA	24.3327	24.6777	23.6252	NA	NA	23.1326	23.9847	24.4104	NA	24.8683	23.5153	25.0107	23.9065	NA	NA	23.297	23.8837	NA	NA	NA	NA	NA	NA	NA	24.0956
A0A1W2PP14			22.8732	NA	NA	NA	NA	NA	NA	NA	NA	NA	25.8568	NA	NA	NA	NA	NA	NA	NA	NA	NA	NA	NA	NA	NA	NA	NA	NA	NA	NA	NA	NA	NA	NA	NA	NA	NA	NA	NA	NA	NA	NA	NA	NA	NA	25.4707	NA	23.1999
A0A1W2PP70;Q08AS3;A0A140TA34;P01906		HLA-DQA1	NA	26.3323	NA	22.5811	25.9157	24.1241	26.1152	NA	NA	NA	NA	NA	NA	NA	27.2056	NA	NA	NA	NA	NA	NA	NA	NA	NA	27.4344	NA	28.144	27.8729	24.9789	NA	NA	NA	NA	NA	26.0758	NA	NA	25.1463	26.8839	24.3344	NA	NA	24.5028	NA	NA	NA	25.6086
H0Y8E4;E9PH70;A0A1W2PPB7;Q9ULH0-2;Q9ULH0-4;Q9ULH0;Q9ULH0-3;H7C584;A0A1W2PPY4	Kinase D-interacting substrate of 220 kDa	KIDINS220	NA	NA	NA	NA	22.9007	NA	NA	NA	NA	NA	NA	NA	NA	NA	NA	NA	22.7604	NA	NA	NA	NA	25.3438	22.5217	NA	NA	NA	26.2165	22.8185	24.2457	24.5812	26.3079	NA	NA	27.9934	NA	NA	NA	NA	NA	23.4031	NA	NA	NA	NA	NA	NA	NA
A0A1W2PPG0			NA	NA	NA	NA	NA	NA	NA	NA	NA	NA	NA	NA	NA	NA	NA	NA	NA	NA	NA	NA	NA	NA	NA	NA	NA	NA	NA	NA	NA	NA	NA	NA	NA	NA	NA	NA	NA	NA	NA	NA	NA	NA	NA	NA	NA	NA	NA
A0A1W2PRC2;A0A1W2PPG1;A0A1W2PQM3;A0A1W2PS81;E7EQ34;I3L4Z6;A0A1W2PPP5;A0A1W2PPG5;O14653-2;O14653;I3NI02;O14653-3;A0A1X7SBU8;A0A1W2PRV0;A0A1W2PPW8;A0A1W2PPJ0;A0A1W2PR23;A0A1W2PR02;A0A1W2PNV3;A0A1W2PS12;I3L0K1;A0A1W2PRP7;A0A1W2PQP2;A0A1W2PRL0;A0A1W2PQ77;A0A1W2PRE6;I3L1K7;A0A1W2PQ06;A0A1W2PQE0;A0A1W2PQ38;A0A1W2PQS3;A0A1W2PRD0;A0A1W2PQQ4;A0A1W2PP28;A0A1W2PQ12	Golgi SNAP receptor complex member 2	GOSR2	23.5922	26.2289	27.5544	28.8203	27.5737	27.2661	27.0368	28.6266	27.3764	27.9303	26.8437	25.5503	23.2676	25.9145	21.4826	26.6316	27.2104	21.3936	24.1158	26.4587	23.5094	26.1194	25.9455	25.1411	25.3995	NA	25.4023	26.6171	26.8702	25.5807	NA	26.8374	24.4633	28.0645	25.3692	NA	25.9761	26.9932	26.3189	NA	26.6611	26.5689	26.7505	27.6082	26.0583	NA	25.4434
A0A1W2PPJ5;Q96SW2-2;Q96SW2;J3QT87	Protein cereblon	CRBN	25.8728	23.807	NA	25.614	23.4615	24.0407	23.5051	NA	25.0536	25.0878	23.1879	23.4684	NA	NA	26.0392	NA	24.2822	25.4191	23.8849	24.9371	24.7699	24.6336	23.2293	NA	25.1825	NA	NA	NA	NA	NA	NA	26.2225	24.4002	23.6753	24.1488	NA	NA	23.7623	24.4545	22.8987	23.272	24.8935	NA	NA	24.6466	NA	24.6795
A0A1W2PPM2;O43766;O43766-2;D6RCP8;A0A1W2PNQ5;A0A1X7SBR7;O43766-3;A0A1W2PR81;Q6P5Q6;A0A1W2PQS9;A0A1W2PRE7;A0A1W2PQE9	Lipoyl synthase, mitochondrial	LIAS	NA	NA	23.3088	NA	NA	NA	NA	NA	NA	NA	NA	NA	NA	NA	NA	NA	NA	NA	NA	24.5474	NA	NA	NA	NA	NA	NA	NA	NA	NA	24.0993	NA	NA	NA	NA	NA	NA	NA	NA	NA	NA	NA	NA	NA	NA	NA	NA	NA
A0A1W2PPQ2			NA	NA	NA	23.4283	NA	NA	NA	NA	NA	23.2173	23.3924	26.484	NA	22.8449	NA	22.8332	24.8609	NA	NA	NA	NA	24.6452	23.7286	NA	NA	NA	NA	24.5781	22.0329	22.6389	26.3465	NA	23.4608	26.7758	NA	NA	NA	NA	NA	NA	NA	23.2731	NA	NA	NA	NA	NA
P01889;A0A1W2PPR8;F6U0H7	HLA class I histocompatibility antigen, B-7 alpha chain	HLA-B	NA	NA	23.6876	NA	22.479	22.3406	28.8556	NA	23.3838	23.4404	22.0585	NA	NA	NA	27.942	26.9308	NA	26.869	22.164	NA	NA	NA	NA	23.3939	27.2776	NA	NA	28.5145	22.6193	26.6798	NA	23.8141	NA	NA	26.6538	NA	22.445	23.458	23.1033	25.7438	22.8937	25.3408	23.5563	23.0634	NA	NA	23.7934
A0A1W2PPZ5;P23193;A0A1W2PRL9;P23193-2;E5RIS7;E5RJ93;B7Z4S1;A0A0A0MT58;Q15560-2;Q15560;E5RK46;A0A1W2PS15;E5RFI1;A0A1W2PPV7;Q5JRI7	Transcription elongation factor A protein 1	TCEA1	23.0088	27.0231	30.0275	27.2746	26.5703	26.616	27.2638	25.0858	27.8258	28.0008	24.6933	26.1145	NA	29.3151	26.3353	27.2494	26.5818	25.6148	23.5725	25.2455	27.4024	25.5651	24.47	24.4188	27.0134	NA	29.2051	NA	26.5528	23.467	24.077	28.39	28.1751	25.4576	25.333	26.0164	26.8125	27.7117	27.7127	28.975	26.9213	NA	27.9333	26.8028	25.806	NA	25.0614
A0A1X7SBZ2;A0A1W2PQ51;Q92841;Q92841-1;Q92841-3;Q92841-2;A0A0U1RQJ0	Probable ATP-dependent RNA helicase DDX17	DDX17	30.3154	31.5908	31.9434	30.5761	31.1261	31.3589	31.5067	31.8948	31.7359	31.4229	31.2172	29.8451	30.2473	31.8638	30.8639	31.0359	31.2904	30.9646	27.6738	30.897	30.6655	31.6986	30.5018	29.3543	31.7164	25.5308	31.91	31.8527	31.1621	30.4442	29.854	31.1083	31.9652	31.1466	30.7536	31.2632	30.9743	31.1585	31.4512	30.9525	30.3353	30.5029	31.11	31.0079	30.7643	NA	30.6051
A0A1W2PQC2			NA	NA	NA	NA	NA	NA	NA	NA	NA	NA	NA	NA	NA	NA	NA	NA	NA	NA	NA	NA	NA	NA	NA	NA	NA	NA	NA	NA	23.7667	NA	NA	NA	NA	NA	NA	NA	NA	NA	NA	NA	NA	NA	NA	NA	NA	NA	NA
A0A1W2PQS6;F6U211;A0A2R8Y7H1;S4R435;A0A2R8YFH6;A0A2R8Y6L3		RPS10;RPS10-NUDT3	29.7523	29.314	29.9908	29.2298	30.4631	30.0561	28.9923	27.0244	30.0592	29.4207	29.7091	27.6803	29.4743	30.3055	29.9103	29.2479	30.2235	29.6975	29.1966	29.687	28.2651	29.4686	30.3983	27.9077	30.6277	24.2116	31.3248	29.8989	29.0532	28.9047	27.5438	29.9892	30.0443	30.2762	30.876	28.1611	30.3286	29.2542	29.6437	29.2726	29.6142	29.3378	29.586	28.4567	29.853	NA	30.6569
A0A1W2PR06;P52569;P52569-2;P52569-3	Cationic amino acid transporter 2	SLC7A2	NA	24.9637	NA	NA	23.7066	25.01	26.4441	24.498	24.8748	25.0799	24.737	NA	NA	NA	NA	23.9933	23.7329	NA	NA	NA	21.2388	22.4734	24.5027	27.2585	23.1775	NA	NA	NA	NA	NA	NA	24.8969	25.1015	26.9606	28.827	28.2878	NA	26.6553	NA	25.9768	25.7748	NA	26.214	NA	23.3002	NA	NA
F2Z2I2;Q5W015;Q5VX20;A0A1W2PR17;Q16875-3;Q16875-2;Q16875;Q16875-4;H0Y483;A0A1W2PNV9;F6XNB3	6-phosphofructo-2-kinase/fructose-2,6-bisphosphatase 3;6-phosphofructo-2-kinase;Fructose-2,6-bisphosphatase	PFKFB3	24.3081	NA	NA	NA	NA	NA	23.5768	NA	NA	NA	NA	NA	NA	NA	NA	NA	NA	NA	NA	NA	NA	NA	NA	NA	NA	NA	NA	NA	NA	NA	NA	NA	NA	NA	NA	NA	NA	NA	NA	NA	NA	NA	NA	NA	NA	NA	NA
H0YBI6;A0A1W2PR67;H0YBQ0;Q86VQ6	Thioredoxin reductase 3	TXNRD3	NA	NA	NA	NA	NA	24.8556	NA	NA	NA	NA	NA	NA	NA	NA	NA	24.8006	NA	NA	NA	NA	NA	NA	23.8828	NA	NA	NA	25.6564	26.838	NA	27.83	NA	26.0343	NA	NA	NA	NA	NA	NA	NA	NA	NA	NA	25.6263	NA	NA	NA	NA
A0A1W2PRB8;A0A1W2PS69;E9PM72;A0A1W2PRX4;A0A1W2PS27;Q9NVC6;A0A1W2PNF3;E9PKQ4;A0A1W2PPP8;A0A1W2PR99;A0A1W2PQ48;A0A1W2PNW7			NA	NA	NA	NA	NA	NA	NA	NA	NA	NA	NA	21.7618	NA	NA	NA	NA	NA	NA	NA	24.0818	NA	NA	NA	NA	NA	NA	NA	NA	NA	NA	NA	NA	NA	NA	NA	NA	NA	21.7957	23.3661	NA	NA	NA	NA	NA	NA	NA	21.8495
A0A1W2PRK7;P05093;A0A1W2PQT5;A0A1W2PRY0;A0A1W2PQ28	Steroid 17-alpha-hydroxylase/17,20 lyase	CYP17A1	20.3652	21.3926	20.3592	NA	20.6655	21.5132	NA	NA	19.8273	21.995	NA	NA	NA	20.5337	20.6981	22.327	22.5666	NA	29.2147	NA	23.1876	NA	NA	NA	NA	NA	22.8184	21.0842	NA	27.6649	NA	NA	NA	29.1852	NA	22.8868	20.2459	21.3931	20.5281	NA	NA	NA	22.0011	21.5462	20.9551	NA	NA
A0A1W2PS05;Q8NEB9;A8MYT4;K7ENH3;K7EIV6;M0R308;M0R386;A0A0B4J2B1	Phosphatidylinositol 3-kinase catalytic subunit type 3;Phosphatidylinositol 3-kinase	PIK3C3	24.3008	24.2241	24.6809	24.3941	23.6782	23.7922	25.1142	NA	23.5443	24.8111	NA	25.1259	NA	NA	24.5474	NA	24.5524	23.3376	NA	NA	NA	NA	23.6125	NA	24.9229	NA	26.4387	NA	25.5601	25.7471	NA	24.8164	24.618	24.5894	24.3384	NA	23.3196	23.7963	24.8608	24.0812	23.7993	NA	24.2812	NA	25.7054	NA	24.269
A0A1W2PS43;Q14108;A0A1W2PRS1;A0A1W2PPX5;A0A1W2PQR6;A0A1W2PQB7;A0A1W2PPU6;A0A1W2PRF6;Q14108-2;A0A1W2PSE4;A0A1W2PS70;A0A1W2PNX7;D6RDG0;A0A1W2PQL5	Lysosome membrane protein 2	SCARB2	29.9826	31.1741	29.9101	29.4063	29.782	29.9538	31.1708	28.1581	29.0572	30.8853	29.8743	26.6435	27.5715	26.3397	31.085	31.2317	30.799	31.7663	29.7747	32.5054	31.2437	30.3369	30.4015	29.9665	30.5425	NA	27.7914	31.0749	29.6554	30.4041	27.8065	29.8722	28.7312	30.1807	30.552	28.4766	30.2374	30.4588	30.0278	28.8467	29.7126	29.3454	29.9463	30.7165	30.2162	24.7322	30.3286
A0A1X7SC65;O14558;K7EP04	Heat shock protein beta-6	HSPB6	27.7356	28.2141	26.4075	26.1308	30.3409	28.9975	31.3893	24.5862	27.8924	27.4172	29.1148	26.2108	27.3131	NA	27.8957	25.7545	28.7881	26.2201	24.0293	27.55	26.8443	28.7037	25.3159	NA	27.9846	NA	28.1839	30.4851	28.5585	25.7921	26.0572	26.6782	27.819	26.4587	29.5645	28.2848	29.2487	29.3254	31.1926	30.0641	28.2197	27.2218	28.9229	28.5362	27.954	NA	28.4683
H0YN11;A0A286YET3;Q6ZNW5	GDP-D-glucose phosphorylase 1	GDPGP1	NA	NA	NA	NA	23.6066	NA	24.3101	NA	NA	23.2241	24.2052	NA	NA	NA	NA	NA	NA	23.1449	NA	NA	NA	NA	NA	NA	NA	NA	NA	NA	NA	NA	NA	NA	NA	NA	NA	NA	NA	23.0537	NA	NA	NA	24.4187	NA	NA	NA	NA	NA
A0A286YEX4;P08651-4;P08651-5;P08651-3;P08651-6;P08651-2;P08651	Nuclear factor 1 C-type	NFIC	26.0904	26.3952	26.5569	23.6655	24.1379	25.7698	24.7189	26.6153	26.0497	26.5716	25.5588	NA	NA	25.4066	25.9437	25.6086	26.0099	NA	NA	25.1958	26.1125	26.4363	24.4147	NA	24.9362	NA	NA	25.902	25.3211	25.4314	NA	24.9002	25.8639	30.2087	25.5146	23.3534	26.5881	26.0546	26.7943	25.2021	25.0479	25.2167	26.1659	25.6124	26.4917	NA	27.1279
A0A286YEY1;P01876	Ig alpha-1 chain C region	IGHA1	31.1428	31.7211	30.5662	31.9229	33.3224	35.1437	31.6834	31.1755	31.6281	31.3977	31.2675	29.5532	NA	29.0698	27.9773	29.7327	29.6568	30.2452	26.693	29.1279	30.5545	29.6479	31.5314	29.0836	29.7391	31.8077	29.6031	33.8374	30.9081	28.1193	29.1585	31.046	33.7886	30.0215	32.8823	32.2271	31.3646	31.9114	34.1166	33.8609	28.9213	30.9879	31.1707	31.7377	31.6796	28.916	30.0376
A0A286YEY5;P01877	Ig alpha-2 chain C region	IGHA2	NA	NA	NA	NA	NA	NA	NA	NA	NA	NA	NA	NA	NA	NA	NA	NA	NA	NA	NA	NA	NA	NA	NA	NA	NA	NA	NA	NA	NA	NA	NA	NA	NA	NA	NA	NA	NA	NA	NA	NA	NA	NA	NA	NA	NA	NA	NA
A0A286YF10;Q16873	Leukotriene C4 synthase	LTC4S	24.1563	NA	NA	NA	NA	NA	NA	NA	NA	22.6991	23.1367	23.5578	NA	26.5301	NA	NA	NA	NA	NA	NA	NA	24.569	23.3797	NA	NA	NA	NA	25.7709	NA	NA	NA	23.1917	23.8925	NA	24.0021	NA	NA	NA	23.5378	NA	NA	NA	NA	NA	NA	NA	NA
A0A286YF22;O43175;A0A2C9F2M7;A0A286YFA2;A0A286YFL2;A0A286YFM8;A0A286YF78;A0A286YER3;A0A286YFC8;A0A286YFB2;A0A286YF34;A0A286YFE1;A0A286YFF3;A0A286YFK5	D-3-phosphoglycerate dehydrogenase	PHGDH	32.2232	28.6251	32.9657	31.0958	27.771	31.759	28.9416	29.0628	27.361	31.3938	30.824	28.1158	28.363	30.4216	27.3701	28.5342	27.9522	29.7139	27.2531	28.6237	28.4119	29.2147	24.0166	26.2335	29.451	28.6876	28.9195	29.3185	32.112	28.4811	25.9734	31.9164	30.0046	23.9157	32.3477	30.1939	33.0108	32.8827	30.3461	32.4114	32.7641	32.2871	31.5515	33.2716	32.2854	NA	31.5507
Q9UK22;A0A286YF37;R4GNH2	F-box only protein 2	FBXO2	24.2496	NA	NA	27.3547	28.717	24.5759	26.4636	25.5082	26.0755	27.5289	23.916	24.812	NA	25.2709	NA	NA	NA	22.8814	24.3431	NA	NA	24.8848	24.3062	28.5779	NA	NA	NA	NA	23.5769	27.5359	NA	23.3873	24.8498	NA	24.905	NA	22.7956	26.0642	27.2601	NA	26.544	27.5879	NA	24.3832	NA	NA	24.9859
C9JXC1;A0A286YFD6;P31350;P31350-2;A0A2R8Y837	Ribonucleoside-diphosphate reductase subunit M2	RRM2	23.9605	NA	NA	NA	NA	NA	NA	NA	NA	NA	24.3155	NA	NA	23.4297	NA	NA	NA	NA	NA	NA	NA	NA	NA	NA	NA	NA	NA	NA	NA	NA	NA	NA	NA	NA	NA	NA	NA	NA	NA	NA	24.715	NA	NA	NA	NA	NA	NA
A0A2C9F2P4;A0A286YFF7;P50897;Q5T0S4;A0A286YFE3;P50897-2;A0A286YFL6;E9PK48;E9PIA8;E9PSE5	Palmitoyl-protein thioesterase 1	PPT1	27.5095	28.9126	27.8666	27.8938	28.4668	28.5495	28.7289	26.3625	28.3107	27.0849	28.1205	24.5778	NA	28.6075	29.1789	28.4988	28.4948	29.1572	27.9739	29.036	28.0861	28.2863	28.1178	24.6237	28.3708	NA	28.9209	29.0496	27.7668	27.4428	26.9204	28.2364	28.0598	27.0868	27.8927	28.2251	28.4753	28.6448	28.832	28.5247	28.5431	27.5076	28.391	28.7823	27.5107	NA	28.2974
A0A286YFL8			NA	NA	NA	NA	NA	NA	NA	NA	NA	NA	NA	NA	NA	NA	NA	NA	NA	NA	NA	NA	NA	NA	NA	NA	NA	NA	NA	NA	NA	NA	NA	NA	NA	NA	NA	NA	NA	NA	NA	NA	NA	NA	NA	NA	NA	NA	NA
A0A2Q2TH77;Q08379;Q08379-2;B7ZC06;A0A1W2PQY5;A0A087WYC0;H0Y7B8	Golgin subfamily A member 2	GOLGA2	26.4198	26.7764	27.451	25.926	26.805	27.1822	27.8338	27.9409	26.6005	26.3608	27.4357	24.3809	24.1007	26.4698	25.1119	25.4083	26.365	NA	25.2162	25.3731	25.5575	25.0349	24.6125	25.7528	26.7159	NA	27.5775	26.7732	24.5103	25.6078	25.5245	26.9397	25.6435	26.4125	26.2584	26.7102	26.6711	26.9343	26.9095	26.0996	26.899	25.4085	26.5344	26.3158	25.4248	NA	26.5451
A0A2Q2TTZ9;P01594;P01593	Ig kappa chain V-I region AU;Ig kappa chain V-I region AG		24.9892	26.0801	26.5701	27.7011	27.7271	30.7556	27.6032	26.1339	25.9492	25.8612	25.5378	23.9613	NA	26.493	24.83	24.9727	23.4414	26.6211	NA	24.3646	24.0622	NA	27.3676	24.148	24.3958	NA	26.3188	29.5878	23.8589	22.3733	NA	26.4962	29.5654	24.8988	27.9236	27.6298	27.8334	27.4808	28.8289	30.3688	25.9614	26.8985	26.7766	26.2062	25.9594	NA	24.9647
Q5SWX3;A0A2Q3DQE3;Q13555-10;Q13555-3;Q13555-5;Q13555-4;Q13555-7;Q13555-11;Q13555-9;Q13555-2;Q13555-8;Q13555;Q13555-6;Q8WU40;H0Y6G2	Calcium/calmodulin-dependent protein kinase type II subunit gamma	CAMK2G	24.6693	25.9589	25.9387	26.1768	26.6349	26.1965	26.3741	27.0878	24.8323	25.7318	26.0686	NA	26.111	27.2809	26.3758	26.9695	25.0664	24.6853	NA	25.9318	24.7074	26.4422	25.1656	25.7314	25.0558	25.9992	27.1461	26.1984	25.5576	25.4865	NA	26.2527	26.6838	26.9764	25.7347	26.8365	25.7597	26.0242	25.6036	26.6009	26.3933	25.541	25.4135	25.7135	25.8089	NA	25.8604
A0A2R8Y2A8;Q13367;Q13367-4;Q13367-3;F5GWU4;F5GYB0;Q13367-2	AP-3 complex subunit beta-2	AP3B2	26.3335	25.2677	25.2363	25.6335	NA	NA	24.0378	NA	26.0055	26.3954	23.7945	NA	26.1713	25.2166	24.1551	23.3264	24.8845	23.783	24.7497	24.433	27.2244	25.821	26.1503	26.7419	27.1172	NA	NA	NA	NA	25.7236	24.8776	24.9015	NA	25.1221	24.6704	NA	NA	NA	NA	NA	NA	24.9367	NA	21.8411	25.3245	NA	25.1966
O43556-3;B7Z2R4;A0A2R8Y2R1;A0A2R8Y5Q3;A0A2R8Y4E3;A0A2R8Y4X1;A0A2R8Y6U6;A0A2R8YH84;A0A2R8Y5X5;A0A2R8Y5J3;A0A2R8Y4P8;A0A2R8Y652;A0A2R8Y5H7;A0A2R8YEY2;A0A2R8Y5J6;A0A2R8Y5X0;A0A2R8Y638;A0A2R8Y5R7;A0A2R8Y5M2;A0A2R8YE48;A0A2R8YFA5;A0A2R8Y7J1;A0A2R8YGQ3;A0A2R8Y5P8;A0A2R8Y621;A0A2R8Y6G8;A0A2R8Y6D4;E9PEH6;A0A2R8YE16;A0A2R8Y7Q5;O43556;A0A2R8Y6Y5;A0A2R8YE99;A0A2R8Y821;A0A2R8Y416;A0A2R8Y628;C9JR67;A0A2R8Y6V3…	Epsilon-sarcoglycan	SGCE	NA	NA	21.9751	NA	23.6707	NA	24.0086	NA	NA	NA	NA	NA	NA	23.4256	NA	NA	NA	24.2576	NA	NA	NA	23.7091	NA	NA	NA	NA	NA	27.2164	22.7532	NA	NA	21.2236	NA	NA	22.7521	23.5663	23.0822	23.2574	25.9202	NA	21.8297	NA	NA	23.1499	NA	NA	NA
A0A2R8Y3M9;A0A087X0I2;D6R9Z8;Q9BZM1;A0A0C4DGC6		CFI	27.5115	30.0769	28.0506	28.4599	28.2571	29.1864	29.4234	27.9514	27.9109	28.2483	28.3974	28.9289	27.2483	26.0341	28.155	26.9269	28.039	27.9594	25.5976	26.0655	29.5166	25.8366	28.5279	27.5926	27.6342	NA	25.6622	28.9278	27.7423	27.9281	27.7418	28.621	28.559	29.0542	28.7166	25.7813	27.7426	28.4935	28.0528	28.0909	27.6349	27.5295	28.0659	27.2772	29.0582	NA	27.1011
A0A2R8Y511;A0A2R8YFH3;A0A2R8Y3S0;Q96JX3;A0A2R8YCL0;A0A2R8YD19;U3KQE4;Q96JX3-2;Q5JVM6;Q96JX3-3	Protein SERAC1	SERAC1	NA	23.2315	25.5298	NA	NA	NA	NA	NA	24.9146	NA	24.6533	NA	21.7752	23.8319	NA	NA	24.5004	NA	25.247	24.2906	NA	23.9553	NA	NA	NA	NA	24.1171	NA	23.868	24.3797	23.3546	NA	NA	NA	NA	NA	23.7603	NA	NA	NA	NA	NA	24.8275	24.3406	23.4959	NA	24.0213
A0A2R8Y422;M0R1M6		UBA52	NA	NA	NA	NA	NA	NA	NA	NA	NA	NA	NA	NA	NA	NA	NA	NA	NA	NA	NA	NA	NA	NA	NA	NA	NA	NA	NA	NA	NA	NA	NA	NA	NA	NA	NA	NA	NA	NA	NA	NA	NA	NA	NA	NA	NA	NA	NA
A0A2R8Y620;A0A2R8Y7U2;A0A2R8Y600;A0A2R8Y455;Q86VX2-2;Q86VX2;V9GY66	COMM domain-containing protein 7	COMMD7	26.6333	26.5993	24.389	26.2892	24.3653	26.0926	23.3327	NA	24.6383	24.71	NA	25.0695	NA	23.1752	27.0838	27.0658	25.5771	NA	25.6788	25.0237	26.3251	27.5452	25.1963	26.1267	27.674	NA	24.983	24.0781	25.8883	27.2739	27.1209	25.906	24.9407	24.8023	24.6989	NA	24.7502	24.3952	26.39	24.0282	NA	22.3673	24.3327	21.7778	24.9036	NA	25.664
A6NNI4;A0A2R8Y478;G8JLH6;P21926;A0A087WU13	Tetraspanin;CD9 antigen	CD9	27.653	27.6941	25.9605	27.128	27.3761	26.8142	27.8394	25.8076	26.2266	26.6938	28.0187	28.0688	NA	25.7297	28.0356	NA	27.2925	27.7014	28.4964	27.6734	25.7126	28.9455	27.8606	NA	26.5908	NA	29.1225	29.361	26.5822	27.346	NA	26.1465	27.5533	25.7412	27.398	26.3389	26.7909	25.2463	26.0904	26.7188	26.0108	26.4914	26.3148	25.979	25.9298	NA	25.9029
A0A2R8Y484;Q08722-2;Q08722-3;Q08722-4;Q08722	Leukocyte surface antigen CD47	CD47	27.3518	28.4797	26.7354	25.6653	27.3204	23.117	NA	26.747	25.6723	27.0254	NA	28.3411	NA	29.2758	27.1468	28.0912	26.2251	25.6147	26.9084	26.0371	26.3434	28.1966	27.4112	26.4805	26.946	NA	28.1192	29.6751	25.5353	26.903	28.7345	26.3266	27.621	26.6527	27.6122	28.6405	27.6992	26.1087	28.7394	NA	25.733	NA	25.7111	23.6035	NA	NA	27.0289
E7EWD9;A0A2R8Y491;O95718;O95718-2;O95718-1	Steroid hormone receptor ERR2	ESRRB	24.2152	NA	NA	23.3913	NA	NA	23.5516	NA	22.278	25.4437	23.213	NA	NA	NA	NA	22.6783	NA	23.316	24.8613	24.882	NA	NA	24.2435	23.6168	NA	NA	NA	NA	23.0962	25.8703	NA	21.4011	NA	21.7984	NA	NA	NA	22.3638	NA	NA	23.8481	23.2734	NA	23.1696	24.9097	NA	23.2321
P56945-6;A0A2R8Y6M6;A0A2R8Y5C9;A0A2R8Y8C4;A0A2R8YFS8;A0A2R8Y5E4;A0A2R8Y4C2;A0A2R8YFK2;A0A2R8Y596;P56945;P56945-8;P56945-2;P56945-3;P56945-5;P56945-7;P56945-4;H3BN62	Breast cancer anti-estrogen resistance protein 1	BCAR1	NA	23.7267	NA	NA	NA	NA	NA	NA	NA	NA	23.8834	NA	NA	NA	NA	NA	24.099	NA	NA	NA	NA	NA	NA	NA	24.8036	NA	24.863	NA	NA	NA	NA	NA	NA	NA	NA	NA	NA	NA	24.1631	NA	NA	NA	NA	NA	NA	NA	NA
A0A2R8Y4D7;Q96PE2	Rho guanine nucleotide exchange factor 17	ARHGEF17	22.5868	NA	NA	24.8647	23.1443	22.7813	25.9782	NA	NA	24.6867	22.3969	24.4234	NA	NA	24.6637	NA	NA	NA	NA	26.7218	NA	NA	23.4516	NA	23.8882	NA	NA	26.3294	NA	NA	NA	NA	NA	NA	21.9113	NA	NA	24.8541	24.5034	24.0326	23.4157	NA	24.0859	NA	NA	NA	25.0789
S6FRS6;A0A2R8Y4K8;Q9NSI8;Q9NSI8-3;Q9NSI8-2	SAM domain-containing protein SAMSN-1	SAMSN1	NA	NA	NA	NA	NA	NA	NA	NA	NA	22.6586	NA	NA	NA	26.7853	NA	NA	NA	NA	NA	NA	NA	23.9084	NA	NA	NA	NA	NA	NA	NA	NA	NA	NA	25.6496	23.2125	NA	NA	NA	NA	NA	NA	NA	NA	NA	NA	NA	NA	NA
P51532-5;Q9HBD4;P51532;P51532-4;P51532-3;P51532-2;A0A2R8Y7S2;A0A2R8Y4P4;A0A2R8YGG3;A0A0A0MT49;A0A2R8YG32;A0A2R8Y440;A0A2R8Y7F3;A0A2R8Y4C5;A0A2R8Y6N0;A0A2R8YGP5;A0A2R8Y6V2;A0A2R8Y526;A0A2R8YF58;A0A2R8YF80;A0A2R8Y7Y7;A0A2R8YDA1;A0A2R8Y523;A0A2R8YFV8;A0A2R8YCY3;A0A2R8Y4R6;A0A2R8Y5K3;A0A2R8YFK5;K7EQF0;K7EP28;A0A0U1RRF5	Transcription activator BRG1	SMARCA4	NA	24.5503	26.4068	24.0216	NA	25.5923	25.0621	24.0276	23.6046	24.4549	24.9605	NA	NA	NA	NA	29.1467	23.3522	NA	NA	24.5839	23.3239	24.6185	NA	24.8081	NA	NA	25.2389	NA	23.8986	NA	NA	22.9034	22.7344	23.6152	NA	24.4366	NA	23.7598	25.1261	25.2991	NA	NA	NA	24.8244	24.3337	NA	NA
A0A2R8Y4T1;E9PGF5;A0A494C067;Q9HBL0;E9PF55;A0A087WWW7;H0Y4U1;E7ERH1;E7EMG1;Q9HBL0-2;H7C3Z4;C9JI43;C9J8K5;C9JFT7	Tensin-1	TNS1	29.9066	29.9629	28.377	28.635	29.7158	28.8258	31.5351	30.904	29.32	28.9031	28.995	29.2562	30.0018	28.9891	29.8207	28.2785	29.1253	29.0393	27.7201	30.7812	28.075	30.7868	28.1544	26.3951	29.9073	NA	30.6619	31.4219	29.2789	28.6309	27.1324	29.2613	30.0852	28.8854	29.909	30.705	30.3089	30.1633	32.3943	30.1047	28.8241	29.0582	29.7981	29.5246	29.2993	NA	29.8846
A0A2R8Y4W2;A0A2R8YE63;Q12929;Q12929-2;F5H0R8;H0YFG1;F5GYM8;F5H3Q6	Epidermal growth factor receptor kinase substrate 8	EPS8	24.679	25.0044	27.764	23.6291	25.8198	25.471	26.9516	27.3064	25.5032	25.246	25.8372	26.4821	NA	26.1293	25.368	25.411	26.0551	NA	NA	26.7886	NA	NA	24.9837	NA	25.7103	NA	NA	NA	25.4438	NA	NA	24.3465	24.7698	NA	24.9929	26.1593	25.6786	25.7925	26.5809	26.1534	24.1469	25.349	26.1391	25.7652	24.0019	NA	24.5039
Q3V6T2;Q3V6T2-3;Q3V6T2-2;Q3V6T2-4;Q3V6T2-5;A0A2U3TZV9;A0A2R8Y4X4;A0A2R8Y4W8;A0A2R8YG73;A0A087WXD9;A0A2R8YG52;A0A2R8YGU1;A0A2R8Y6B2;A0A2R8Y7B1;A0A2R8Y7D9;A0A2R8YD81;A0A2R8Y885;H7C2C6;A0A2R8Y820;A0A2R8Y7L3;A0A2R8YD99;A0A2R8YCU9;A0A2R8YDS8;A0A2R8Y7D4;H0Y7U8;A0A2R8Y5D7;A0A2R8Y846;H0Y470	Girdin	CCDC88A	NA	NA	NA	NA	NA	NA	NA	NA	NA	NA	25.6233	NA	NA	NA	NA	NA	NA	NA	NA	NA	NA	NA	NA	NA	NA	NA	NA	NA	NA	NA	NA	NA	25.029	NA	NA	NA	NA	NA	NA	NA	NA	24.8917	NA	NA	NA	NA	NA
Q9UQ90;A0A2R8Y4Y7;A0A2U3TZH1;A0A2R8YFW4;A0A2R8Y7B8;A0A2R8YDQ1;A0A2R8Y726;A0A2R8Y3M4;A0A2R8Y6K2;A0A2R8Y7E2;A0A2R8YGZ0;A0A2R8YFJ7;A0A2R8Y6E8;A0A2R8Y632;A0A2R8YFF4;A0A2R8Y4M0;A0A2R8YG79;Q9UQ90-2;A0A2R8Y7N2;A0A2R8YEH4;A0A2R8Y6Z7;A0A2R8Y4M8;J3KRF6;A0A2R8Y4L0;A0A2R8YGV4;A0A2R8Y4L7;A0A2R8YFN9;A0A2R8Y617;H3BTR8;H3BTY6;A0A2R8Y4Z7;H3BMP1;A0A2R8YFQ9;A0A2R8YDW8;A0A087X0F5;A0A2R8Y856;H3BNE4	Paraplegin	SPG7	25.6202	27.0538	25.5656	25.8983	25.304	25.0922	25.414	24.4996	26.2186	26.0288	25.6542	28.2986	25.6642	26.2612	27.006	28.2628	26.8946	27.5035	29.117	28.2081	28.3128	25.646	27.2575	27.4084	26.4057	NA	26.6002	26.6014	27.1737	27.1678	NA	24.8896	25.0657	25.5687	26.68	NA	25.0927	24.2741	25.3974	25.7981	26.5108	25.8253	26.3683	25.9372	25.3994	NA	27.1497
A0A2R8Y4Z0;A0A2R8Y7W5;Q14004;Q14004-2;A0A087X209;A0A2R8YF61;A0A2R8YD28;A0A2R8Y7Y0;A0A2R8YCQ1	Cyclin-dependent kinase 13	CDK13	23.9425	NA	23.763	NA	23.5368	22.4537	23.1806	25.5774	24.8384	23.905	25.5945	NA	NA	23.5827	NA	NA	NA	NA	NA	NA	NA	NA	NA	NA	NA	NA	NA	NA	NA	NA	NA	NA	NA	NA	24.4013	22.7097	NA	NA	NA	NA	23.0893	NA	NA	NA	NA	NA	NA
A0A2R8Y4Z8;Q9Y3X0;M0QZR0;M0QYB4;M0R2W0	Coiled-coil domain-containing protein 9	CCDC9	NA	NA	25.0363	24.1291	23.2085	23.3359	23.9561	NA	23.9389	24.2896	NA	NA	NA	24.1242	NA	NA	NA	NA	NA	NA	NA	NA	NA	NA	NA	NA	NA	NA	NA	NA	NA	NA	NA	NA	NA	NA	NA	24.0229	23.1695	24.4022	NA	NA	24.3361	NA	NA	NA	NA
P35222;A0A2R8Y804;A0A2R8YCH5;A0A2R8Y543;A0A2R8Y5A3;B4DGU4;A0A2R8Y750;A0A2R8Y7Z0;A0A2R8Y5C3;A0A2R8Y5Z1;A0A2R8Y6G0;A0A2R8Y815;A0A2R8YG06;E7EMJ5;E7EV28;E9PDF9;C9IZ65	Catenin beta-1	CTNNB1	30.4004	30.1628	30.7374	31.3946	30.5962	30.7175	30.2383	31.9146	31.7364	31.2253	29.8435	28.9639	31.1167	29.0944	29.8476	29.9295	30.1648	29.7444	27.8557	30.3714	29.5688	31.1792	29.254	30.2888	29.8649	NA	30.3244	30.9053	30.4783	31.4566	30.0188	29.9173	28.5404	30.8291	30.9259	29.8791	31.0662	31.0077	30.5147	30.4601	30.9698	30.3644	31.2118	30.7787	30.1821	NA	30.3272
A0A2R8Y566;Q9P260;Q9P260-2;A0A075B785;A0A075B768	LisH domain and HEAT repeat-containing protein KIAA1468	KIAA1468	24.1195	23.3301	27.3706	25.4597	25.2583	24.525	25.399	NA	24.2605	24.6925	24.5468	NA	NA	NA	NA	23.3652	NA	NA	NA	24.221	NA	23.1627	NA	NA	24.0277	NA	24.6411	NA	25.7012	23.9159	NA	24.017	NA	NA	22.8152	NA	25.0472	24.654	24.6894	25.0945	NA	25.3032	NA	25.0563	NA	NA	24.6952
A0A2R8Y595;A0A2R8YFL0;P49711;P49711-2;A0A2R8Y6Z6;A0A2R8Y6C1;Q8NI51-11;Q8NI51-6;Q8NI51-5;Q8NI51-10	Transcriptional repressor CTCF	CTCF	23.5638	27.5216	26.5288	24.1825	25.6724	24.2625	26.2142	24.7763	24.5237	25.2618	25.1422	NA	25.8935	25.542	26.3691	24.3703	26.5107	NA	24.3714	27.5704	24.2066	25.8131	24.8561	23.9356	27.0867	NA	29.4692	26.5513	27.2327	25.7963	25.4645	23.6676	26.9084	27.3426	23.5601	NA	25.1376	23.6707	26.094	NA	24.1541	23.3134	22.9934	24.0138	23.726	NA	25.4394
A0A2R8YEZ4;A0A2R8Y5D3;O15160-2;O15160;A0A2R8YEY5;E7EQB9;A0A2R8Y8D6;D6RDJ3;H0Y723	DNA-directed RNA polymerases I and III subunit RPAC1	POLR1C	24.2558	24.8962	26.4897	NA	24.5544	24.9821	25.0451	NA	25.0046	25.4762	25.4416	25.3112	NA	26.1949	23.3386	NA	22.5296	NA	24.3285	24.5574	24.7525	25.3506	25.6881	NA	26.0535	NA	26.3443	25.2341	24.652	25.4529	NA	25.9882	25.7758	26.5859	23.2437	NA	23.5361	NA	26.0695	24.0602	NA	NA	25.6528	23.7691	NA	NA	NA
P49815;A0A2R8Y5F1;P49815-4;P49815-2;P49815-3;A0A2R8YGD6;P49815-5;A0A2R8Y7C8;A0A2R8YDR3;A0A2R8Y7X5;A0A2R8YDZ2;H3BMQ0;X5D2U8;A0A2R8YGU4;P49815-7;P49815-6;A0A2R8YGE6;A0A2R8Y6C9;A0A2R8YEJ8;A0A2R8Y5B2;P49815-8;A0A2R8Y692;H3BQK4;A0A2R8Y670;C9JX95;Q5HYF7;A0A2R8YCR8	Tuberin	TSC2	NA	NA	25.7228	25.9135	NA	23.8599	NA	23.1693	NA	25.898	28.2139	NA	NA	NA	25.0752	NA	25.4588	NA	25.9761	23.2388	24.2341	25.4238	22.2046	23.5345	25.0721	NA	21.6247	NA	NA	23.24	25.0009	29.3232	NA	22.5484	NA	NA	NA	24.2508	23.8996	NA	24.9354	NA	23.6169	NA	NA	NA	24.5167
A0A2R8Y5P7;P49590-2;P49590;A0A2R8Y6I1;A0A2R8Y3N3;D6RB22;D6RJE6;B4DQ67;A0A2R8Y5E8;A0A2R8Y4X6	Probable histidine--tRNA ligase, mitochondrial	HARS2	27.8283	28.9209	28.5621	28.5791	28.2956	27.9387	28.2508	28.1947	28.787	29.2297	28.8915	28.048	26.0417	28.9591	28.9882	28.3333	29.2966	29.7229	29.9773	30.016	28.353	27.3771	29.1867	28.723	28.5636	NA	28.8594	28.2875	28.1737	28.0918	28.7779	28.6012	28.4278	28.3755	27.8843	26.6675	27.9793	28.1258	28.7361	27.9037	28.5292	27.8072	28.1064	28.0097	28.5597	NA	28.2856
A0A2R8Y5S7;P35241;P35241-5;A0A2R8Y7M3;P35241-4;P35241-2;A0A2R8Y5P0;P35241-3;A0A2R8Y4H6;E9PKN5	Radixin	RDX	29.9496	29.0347	30.6331	29.5406	30.305	29.4341	29.0299	30.0771	30.9025	30.4202	29.4746	26.9585	28.5726	30.0246	29.0877	28.7178	28.3694	27.2654	27.8338	30.5987	28.4806	29.6608	28.9983	29.688	29.1918	NA	29.9272	27.7337	29.6127	29.7014	28.8877	28.7502	30.2384	28.1008	29.4216	30.5701	30.4557	30.3784	29.9047	30.402	30.8768	29.5645	30.2458	30.4907	29.9024	NA	29.3868
Q9Y5P4-3;Q9Y5P4;Q9Y5P4-2;A0A2R8Y5S9;A0A2R8YEK8;A0A2R8Y7Q9;A0A2R8Y7C5;A0A2R8YE18;A0A2R8Y5H3;A0A2U3TZL3;A0A2R8YE59;A0A2R8YEA4;A0A2R8YFI2;A0A2R8YCI0;A0A2R8YFA1;A0A2R8Y773;H0Y9J1;A0A2R8YDX6	Collagen type IV alpha-3-binding protein	COL4A3BP	25.7091	25.476	26.8395	25.4489	26.3639	25.5465	27.6243	25.0666	24.5625	26.1917	26.8246	25.3378	NA	25.8232	26.718	25.2114	26.3122	25.4001	24.9721	25.2244	24.0561	26.2557	25.2859	24.7975	27.1425	NA	27.8135	NA	26.7279	24.4596	26.2095	27.1117	26.9165	25.9203	24.8417	26.4847	25.4937	25.9708	26.4777	25.5065	26.091	26.4582	25.8723	25.1888	26.7434	NA	25.9994
A0A2R8Y5V8;A0A2R8YCY2;A0A0C4DFX2;A0A286YFA9;Q5TBA9;A0A2R8Y7Y8;B1ALA1	Protein furry homolog	FRY	24.9346	24.4699	25.9989	NA	26.2828	25.1077	NA	NA	NA	24.5483	NA	NA	NA	NA	25.5203	NA	24.2304	25.155	25.7613	NA	26.8455	27.3721	24.4621	NA	24.9795	NA	28.1061	NA	NA	NA	NA	24.3842	NA	23.8382	23.1955	25.5029	24.415	22.022	26.563	25.3935	24.4416	26.8699	NA	24.6642	25.741	NA	NA
A0A2R8Y623			NA	NA	21.3293	22.7958	NA	23.037	NA	NA	NA	22.2851	NA	NA	NA	NA	NA	23.9585	NA	NA	NA	NA	NA	NA	NA	NA	NA	NA	NA	NA	NA	NA	NA	NA	NA	NA	NA	NA	23.2073	NA	23.852	26.3195	NA	NA	23.2089	NA	NA	NA	NA
A0A2R8Y648			24.4868	NA	NA	NA	NA	NA	NA	24.5072	NA	NA	NA	NA	NA	NA	NA	23.7706	22.3232	NA	NA	NA	NA	NA	NA	NA	NA	NA	23.9474	NA	NA	NA	NA	NA	NA	NA	24.4319	NA	NA	NA	NA	NA	NA	NA	NA	NA	NA	NA	NA
A0A2R8Y653;Q9BZX2;Q9BZX2-2	Uridine-cytidine kinase 2	UCK2	NA	NA	25.3104	24.1418	NA	NA	24.5815	NA	NA	NA	24.3015	NA	NA	NA	24.5316	24.5198	26.103	NA	NA	NA	23.9679	NA	24.4961	NA	24.1228	24.4647	NA	NA	26.6087	NA	NA	25.5765	NA	26.2957	NA	NA	NA	23.3619	NA	NA	NA	NA	23.7008	NA	24.2278	NA	26.1729
A0A2R8Y6D0;A0A1B0GWG0			NA	NA	NA	NA	NA	NA	NA	NA	NA	NA	NA	NA	NA	NA	NA	NA	NA	NA	NA	NA	NA	NA	NA	NA	NA	NA	NA	NA	NA	NA	NA	NA	NA	NA	NA	NA	NA	NA	NA	NA	NA	NA	NA	NA	NA	NA	NA
Q9P2P5;A0A2R8Y6F3;A0A2R8YE75	E3 ubiquitin-protein ligase HECW2	HECW2	NA	NA	NA	NA	NA	NA	NA	NA	NA	NA	NA	NA	NA	NA	22.9778	NA	NA	NA	NA	26.3602	NA	23.9512	NA	NA	NA	NA	NA	NA	NA	NA	NA	NA	NA	NA	NA	NA	NA	NA	NA	NA	NA	NA	NA	NA	NA	NA	NA
A0A2R8YDF3;A0A2R8Y6L5;A0A2R8Y6I6;Q13627-4;Q13627-3;Q13627-5;Q13627-2;Q13627;A0A2R8Y443;A0A2R8YEY4;M0R2X3;M0R131;E7EMI5	Dual specificity tyrosine-phosphorylation-regulated kinase 1A	DYRK1A	24.1785	24.6068	24.3519	NA	NA	NA	23.2534	NA	NA	23.3621	NA	NA	25.8673	NA	25.6499	24.7175	NA	27.7125	NA	25.0769	25.003	NA	24.5439	23.7573	26.5995	NA	NA	NA	NA	NA	NA	23.6657	24.8974	NA	NA	NA	24.0554	NA	23.0971	NA	NA	NA	24.3125	26.1593	NA	NA	23.5496
A0A2R8Y7W8;A0A2R8Y6W5;Q16626	Male-enhanced antigen 1	MEA1	NA	NA	24.0456	NA	NA	NA	NA	NA	23.4331	22.7856	NA	NA	NA	23.5567	NA	NA	NA	NA	NA	NA	NA	NA	NA	NA	NA	NA	NA	NA	NA	NA	NA	NA	NA	NA	NA	NA	NA	22.057	NA	NA	NA	NA	NA	NA	NA	NA	NA
A0A2R8Y6W8;P19447;A0A2R8Y681;A0A2R8YES7;A0A2R8Y5L2;A0A2R8Y762;A0A2R8Y5H0;A0A2R8YFS3	TFIIH basal transcription factor complex helicase XPB subunit	ERCC3	25.5096	24.5109	24.0685	NA	NA	NA	24.4011	25.1221	25.3709	NA	24.8725	NA	NA	NA	NA	24.4423	NA	NA	NA	24.2945	25.26	NA	25.276	24.8268	26.8335	NA	26.2371	NA	25.9708	24.8353	NA	24.6517	25.166	26.4022	NA	NA	24.0079	NA	25.33	24.497	NA	NA	24.0656	NA	25.1491	NA	26.3757
A0A2R8Y6Y7;Q9P2R7-2;Q9P2R7;Q5T9Q5;A0A2R8Y5P6;A0A2R8Y6E6;Q5T9Q8;A0A0U1RQF8;A0A0U1RQL1;A0A0U1RRI1;A0A0U1RQU7;A0A2R8Y5P4	Succinyl-CoA ligase [ADP-forming] subunit beta, mitochondrial	SUCLA2	NA	NA	NA	NA	NA	NA	NA	NA	NA	NA	NA	NA	NA	NA	NA	NA	NA	NA	NA	NA	NA	NA	25.6068	NA	NA	NA	NA	NA	NA	NA	NA	NA	NA	NA	NA	NA	NA	NA	NA	NA	NA	NA	NA	NA	NA	NA	NA
A0A2R8Y747;F8WCM5	Insulin, isoform 2	INS-IGF2	NA	NA	NA	NA	NA	NA	NA	NA	24.2729	NA	NA	NA	NA	NA	NA	NA	NA	NA	NA	NA	NA	NA	NA	NA	NA	NA	NA	NA	NA	NA	NA	NA	NA	NA	NA	NA	NA	NA	NA	NA	NA	NA	NA	NA	NA	NA	NA
A0A2R8Y793;G5E9R0;C9JZR7;C9JTX5;F8WCH0			22.8729	NA	NA	NA	NA	NA	NA	NA	NA	NA	NA	NA	NA	25.5593	NA	NA	NA	NA	NA	NA	NA	NA	NA	NA	NA	NA	NA	NA	NA	NA	NA	NA	24.4928	NA	NA	NA	NA	NA	NA	NA	NA	NA	NA	NA	NA	NA	NA
A0A2R8Y7L2;E7EPL9;A0A2R8YF39		HSD17B4	NA	NA	NA	NA	NA	NA	NA	NA	NA	NA	NA	NA	NA	NA	NA	NA	NA	NA	NA	NA	NA	NA	23.9802	NA	NA	NA	NA	NA	NA	23.245	NA	NA	NA	22.4549	NA	NA	NA	NA	NA	NA	NA	NA	NA	NA	NA	NA	NA
E7ETD6;E9PE19;A0A2R8Y7Q1;Q12830-4;Q12830-2;Q12830;F5GXF5;J3QQK4;A0A0A0MR81;J3QQQ8;J3KSK9	Nucleosome-remodeling factor subunit BPTF	BPTF	NA	26.1834	23.225	22.4336	NA	NA	NA	NA	25.0854	21.8944	NA	NA	NA	NA	NA	21.8706	NA	NA	NA	NA	25.0288	NA	25.0606	NA	25.8112	NA	24.6452	NA	NA	NA	NA	24.4129	27.3828	24.8805	21.8963	NA	24.9887	22.4719	24.2651	NA	NA	NA	24.8618	NA	NA	NA	NA
H3BS66;A0A2R8Y7R4;B2RUZ4	Small integral membrane protein 1	SMIM1	NA	NA	NA	26.4424	NA	23.5364	NA	NA	24.3717	24.6948	NA	NA	26.1521	23.5062	NA	23.9488	NA	NA	NA	NA	NA	NA	NA	NA	NA	NA	NA	NA	NA	NA	25.7587	23.2307	NA	NA	24.4448	NA	NA	23.3776	NA	NA	NA	NA	NA	NA	NA	NA	NA
Q13136;Q13136-2;A0A2R8Y7R9;E9PJZ7;H0YDW2;A0A1B0GVT3;H0YEF9;E9PPF6;H0YD72;B1APN9;F8VWR9;E9PID5;H0YIJ4;A0A3B3ITS2;O75334-8;O75335;H0YHJ4	Liprin-alpha-1	PPFIA1	24.0489	23.3378	23.8044	24.3596	23.5116	24.4666	25.4812	23.6572	25.6528	24.1731	24.0203	NA	NA	26.2821	25.2897	22.2742	21.7467	NA	24.7367	23.6395	23.5366	23.5226	23.4359	22.8135	24.9597	NA	24.7197	24.0824	24.0791	23.9876	NA	25.1001	24.1221	23.6392	24.0922	NA	23.5897	24.8826	25.9736	23.4631	23.6279	22.4804	23.612	24.454	23.2099	NA	25.2135
P69891;A0A2R8Y7X9;A0A0J9YYA3	Hemoglobin subunit gamma-1	HBG1	24.013	23.0156	NA	24.2833	24.1045	20.713	23.9682	27.2483	22.0153	NA	27.8024	29.5626	29.4828	28.7993	25.4053	25.1799	25.9	29.4738	NA	NA	26.3812	27.5284	25.9319	25.3519	25.4245	29.2989	28.3198	23.0726	29.388	28.2799	29.5437	21.7852	22.5494	NA	25.7845	NA	NA	NA	25.4545	NA	24.5628	28.0698	23.2185	NA	27.0925	32.5359	25.4383
P62263;A0A2R8Y811;E5RH77	40S ribosomal protein S14	RPS14	29.7637	29.6347	31.3176	31.1041	31.1423	31.3772	30.7634	31.4398	31.3252	31.3965	30.2209	28.9295	29.5601	30.512	29.0311	30.4491	29.5472	30.0131	27.7682	29.4883	28.4859	29.0995	29.3288	28.6866	29.5419	NA	30.7562	30.692	29.0685	29.0918	28.7758	30.0758	29.7165	31.0576	31.149	27.9601	30.7731	31.0656	31.1672	31.7019	31.1652	29.7941	31.8238	31.1402	29.9415	NA	29.0062
A0A2R8Y851;P62273;P62273-2;A0A2R8Y6P7;A0A087WTT6	40S ribosomal protein S29	RPS29	28.979	28.6611	30.6294	29.9449	29.9591	30.0506	29.8784	26.958	29.7401	29.7896	30.2957	NA	28.695	26.4082	30.5719	27.7787	31.0302	28.6239	26.5802	29.4939	29.9193	28.2316	31.0812	29.3304	31.0343	NA	29.0842	26.1639	30.0898	28.1287	28.5418	29.078	29.3325	29.2236	28.6122	25.9408	28.5911	29.0525	28.4985	27.065	30.0385	27.1503	30.3076	29.812	29.1558	NA	29.7708
Q969G3;A0A2R8Y855;Q969G3-2;B4DGM3;J3QKS7;A0A2R8Y7U4;A0A2U3TZQ7;A0A2R8Y7I9;A0A2R8Y4T4;Q969G3-4;Q969G3-6;Q969G3-3;Q969G3-5;A0A2R8Y765;A0A2R8YES3;K7EMQ8;J3QR61;H7C048;J3QKX6;A0A2R8YD78;J3KT85;A0A2R8YEB8;A0A2R8YFC8;J3QL66;A0A2R8YDQ4	SWI/SNF-related matrix-associated actin-dependent regulator of chromatin subfamily E member 1	SMARCE1	25.4698	26.2257	27.462	24.0408	25.7197	26.6634	25.9657	NA	25.7374	25.9959	26.5926	24.4109	25.0862	27.4	25.742	25.9262	26.574	25.5805	NA	25.5568	24.9439	26.066	NA	24.029	28.1756	NA	26.1153	27.2173	25.8643	24.9903	NA	24.9676	26.4608	27.3742	24.3381	24.956	24.9244	25.1918	26.8038	26.2736	24.2037	25.4678	25.6249	23.7239	24.9689	NA	25.1017
I3L3Y2;H3BUN0;A0A2R8Y880;Q7Z6E9-3;Q7Z6E9-4;Q7Z6E9-2;Q7Z6E9	E3 ubiquitin-protein ligase RBBP6	RBBP6	NA	NA	22.2386	NA	NA	NA	22.9569	NA	NA	NA	NA	NA	NA	NA	NA	NA	NA	NA	NA	NA	NA	NA	NA	NA	NA	NA	NA	NA	NA	NA	NA	NA	NA	NA	NA	NA	NA	NA	NA	NA	NA	NA	NA	NA	NA	NA	NA
P08237-3;P08237;A0A2R8Y891;P08237-2;F8VZI0;F8VNX2;F8VZQ1;F8VX13;F8VP00;F8VSL1;F8W1J8;F8VUB8;F8VYK8;F8VW30;F8VTQ3;F8VSF7;F8VVE3;H0YHB8	ATP-dependent 6-phosphofructokinase, muscle type	PFKM	25.7965	27.1047	29.9229	27.4699	27.9205	27.0479	29.4498	25.4497	21.8515	25.695	25.1956	25.0921	26.7317	26.891	27.0333	25.1348	25.318	26.572	27.7162	28.1713	NA	27.2714	26.2463	23.7245	28.5519	NA	28.6784	28.9354	25.7714	24.1705	27.9347	26.9493	28.7058	26.8178	25.3991	26.8917	24.3373	28.4381	29.1018	27.2085	27.6128	25.8794	25.7417	24.8175	23.8556	NA	26.1524
A0A2R8YCJ8;Q9NVV5-3;Q9NVV5-2;Q9NVV5;Q5T2H3;Q9NVV5-4;Q5T2H0;Q5T2H4;Q5THU2;Q9NVV5-6;Q9NVV5-5	Androgen-induced gene 1 protein	AIG1	26.455	26.6284	26.3961	27.224	26.2808	25.9485	25.773	NA	26.1053	26.9254	27.2844	28.9505	29.4839	26.821	26.4738	23.1988	27.3024	25.8122	27.6831	25.1545	28.6157	23.113	24.8173	29.6959	28.3975	NA	25.9912	25.8187	30.0339	26.4788	29.7681	26.6557	22.5764	24.3859	25.5108	22.7494	27.7433	26.0078	26.6074	26.8014	27.5688	27.7343	26.5049	27.7169	27.061	NA	28.5511
A0A2R8YCL1;Q13322-3;Q13322-2;Q13322-4;Q13322;H7C3B9	Growth factor receptor-bound protein 10	GRB10	NA	24.3684	23.5052	29.4821	NA	22.0789	NA	NA	29.661	NA	23.895	NA	NA	25.6465	26.0427	NA	NA	NA	24.7712	NA	NA	24.6721	NA	NA	23.8428	NA	23.598	NA	NA	23.7903	NA	24.3507	23.3156	32.7439	NA	NA	NA	NA	29.4569	NA	22.3875	NA	NA	NA	NA	NA	24.1155
A0A2R8YCV2;Q8NCS4	Uncharacterized protein ZMYM6NB	ZMYM6NB	NA	NA	NA	NA	NA	NA	22.4488	NA	23.0332	22.5034	NA	NA	NA	NA	NA	NA	NA	23.2421	NA	NA	NA	NA	23.9605	NA	NA	NA	NA	NA	NA	NA	NA	NA	NA	NA	23.0903	NA	NA	NA	NA	NA	22.5472	NA	NA	NA	NA	NA	NA
P68400;E7EU96;A0A2R8YD58;A0A2R8Y5A0;Q8NEV1;A0A2R8YFU2;A0A2R8YDP2;A0A2R8YF43;P68400-2;A0A2R8Y4H0;A0A2R8Y4D6;V9GYA2;A0A2R8YEW1;A0A2R8YDY7;V9GYW6;A0A087WY74;A0A2R8YCK2;A0A2R8Y7T1;A0A2R8YF47;V9GY80;A0A2R8YEL7;A0A2R8Y797;A0A2R8Y3W6;A0A2R8YCC9	Casein kinase II subunit alpha;Casein kinase II subunit alpha 3	CSNK2A1;CSNK2A3	29.5341	29.2734	29.2341	28.5722	28.9789	28.1857	28.6182	25.4703	28.8922	28.3662	30.0288	25.615	28.0177	25.1491	29.228	29.0382	29.752	29.2408	29.1849	29.2151	28.9928	28.7967	29.0622	28.8824	30.112	23.3717	29.6297	29.5982	29.1825	28.6583	28.2354	29.0022	29.5448	29.7903	28.4804	25.0057	27.7078	28.4499	28.2952	28.3706	28.2106	28.9341	27.9727	27.9998	28.2003	NA	28.4927
A0A2R8YD71;P49281-5;P49281-2;P49281;P49281-3;P49281-4;A0A2R8Y5L1;F8VWB0;A0A2R8YDL2;A0A2R8Y4F9;A0A2R8Y5Q7;F8W1P7	Natural resistance-associated macrophage protein 2	SLC11A2	NA	NA	21.9965	NA	NA	NA	NA	NA	NA	NA	25.5229	NA	NA	NA	NA	NA	NA	NA	NA	NA	25.0737	NA	NA	24.9638	NA	NA	NA	NA	NA	NA	NA	NA	NA	NA	NA	NA	NA	25.7023	NA	27.0322	NA	NA	24.4124	NA	NA	NA	NA
H7BXF5;A0A2R8YDB8;Q9H0E3-3;Q9H0E3;Q9H0E3-2;C9J683	Histone deacetylase complex subunit SAP130	SAP130	NA	23.6329	NA	NA	22.317	NA	NA	26.426	NA	23.1439	NA	23.6524	NA	NA	NA	NA	NA	NA	NA	23.0864	NA	22.4999	NA	NA	25.2271	NA	NA	NA	NA	NA	NA	NA	NA	NA	NA	NA	NA	NA	23.469	NA	NA	NA	NA	NA	NA	NA	NA
A0A2R8YDE6;Q9UBN7;Q9UBN7-2;A6NDI8;E7EPS2;A0A2R8YCS4;A0A2R8Y758;A0A2R8Y5Z4;A0A2R8YD35;C9J172;Q9BRX7;E7EP63;E7ER52;A0A2R8Y559;H7C0Z9;A0A2R8Y4G2	Histone deacetylase 6	HDAC6	30.3548	25.0587	28.5112	27.835	27.7291	27.898	25.1746	26.5267	28.1199	28.7381	29.1609	26.2977	26.6462	27.3929	25.5042	25.6246	27.2632	24.838	23.6034	25.9838	26.9496	27.1936	26.0923	25.2451	27.5526	NA	27.8811	25.0681	29.9418	28.4762	26.4899	25.2936	24.1417	25.8932	28.3194	26.0215	28.9152	29.4069	28.8948	28.8471	29.8964	30.6218	27.5519	29.2542	29.582	NA	29.8151
A0A2R8YDQ9			29.421	30.742	29.6128	29.7632	29.3142	30.2315	29.578	30.153	30.8466	29.4765	29.6727	31.5778	28.5134	30.597	30.2426	30.8847	29.7163	30.138	32.609	30.4159	30.2495	29.1293	30.4283	30.4795	29.3244	NA	29.233	30.574	29.0881	30.014	25.8177	30.8278	29.8553	29.8458	29.921	31.9898	29.4255	29.3024	29.7262	29.5082	29.3736	29.3864	29.8159	29.3939	30.0718	30.7948	29.8066
A0A2R8YDR8;Q9BZD2-2;Q9BZD2	Equilibrative nucleoside transporter 3	SLC29A3	22.3079	23.7596	NA	22.2814	23.9186	NA	NA	NA	NA	22.6947	NA	NA	NA	NA	26.3184	NA	NA	NA	NA	22.2589	23.7709	NA	23.4147	23.0394	22.7546	NA	NA	NA	23.4967	NA	22.4664	23.0094	NA	24.3479	22.8487	NA	22.2837	NA	NA	NA	21.9038	NA	NA	22.8805	NA	NA	NA
O14936;O14936-3;A0A2R8YE77;A0A2U3TZM1;A0A2U3TZN6;O14936-2;O14936-6;O14936-4;A0A2U3TZM4;A0A2R8Y6F8;A0A2R8YEK3;A0A2R8YFN5;Q5JS74;A0A2R8Y3B3;Q5JS72;O14936-5;Q5JS79;A0A2R8YEJ7;A0A2R8YGH2;A0A2R8Y4K4;A0A2R8Y6D8;A0A2R8Y472;A0A2R8Y7X6	Peripheral plasma membrane protein CASK	CASK	27.835	27.95	29.7708	28.4708	29.597	29.0798	28.9016	28.6326	30.0598	29.7821	29.2621	26.8762	27.6582	27.531	27.8186	26.3805	29.6013	26.8147	26.308	28.1063	27.1896	28.8801	27.6497	27.2105	27.9931	NA	27.4609	29.2707	29.1734	28.8143	26.9164	27.5349	25.222	28.7011	27.7163	26.7089	28.6821	29.5074	29.4295	28.4755	28.9735	28.7925	29.0454	29.2738	28.6542	NA	29.0223
A0A2R8YEA7			28.553	25.8336	NA	NA	23.948	22.171	24.781	NA	NA	NA	27.7227	NA	NA	22.4584	25.5886	NA	26.1181	26.0497	24.431	NA	22.8425	24.7697	25.4478	NA	26.0981	NA	NA	25.8758	NA	21.7316	NA	24.8274	23.1001	22.6557	NA	25.6343	23.1424	20.8379	21.4256	NA	NA	26.7706	20.3054	NA	26.8367	NA	26.0146
A0A2R8YEI5;P52757;P52757-9;B3VCG5;P52757-8;H7C0V3;B8ZZU1;C9JQ94;H7C138	Beta-chimaerin	CHN2	25.3912	23.5297	24.8923	NA	23.7297	23.9464	NA	25.3908	25.914	24.5618	NA	NA	NA	NA	26.374	NA	23.9183	NA	25.5343	NA	24.1028	24.7445	23.8281	26.4081	24.768	NA	NA	NA	25.5049	25.585	24.5666	24.088	NA	24.701	NA	NA	23.0583	22.5027	24.3953	25.2733	NA	24.955	25.1826	23.9912	24.1437	NA	23.71
A0A2R8YEL6			NA	NA	23.9706	NA	NA	NA	NA	NA	NA	NA	NA	NA	NA	NA	24.3351	24.2143	NA	NA	NA	23.7268	NA	NA	NA	NA	NA	NA	NA	NA	NA	NA	NA	NA	NA	NA	NA	NA	NA	NA	NA	NA	NA	NA	NA	NA	NA	NA	NA
A0A2R8YFR7;A0A2R8YF49;Q12774-2;Q12774;H0Y895;C9J591	Rho guanine nucleotide exchange factor 5	ARHGEF5	26.2074	NA	NA	NA	NA	NA	26.0709	NA	25.54	27.4426	28.0005	NA	NA	NA	28.3274	NA	23.2083	NA	27.7442	NA	26.3961	22.9711	26.3631	NA	26.2991	NA	NA	NA	24.7223	NA	NA	26.2959	NA	NA	25.209	NA	23.4194	21.0368	NA	22.5079	27.0172	24.7434	NA	NA	29.617	NA	NA
A0A2R8YFA9;O94851;O94851-3;O94851-4;O94851-6;O94851-5;O94851-2;E9PRE0;E9PJB0;E9PNC3;E9PL42;E9PKW5;E9PKI3;Q7RTP6-2;Q7RTP6-3;Q7RTP6-5;E9PP85;J3KSK6;Q6ZW33	Protein-methionine sulfoxide oxidase MICAL2	MICAL2	25.3341	25.0513	24.4724	24.9377	24.4424	24.8621	26.1019	NA	23.3091	24.2831	24.8174	NA	NA	NA	26.162	NA	26.7009	NA	NA	25.4107	25.8553	24.2651	24.3595	23	27.0468	NA	NA	25.4626	24.5509	NA	NA	22.7266	NA	23.8186	23.9718	NA	NA	22.6256	24.6604	NA	NA	24.8577	NA	23.8427	30.5599	NA	26.1313
A0A2R8YFG2;Q96T66-2;Q96T66;Q96T66-3	Nicotinamide/nicotinic acid mononucleotide adenylyltransferase 3	NMNAT3	19.0055	22.2713	23.3995	NA	23.2087	NA	23.7565	NA	25.3032	NA	NA	23.6703	NA	21.1352	NA	NA	24.8104	21.8517	28.1852	24.1697	23.6655	24.0617	NA	25.8597	24.6694	NA	23.6456	NA	24.5495	22.6013	NA	23.8564	NA	NA	NA	23.9148	23.727	NA	NA	NA	NA	22.5275	NA	NA	NA	NA	NA
B1ALK7;A0A2R8YG42;Q14155-1;Q14155-5;Q14155-6;Q14155-2;Q14155-3;Q14155;E7EUY6;E9PDQ5;E7EU80;C9JDI6;B1ANY6;F6SJA5;C9JAD7	Rho guanine nucleotide exchange factor 7	ARHGEF7	24.8789	26.7	28.0666	25.4554	25.9213	25.5591	26.0924	26.9999	26.458	25.6325	25.4415	24.9341	NA	24.6375	24.734	25.0544	25.1684	25.5437	26.7195	25.059	24.9648	25.5262	25.3155	NA	25.8197	NA	26.623	26.0475	24.8846	24.1433	NA	26.0247	27.5839	24.0469	24.8436	25.5113	25.8812	25.9006	26.0706	26.7032	25.5227	25.1719	25.5666	25.4337	25.266	NA	24.6472
A0A2R8YGF8;E7EVS6		ACTB	28.1613	26.6447	NA	NA	24.1432	NA	24.5515	23.417	NA	NA	28.6492	22.5735	26.3313	23.8552	NA	NA	27.1708	24.9266	24.1699	NA	NA	NA	NA	NA	25.8951	NA	23.3061	NA	27.2075	NA	23.8499	24.7229	24.8465	NA	NA	23.7304	NA	NA	23.9521	NA	NA	28.412	NA	NA	28.8548	NA	28.2972
A0A2R8YGH5;P61966;H7C1E4;P61966-2	AP-1 complex subunit sigma-1A	AP1S1	27.7462	27.1915	25.9504	26.3108	26.4803	24.8772	25.1606	NA	26.0177	26.2019	27.8179	26.3963	NA	NA	27.208	26.3037	27.2602	25.3724	27.0589	NA	26.6002	NA	25.8064	25.9652	27.1472	24.3425	NA	25.2788	24.4777	NA	26.9885	26.8435	26.4183	26.9983	25.8907	26.9943	25.7431	26.1127	25.4684	24.7772	25.2653	26.3599	25.898	26.3497	26.4594	NA	26.4795
A0A2R8YHG5;Q9BZV2;B8ZZ39;E7EM61;A0A2R8Y694;A0A2R8Y655;C9J4J5;B8ZZW1;C9IZI1;A0A2R8YFC5	Thiamine transporter 2	SLC19A3	NA	NA	NA	NA	NA	NA	NA	NA	NA	NA	NA	NA	NA	NA	NA	NA	NA	NA	NA	NA	NA	NA	NA	NA	NA	NA	NA	NA	NA	NA	NA	NA	NA	NA	26.1912	NA	24.3819	24.0969	NA	25.6152	24.2785	NA	23.8301	24.2039	NA	NA	NA
A0A2U3TZH3;Q05639;A0A2R8Y488;A0A2R8Y660;A0A2R8YDN5	Elongation factor 1-alpha 2	EEF1A2	23.211	NA	21.2082	23.951	31.5696	24.585	28.0693	NA	30.3653	28.6442	21.056	23.6949	NA	21.8242	23.4814	NA	NA	NA	NA	20.7534	25.3642	27.3393	21.9901	30.2804	30.0279	NA	22.8192	NA	20.3129	21.2094	NA	29.0486	NA	30.0385	NA	23.2477	21.4589	29.875	25.7252	NA	24.7153	22.4771	22.4252	21.4884	23.9473	NA	22.2312
E9PNW4;A0A2U3TZL5;P13987;P13987-2;H0YET2;A0A494C0W4;A0A499FJN7;A0A494C059;E9PI80	CD59 glycoprotein	CD59	30.3538	31.7244	29.7136	28.7042	31.0807	30.3056	31.8361	30.8835	29.7982	30.4782	30.4542	28.8324	30.5787	29.1679	31.3266	30.2024	30.6209	29.8292	30.1707	31.3825	30.7517	30.54	30.6706	29.7906	30.3618	NA	30.4981	32.3156	29.0682	27.992	29.0589	30.763	30.7977	31.8576	30.33	29.8949	29.044	29.8943	30.7877	28.2505	29.3837	29.6795	29.9477	29.6649	29.8784	NA	29.729
A0A2U3TZN9;Q6NXG1-2;Q6NXG1-5;Q6NXG1-4;Q6NXG1-3;Q6NXG1	Epithelial splicing regulatory protein 1	ESRP1	NA	NA	NA	NA	NA	NA	22.814	NA	NA	NA	NA	NA	NA	NA	NA	NA	NA	NA	NA	NA	NA	NA	NA	NA	NA	NA	NA	NA	NA	NA	NA	NA	NA	NA	NA	NA	NA	NA	NA	NA	NA	NA	NA	NA	NA	NA	NA
A0A384DVU0;Q8IY17-2;Q8IY17-3;Q8IY17;Q8IY17-5;M0R2C2;M0QXH7;M0QYT1;M0R2K2;A0A2R8Y7E1;M0QYF5;M0QZK5;M0R2H4	Neuropathy target esterase	PNPLA6	28.803	28.5523	25.1139	28.5748	27.0972	27.576	27.7125	27.5421	26.0933	27.3628	27.8775	NA	27.0052	27.8518	28.2178	26.199	26.8758	24.8529	26.3409	27.3243	27.7659	28.374	26.5334	26.7967	28.2468	NA	28.4224	28.2855	28.173	28.4516	26.3728	27.7897	25.4867	28.4341	27.6184	NA	26.6815	27.1402	26.8234	26.9807	26.5492	28.175	27.5681	27.0173	27.9381	NA	28.4858
V9GYY3;A0A384N5Y3;F5H2F4;V9GZ78;A0A494C1T2;V9GY75		MTHFD1	NA	NA	26.3927	NA	NA	NA	NA	NA	NA	NA	NA	NA	NA	NA	NA	NA	NA	NA	NA	NA	NA	NA	NA	24.7432	NA	NA	NA	NA	NA	25.5835	NA	NA	NA	NA	NA	NA	NA	28.3558	NA	NA	NA	NA	NA	NA	NA	NA	NA
A0A3B3IPE9;Q6ZSZ5-2;Q6ZSZ5-1;Q6ZSZ5-6;Q6ZSZ5-5;Q6ZSZ5;A0A087WZG4;M0QZS0	Rho guanine nucleotide exchange factor 18	ARHGEF18	22.8545	24.7401	NA	23.5581	NA	NA	25.6931	27.4625	NA	24.4074	21.8326	26.3683	NA	25.6146	NA	NA	23.788	24.6126	NA	23.9821	23.9724	NA	23.4624	NA	26.0584	NA	24.7111	NA	NA	NA	NA	26.3919	25.5527	NA	22.5175	NA	24.7134	NA	24.8358	23.6897	NA	NA	NA	NA	NA	NA	23.1807
A0A3B3IQ51;P36980-2;P36980;V9GYE7;A0A3B3ISW6;A0A3B3IS00;A0A3B3IRW0;A0A3B3IS28	Complement factor H-related protein 2	CFHR2	25.9047	27.0356	25.7303	24.0763	26.8688	26.1167	25.3762	26.8321	26.0927	25.3579	26.3121	27.3024	NA	NA	26.3437	NA	26.136	26.0918	30.2687	23.3094	27.2168	NA	26.601	27.9792	25.0339	NA	23.7278	25.532	25.2298	25.1406	NA	25.2428	24.4396	28.4104	26.6308	25.2289	25.403	24.8284	25.1724	27.0192	24.4743	26.3018	25.53	25.5409	NA	NA	24.0299
A0A3B3IRI2;P17812;B4E1E0;A0A3B3IRQ8;A0A3B3ITF6;P17812-2;A0A3B3ITB8;A0A3B3ISY3;A0A3B3ITH9	CTP synthase 1;CTP synthase	CTPS1	26.2465	26.3543	30.5617	27.8182	27.2233	27.6128	28.8114	26.5308	26.1707	28.0323	27.9033	27.8847	NA	28.0726	26.3335	25.9959	27.5431	NA	NA	25.0362	27.1363	27.0246	26.1699	25.5108	27.3632	NA	27.6963	26.4656	27.4839	26.7375	27.4302	27.3229	26.7534	28.6571	25.7762	25.4189	26.6048	27.1422	26.9556	25.3435	26.7981	27.4957	25.4956	26.3165	27.0752	NA	27.2078
A0A3B3IRL2;O75629	Protein CREG1	CREG1	25.5106	27.4515	24.2985	26.0858	26.1984	26.3176	26.9454	24.318	24.6021	28.7695	25.9028	23.4028	NA	28.3631	28.266	24.8337	28.5343	27.0364	26.4984	27.6067	29.8598	28.8168	27.9541	22.9469	27.5309	25.2886	NA	26.1402	26.6497	25.247	24.6706	24.5815	27.0558	25.1678	25.8554	NA	25.9949	26.7787	25.9759	25.1899	27.1266	NA	27.2289	26.5492	25.7686	NA	26.9111
A0A3B3IRM5;P46439;Q5T8R1;A0A3B3IU61	Glutathione S-transferase Mu 5	GSTM5	23.744	NA	NA	NA	NA	NA	NA	NA	NA	NA	NA	NA	NA	NA	NA	NA	NA	NA	NA	NA	NA	NA	NA	NA	NA	NA	NA	NA	NA	NA	NA	NA	NA	NA	NA	NA	NA	NA	NA	NA	NA	NA	NA	NA	NA	23.1493	NA
A0A3B3IRN8;A0A3B3ITX0;P24311	Cytochrome c oxidase subunit 7B, mitochondrial	COX7B	27.4559	24.8189	27.9284	26.8425	NA	23.3066	24.853	22.5848	27.2441	16.2233	27.5973	28.5081	27.4264	24.2908	25.7463	26.2695	26.5993	25.1008	28.4065	24.8615	26.457	24.3142	27.6255	28.9324	26.7421	NA	27.2532	17.5985	28.243	27.3544	28.4505	26.8576	23.8962	25.3818	26.7042	23.3943	26.6565	27.6649	26.1124	27.9502	27.8714	27.6153	24.2286	26.4926	26.5742	NA	27.7352
A0A3B3IRR1;A0A3F2YNY7;P08397-2;P08397;F5H345;P08397-4;P08397-3;F5H0P4;A0A3B3IU56;F5GY90;A0A1W2PNU5;F5H226;A0A0G2JQQ7;F5H4W5;F5H4X2	Porphobilinogen deaminase	HMBS	26.7571	NA	28.2009	28.2415	26.9792	27.0742	26.3487	26.3144	28.6556	27.3374	27.3023	27.8644	30.6342	29.3159	26.2353	27.7831	26.4738	28.6407	NA	26.2867	27.3782	28.6803	26.2169	26.7294	26.2704	NA	27.3604	23.5464	27.0873	27.9401	30.4009	26.7996	27.277	24.1772	25.5479	24.5886	27.7285	27.6335	27.0415	27.5617	27.6304	24.7104	27.305	27.5181	26.715	NA	25.4249
A0A3B3IRR6;A0A3B3IT54;A0A3B3ITA3;Q9H7E9;Q9H7E9-2	UPF0488 protein C8orf33	C8orf33	NA	NA	25.5695	NA	24.7821	24.6552	24.7108	NA	NA	25.2445	NA	26.8889	NA	NA	NA	NA	NA	NA	NA	NA	NA	NA	NA	NA	NA	NA	NA	25.1781	NA	NA	NA	23.8046	NA	24.3344	NA	NA	25.2942	24.2681	NA	NA	24.4745	NA	24.5641	NA	NA	NA	NA
A0A3B3IRS7;A0A3B3IU68;A0A3F2YP66;A0A3B3ITP2;A0A3B3IT31;Q9NUN5-4;Q9NUN5-2;Q9NUN5-3;Q9NUN5	Probable lysosomal cobalamin transporter	LMBRD1	NA	25.4917	NA	24.8613	24.1965	25.0136	NA	NA	NA	25.1685	NA	NA	NA	NA	NA	NA	NA	25.8321	NA	NA	NA	NA	NA	NA	NA	NA	24.1021	NA	NA	NA	NA	NA	NA	NA	NA	NA	24.4677	24.1413	24.8225	NA	24.6094	NA	NA	24.5247	NA	NA	NA
A0A3B3IRT8;P43307;C9J3L8;C9J5W0;E9PAL7;C9IZQ1;P43307-2;C9JBX5	Translocon-associated protein subunit alpha	SSR1	29.8194	30.8069	30.107	28.6766	30.0115	30.0937	29.265	30.3632	29.7694	28.7473	29.4371	29.5348	27.6014	28.6938	29.7177	30.5809	29.7355	30.8099	30.3192	28.1935	31.5186	28.0898	31.5097	30.5312	29.5257	NA	28.9663	30.2584	28.8343	29.6517	29.0815	30.5922	28.1518	30.6417	28.9983	27.7188	29.5941	29.6938	29.8006	29.8117	29.7769	29.5437	30.6125	29.3828	29.2232	NA	28.7017
A0A3B3IRV3			NA	NA	NA	NA	NA	NA	NA	NA	NA	NA	NA	NA	NA	NA	NA	NA	NA	NA	NA	NA	NA	NA	NA	NA	NA	NA	26.0846	NA	NA	NA	NA	NA	NA	NA	NA	NA	NA	NA	NA	NA	NA	NA	NA	NA	NA	NA	NA
A0A3B3IRX2;P14555	Phospholipase A2, membrane associated	PLA2G2A	29.1003	30.9841	28.1172	NA	29.3105	27.3914	23.0283	27.6632	25.818	23.2611	26.8406	NA	NA	NA	27.0859	27.224	28.1653	27.2272	22.4066	NA	25.9268	25.0117	27.9558	27.629	27.4778	NA	27.3364	29.3083	NA	NA	31.0166	25.8274	26.723	33.2767	30.33	27.5031	21.9889	19.5542	25.919	29.2507	21.9213	24.3541	28.24	NA	26.1721	NA	25.8447
E5RIL0;H0YBC1;C9JVM4;E5RJS9;A0A3B3IS19;E5RHU8;O95214;O95214-2	Leptin receptor overlapping transcript-like 1	LEPROTL1	NA	24.0683	NA	NA	NA	24.2765	NA	NA	NA	22.9862	NA	NA	NA	NA	NA	NA	NA	NA	NA	NA	NA	NA	NA	NA	NA	NA	NA	NA	NA	NA	NA	NA	NA	NA	NA	NA	NA	NA	NA	NA	NA	NA	NA	NA	NA	NA	NA
C9JIR6;A0A3B3IS24;O75688-4;O75688-2;O75688;B8ZZF0;O75688-5;O75688-3	Protein phosphatase 1B	PPM1B	25.3505	19.8437	23.6453	27.632	25.0549	24.3777	27.6755	NA	25.9436	25.826	25.9856	NA	25.0478	26.402	23.7615	24.9131	25.4233	22.2711	23.6812	23.1857	24.7163	21.0516	NA	25.0312	26.6776	NA	26.0364	NA	25.9155	NA	25.9383	24.9323	24.9264	23.2182	23.9457	25.1918	25.4043	25.3468	23.6502	24.8771	26.7817	24.2792	24.5286	24.8941	24.7027	NA	26.5923
A0A3B3IS47			NA	NA	NA	NA	NA	NA	NA	NA	NA	NA	NA	NA	NA	NA	NA	NA	NA	NA	NA	NA	NA	NA	23.2904	NA	NA	NA	NA	NA	NA	NA	NA	NA	NA	NA	NA	NA	NA	NA	NA	NA	NA	NA	NA	NA	NA	NA	NA
A0A3B3IS71;P06400	Retinoblastoma-associated protein	RB1	NA	NA	23.0215	NA	NA	NA	NA	NA	NA	NA	NA	NA	NA	NA	NA	NA	NA	NA	NA	NA	NA	NA	23.2452	NA	NA	NA	NA	NA	NA	NA	NA	NA	NA	NA	NA	NA	NA	NA	NA	NA	NA	NA	NA	NA	22.2129	NA	NA
A0A3B3ISF0;Q659C4;Q659C4-2;Q659C4-7;Q659C4-6;Q659C4-5;Q659C4-9;G3V0E9;H0Y9K3;D6R9W6;A0A3B3IT29;A0A3B3ISF8;Q659C4-3;D6RJB0;Q659C4-4	La-related protein 1B	LARP1B	24.1804	NA	NA	NA	NA	NA	NA	NA	NA	NA	NA	NA	NA	NA	NA	NA	NA	NA	NA	NA	NA	NA	NA	NA	NA	NA	NA	NA	NA	NA	NA	NA	NA	NA	NA	25.7254	NA	NA	NA	NA	NA	NA	NA	NA	NA	NA	NA
B4DKB2;A0A3B3ISF9;P42892-3;P42892-2;P42892-4;P42892;E9PJG1	Endothelin-converting enzyme 1	ECE1	25.0683	26.0031	24.5982	NA	25.1526	26.918	26.3102	NA	25.5935	25.2078	24.5633	25.264	23.481	24.9534	26.7222	25.0759	25.1822	27.6207	23.7658	25.5557	26.8345	25.1204	24.7752	25.9417	26.844	NA	25.7806	28.3407	25.5784	NA	NA	23.7343	NA	25.8521	24.8301	24.3099	24.5447	24.0484	24.6846	24.1279	25.3481	23.392	26.3602	25.8608	25.5668	NA	25.5117
A0A3B3ISG5;P14735;P14735-2;Q5T5N3	Insulin-degrading enzyme	IDE	28.452	28.0543	29.4049	29.9478	29.5311	28.9227	28.8778	24.6811	28.0853	29.2722	29.5282	29.439	29.8963	29.3293	29.2887	29.295	29.4276	29.5371	29.8498	29.3214	28.506	29.3254	28.7938	29.5613	29.2024	NA	29.3606	27.3011	29.3095	30.2278	30.5056	29.8647	28.8873	29.103	28.2219	28.5071	28.4659	28.8182	28.7226	28.2775	28.5729	28.5051	28.5136	28.5155	28.6381	NA	28.6372
A0A3B3ISH6;Q86U38;Q86U38-2;H0YJP7	Nucleolar protein 9	NOP9	NA	24.5508	NA	NA	NA	NA	NA	25.4161	NA	NA	25.622	NA	NA	NA	24.317	NA	24.2861	NA	NA	NA	23.3962	NA	NA	25.0155	24.3719	NA	NA	23.9359	NA	24.3951	NA	23.7946	NA	NA	NA	NA	24.2226	NA	NA	NA	NA	NA	NA	26.3861	NA	NA	NA
A0A3B3ISP1;Q92625;A0A3B3ITU5;Q92625-2	Ankyrin repeat and SAM domain-containing protein 1A	ANKS1A	NA	NA	23.807	NA	NA	23.6733	24.1112	NA	23.8432	NA	NA	24.7242	24.1126	24.5398	NA	NA	NA	NA	NA	NA	NA	24.3486	NA	NA	24.1703	NA	NA	24.8326	NA	23.2804	NA	NA	24.1197	22.9436	NA	NA	23.3246	22.5408	23.926	24.2915	NA	NA	23.1935	NA	NA	NA	NA
A0A3B3ISR2;B4DPQ0;P00736;F5H2D0;F5H1V0;F5H6Y3;F5H3N3;F5H1N6;F5GWL0;F5H3A3	Complement C1r subcomponent;Complement C1r subcomponent heavy chain;Complement C1r subcomponent light chain	C1R	29.086	29.389	29.6381	27.565	29.7485	30.2129	30.4813	25.6887	28.6831	28.7796	29.3219	27.2785	24.8793	25.2497	29.4275	26.5364	29.4236	28.2797	27.8784	27.9774	29.3745	22.734	29.3642	27.6555	28.7778	22.9757	22.4728	30.619	28.2765	24.7072	26.9605	29.9024	30.3085	30.9613	29.4087	28.591	28.2753	28.4873	29.3018	28.9303	28.4092	29.9053	28.3308	28.4696	29.6285	NA	27.6278
A0A3B3ISR7;E9PIF2;Q13206	Probable ATP-dependent RNA helicase DDX10	DDX10	22.5882	24.1637	NA	NA	NA	NA	NA	NA	NA	21.8463	26.3405	NA	NA	23.7014	23.7787	NA	24.0072	NA	NA	23.1314	24.3422	NA	22.3901	NA	25.5586	NA	NA	23.1438	NA	NA	NA	22.9928	NA	24.8685	NA	NA	NA	NA	NA	NA	NA	20.8107	NA	NA	22.9868	NA	NA
A0A3B3ISS6;Q14956-2;Q14956	Transmembrane glycoprotein NMB	GPNMB	27.0783	29.8202	26.3661	28.2433	27.8568	26.546	29.2244	31.4252	24.1899	27.5966	28.6212	31.4753	27.3209	31.6901	32.5156	29.2277	29.4266	29.7384	29.8103	28.7855	27.4691	27.8592	30.4305	27.1578	29.9321	30.8351	30.7287	29.6356	27.9722	23.9381	NA	28.7254	31.1379	26.2723	27.0355	NA	23.2681	25.4164	26.8673	27.6724	NA	NA	27.0158	29.6953	27.2932	NA	27.8336
A0A3B3IST1;B5MD23;O75954	Tetraspanin;Tetraspanin-9	TSPAN9	26.0164	26.3119	24.0306	24.6744	26.1269	24.6353	25.1628	22.3101	25.7131	NA	NA	24.572	NA	NA	25.917	27.2662	NA	24.8769	NA	24.2487	NA	NA	24.6495	25.0757	NA	NA	NA	26.8282	24.3849	24.8907	NA	23.0693	23.9315	25.3689	27.1924	NA	26.3081	25.7477	26.3491	NA	23.8381	24.3247	25.2289	25.553	25.546	NA	25.745
C9J3Y4;B9ZVM7;Q6LCR0;E7ENI6;E9PDL4;A0A3B3IST8;Q05084-3;Q05084;Q05084-2;C9IZC7;F8WET5;Q6LCT9;C9J8Y3	Islet cell autoantigen 1	ICA1	NA	NA	NA	NA	NA	23.9741	23.4233	NA	NA	NA	NA	NA	NA	NA	24.5147	24.0022	NA	25.6965	NA	23.9339	24.1553	NA	23.9803	NA	NA	NA	NA	NA	NA	NA	NA	24.0161	NA	23.2063	NA	NA	NA	NA	NA	NA	NA	NA	NA	NA	NA	NA	24.035
A0A3B3ISV4			25.5226	25.9349	25.2513	25.9369	25.1807	25.5054	25.6784	28.2514	25.1417	25.0397	25.6473	27.4514	25.0707	24.117	26.6978	26.2357	26.3084	26.6769	25.2745	24.7676	26.6183	23.447	26.1201	26.6734	26.5006	20.8525	26.4375	26.6695	26.5764	26.5344	25.0765	24.7054	24.8994	25.9197	25.3593	26.0395	24.9785	25.2758	25.131	NA	25.6067	26.2187	24.9971	25.9368	24.8085	NA	25.8441
Q8N9N7;A0A3B3ISV5;H3BSW0	Leucine-rich repeat-containing protein 57	LRRC57	24.6421	24.5531	24.8473	24.9448	24.6817	25.6862	26.1201	NA	26.2486	25.0486	24.6918	NA	NA	25.6132	24.2375	24.7731	24.4636	25.139	24.4337	24.5386	24.3382	23.1193	NA	24.0701	24.0372	NA	25.9892	24.8556	24.5906	NA	24.8717	24.3378	NA	23.9913	24.6731	NA	26.0243	25.2615	25.5534	26.2783	25.255	24.436	25.0676	25.35	24.1124	NA	NA
A0A3B3ISX9;A0A087WWA5			25.5287	22.2547	22.8979	20.9242	31.0603	27.695	32.4703	21.8324	24.1336	30.3353	24.9537	26.0155	23.9112	21.9981	26.4946	22.8302	22.5588	19.8411	22.3474	21.4324	24.2296	21.2324	21.3193	24.6476	23.4661	19.5104	21.8976	31.7595	26.1329	22.6807	24.524	21.1753	26.4201	20.4671	31.8672	23.8251	32.0763	31.7431	34.0497	32.5986	31.1967	24.7864	32.5026	31.5863	25.5486	NA	28.4822
A0A3B3IT47;Q9Y2I8;Q9Y2I8-2;C9JGR9;E7EQ49	WD repeat-containing protein 37	WDR37	23.6222	25.141	25.5294	25.4941	26.1278	26.186	26.2761	27.7742	25.1272	25.6379	26.9384	28.1164	25.5098	26.8395	26.0778	25.3963	25.6351	27.0245	24.6593	26.6691	25.7362	26.8158	24.741	NA	25.1167	NA	27.7894	26.3066	25.7431	27.334	NA	25.9365	28.4049	26.0737	24.497	27.1118	26.0322	25.5824	25.9192	25.6582	24.3867	NA	25.3784	25.0116	27.0293	NA	24.9908
A0A3B3ITG3;H0Y3A3;Q5VWQ8-4;Q5VWQ8-2;Q5VWQ8-5;Q5VWQ8;Q5VWQ8-3;F6R503;F8WA47	Disabled homolog 2-interacting protein	DAB2IP	24.5474	24.4586	23.3576	NA	NA	NA	24.728	NA	NA	NA	23.2953	NA	23.3034	NA	24.6506	NA	NA	NA	NA	24.6481	24.6623	NA	25.4168	NA	26.3719	NA	NA	NA	24.7658	25.7922	NA	NA	NA	NA	24.0159	NA	22.8861	NA	24.5244	NA	NA	NA	NA	NA	NA	NA	24.8719
A0A3B3ITH3;Q9P2X3;Q9P2X3-2;J3QRS6;J3QQU0	Protein IMPACT	IMPACT	26.5616	25.9567	23.0899	24.2183	25.3778	25.1967	26.4688	NA	24.6086	24.5484	26.5482	23.7269	NA	NA	25.8025	NA	25.9632	NA	24.1674	24.8802	26.22	24.3313	25.2794	25.2356	26.2272	NA	25.1761	24.5218	26.3062	24.0553	NA	23.7182	24.947	25.1015	25.1735	24.11	24.0893	24.3576	24.5123	23.614	23.9195	24.808	22.3569	26.1358	25.8597	NA	25.9394
P35442;A0A3B3ITK0;Q5RI53	Thrombospondin-2	THBS2	21.2499	26.0866	23.1603	24.0887	30.2963	26.061	32.1891	20.5833	21.8379	27.729	27.0319	NA	NA	21.9124	26.8612	23.6512	28.6102	21.7882	28.0261	20.8265	22.5351	26.4336	21.9653	21.7567	29.0217	NA	23.6104	28.9991	22.9448	NA	25.6606	22.8447	26.3785	23.5713	NA	NA	23.4209	21.6684	26.7299	22.5863	21.9168	NA	22.1876	21.8604	21.7473	NA	24.0841
A0A3B3ITL1;Q8WUD1;Q8WUD1-2	Ras-related protein Rab-2B	RAB2B	NA	NA	NA	24.9349	26.0568	27.0239	27.873	24.5377	24.3761	24.0926	NA	NA	NA	25.2608	NA	22.401	NA	NA	NA	NA	NA	NA	NA	NA	NA	NA	NA	NA	NA	NA	NA	NA	NA	NA	NA	NA	NA	25.5267	25.5847	25.5896	26.1411	NA	24.0813	25.4791	25.6655	NA	NA
A0A3B3ITP4;Q495G5;Q8IVH4;D6RIS5;A0A3B3IRG3	Methylmalonic aciduria type A protein, mitochondrial	MMAA	28.4795	29.7212	28.7515	26.2574	28.2834	28.1541	26.1926	29.0409	26.7233	29.1801	27.8954	31.1245	25.3823	28.8969	28.6788	29.9017	29.3393	30.0569	30.3061	29.908	29.9803	27.1039	30.1214	30.4264	27.4172	33.4668	27.5209	27.3779	28.7472	29.3679	28.5461	28.5173	23.8626	29.5916	28.6886	26.3856	28.1551	28.5741	28.0108	29.4809	28.8422	28.7662	29.2181	28.634	28.7017	31.6161	29.5687
A0A3B3ITP6;A0A3B3IU45;P33991;E5RG31	DNA replication licensing factor MCM4	MCM4	NA	24.4516	28.3054	25.511	24.8983	28.3871	26.2441	NA	24.8784	27.0246	28.4162	NA	NA	26.7056	26.4099	25.5764	27.4174	21.7724	NA	24.546	24.1555	23.6599	24.6995	22.9445	30.683	NA	NA	NA	25.5179	24.0632	NA	28.3238	24.2332	26.0508	23.1403	22.8336	24.3857	26.893	22.8203	22.1944	24.5047	NA	23.8015	21.5251	24.8812	NA	25.2617
A0A3B3ITR4;C9IYR8;C9JIY2;O00522-2;O00522-3;O00522		CYP51A1	24.418	23.0924	23.5836	NA	NA	NA	NA	NA	NA	NA	NA	NA	NA	NA	24.407	NA	25.3732	NA	NA	NA	27.8058	NA	NA	24.6069	24.911	NA	NA	23.538	24.7963	24.5606	NA	NA	NA	NA	NA	NA	NA	NA	NA	NA	NA	23.4616	NA	NA	NA	NA	24.3354
A0A3B3ITT1;Q6IQ22	Ras-related protein Rab-12	RAB12	27.2257	26.5231	26.1351	25.983	26.0352	25.7541	26.1328	27.1844	26.081	26.1071	26.4638	25.6546	26.792	26.1303	26.4354	23.8233	26.979	25.3494	NA	26.7078	26.5457	27.765	26.0227	26.3137	26.7176	NA	25.9893	26.1951	26.8229	NA	25.2065	25.3207	NA	26.8749	26.7846	26.8254	25.7033	25.6514	27.0493	25.1181	25.7496	25.777	26.0837	26.1054	26.5993	NA	26.7929
A0A3B3ITT5;P47914	60S ribosomal protein L29	RPL29	26.2529	NA	30.9381	30.3275	30.6576	28.9232	28.8606	29.7319	30.2451	29.5586	NA	NA	25.1387	30.0397	25.4812	28.0884	26.396	25.9372	26.1244	28.3936	NA	27.5156	25.4651	NA	NA	NA	29.1015	27.369	26.0144	25.7526	NA	28.6764	26.84	28.7385	28.3965	27.2285	29.6691	29.7983	28.6714	31.4528	30.3828	NA	30.9273	29.7716	NA	NA	25.8638
A0A3B3ITU4			NA	NA	NA	NA	NA	NA	NA	NA	NA	NA	NA	NA	NA	NA	NA	NA	NA	NA	NA	NA	NA	NA	NA	NA	NA	NA	NA	NA	NA	NA	NA	NA	NA	NA	NA	NA	NA	NA	NA	NA	NA	NA	NA	NA	NA	NA	24.5861
Q14643;Q14643-8;A0A3B3IU04;A0A3B3ITU8;Q14643-4;Q14643-3;A0A3F2YNW8;Q14643-7;Q14643-5;Q14643-6;Q14643-2;A0A3B3ITQ1;A0A3B3IU13;A0A3B3IU05;A0A3B3IRP0;B7ZMI3;A0A3B3ITM6;A0A3B3IRT5;A0A3B3ITM1;A0A3B3ITQ4;A0A3B3IS70;A0A3B3IRZ9;A0A3B3IS59	Inositol 1,4,5-trisphosphate receptor type 1	ITPR1	25.1653	28.2292	23.782	25.8544	25.3499	24.6153	24.9067	25.515	24.1242	23.1363	24.0635	25.6912	21.7605	23.956	26.0987	NA	26.567	25.2656	24.2873	24.6144	25.0893	25.379	23.0229	26.146	25.6103	NA	27.0573	29.5834	26.2563	NA	NA	23.8857	25.2391	27.8771	25.8198	NA	22.808	25.2873	24.2907	NA	NA	23.0866	NA	25.9181	25.7959	NA	NA
H0YEL0;A0A3B3IU42;O14893-3;O14893-2;O14893	Gem-associated protein 2	GEMIN2	NA	23.1537	23.0965	NA	NA	NA	23.8208	NA	NA	23.4601	23.5093	NA	NA	NA	23.2197	NA	23.3233	NA	NA	NA	NA	NA	NA	NA	24.9056	NA	NA	22.8357	NA	NA	NA	23.8444	NA	23.5147	NA	NA	NA	NA	NA	NA	NA	NA	NA	NA	22.1272	NA	NA
F8W717;A0A3B3IU69;O00423;O00423-3;G3V500;G3V3N9;G3V4U5;G3V3J1;G3V5C8;G3V497;G3V4H6;G3V538;H0YJY3;H0YJD8;H0YJK4	Echinoderm microtubule-associated protein-like 1	EML1	NA	24.657	22.983	24.6342	24.0254	23.7037	24.8855	26.2886	24.4417	24.1647	NA	24.3294	NA	26.1217	24.0972	NA	25.4227	NA	NA	25.4173	24.9025	26.1657	NA	24.759	25.5445	NA	25.1957	25.6497	24.5337	NA	25.042	NA	25.3871	NA	NA	27.0392	24.63	25.4731	25.7269	24.2972	23.7063	23.767	23.4136	24.2031	24.8469	NA	NA
A0A3B3IUA2;B1AHD1;P55769;A0A3B3IRU2;A0A3B3ISH1;A0A3B3ISK4	NHP2-like protein 1;NHP2-like protein 1, N-terminally processed	NHP2L1	28.8947	30.4294	30.6397	29.1069	29.5438	29.918	29.0888	30.0811	29.8322	29.727	28.8141	28.9503	29.6092	31.2279	29.4108	29.48	29.4741	29.6617	26.846	29.5089	29.4048	29.2792	28.8019	27.6209	29.6587	29.9719	30.0064	30.0839	30.3878	29.097	25.7414	29.9841	31.1303	30.1685	29.1666	29.8132	29.2665	28.9426	29.371	29.7772	28.7377	29.0641	29.6741	29.0983	29.0104	NA	28.9319
Q13144;A0A3B3IUB1;A0A3B3ITG6;A0A3B3ISX3;A0A3B3ISM8;A0A3B3IUF2;A0A3B3ITQ2;A0A3B3ISV1;A0A3B3IS56;A0A3B3IRP4;A0A3B3ISS1;A0A3B3ISI2;A0A3B3IST9;A0A3B3ITK8;C9JRD9;A0A3B3IT53;H7C2X0	Translation initiation factor eIF-2B subunit epsilon	EIF2B5	28.2283	27.9193	28.2056	28.148	28.051	27.7818	27.3835	26.0971	27.827	28.2445	28.2368	27.1597	NA	24.5349	27.4468	25.2871	27.681	27.4651	26.6055	25.9987	28.3219	27.127	26.8269	27.7833	28.9438	25.5826	26.8948	27.8211	27.8878	27.2512	28.7677	29.2916	28.0065	28.1119	26.8937	27.2976	27.0165	28.0212	26.8822	26.7689	27.9836	28.4095	26.9404	27.109	27.5295	NA	27.9664
A0A3B3IUB5;Q8TCT9-5;Q8TCT9;Q8TCT9-2;A0A0S2Z6F0;Q8TCT9-4;A0A075B6F6;A0A3B3IT72;A0A0C4DGU3	Minor histocompatibility antigen H13	HM13	27.4601	29.7356	28.6832	28.7766	28.8068	28.2663	28.8651	24.3374	27.4016	28.3321	29.4831	28.2911	24.7651	27.7685	29.2289	28.7322	29.1897	29.4517	29.03	27.5743	29.4147	26.3651	29.3707	29.5481	29.5083	23.5761	29.3389	29.8995	28.0098	28.1623	26.7236	29.1853	27.1693	30.7667	28.7066	23.4152	27.874	27.4947	27.9688	27.353	27.7858	27.9737	27.7894	27.9292	28.1867	NA	27.8264
A0A3B3IUD7;Q14690	Protein RRP5 homolog	PDCD11	28.1323	29.2569	25.8184	27.4727	27.2424	28.1393	26.4077	26.0358	26.2254	27.4073	30.1285	24.9855	24.9393	28.3391	29.6314	25.9762	29.2401	25.8895	28.8348	26.7764	28.239	25.5742	26.4796	25.7343	29.2037	NA	26.941	28.1081	29.5616	28.2669	24.2198	30.0185	26.8761	30.5069	27.4785	25.0983	25.7769	25.5398	27.4651	25.2669	25.0209	26.4319	24.3253	25.9338	27.3355	NA	28.321
A0A3B3IUF8;O94989	Rho guanine nucleotide exchange factor 15	ARHGEF15	NA	22.3061	NA	NA	22.6009	NA	NA	NA	NA	NA	NA	NA	22.9163	NA	24.1521	NA	NA	NA	NA	26.6195	NA	23.5777	NA	NA	NA	NA	NA	NA	25.7368	NA	NA	NA	NA	NA	NA	NA	NA	NA	NA	NA	NA	NA	NA	NA	NA	NA	NA
A0A3F2YNW7;Q8NFD5;Q8NFD5-2;Q8NFD5-3;A0A1B0GV63;A0A1B0GWJ2;A0A1B0GTJ8;A0A1B0GVK1;H0Y7H8;Q8NFD5-4;A0A1B0GTI6	AT-rich interactive domain-containing protein 1B	ARID1B	NA	NA	NA	NA	NA	NA	NA	NA	21.232	NA	NA	NA	20.9295	NA	23.3685	NA	23.3592	NA	NA	NA	NA	NA	NA	NA	NA	NA	NA	NA	NA	NA	NA	NA	NA	NA	NA	NA	NA	NA	NA	NA	NA	NA	NA	NA	NA	NA	NA
A0A3F2YNY6;O75400-2;O75400;F5H578;F8VU11;Q6NWY9-2;Q6NWY9-3;Q6NWY9;H7C2N3	Pre-mRNA-processing factor 40 homolog A	PRPF40A	27.6731	27.7761	28.5239	26.6839	26.7995	26.9548	27.3873	28.9991	26.0162	26.0695	27.1626	25.8328	26.5051	28.319	29.3439	26.7127	27.838	25.0301	25.1842	26.7705	24.4861	27.1022	28.2399	25.0383	27.2879	NA	28.1425	26.9522	27.2478	26.1526	NA	27.3409	27.4895	28.3031	26.5616	24.1749	26.6044	26.3405	26.7161	26.931	26.5027	26.5135	25.3338	25.6175	26.1951	NA	27.5995
A0A494BZT8;Q9Y6A5	Transforming acidic coiled-coil-containing protein 3	TACC3	25.2851	NA	NA	NA	NA	24.9052	26.0188	28.3584	NA	NA	NA	NA	NA	26.4458	NA	27.4091	NA	25.7569	NA	NA	NA	25.8597	NA	NA	NA	NA	NA	26.5685	NA	NA	NA	23.6957	25.8401	24.056	NA	24.8651	NA	NA	25.4131	NA	23.8691	NA	NA	NA	NA	22.3496	NA
Q9UKU0-1;Q9UKU0-8;Q9UKU0-9;Q9UKU0;Q9UKU0-3;Q9UKU0-5;A0A494C0B6;A0A499FJL5;A0A494BZW8;C9J8C7;A0A494C0J9;Q9UKU0-6;Q9UKU0-7;E7ERD7;Q9UKU0-2;A0A494C116;A0A494C046;A0A494C0A5;A0A494C005;A0A494C1I9;C9J3Z0;C9JK59;C9J4I1;C9JPA5;C9JT10	Long-chain-fatty-acid--CoA ligase 6	ACSL6	22.8793	25.4294	22.5833	26.9271	20.409	NA	21.5844	27.6228	28.4166	27.4239	23.9379	22.8975	NA	NA	23.5161	21.1224	20.2438	NA	23.1723	28.7589	22.4473	NA	23.3928	26.1446	22.0979	NA	21.1711	21.9914	22.4872	30.4337	NA	26.5328	22.3407	24.024	21.0995	NA	20.996	NA	NA	NA	NA	24.3253	NA	21.56	NA	NA	NA
A0A494BZZ8;Q96K49-2;Q96K49;H7C1G1;H7C0B3;A0A3B3IU29	Transmembrane protein 87B	TMEM87B	23.6185	24.4483	22.3527	23.8802	24.6135	25.1238	26.425	24.3558	NA	22.4092	23.7424	NA	NA	NA	25.0626	NA	24.6322	25.5922	NA	24.2284	25.6484	25.2898	NA	25.7301	25.5728	NA	NA	25.2612	24.1139	NA	NA	26.3932	21.682	23.4124	22.999	NA	23.3873	23.7935	24.1776	22.4474	NA	22.1897	22.8254	23.2887	22.5782	NA	24.1768
Q16635;Q16635-6;Q16635-9;Q16635-8;Q16635-7;A0A494C004;Q16635-3;Q16635-4;Q16635-2;Q16635-5;A0A494C0D2;A0A494C0V5;A0A494C0C5;F6Y2X3;A0A494C141;A0A499FJ53;A6XNE1;A0A087WWD5;C9J699;A0A494C1C6	Tafazzin	TAZ	NA	NA	NA	NA	23.6814	NA	NA	NA	NA	NA	NA	NA	NA	NA	23.2818	NA	NA	NA	NA	NA	23.8332	NA	NA	NA	NA	NA	NA	25.3303	NA	NA	NA	NA	NA	NA	24.0596	NA	NA	NA	NA	NA	NA	NA	NA	NA	NA	NA	NA
A0A494C037;E7EUS2;Q8TBZ0-2;Q8TBZ0	Coiled-coil domain-containing protein 110	CCDC110	NA	NA	NA	NA	NA	NA	NA	NA	NA	NA	NA	NA	NA	NA	NA	25.3151	NA	NA	NA	NA	NA	NA	26.4278	NA	24.3441	NA	NA	NA	NA	NA	NA	NA	NA	NA	NA	NA	NA	NA	NA	NA	NA	NA	NA	NA	NA	NA	NA
A0A494C039;E9PJ21;A0A087WWI4;K7EQK2;Q9Y4L1-2;J3KTF1;J3QL06;Q9BST8;J3QQH7;J3QLE9;A0A087X214;A0A087WW13	Hypoxia up-regulated protein 1	HYOU1	NA	NA	NA	NA	NA	NA	NA	NA	NA	NA	NA	NA	NA	NA	NA	NA	NA	NA	NA	NA	NA	NA	NA	NA	NA	NA	NA	NA	NA	NA	NA	NA	NA	NA	23.189	NA	NA	NA	NA	NA	NA	NA	NA	NA	NA	NA	NA
A0A494C051;A0A1B0GTK8;Q5GJ75	Tumor necrosis factor alpha-induced protein 8-like protein 3	TNFAIP8L3	24.1624	24.5183	NA	NA	NA	NA	22.4339	NA	NA	NA	25.421	NA	NA	NA	NA	NA	23.969	NA	NA	NA	NA	NA	23.7342	NA	25.1517	NA	NA	NA	24.5107	NA	NA	NA	NA	NA	NA	NA	NA	NA	NA	NA	NA	NA	NA	NA	NA	NA	24.2519
A0A494C066;B7Z4W5;Q16773;Q16773-2;Q5T278;Q16773-3;Q5T276;Q5T277	Kynurenine--oxoglutarate transaminase 1	CCBL1	26.0014	25.6846	25.5674	27.2255	26.8531	25.4248	26.1228	NA	27.4964	26.9475	26.7269	28.7912	NA	26.9608	26.4715	26.4024	27.2062	NA	24.603	25.8378	26.664	26.8517	26.0723	27.0119	25.9166	NA	27.4147	26.7864	27.4548	NA	26.7268	26.8538	27.5318	26.8565	27.7349	25.6164	28.2247	27.8542	27.4134	26.9348	28.2373	27.7212	27.1854	27.6685	27.5892	NA	28.322
A0A494C068;E9PGP6;A0A494C123;A0A494C1K7;Q9UGJ0-2;Q9UGJ0-3;Q9UGJ0;C9JUG1;A0A494C026;F8WDB5	5-AMP-activated protein kinase subunit gamma-2	PRKAG2	NA	NA	NA	NA	NA	NA	NA	NA	24.6643	25.8979	NA	NA	NA	NA	23.9367	NA	NA	NA	NA	24.0001	NA	NA	NA	NA	23.4981	NA	NA	NA	NA	25.2595	NA	NA	NA	NA	NA	NA	NA	NA	NA	NA	NA	NA	NA	NA	NA	NA	23.8885
A0A494C1G8;A0A494C0Z6;H0Y6K5;A0A494C070;H0Y7L6;Q02447-4;Q02447-3;Q02447-5;Q02447-6;Q02447-2;Q02447	Transcription factor Sp3	SP3	NA	24.0071	NA	NA	NA	NA	NA	NA	24.1638	22.5662	NA	NA	NA	NA	NA	22.8519	NA	21.7995	NA	NA	NA	NA	NA	NA	NA	NA	NA	NA	NA	23.201	NA	NA	NA	23.5892	NA	NA	NA	NA	23.6169	NA	NA	NA	NA	NA	NA	NA	NA
A0A494C0J7;Q08188	Protein-glutamine gamma-glutamyltransferase E;Protein-glutamine gamma-glutamyltransferase E 50 kDa catalytic chain;Protein-glutamine gamma-glutamyltransferase E 27 kDa non-catalytic chain	TGM3	21.1426	NA	NA	NA	NA	NA	23.654	22.2276	NA	NA	22.4252	25.1007	21.5573	22.8959	NA	NA	NA	NA	21.7698	NA	20.4099	NA	NA	NA	23.5464	NA	22.2659	22.6613	22.1028	NA	NA	30.948	27.4882	NA	20.9061	28.0542	NA	NA	22.1002	NA	NA	NA	NA	NA	NA	NA	21.5838
A0A494C0M1;P52701;P52701-4;P52701-3;A0A087WWJ1;P52701-2;A0A087WYT6;C9JH55;C9J8Y8;C9J7Y7;F8WAX8	DNA mismatch repair protein Msh6	MSH6	24.2651	24.8593	26.238	24.9863	23.9013	26.386	24.7239	NA	NA	NA	27.3856	25.3773	23.1219	27.0541	25.993	24.806	27.0635	25.3458	NA	24.2084	25.1466	23.0559	22.7559	24.3154	28.6595	NA	23.0325	25.6033	25.26	25.3928	24.381	24.9973	24.7698	27.7689	23.4043	NA	24.739	24.2942	23.6318	24.7516	23.7032	23.5635	NA	23.2286	NA	NA	25.5903
A0A494C0R8;K7EIG1;I3L2B0;I3L4B5;I3L318;Q9Y5I4-2;Q9Y5I4		CLUH	30.0788	29.0295	31.1176	28.8837	29.5769	29.0363	25.3469	26.0231	29.1899	29.6991	30.021	26.7287	25.0707	27.2984	28.0362	28.174	29.4811	23.8383	27.7468	27.0316	27.581	29.0457	28.1743	29.3538	28.8508	NA	27.4466	25.7048	29.6679	26.1138	27.85	28.9004	24.7189	29.2783	29.081	23.4942	28.7353	29.4732	28.0197	29.035	29.4327	30.039	29.9487	29.4644	29.797	NA	29.5357
O95453;O95453-2;A0A494C0W0;O95453-3;A0A494C0K5;A0A494C1N1;A0A494C0Q2;A0A494C1K5;A0A494BZW7;A0A494C0P9;A0A494BZU6;A0A494C1G3;A0A494C156;A0A494C0Q6;O95453-4;H3BRK1;A0A494C002;F5H1Z4	Poly(A)-specific ribonuclease PARN	PARN	26.4295	26.1561	24.4881	26.3324	24.3433	27.7817	26.8573	27.2825	28.3216	24.4072	28.9665	25.6789	NA	26.649	28.18	NA	27.3641	26.4943	26.998	26.219	27.2385	24.1399	23.7259	27.154	27.8312	NA	26.8043	25.9718	27.4213	26.6491	23.1215	26.0554	25.3139	26.1148	23.9375	25.2785	24.2503	23.9522	23.9712	30.1161	25.8113	23.4451	NA	26.036	26.0427	NA	26.3935
A0A494C0X7;P05107;D3DSM0;J3KNI6;E7EVZ9;E5RK25;E5RIG7;E5RHE6;E5RK54;E5RHT0;E5RFI0;E5RIE4;A8MVG7	Integrin beta-2;Integrin beta	ITGB2	29.765	31.9445	29.3795	29.6282	30.7671	32.203	31.9316	29.456	26.4655	28.7606	29.9324	29.604	25.8025	31.9578	31.0799	30.8483	30.0263	30.0732	28.9483	28.4825	28.8613	29.492	31.2807	23.8174	30.6374	NA	32.8207	32.5897	28.4017	26.8389	28.9121	31.088	31.5455	29.3047	29.6589	30.2334	30.0828	29.2001	31.1697	28.3721	28.1458	28.6979	28.2882	29.8447	28.3062	NA	29.1765
A0A494C0Z5;Q9H082;Q14088	Ras-related protein Rab-33B	RAB33B	25.6433	25.6455	24.9175	NA	NA	24.8749	24.2431	NA	NA	NA	NA	NA	NA	25.3136	23.6918	NA	24.4066	NA	NA	24.0135	25.0394	NA	23.8872	24.5471	24.5314	NA	NA	24.9951	NA	NA	NA	24.1651	NA	23.7151	24.3813	NA	24.7233	23.3938	24.534	25.2386	23.9011	25.4504	23.7881	24.4822	NA	NA	24.6804
A0A494C100;Q9UJA2-2;Q9UJA2	Cardiolipin synthase (CMP-forming)	CRLS1	NA	24.2791	22.564	NA	NA	NA	NA	NA	24.6081	23.0973	23.715	24.8866	NA	NA	24.2437	NA	23.8469	NA	24.9569	25.2866	25.1493	NA	23.8052	25.2153	NA	NA	NA	NA	24.2709	24.4482	NA	24.6926	NA	24.9126	NA	NA	NA	23.0165	NA	NA	NA	NA	NA	NA	NA	NA	24.0108
A0A494C108;Q8N9T8;H0YFD2;H0YG91;H0YH26;F8WFC1	Protein KRI1 homolog	KRI1	NA	24.5096	NA	22.2332	23.6229	NA	NA	26.065	22.825	23.8835	23.9454	23.7819	NA	NA	23.5418	24.1798	NA	22.6491	24.2988	NA	NA	NA	23.1145	NA	24.0484	NA	NA	24.0322	NA	26.3121	NA	25.607	NA	24.5304	NA	NA	NA	NA	23.1053	NA	NA	NA	NA	NA	NA	NA	NA
A0A494C143;Q14689-6;Q14689;Q14689-5	Disco-interacting protein 2 homolog A	DIP2A	26.5744	26.0977	23.8371	NA	NA	NA	26.1718	24.6164	NA	24.4851	NA	24.6552	NA	NA	NA	NA	NA	NA	NA	NA	NA	NA	NA	24.6417	24.0697	NA	NA	NA	25.9409	NA	NA	NA	NA	NA	23.9775	28.2112	24.1963	22.7004	24.0833	24.5475	NA	24.3582	NA	24.4822	NA	NA	NA
A0A494C164;P52630;P52630-4;B4DLC8;A0A494C1L3;B4DHE0;A0A494C0B5	Signal transducer and activator of transcription 2	STAT2	28.6827	28.3316	27.9872	27.686	28.1911	28.3271	29.2439	26.7262	27.4644	28.2302	29.0582	27.6644	NA	27.6137	29.4337	27.6937	29.1309	26.5354	28.1395	26.994	28.6296	28.8644	28.4189	29.1802	29.4822	25.4092	27.7627	28.5374	27.9588	27.39	28.4652	27.6942	28.2505	29.2729	28.0915	24.4383	27.727	28.2663	27.8065	26.8855	27.0517	29.1325	27.1225	27.7247	28.711	NA	29.3373
A0A494C169;Q9NVE7;E9PHT6;H0YA26;H0Y9E4;H0YA31;D6RJF3	Pantothenate kinase 4	PANK4	26.6698	24.9687	26.314	27.4073	26.1193	25.1372	27.2191	23.543	26.116	25.1875	27.8029	27.1119	26.792	25.2502	26.0742	24.7639	26.9924	22.6169	NA	25.8873	24.4898	26.5494	25.5293	25.8497	27.3241	NA	25.2866	25.6983	26.816	27.596	25.1924	27.1736	27.7237	27.4569	27.1967	23.372	25.6556	27.0282	26.9028	25.5999	27.0686	25.7486	25.248	26.9938	27.8657	NA	27.3265
A0A494C1F2;P35658-2;P35658-4;P35658;P35658-3;P35658-5;A0A0A0MSW3;A0A494BZU9;H0YF36;H0Y837;A0A494C0J0;A0A494C104;E9PKD2;B7ZAV2;H0YDS4	Nuclear pore complex protein Nup214	NUP214	24.9575	25.7897	27.5887	24.7847	25.415	25.7042	25.3504	25.9215	27.9965	26.2816	26.3954	25.8072	22.5728	28.1397	25.7039	25.0225	26.5863	25.9115	26.2115	24.8226	23.2073	22.9826	24.5548	25.5326	27.1007	NA	26.1115	26.339	24.828	23.3269	25.7812	27.6915	28.5707	28.0263	23.6163	24.4067	25.6266	25.0218	25.2501	26.4023	24.9063	24.469	25.211	25.1647	25.3511	NA	24.4717
A0A494C1J1;Q69YQ0-2;Q69YQ0;C9J8U1;F8WAN1;C9JLY8	Cytospin-A	SPECC1L;SPECC1L-ADORA2A	25.4438	24.9713	24.3805	25.4379	25.7346	25.5674	25.9631	26.3429	25.1011	24.8809	NA	NA	NA	NA	NA	24.6904	24.1129	NA	25.453	24.8782	25.9524	25.1533	24.7294	26.0558	24.6273	NA	NA	25.9069	NA	25.7864	26.7451	24.4253	NA	25.1294	NA	23.7785	24.931	25.5084	24.9496	25.8431	25.4491	NA	25.6023	25.3969	NA	NA	NA
A0A494C1L5;P50851-2;P50851;E9PEM5;A0A494C0R9;A0A494BZW2;H0YAC6;A0A3B3IS13;A0A3B3ISK3;H0Y9N9;A0A3B3IU76	Lipopolysaccharide-responsive and beige-like anchor protein	LRBA	30.7108	29.3036	29.2957	27.236	28.4976	29.1242	29.9038	25.2638	25.0278	28.8273	30.7634	27.6046	25.6152	28.5859	28.4683	27.7771	29.9446	26.7735	25.9364	26.5052	27.8835	28.3019	27.6075	27.4293	29.7711	26.742	25.9875	27.4155	28.0151	23.6765	23.7959	30.4468	28.9712	29.4617	28.3751	26.0504	27.9804	28.7483	28.4607	28.2769	28.1847	29.8956	27.1282	28.4939	29.3369	NA	29.3501
A0A494C1M4;Q3SY69;Q3SY69-3;Q3SY69-2;H0YHN9	Mitochondrial 10-formyltetrahydrofolate dehydrogenase	ALDH1L2	NA	23.0206	23.9938	NA	26.2783	24.8826	27.0729	NA	23.1817	23.7177	21.8672	21.4877	NA	NA	26.5012	NA	25.8328	NA	22.5805	22.0725	21.9464	23.6794	22.1733	NA	22.2652	NA	NA	30.6556	NA	23.9918	23.4777	22.2338	30.4978	NA	22.7207	24.0226	22.1047	22.7148	27.3371	21.3847	23.5248	24.3386	24.4382	23.1861	24.0767	NA	21.7113
A0A494C1N0;P26885	Peptidyl-prolyl cis-trans isomerase FKBP2	FKBP2	30.2269	30.1131	30.6106	31.0523	29.9633	30.2718	30.545	26.273	30.4318	30.3834	29.5496	29.2066	28.1231	30.8199	31.0358	30.8647	29.8819	29.8677	31.3676	29.3731	32.1338	30.4972	29.7832	31.5217	30.6013	29.6305	31.138	31.0368	30.4788	31.6043	31.3937	30.9403	31.4643	30.1563	30.8609	29.2026	30.7529	30.7916	29.9882	30.8627	31.323	29.5765	31.6548	31.1404	30.1255	NA	29.3989
A0A494C1P6;P58340-3			NA	23.301	NA	NA	NA	NA	NA	NA	NA	NA	NA	NA	NA	NA	NA	NA	NA	NA	NA	NA	NA	NA	NA	NA	NA	NA	NA	NA	NA	NA	NA	NA	NA	NA	NA	NA	NA	NA	NA	NA	NA	NA	NA	NA	NA	NA	NA
A0A494C1T9;Q6ZRV2;J3KPS2	Protein FAM83H	FAM83H	24.7898	27.7039	25.3514	26.53	26.7669	25.7248	25.8315	23.8117	25.3473	26.7448	25.0567	NA	NA	23.3685	29.386	22.7075	27.7416	22.5866	30.4261	23.5575	27.1475	25.6136	29.3327	23.2721	26.3389	NA	NA	26.3878	27.7168	22.8963	25.5843	29.4451	NA	24.8797	23.5188	25.2163	25.7832	25.1232	25.3922	NA	26.2972	23.3992	25.5823	22.5121	25.6271	NA	24.865
A0A494C1V1;Q6ZNJ1-2;Q6ZNJ1-3;Q6ZNJ1;H0Y764;H7C3Y7;H7C354;H7C408	Neurobeachin-like protein 2	NBEAL2	22.9923	23.9721	24.1138	NA	22.7804	27.2486	26.5858	NA	21.6059	20.8424	NA	24.2765	NA	25.0695	25.2949	21.6915	22.6617	23.7004	22.8683	23.652	26.4036	NA	22.2883	NA	25.1232	NA	26.0748	24.1496	24.5186	24.8687	NA	23.8925	26.5386	NA	22.5537	24.0334	23.0199	23.4584	22.748	NA	NA	NA	23.5484	23.9607	NA	NA	NA
A0A499FI31;Q15020;Q15020-4;F8VV04;Q15020-2;H0YHU8;A0A494C0L2;F8W667;F8VVK9;F8VZM2;Q15020-3	Squamous cell carcinoma antigen recognized by T-cells 3	SART3	27.9892	28.1181	29.7005	26.8246	27.7933	27.7725	28.2875	27.8383	27.9074	27.5897	29.4635	26.4748	26.1352	28.8964	28.294	26.3506	29.4559	26.4069	25.7487	26.9155	28.7485	27.0766	27.204	25.0239	29.7952	NA	29.374	28.1471	28.7136	27.0342	25.6448	28.307	29.6913	27.8809	26.086	27.2308	27.8525	26.3996	28.2892	26.7958	26.6227	28.1307	26.658	27.0636	28.4443	NA	28.4661
A0A499FI48;C9JMN9			NA	24.4063	24.2886	23.8539	24.8111	NA	NA	25.028	25.7245	25.0827	NA	NA	NA	23.5453	25.0786	24.0758	NA	24.68	24.2782	NA	25.825	24.2868	NA	24.2683	24.2171	NA	NA	NA	23.4904	25.5605	NA	23.8213	24.26	26.2444	24.9642	NA	NA	24.712	24.1109	25.517	24.679	NA	25.9986	24.8747	25.4637	NA	24.1953
A0A499FJI4;O75592-2;O75592;H7C3U4	E3 ubiquitin-protein ligase MYCBP2	MYCBP2	NA	NA	25.7967	24.1294	NA	NA	24.5078	NA	25.1396	24.8726	24.5902	25.096	NA	NA	NA	23.3612	24.4406	NA	NA	NA	25.1098	NA	24.4712	25.6972	24.6431	NA	25.9933	25.6723	23.6375	NA	NA	23.5996	24.5335	NA	23.8096	NA	23.929	24.0619	25.5683	24.709	23.6753	NA	NA	23.7376	NA	NA	24.9758
P01137;A0A499FJK2;M0R2S0	Transforming growth factor beta-1;Latency-associated peptide	TGFB1	NA	24.628	NA	NA	23.0598	24.9651	26.0853	24.0483	25.6708	23.8231	23.8891	NA	NA	26.0812	24.8713	24.3847	23.0645	22.7551	NA	23.8356	23.7799	NA	24.567	23.3333	24.5964	NA	NA	27.7723	NA	NA	NA	24.9324	27.6061	23.7874	NA	NA	24.3949	24.0934	25.5025	NA	NA	NA	26.3299	NA	NA	NA	NA
A0A499FJM4;P08684;A0A494C0W7;A0A494C192;E7EVM8;C9JBD2;E9PDL8;Q9HB55-6;Q9HB55;Q9HB55-2;C9JA26;Q9HB55-3	Cytochrome P450 3A4	CYP3A4	33.1552	31.3204	33.6545	29.0506	29.4176	28.6657	26.5865	33.091	33.9725	33.3072	31.6934	30.574	30.5957	26.6074	29.1803	30.5417	29.1831	30.8826	27.7619	31.6703	31.3679	31.763	24.1707	28.0365	31.4925	21.5652	27.2977	28.4064	33.9011	35.362	28.0752	25.76	25.0991	25.8001	31.5818	27.2563	31.592	33.3872	30.7559	29.5371	33.3146	31.7992	32.2197	33.2121	32.0768	29.4219	31.9329
A0A499FJT0;Q8NHP1;Q8NHP1-3	Aflatoxin B1 aldehyde reductase member 4	AKR7L	NA	NA	NA	NA	NA	NA	NA	NA	NA	NA	NA	NA	NA	NA	NA	NA	NA	NA	NA	NA	NA	NA	NA	NA	NA	NA	NA	NA	NA	NA	NA	NA	NA	NA	NA	NA	NA	NA	NA	NA	NA	NA	NA	NA	NA	NA	NA
A0A4V7I447;Q0VD83;Q0VD83-3;Q0VD83-2	Apolipoprotein B receptor	APOBR	NA	22.9476	24.1359	22.5142	23.3275	22.7842	27.5276	NA	22.6125	21.0095	NA	NA	NA	28.8464	NA	24.7098	NA	NA	NA	NA	NA	NA	27.4698	NA	NA	NA	27.7541	24.1068	NA	23.3844	NA	NA	23.1687	NA	NA	NA	24.8879	22.8986	23.3893	NA	23.9485	23.2252	NA	NA	23.803	NA	23.0979
Q9UJX0;A0A4V7I5R6;J3KRK7	Oxidative stress-induced growth inhibitor 1	OSGIN1	NA	NA	NA	21.7589	23.8327	NA	NA	NA	20.4781	NA	NA	NA	NA	NA	NA	NA	21.6134	NA	NA	21.8353	NA	NA	21.7287	NA	NA	NA	NA	NA	NA	NA	NA	NA	NA	28.4246	NA	NA	NA	NA	20.7905	NA	NA	NA	NA	NA	NA	NA	NA
D6R9D6;B7Z8Z7;A0AV96-2;A0AV96;D6RBS9;D6REZ6;D6R9M7;D6RA49;D6RFL5;D6RBP6;Q8TBY0-2;Q8TBY0-3;Q8TBY0;D6RCT1;D6RF41	RNA-binding protein 47	RBM47	27.6333	27.6719	26.8165	26.4882	26.0286	27.0142	26.5921	NA	28.0924	26.9009	28.7775	25.3003	24.7445	NA	26.1247	26.9606	27.5375	NA	28.157	NA	26.7619	NA	26.6576	24.7833	29.2301	NA	25.9644	25.7312	27.3499	NA	25.3123	28.3626	25.4832	27.7925	26.6718	24.2251	26.1884	26.2222	25.621	26.3343	25.8776	27.9636	26.4688	26.774	27.3842	NA	26.8491
A0AVT1;A0AVT1-2;H0Y8S8;A0AVT1-3;A0AVT1-4;H0Y9U5	Ubiquitin-like modifier-activating enzyme 6	UBA6	29.6702	28.6828	28.8912	29.1898	29.1697	29.0833	30.288	26.8881	29.1137	29.0245	28.9655	27.7226	27.858	27.698	28.5372	28.6603	28.5295	27.4769	26.1239	28.4122	28.3186	28.9119	28.3262	28.803	29.439	NA	29.3761	28.2196	29.9644	28.5384	25.9701	28.1022	30.1461	25.1565	28.9361	27.6655	28.8908	29.2136	29.2136	28.2098	29.0938	29.677	27.9573	29.2466	28.7833	NA	29.6435
A0JNW5;A0A0C4DGH6;A0JNW5-2;F8W1I2;F8VW65;F8W665	UHRF1-binding protein 1-like	UHRF1BP1L	24.4124	24.2768	26.9854	23.7792	NA	NA	24.1782	24.7794	NA	NA	NA	NA	NA	NA	24.6208	22.2087	NA	NA	NA	NA	NA	25.8303	23.1034	23.3087	NA	NA	NA	NA	NA	NA	NA	24.6766	24.8795	24.2565	23.8991	23.7049	23.6118	NA	NA	23.5047	NA	23.7126	NA	NA	24.5992	NA	23.7479
A0MZ66;A0MZ66-3;A0MZ66-6;A0MZ66-4;A0MZ66-2;A0MZ66-7	Shootin-1	KIAA1598	26.5945	28.3618	29.73	28.9194	29.5619	29.1773	28.9866	27.3332	28.7871	29.8221	29.2709	25.3846	24.4048	26.0813	26.4996	28.1772	27.4294	26.8559	24.4939	25.4979	28.2321	28.063	27.2712	25.4334	26.7246	NA	27.7109	25.6731	27.8796	25.5108	25.2753	28.7595	28.3373	28.4595	27.2598	25.1832	28.9244	29.8077	28.9075	29.4799	28.9155	28.1194	29.3587	28.1707	27.4253	NA	27.3246
A0PJW6;G5EA27;H0YCK4	Transmembrane protein 223	TMEM223	22.5356	23.5829	22.7026	NA	26.1787	NA	NA	25.9935	NA	NA	NA	24.6438	NA	26.0899	24.4745	NA	NA	NA	24.7911	22.7307	NA	NA	23.9764	25.9441	24.6683	NA	24.4839	24.3887	NA	24.6112	23.1259	23.6389	NA	24.389	24.2598	NA	NA	NA	NA	NA	21.9762	NA	NA	NA	NA	NA	NA
A0PJX8	Transmembrane protein 82	TMEM82	26.6518	NA	25.3536	24.3502	NA	25.6818	NA	NA	NA	24.5835	NA	24.4347	20.6759	NA	NA	NA	24.6367	20.9684	NA	NA	NA	NA	NA	20.9043	23.4074	NA	24.0005	23.5878	25.7756	22.505	24.0896	25.0167	NA	22.7093	24.3873	NA	25.0871	25.4415	21.6087	23.0686	25.6576	NA	26.091	24.561	24.942	NA	25.3355
A1IGU5;D6RJH4	Rho guanine nucleotide exchange factor 37	ARHGEF37	22.1236	NA	NA	NA	22.0652	NA	NA	NA	22.1237	NA	NA	NA	NA	NA	NA	NA	NA	NA	NA	NA	NA	NA	23.1514	NA	23.0464	NA	NA	NA	23.6457	NA	NA	NA	NA	NA	NA	NA	NA	NA	NA	NA	NA	22.4595	NA	NA	NA	NA	NA
A1L0T0;M0R026;M0QZX5;E9PJS0;E9PL44;M0R1B5;E9PNL1	Acetolactate synthase-like protein	ILVBL	30.2946	30.1017	29.0792	30.7283	29.4519	29.7884	29.4117	25.0058	29.8998	29.9684	29.4018	28.2562	27.2335	26.1902	29.7268	29.8345	28.6257	28.9757	29.2166	29.1272	31.3914	29.2494	29.3467	29.4423	29.9331	NA	28.8169	29.648	30.5113	30.4606	29.839	29.2483	27.8073	29.8682	30.0738	25.4435	29.8995	30.3715	29.7546	29.6954	30.7037	29.6001	29.4748	30.4158	29.7064	NA	29.958
A1L170;A1L170-2;F8W6W0;H7C2G1	Uncharacterized protein C1orf226	C1orf226	NA	NA	24.574	NA	NA	NA	NA	NA	24.9603	NA	NA	NA	NA	NA	NA	NA	NA	NA	NA	NA	NA	NA	NA	NA	NA	NA	NA	NA	NA	NA	NA	NA	NA	24.1499	NA	NA	NA	NA	NA	25.3001	NA	NA	24.0779	22.9576	NA	NA	NA
A1L188	Uncharacterized protein C17orf89	C17orf89	23.4153	24.6915	23.6786	25.0589	24.6977	NA	23.4589	26.9294	24.0359	24.1215	24.7042	26.4142	NA	25.9182	25.4412	26.0229	23.921	24.2684	27.0502	25.327	24.6973	NA	25.2362	26.3024	NA	NA	NA	NA	23.3745	24.1082	NA	25.8062	NA	24.7465	23.622	NA	23.4914	NA	23.1446	24.8817	23.9248	24.542	24.7785	23.9488	NA	NA	23.5041
A1L390;A1L390-3;A0A0U1RR71;G3V311;A1L390-2;G3V3I3;G3V278	Pleckstrin homology domain-containing family G member 3	PLEKHG3	NA	NA	NA	NA	NA	NA	23.1426	NA	NA	NA	21.2699	NA	NA	20.3421	NA	20.9421	23.0386	NA	NA	23.9441	NA	22.5067	21.0067	NA	NA	NA	21.9064	NA	NA	NA	NA	NA	NA	21.1384	NA	NA	NA	NA	NA	NA	NA	NA	NA	NA	NA	NA	21.0616
A1L4H1;A1L4H1-2;M0QZ17	Soluble scavenger receptor cysteine-rich domain-containing protein SSC5D	SSC5D	NA	NA	NA	NA	23.7131	23.6701	28.9057	NA	NA	NA	22.6988	NA	NA	NA	NA	NA	23.2228	NA	NA	NA	21.7319	25.2416	NA	NA	23.0198	NA	NA	25.5213	23.7668	NA	NA	NA	22.3979	NA	NA	NA	NA	22.8664	24.9888	NA	NA	23.5331	22.1093	NA	NA	NA	24.1538
A1X283;G3V144;A0A1B0GUF2;H0YAU1	SH3 and PX domain-containing protein 2B	SH3PXD2B	NA	24.4672	24.8816	25.0029	24.1082	NA	27.0136	23.1476	23.2485	24.3482	NA	27.2157	NA	26.981	26.0913	NA	26.1308	25.5366	23.8666	25.9276	22.9795	27.3817	NA	23.9752	26.4019	NA	29.173	24.5196	24.4679	24.814	NA	NA	28.3236	NA	NA	NA	23.3842	24.1642	25.2319	23.4486	22.7592	NA	21.8819	22.7745	NA	NA	24.6805
A2A274;Q99798	Aconitate hydratase, mitochondrial	ACO2	32.2263	33.1828	33.2084	32.7373	32.3659	32.8938	32.6949	33.1174	33.8973	32.3877	32.4045	34.5843	31.4577	33.2015	33.3942	34.2506	33.3388	33.9361	35.5463	33.9877	33.0439	32.1943	33.9703	34.4363	32.6434	31.7658	33.4141	33.1822	33.0978	34.2876	32.3382	32.4017	33.5398	33.0025	33.0297	34.6919	32.424	32.9387	32.6438	33.0392	33.1655	32.9402	33.5072	32.8869	32.4358	32.1243	33.1802
A2A2G4;Q9Y672;S4R350;A0A3B3IS62;A0A3B3ITD6;A0A3B3ITI5	Dolichyl pyrophosphate Man9GlcNAc2 alpha-1,3-glucosyltransferase	ALG6	26.8931	26.5438	26.3556	26.3309	26.4545	25.6778	26.0387	25.6088	26.2804	26.5261	26.6634	NA	NA	NA	27.642	27.6985	26.0901	28.6434	28.0408	NA	28.2737	26.3502	27.0205	28.634	27.0672	NA	26.0905	24.3183	25.1315	26.8179	NA	26.4408	NA	27.5351	26.485	NA	25.9577	25.3318	24.5331	25.0404	26.7023	25.5685	26.0438	25.8438	25.4338	NA	27.3311
A2A2Q9;Q9Y312	Protein AAR2 homolog	AAR2	NA	21.8022	24.258	24.0094	22.9062	NA	22.8935	NA	21.8364	23.5177	23.219	NA	NA	NA	23.9362	NA	25.1441	25.3155	NA	24.4155	23.1691	24.6445	NA	NA	24.979	NA	NA	NA	23.8886	NA	NA	NA	NA	23.4585	NA	NA	23.5768	NA	NA	NA	NA	NA	NA	23.7822	NA	NA	23.8648
P04156;A2A2V1;X6RKS3	Major prion protein	PRNP	NA	24.3184	23.4092	22.8716	23.2321	22.9641	25.1813	23.851	NA	21.4041	NA	NA	22.739	25.7814	NA	23.0369	22.0801	NA	NA	22.8536	NA	21.4695	NA	NA	23.107	NA	NA	NA	NA	NA	NA	NA	NA	23.8775	22.9599	NA	23.7952	22.453	24.6177	23.3182	22.4031	NA	22.6441	NA	NA	NA	NA
A2A3R5	40S ribosomal protein S6	RPS6	NA	NA	NA	NA	NA	NA	NA	NA	NA	NA	NA	NA	NA	NA	NA	NA	NA	NA	NA	NA	NA	NA	NA	NA	NA	NA	NA	NA	NA	NA	NA	NA	NA	NA	NA	NA	NA	NA	NA	NA	NA	NA	NA	NA	NA	NA	NA
A2AAZ0;Q5Y7D6;Q5SU54;A2AAY8		HLA-DQB1	25.2468	26.1294	27.9253	23.2757	NA	25.0543	28.7552	NA	NA	23.8354	25.3142	24.9849	27.7619	NA	29.6462	NA	NA	27.6044	24.3158	NA	24.7488	NA	NA	NA	NA	NA	24.1954	25.3008	NA	NA	NA	27.5469	25.0503	25.1131	24.6766	NA	26.7252	NA	NA	23.9615	23.9942	26.0633	NA	24.1485	23.805	NA	NA
A2ACR1;P28065-2;P28065;A0A0G2JJA7;A2ACR0;A0A0G2JJQ0;A0A0G2JJ13;A0A0G2JHI2	Proteasome subunit beta type;Proteasome subunit beta type-9	PSMB9	26.8959	27.8728	27.756	27.5033	27.8857	27.1158	28.7536	27.4928	26.3099	28.1076	27.7042	NA	27.1004	28.8362	26.9182	27.4707	27.3555	26.4192	NA	27.251	25.3651	27.7312	27.9997	26.852	27.3536	NA	29.7802	27.7007	26.7221	25.611	28.0739	26.4373	29.7859	27.5365	27.1355	23.6105	28.8632	27.804	28.8235	28.4419	27.4898	27.5992	27.0297	27.8271	26.5972	NA	28.4518
A2IDA3;P29372-5;P29372-4;P29372-2;P29372	DNA-3-methyladenine glycosylase	MPG	NA	22.7545	22.1588	NA	23.5821	NA	23.7772	NA	23.6379	NA	23.6892	NA	24.7675	23.7975	23.8293	NA	24.1304	NA	NA	23.9153	NA	NA	NA	NA	25.1287	NA	24.4584	NA	NA	NA	NA	22.325	22.7244	23.8617	NA	NA	NA	NA	23.1397	NA	NA	NA	23.327	23.4352	NA	NA	23.1813
A2IDC6;Q13084;Q4TT37;A2IDC7	39S ribosomal protein L28, mitochondrial	MRPL28	25.8435	27.776	26.185	25.543	24.8959	26.5007	25.3356	26.9266	25.1379	26.5576	26.2622	NA	NA	27.7211	28.6064	26.8956	26.7474	26.6005	29.1295	29.3516	28.6376	27.21	27.3254	29.0147	26.7807	NA	24.7228	26.724	26.8711	28.3005	28.1445	27.831	21.6314	27.7872	25.4557	27.661	25.3619	26.1622	26.1342	25.4646	25.865	25.2964	26.0934	24.9889	25.7871	NA	27.2334
A2RRP1;A2RRP1-2;H0Y5G7;H7BZR3;H7C1U4;H7C1Y9;H7C007;H7BZU5;C9JCM7	Neuroblastoma-amplified sequence	NBAS	28.9582	28.2918	26.2831	28.4143	27.5391	27.4855	26.9395	29.2848	28.4442	27.3212	28.4684	NA	24.5014	26.5225	27.7154	28.2729	28.5293	25.3766	27.6927	26.8582	27.7161	25.3955	27.0799	24.2717	28.8375	NA	26.1217	28.7528	28.5094	27.8474	26.7766	28.9223	24.5654	29.1331	29.1883	25.2107	26.7062	27.1856	27.7494	26.0277	27.7272	28.3723	26.6569	26.8959	27.1602	NA	27.7358
A2RTY3-5;A2RTY3-4;A2RTY3-3;A2RTY3	Protein HEATR9	HEATR9	NA	NA	22.3298	NA	NA	NA	NA	NA	NA	NA	NA	NA	NA	NA	NA	NA	NA	NA	NA	NA	NA	NA	NA	NA	NA	NA	NA	NA	NA	NA	NA	NA	NA	NA	NA	NA	NA	NA	NA	NA	NA	23.7926	NA	NA	NA	NA	NA
H0YAY3;E9PF32;A2RUS2-2;A2RUS2;E5RHH2;E5RI43;H0YBH5;E5RJ42;E5RIR7;B3KRG7;A2RUS2-4	DENN domain-containing protein 3	DENND3	26.3808	25.0754	23.8374	23.2953	NA	24.0124	28.0804	NA	NA	NA	26.6476	NA	NA	25.2374	26.7172	NA	25.0645	27.2612	NA	25.4738	NA	23.8773	25.77	25.486	24.6635	NA	23.266	25.8777	22.9281	NA	23.4839	24.7775	22.9685	NA	25.8175	20.1229	23.9778	NA	24.6478	24.2143	NA	25.0254	25.3846	NA	NA	NA	26.7332
A2VDF0;X6R6T9;X6RK00;A2VDF0-2	Fucose mutarotase	FUOM	NA	NA	26.5806	26.1214	27.5795	26.1754	NA	NA	23.3685	27.5279	22.0801	NA	NA	NA	NA	26.6014	NA	25.0831	NA	23.274	NA	22.0482	23.2476	NA	NA	NA	24.9971	NA	NA	25.8056	NA	NA	NA	23.4463	22.2515	NA	28.9718	28.4436	25.667	25.8548	28.6424	22.2045	27.6355	28.9237	NA	NA	22.3926
A3KMH1;A3KMH1-3;A3KMH1-2	von Willebrand factor A domain-containing protein 8	VWA8	29.3218	30.885	30.1747	30.1496	29.9047	30.3558	28.6266	30.8719	32.3489	30.789	30.4299	32.2716	25.5124	29.5044	31.5608	31.657	30.9536	31.8762	31.9384	32.3219	31.1393	29.8829	31.2992	33.0542	30.2795	NA	30.4927	28.9445	30.667	31.514	30.6487	29.3722	25.9895	31.5232	30.2056	28.019	29.8109	30.7032	30.0018	30.6701	30.955	30.1229	30.826	30.9957	30.9429	NA	30.3814
A3KN83-3;A3KN83-2;A3KN83;A3KN83-4;K7ES28;Q9Y2G9-3;Q9Y2G9	Protein strawberry notch homolog 1;Protein strawberry notch homolog 2	SBNO1;SBNO2	24.5324	NA	24.8779	24.9864	24.9447	25.1323	NA	NA	NA	25.4738	25.0111	NA	NA	NA	25.2619	24.2872	25.415	NA	NA	24.2962	NA	25.9335	25.82	24.5499	26.3147	NA	26.0425	NA	NA	NA	NA	25.3933	25.6019	NA	NA	27.5275	NA	NA	NA	NA	NA	25.1749	NA	NA	25.5611	NA	24.8185
A4D1E9;A4D1E9-2;C9J8R7;C9JNI1;C9JEQ8;F8WBY0;F8WCN4;F8WBB5;A4D1E9-3	GTP-binding protein 10	GTPBP10	23.8049	27.1441	27.6043	25.1952	26.344	25.6238	NA	26.3965	26.9626	26.8795	25.6494	26.8633	24.4865	25.0888	28.4617	27.2821	26.5128	25.217	28.0336	29.706	27.6988	24.975	27.1786	27.1421	25.763	NA	25.2977	26.5777	25.5724	27.4435	25.6615	27.2433	25.6723	29.0534	25.4805	24.1355	24.2467	24.6518	24.8925	22.5415	24.1837	24.8202	24.5095	25.4875	24.9012	NA	25.8188
A4D1P6;C9J1X0;A4D1P6-2;A4D1P6-3	WD repeat-containing protein 91	WDR91	25.9871	25.8627	27.0419	24.4463	25.4481	25.392	27.0265	25.4125	27.0744	25.2458	25.2752	NA	NA	25.9056	26.7069	25.0816	26.0708	26.4486	23.4507	25.4221	23.7678	26.8904	26.3388	NA	26.5912	NA	26.7841	25.4365	25.093	25.3236	25.6248	24.8475	26.219	24.7328	25.269	25.0799	25.9107	25.0402	26.5337	24.6454	25.8782	25.4943	23.9494	25.9357	24.6118	NA	25.1966
C9J7X6;A4D1U4	Protein LCHN	KIAA1147;LCHN	22.9058	NA	NA	NA	NA	NA	22.2023	22.0387	NA	NA	NA	NA	NA	NA	NA	NA	24.4817	NA	NA	NA	NA	NA	22.3605	NA	NA	NA	NA	NA	NA	NA	NA	NA	NA	23.3193	NA	NA	NA	NA	NA	NA	NA	NA	NA	NA	NA	NA	NA
A4FU01-4;A4FU01;A4FU01-3;A4FU01-2;A4FU01-6;A4FU01-5	Myotubularin-related protein 11	MTMR11	NA	23.5472	24.3518	24.5568	NA	23.9271	NA	NA	NA	22.9316	24.8917	NA	NA	NA	24.6299	NA	25.8826	NA	NA	NA	25.602	24.728	NA	NA	24.8774	NA	NA	NA	26.0985	NA	NA	NA	NA	NA	NA	NA	25.5369	NA	24.1703	25.0032	22.7811	28.8079	24.8352	25.5653	24.6959	NA	24.9856
A5A3E0	POTE ankyrin domain family member F	POTEF	NA	NA	NA	NA	NA	NA	NA	NA	NA	NA	NA	NA	NA	NA	NA	NA	NA	NA	NA	NA	NA	NA	NA	NA	NA	NA	NA	NA	NA	NA	NA	NA	NA	NA	NA	NA	NA	NA	NA	NA	NA	NA	NA	NA	NA	NA	NA
A5YKK6-2;A5YKK6;A5YKK6-3;A5YKK6-4;H3BMZ2;H3BNB1;H3BVC9;H3BTH2;H3BT18;H3BU44;H3BPF1;H3BR89;H3BMH0	CCR4-NOT transcription complex subunit 1	CNOT1	28.2342	28.2593	29.6562	26.4086	29.1091	27.7273	28.8544	26.4555	28.5013	28.531	29.7208	25.6156	26.7397	27.1965	29.5271	27.2938	29.1681	26.9724	27.0696	27.8323	27.6748	26.8617	27.8383	25.1269	29.6295	NA	28.8298	28.4575	27.524	25.9853	27.2113	28.5677	29.2284	29.4071	27.7631	26.0771	27.599	27.8361	28.5461	26.4774	25.6137	26.9401	25.1801	26.9922	28.0008	NA	28.6802
A6NC48;Q10588;Q10588-2;H0Y984;H0Y8G4;H0Y9Q9	ADP-ribosyl cyclase/cyclic ADP-ribose hydrolase 2	BST1	26.0537	28.1898	24.712	25.0003	28.3762	29.1646	29.7994	NA	25.9525	24.1565	25.7697	NA	NA	27.4979	28.0914	27.821	26.717	25.7627	23.4742	26.7647	24.4955	27.3236	27.7838	23.6688	27.2052	NA	27.0807	31.2467	NA	23.4164	24.2287	27.4558	29.1999	25.9996	27.502	26.7281	27.6371	26.7402	29.0538	25.2009	24.0554	24.8244	25.2842	24.9736	24.8425	NA	24.9788
A6NC98;A6NC98-4;A6NC98-2;H7BY33;A6NC98-5;A6NC98-3	Coiled-coil domain-containing protein 88B	CCDC88B	25.0095	25.8971	24.5512	NA	NA	NA	NA	NA	NA	NA	25.5314	NA	NA	28.3664	NA	NA	NA	NA	NA	NA	NA	NA	28.1783	25.951	25.409	NA	25.3728	24.0625	23.2765	23.9634	25.1614	NA	27.5884	24.5517	26.0629	24.1459	NA	22.6698	21.814	NA	NA	NA	NA	NA	NA	NA	25.4685
H3BTL1;Q9GZQ8;A6NCE7	Microtubule-associated proteins 1A/1B light chain 3B;Microtubule-associated proteins 1A/1B light chain 3 beta 2	MAP1LC3B;MAP1LC3B2	23.3279	24.6745	24.1678	NA	26.3904	24.8109	25.834	NA	23.649	24.1389	25.0705	NA	NA	25.0193	24.7967	23.5123	25.1634	24.8512	24.4257	NA	NA	NA	24.7147	NA	24.7141	NA	24.2556	25.8365	NA	NA	26.3455	23.8067	23.6257	23.8583	24.0951	NA	24.3347	22.7179	25.2809	23.8016	22.2136	NA	22.9537	24.2572	23.2108	NA	NA
A6NCS6	Uncharacterized protein C2orf72	C2orf72	26.3672	26.2016	26.6599	24.6527	26.3569	25.9963	26.7833	29.8724	26.4409	26.1458	NA	27.3966	25.9483	25.443	26.1949	26.5606	25.2002	25.3459	26.068	23.399	26.1426	26.2976	25.6285	26.9903	24.8251	NA	24.7859	24.7563	25.9663	25.8837	25.5702	24.6146	23.0436	27.005	27.4164	24.0391	26.0667	27.3504	25.6599	26.1064	26.301	25.4761	27.9262	27.5779	25.8181	NA	26.1445
A6ND91;A6ND91-2;M0QZ80;M0QYD4	Putative L-aspartate dehydrogenase	ASPDH	30.8726	27.7351	25.6142	27.917	29.1225	28.2595	26.0701	29.5626	28.7178	30.4977	29.1123	27.8481	23.0171	NA	26.8257	28.443	25.0758	26.3387	22.7444	27.4338	27.2649	29.4565	28.0566	27.309	30.3347	NA	24.9114	25.4142	30.3731	30.4178	25.2281	25.7004	24.3718	25.6573	30.146	29.1213	30.9537	30.9766	28.9276	31.3295	31.9021	31.6735	30.0475	31.6837	31.3072	21.4708	29.2611
A6NDB9;K7EKN5	Paralemmin-3	PALM3	22.7781	NA	22.1784	24.619	25.8841	25.4752	24.9017	24.5929	24.6551	26.7434	24.5703	NA	21.7333	24.0299	21.8778	24.4834	22.6181	NA	NA	24.1312	24.8126	24.5448	NA	24.72	24.1731	NA	24.9115	NA	25.3315	24.237	NA	23.1683	NA	23.6114	25.5982	25.8555	29.2129	29.0588	24.9647	28.3051	29.5535	26.9925	29.3501	29.1068	26.8132	NA	26.4505
J3KQ82;J3KPK3;P0DJD3-2;P0C7P1-2;Q15415;P0DJD4;P0DJD3;P0C7P1;A6NEQ0;A6NDE4;P0DJD3-3;Q15415-2;F2Z2U1	RNA-binding motif protein, Y chromosome, family 1 member A1;RNA-binding motif protein, Y chromosome, family 1 member D;RNA-binding motif protein, Y chromosome, family 1 member F/J;RNA-binding motif protein, Y chromosome, family 1 member C;RNA-binding motif protein, Y chromosome, family 1 member E;RNA-binding motif protein, Y chromosome, family 1 member B	RBMY1J;RBMY1E;RBMY1A1;RBMY1D;RBMY1F;RBMY1C;RBMY1B	NA	NA	NA	NA	NA	24.4373	NA	NA	NA	NA	NA	NA	NA	NA	NA	NA	NA	NA	NA	NA	NA	NA	NA	NA	NA	NA	NA	NA	NA	NA	NA	NA	NA	NA	NA	NA	NA	NA	NA	NA	NA	NA	NA	NA	NA	NA	NA
A6NDG6;H3BV17	Phosphoglycolate phosphatase	PGP	25.0784	NA	26.0291	27.4084	26.6136	25.4113	26.1701	NA	27.0865	26.8094	27.0665	NA	26.6763	26.5343	22.5925	25.0848	24.202	24.1791	NA	24.6907	NA	25.2046	25.4132	NA	25.3182	NA	26.5923	NA	NA	25.5064	26.8526	25.0307	25.5031	24.2392	25.6963	NA	25.4842	25.4237	25.5133	25.7233	26.5555	25.5837	25.1695	25.1233	23.9278	NA	25.0056
A6NDU8;A0A0C4DGW6	UPF0600 protein C5orf51	C5orf51	NA	NA	NA	24.7307	24.9806	NA	24.7599	NA	24.6947	23.8554	NA	NA	NA	NA	NA	NA	24.6643	NA	NA	NA	22.7671	NA	NA	NA	NA	NA	NA	NA	24.116	NA	NA	NA	NA	NA	NA	NA	NA	NA	NA	NA	NA	NA	23.7821	NA	NA	NA	NA
A6NEM2;P51610-4;P51610-2;P51610;P51610-3;H7C1C4	Host cell factor 1;HCF N-terminal chain 1;HCF N-terminal chain 2;HCF N-terminal chain 3;HCF N-terminal chain 4;HCF N-terminal chain 5;HCF N-terminal chain 6;HCF C-terminal chain 1;HCF C-terminal chain 2;HCF C-terminal chain 3;HCF C-terminal chain 4;HCF C-terminal chain 5;HCF C-terminal chain 6	HCFC1	27.1721	27.8165	29.3781	26.6573	27.4186	27.4744	28.1348	31.0592	28.4166	27.7821	28.9616	28.876	25.9806	30.4563	27.9039	27.0026	27.9649	23.6593	23.3087	28.0014	26.0016	28.5036	27.8547	26.5399	29.1234	NA	30.2765	27.9245	28.1109	25.55	27.2621	29.1003	30.6904	28.2505	27.0873	28.5161	27.3865	27.6725	28.5724	27.6767	26.6334	26.5496	26.9965	26.8531	26.6431	NA	27.1192
A6NFQ2-2;A6NFQ2;Q8N1I1;A0A1B0GVM2;A6NFQ2-3	TRPM8 channel-associated factor 2	TCAF2	NA	NA	NA	NA	NA	NA	NA	23.2131	NA	NA	NA	NA	NA	NA	24.898	NA	NA	NA	NA	NA	NA	NA	23.898	NA	NA	NA	NA	23.1275	NA	NA	NA	NA	NA	NA	22.8918	NA	NA	NA	NA	NA	NA	NA	NA	NA	NA	NA	NA
A6NMH6;A6NFQ9;F8W8I8;Q92599-2;Q92599-4;Q92599;A0A087X142;Q92599-3;C9JV02;C9J4G8;A0A0A0MRP8	Septin-8	2008-09-01	24.9562	27.4029	28.7398	26.3121	28.9315	26.7465	28.696	23.7401	27.9952	27.5527	26.9653	25.5968	27.3033	26.0827	28.0904	26.4054	27.294	28.0245	NA	28.4278	22.5396	26.6819	26.0696	NA	27.3024	NA	25.1765	28.7652	25.7162	26.2674	24.7929	27.5266	28.5468	25.8822	25.9983	NA	27.4165	27.5724	30.3063	27.9586	25.7385	25.1465	26.4183	25.8715	25.8925	NA	27.7412
A6NFY7	Succinate dehydrogenase assembly factor 1, mitochondrial	SDHAF1	NA	NA	NA	NA	NA	NA	NA	NA	NA	22.9945	NA	NA	NA	NA	NA	NA	NA	NA	NA	NA	24.977	NA	NA	NA	NA	NA	NA	NA	NA	NA	NA	NA	NA	NA	NA	NA	NA	NA	NA	NA	NA	NA	NA	NA	NA	NA	NA
K7EIJ0;K7ENL2;A6NG10;K7EMC9;Q969T9;Q969T9-2;K7EIN1;K7ESN4;K7EIK1	WW domain-binding protein 2	WBP2	26.0539	25.948	26.9477	27.1742	27.2289	25.7026	26.866	27.3799	25.4532	25.6431	27.5242	26.8723	27.7553	28.4961	26.7852	27.1742	26.7317	26.0915	24.4153	26.7878	NA	27.322	26.3208	27.0472	27.7829	NA	27.3909	NA	27.1248	25.9374	28.0104	27.5891	27.623	25.375	26.1591	25.8783	25.9554	25.9851	26.5317	27.5132	25.4212	27.1393	26.7759	25.267	27.93	NA	25.3201
A6NGJ0;P51808;F2Z328	Dynein light chain Tctex-type 3	DYNLT3	24.4728	25.3373	26.4456	27.681	26.3634	26.8458	26.5172	26.9254	25.7443	24.5044	25.9232	26.162	NA	25.8379	23.5762	26.2542	25.9669	NA	NA	25.0066	NA	NA	24.8657	23.4672	25.6524	NA	25.0686	26.3368	25.064	NA	NA	26.3897	26.5622	25.3584	24.7851	24.3546	25.4849	25.2074	26.8593	24.6977	24.6882	24.8725	24.6883	25.2523	NA	NA	24.9254
A6NGP5;Q9H910;Q9H910-3;H3BU16;H3BMV3;Q9H910-2;H3BMT0;H3BTV5;H3BMM8;B4E1P3	Hematological and neurological expressed 1-like protein	HN1L	NA	NA	26.481	NA	25.0286	25.5779	25.5805	NA	26.66	26.2009	25.105	NA	NA	27.3993	NA	NA	NA	NA	NA	24.2892	NA	25.7754	NA	NA	NA	NA	26.1717	NA	NA	NA	NA	NA	NA	NA	NA	NA	24.939	26.2883	25.0734	26.3823	25.926	NA	26.1346	25.5955	NA	NA	NA
A6NGW1;O95070;C9JST7;E9PIZ0;E9PS11	Protein YIF1A	YIF1A	24.4497	26.5997	NA	24.7053	24.7642	NA	24.2437	27.8486	NA	24.8815	25.5917	NA	NA	25.0113	27.4493	NA	25.9354	25.7959	NA	24.7326	26.1566	26.5282	26.9587	23.7407	25.9227	NA	25.8231	26.119	24.9105	24.5834	NA	26.0778	NA	27.0282	25.4808	25.1598	NA	24.8779	NA	24.0675	24.618	26.3445	NA	NA	23.4959	NA	25.4135
A6NH11	Glycolipid transfer protein domain-containing protein 2	GLTPD2	26.2961	26.1299	24.755	NA	26.7809	24.9855	NA	NA	25.4398	25.3284	NA	NA	NA	NA	NA	NA	24.6881	25.7908	NA	NA	27.6141	NA	24.5065	26.0552	24.9996	NA	NA	NA	25.6413	NA	NA	26.3795	NA	27.2728	26.4265	NA	25.6668	25.4531	NA	24.9898	25.3237	NA	25.5236	NA	26.167	NA	26.1539
A6NHN7;A6NHB5;Q14202-2;Q14202;A6NL54;Q14202-3	Zinc finger MYM-type protein 3	ZMYM3	23.3588	23.9503	25.1407	22.5369	23.6127	23.7966	24.7426	24.0271	23.6347	NA	23.3456	NA	NA	NA	22.5528	NA	24.0968	NA	NA	22.8715	24.9686	24.087	NA	NA	25.9086	NA	NA	NA	24.2178	23.7426	NA	22.6807	22.5997	23.8168	NA	NA	NA	23.2693	22.9682	NA	NA	24.5234	NA	23.1972	NA	NA	23.8046
A6NHL2-2;A6NHL2	Tubulin alpha chain-like 3	TUBAL3	23.5347	NA	22.5849	22.0806	22.0615	23.2293	NA	NA	NA	NA	23.8633	NA	NA	NA	NA	NA	NA	NA	NA	NA	NA	NA	NA	NA	23.5751	NA	NA	23.9631	NA	NA	NA	24.0157	NA	24.9277	23.7218	NA	22.3359	21.8296	23.3156	NA	NA	22.3236	22.8345	22.957	NA	NA	NA
A6NHQ2	rRNA/tRNA 2-O-methyltransferase fibrillarin-like protein 1	FBLL1	25.702	27.4521	26.8184	27.0512	25.965	25.9448	25.5008	NA	26.4578	26.5459	26.4091	25.3878	NA	28.0322	24.7733	25.9655	25.281	26.7024	22.073	26.3284	24.1211	27.7814	NA	NA	25.7634	NA	27.1777	27.446	25.9763	27.1222	25.8209	26.5446	26.963	28.9593	25.6644	NA	26.5385	25.6077	26.9044	25.624	22.0271	26.2089	26.4176	26.0435	25.8727	NA	25.0365
A6NHR9;A6NHR9-2;J3KTL8;A6NHR9-3;A0A2R8YCU7;A0A2R8YE92;J3KTK7;J3KRK8	Structural maintenance of chromosomes flexible hinge domain-containing protein 1	SMCHD1	24.8324	29.4583	29.3706	26.4349	26.8719	27.9154	26.5507	29.8896	25.7214	26.1025	28.5782	27.5974	26.9832	29.2703	28.051	26.1246	27.9479	24.9973	24.7834	26.8722	26.7214	27.0376	26.813	26.5167	28.7303	NA	27.6396	29.3456	27.2167	24.4832	27.6847	28.6813	30.1769	26.1231	25.1837	24.5554	25.4614	25.6996	27.1553	25.2628	25.6491	23.7201	26.4443	23.7464	24.6327	NA	26.4138
A6NI72	Putative neutrophil cytosol factor 1B	NCF1B	NA	NA	NA	NA	NA	NA	NA	NA	NA	NA	24.0652	NA	NA	NA	NA	NA	NA	NA	NA	23.4473	NA	NA	NA	NA	NA	NA	NA	NA	NA	NA	NA	NA	NA	NA	NA	NA	NA	NA	NA	NA	NA	NA	NA	NA	25.6974	NA	NA
A6NIH7	Protein unc-119 homolog B	UNC119B	NA	NA	24.6524	23.495	23.4443	NA	25.3776	NA	NA	23.5816	NA	NA	NA	NA	NA	NA	24.8655	NA	NA	NA	NA	NA	NA	NA	24.3923	NA	24.3826	NA	NA	23.3736	NA	NA	NA	NA	NA	NA	NA	23.0733	NA	NA	24.2821	NA	23.8165	NA	NA	NA	23.3556
A6NIT2;A6NMN0;P46020-3;P46020-2;P46020	Phosphorylase b kinase regulatory subunit alpha, skeletal muscle isoform	PHKA1	26.092	25.4085	23.6902	23.0459	22.5605	23.3941	NA	26.9293	22.4379	22.1992	NA	23.1947	NA	22.7215	21.1415	23.1008	22.7347	24.1923	21.3596	21.2886	22.133	21.9449	22.3306	21.4167	23.1581	NA	26.3032	NA	20.7302	NA	25.0928	NA	22.4392	23.8149	23.1162	NA	23.4634	23.0986	23.8667	24.6464	23.5265	20.9521	NA	22.3505	NA	NA	24.6239
Q5JSL3;A6NIW2;A0A0J9YW64	Dedicator of cytokinesis protein 11	DOCK11	23.1377	24.6317	NA	22.6848	24.5785	23.619	26.8209	NA	24.2209	23.3541	23.9264	NA	25.2272	24.8035	25.2753	NA	25.6392	NA	NA	22.9467	NA	23.6066	24.6597	NA	26.2986	NA	23.7995	28.4153	22.9354	NA	NA	22.5382	27.0736	21.2218	22.3146	23.6063	25.08	24.3523	26.009	25.7514	25.2745	23.94	26.0315	24.3231	22.2397	NA	25.0144
A6NJ78;A0A0U1RR76;A6NJ78-2;A6NJ78-4;A0A0U1RRF2;B5MC64;A0A0U1RR64;A0A0U1RRD2;F8WD83;A6NJ78-3;P0C7V9	Probable methyltransferase-like protein 15	METTL15	NA	26.4893	24.6608	NA	24.1222	23.4737	23.7331	26.2524	NA	NA	25.4828	23.2644	NA	25.6579	25.9019	25.1555	24.712	26.1404	26.6266	26.6491	25.2077	24.0359	25.3051	25.1295	24.5024	NA	24.3137	23.2703	24.2621	NA	NA	24.3275	NA	26.2002	23.7078	NA	NA	NA	23.5388	23.5498	NA	22.3604	NA	22.696	25.5935	NA	24.8015
H7C348;A6NK44	Glyoxalase domain-containing protein 5	GLOD5	NA	NA	26.7294	NA	NA	24.7451	NA	NA	NA	NA	24.1359	24.0474	24.8874	NA	23.1057	22.3821	NA	23.471	25.403	24.6792	NA	25.7979	25.5062	NA	NA	NA	NA	NA	NA	NA	NA	NA	24.879	NA	23.661	26.1475	24.3762	NA	NA	25.2398	26.2554	27.848	26.0089	25.976	NA	NA	24.8767
A6NKF1-2	SAC3 domain-containing protein 1	SAC3D1	NA	NA	NA	NA	NA	NA	NA	NA	NA	NA	NA	NA	NA	NA	NA	NA	NA	NA	22.7455	NA	NA	NA	NA	NA	NA	NA	NA	NA	NA	27.2828	NA	NA	NA	NA	NA	NA	NA	27.6366	NA	NA	NA	NA	NA	NA	NA	NA	NA
J3KNE0;A6NKT7;Q7Z3J3	RanBP2-like and GRIP domain-containing protein 3;RanBP2-like and GRIP domain-containing protein 4	RGPD3;RGPD4	NA	NA	24.3913	24.0923	24.654	25.1498	NA	25.1723	25.3714	24.0824	24.5567	NA	NA	NA	NA	24.6499	23.4825	NA	NA	NA	NA	NA	23.6196	NA	NA	NA	NA	NA	23.6764	NA	NA	24.0679	NA	24.3653	24.45	NA	24.3974	NA	25.0272	23.2038	24.2713	25.9426	24.7193	23.9956	23.8844	NA	NA
A6NL68		SLC2A1	NA	NA	NA	NA	NA	NA	NA	NA	NA	NA	NA	NA	NA	NA	NA	NA	NA	NA	NA	NA	NA	NA	NA	NA	NA	NA	NA	NA	NA	NA	NA	NA	NA	24.7353	NA	NA	NA	NA	NA	NA	NA	NA	NA	NA	NA	NA	NA
A6NLH6;Q9P003	Protein cornichon homolog 4	CNIH4	23.9965	24.7157	25.527	26.6377	25.3962	25.3846	NA	NA	26.0697	26.0393	25.2294	NA	NA	24.3246	24.6436	25.7068	25.0784	24.2352	NA	NA	24.1091	23.9812	24.6428	27.0189	24.9513	NA	24.4446	24.883	24.7047	NA	24.7764	26.676	NA	27.3253	24.7221	NA	24.0909	24.8295	25.0687	25.0735	NA	23.8124	25.399	24.8893	24.451	NA	24.4396
A6NLP5;A6NLP5-2;E9PNF0	Tetratricopeptide repeat protein 36	TTC36	27.5024	23.146	22.614	NA	24.3065	25.1978	NA	23.0673	28.2491	26.329	26.0531	NA	NA	NA	NA	22.709	22.7204	22.7665	21.2438	NA	24.2981	24.9	NA	25.126	NA	NA	24.4187	NA	28.4988	25.8236	NA	22.4924	23.0634	23.6698	28.0034	NA	29.1129	27.8748	24.2816	29.5578	29.8644	27.9926	29.7142	29.0427	27.6958	NA	26.7826
E9PJK1;E9PRJ8;H0YDL9;H0YDJ9;E9PIF1;A6NMH8;P60033	Tetraspanin;CD81 antigen	CD81	29.0392	27.8784	27.902	26.3741	28.9183	28.9374	29.7004	NA	27.8677	28.1181	28.3581	26.9621	NA	NA	28.0047	27.9297	27.0252	28.7999	NA	26.9349	26.7819	28.1582	27.0717	26.5379	27.1948	28.1107	25.6809	31.568	28.5797	26.5474	27.5186	26.803	27.6834	29.0456	29.7736	NA	29.5595	29.2279	30.5284	28.6501	28.7195	28.5792	28.6881	28.8827	28.4706	NA	28.1109
A6NML8;K4DI95;C9J6U3;O60879-2;O60879-3;O60879	Protein diaphanous homolog 2	DIAPH2	27.7846	25.8234	26.6947	26.2984	28.2173	26.2363	26.6858	26.4669	29.6095	27.673	27.5962	NA	26.8847	26.1257	28.2547	25.7904	28.0673	25.6125	29.1398	27.5337	27.6989	24.9772	26.3065	27.6809	27.7479	NA	27.3161	26.3638	27.8848	27.1877	26.2233	28.0127	28.2852	28.2231	27.0635	27.6914	27.5331	27.7021	27.6357	28.1955	26.9986	27.7017	26.7603	27.2109	28.1394	NA	28.1774
A6NMQ3;Q5T5H1;O43768-2;O43768;O43768-9;O43768-3;O43768-4;A0A1W2PRU0;O43768-6;O43768-5;O43768-7;O43768-8	Alpha-endosulfine	ENSA	NA	NA	27.5332	NA	26.2618	25.5168	26.2503	NA	28.2235	25.6121	24.1548	NA	NA	28.6963	24.7443	23.6321	NA	23.5503	NA	NA	NA	NA	25.3859	NA	24.0119	NA	27.6457	NA	25.0876	NA	NA	NA	26.0117	24.2043	NA	26.1855	26.0196	26.4042	26.23	27.1444	27.1031	NA	26.0543	25.7746	NA	NA	23.0762
A6NMZ7;A6NMZ7-2;H0Y940;H0YA33	Collagen alpha-6(VI) chain	COL6A6	27.5379	NA	24.2351	NA	NA	24.1374	24.9151	NA	NA	20.3162	26.3957	23.3237	NA	NA	22.9654	23.3292	27.4908	23.965	NA	NA	21.7564	25.0406	23.3177	NA	24.0458	NA	27.8475	22.9766	27.3759	25.2681	24.4454	24.5834	23.4437	22.8618	26.3788	23	31.9838	23.223	26.0225	26.1857	22.17	29.0836	27.1644	29.7367	28.0078	NA	26.4676
A6NN40;Q2M3G4-2;Q2M3G4;C9JXU1	Protein Shroom1	SHROOM1	NA	23.5453	24.2838	25.2018	23.7152	23.7927	NA	NA	23.8072	23.0273	22.7662	NA	NA	NA	27.0222	NA	NA	NA	NA	22.9133	24.1416	NA	NA	NA	NA	NA	NA	NA	NA	NA	NA	NA	NA	26.3906	23.9477	24.7617	NA	23.1447	22.2359	NA	NA	22.9758	24.1158	23.5621	24.5337	NA	23.2083
A6NNK5;Q12888;Q12888-3;Q12888-2;C9JXV0;H7C3N7;H7BZY0;M0R142	Tumor suppressor p53-binding protein 1	TP53BP1	NA	NA	24.9526	24.0212	NA	24.248	26.7104	25.8242	25.3895	24.685	25.189	NA	NA	24.4489	NA	23.6804	23.9505	NA	NA	24.0341	NA	NA	NA	NA	25.0083	NA	NA	25.4783	NA	NA	NA	NA	24.5385	23.8458	NA	23.9723	24.7449	24.3941	24.1188	NA	NA	NA	24.9483	23.0009	23.8264	NA	NA
Q15257-2;A6PVN5;Q15257;Q15257-3;F6WIT2;Q15257-4;A6PVN9;Q5T949;Q5T948;Q68CR8;A6PVN6;A6PVN8;A6PVN7;C9IZ76;B7ZBQ0;B7ZBP9;H0Y6E5;B7ZBP7;B4DDQ6	Serine/threonine-protein phosphatase 2A activator	PPP2R4;DKFZp781M17165	28.9729	27.5219	28.9786	28.4098	28.9353	28.6999	29.4066	NA	28.9595	28.7779	29.4315	26.251	30.5762	29.3369	28.3081	28.5439	28.7223	28.545	26.5703	28.4115	28.1713	29.152	27.7993	27.9477	28.8531	22.5754	29.7861	27.2222	29.349	27.8425	29.8777	28.6368	29.4555	26.8858	28.7796	27.5635	29.0183	28.9281	29.3687	28.7092	28.6022	29.551	28.4575	28.6436	29.2772	NA	29.3056
A6PVP4;B7ZBQ3;Q9H944	Mediator of RNA polymerase II transcription subunit 20	MED20	25.2722	24.9599	NA	NA	NA	NA	NA	NA	NA	NA	24.4493	NA	NA	26.0792	NA	NA	NA	NA	23.7021	NA	NA	NA	NA	NA	NA	NA	NA	NA	NA	25.558	NA	NA	NA	NA	NA	NA	NA	23.9429	24.0917	NA	NA	NA	NA	NA	NA	NA	NA
S4R3H3;S4R393;S4R410;A7E2V4-5;A7E2V4;A7E2V4-3;A7E2V4-4;A7E2V4-2;S4R3B3;H7C453;H0YCW2;H7BZ52;S4R3U7;S4R3S6	Zinc finger SWIM domain-containing protein 8	ZSWIM8	21.9315	NA	22.3225	20.6983	20.1209	20.4634	18.0457	NA	20.4336	20.7547	NA	NA	NA	NA	21.9805	23.112	22.389	NA	NA	22.5548	23.9315	21.1666	22.1798	22.2288	NA	NA	22.3515	23.1272	24.1227	22.3307	23.5651	23.3079	NA	23.9606	21.3612	NA	NA	20.8796	21.913	NA	NA	NA	NA	21.9461	NA	NA	22.8638
A8CG34;Q96HA1;Q96HA1-2;A8CG34-2;Q96HA1-3;A6NF01	Nuclear envelope pore membrane protein POM 121C;Nuclear envelope pore membrane protein POM 121;Putative nuclear envelope pore membrane protein POM 121B	POM121C;POM121;POM121B	NA	NA	NA	NA	NA	NA	NA	NA	23.8302	NA	NA	NA	NA	NA	22.8751	21.9411	NA	NA	NA	24.7299	NA	NA	NA	NA	24.8306	NA	NA	NA	NA	NA	25.0876	NA	NA	NA	NA	NA	23.1631	NA	NA	NA	NA	NA	NA	NA	NA	NA	NA
A8K2U0;H0YGG5;A8K2U0-2	Alpha-2-macroglobulin-like protein 1	A2ML1	NA	NA	NA	23.4026	NA	NA	NA	NA	NA	NA	NA	NA	NA	NA	NA	NA	NA	23.4102	NA	NA	NA	NA	NA	NA	NA	NA	NA	NA	NA	NA	NA	26.0066	NA	NA	NA	NA	NA	NA	NA	NA	NA	NA	NA	NA	NA	NA	NA
P55145;A8K878;H7C2D6	Mesencephalic astrocyte-derived neurotrophic factor	MANF	26.7943	29.9147	30.8725	30.6276	30.299	30.4122	30.1042	28.0896	28.9871	30.2932	27.8893	29.6265	NA	30.4881	30.4615	30.6224	28.9461	30.5079	30.2516	29.1669	30.7938	28.7954	29.9255	29.9617	29.4586	NA	29.5381	30.5192	27.2773	30.1031	30.4321	30.2249	31.0303	30.2443	29.4942	27.9443	29.6512	29.5892	30.1218	31.5633	29.8944	27.2354	30.9375	29.6317	27.3456	NA	27.5436
A8MRB1;P04271	Protein S100-B	S100B	NA	24.4644	23.5799	NA	25.2764	NA	25.3358	NA	NA	NA	NA	NA	NA	NA	24.1231	NA	23.2221	NA	NA	NA	NA	NA	24.2356	NA	23.4744	NA	NA	23.2302	NA	24.3796	NA	NA	NA	NA	NA	NA	NA	NA	NA	NA	NA	NA	23.6247	NA	NA	NA	NA
P49840;A8MT37;M0QYV0	Glycogen synthase kinase-3 alpha	GSK3A	26.7167	26.3625	26.5985	26.286	27.0931	26.4078	25.2648	NA	26.3948	25.6103	NA	NA	NA	NA	25.7583	30.1745	27.0626	NA	26.4631	26.1076	NA	NA	26.9668	NA	27.1723	NA	NA	26.2427	NA	NA	NA	25.8668	27.4992	27.5373	25.8085	NA	25.6061	25.3393	26.1677	24.5354	24.9672	NA	24.6434	NA	24.6282	NA	26.6391
A8MTT3	Protein CEBPZOS	CEBPZOS	23.86	23.6709	NA	22.0814	NA	NA	NA	NA	NA	NA	23.161	24.1686	NA	NA	NA	NA	26.4832	21.1047	25.4762	NA	24.7533	NA	25.4218	22.7132	22.4433	NA	NA	NA	NA	NA	NA	NA	NA	23.6048	23.3824	22.019	NA	NA	NA	NA	NA	NA	NA	NA	NA	NA	24.5181
A8MU21;Q9BVK8;Q9BVK8-2	Transmembrane protein 147	TMEM147	NA	23.4283	23.0954	NA	NA	NA	23.7207	NA	NA	NA	NA	NA	NA	NA	23.9822	24.2891	24.132	24.1793	NA	23.2471	25.4708	NA	NA	25.2482	25.5223	NA	NA	NA	24.9045	NA	NA	NA	NA	NA	NA	NA	NA	NA	NA	NA	NA	NA	NA	NA	NA	NA	NA
A8MUH7;A8MUH7-2	Putative PDZ domain-containing protein 1P	PDZK1P1	NA	NA	NA	NA	NA	NA	NA	NA	NA	NA	NA	NA	NA	NA	NA	NA	NA	NA	NA	NA	NA	NA	NA	NA	NA	NA	NA	NA	NA	NA	NA	NA	NA	NA	NA	NA	NA	NA	NA	NA	NA	NA	NA	NA	NA	NA	NA
A8MUM1;Q53HC9;C9J0U9;D3YTH5;F8WDS8;F8WDX0;F8WB12;C9JVR6	Protein TSSC1	TSSC1	24.1416	24.3556	24.8432	25.4406	25.6938	25.0554	NA	NA	24.7583	24.8949	26.074	NA	NA	26.4255	NA	24.2793	25.5642	NA	NA	NA	NA	NA	23.9747	NA	25.6091	NA	24.4306	NA	25.1673	NA	NA	27.6373	26.3581	24.2631	25.3089	26.9887	24.9971	24.9911	NA	25.3339	24.4243	24.5587	25.2525	25.2912	25.812	NA	24.6805
H7BY10;K7EJV9;K7ERT8;A8MUS3;P62750;K7EMA7	60S ribosomal protein L23a	RPL23A	28.9088	29.3754	30.4655	30.2278	30.538	30.7899	30.6816	31.5464	31.2268	31.2633	29.9246	29.1114	28.6815	31.6865	28.7493	30.4017	29.2049	29.5264	28.0675	30.002	28.0031	29.5528	26.6865	28.4631	28.4739	NA	30.9049	29.3703	29.047	28.4408	27.0216	29.7529	30.0966	30.7291	30.4096	28.4445	30.2879	31.1967	30.8265	32.641	31.1209	29.6416	31.5272	30.6394	30.2162	NA	28.5969
A8MVS5	Protein HIDE1	HIDE1	NA	NA	NA	NA	NA	NA	NA	NA	NA	NA	NA	NA	NA	NA	NA	NA	NA	NA	NA	NA	NA	NA	NA	NA	NA	NA	NA	NA	NA	NA	NA	NA	NA	NA	NA	NA	NA	NA	NA	NA	NA	NA	NA	NA	NA	NA	NA
A8MVU1	Putative neutrophil cytosol factor 1C	NCF1C	NA	NA	NA	NA	NA	NA	NA	NA	NA	NA	NA	NA	NA	NA	NA	NA	NA	NA	NA	NA	NA	24.4699	NA	NA	NA	NA	NA	NA	NA	NA	NA	NA	22.7182	NA	NA	NA	NA	NA	NA	NA	NA	NA	NA	NA	NA	NA	NA
P62308;A8MWD9;Q49AN9;C9JVQ0	Small nuclear ribonucleoprotein G;Putative small nuclear ribonucleoprotein G-like protein 15	SNRPG;SNRPGP15	28.1356	25.893	28.2605	26.2716	26.1251	27.9552	27.421	24.7518	26.0572	27.5599	28.533	25.9032	25.657	28.0004	25.2018	23.5596	27.846	25.7693	25.1343	27.7149	25.8296	27.9697	27.4775	26.9362	28.3931	NA	29.2923	25.6494	28.5548	27.3918	27.3207	28.3724	28.8723	27.3038	26.6891	25.7787	27.0684	24.3049	26.2551	27.4541	27.601	26.7796	27.738	24.8829	27.9649	NA	27.8793
A8MX75;P18074;E7EVE9;P18074-2;K7EIT8;K7ENL1;B4E0F6;K7EKF3	TFIIH basal transcription factor complex helicase XPD subunit	ERCC2	22.2962	25.4739	25.8632	24.7533	NA	27.8484	24.2451	NA	23.8874	25.0606	24.5216	NA	25.7633	27.243	25.3763	NA	25.9618	22.2907	NA	24.854	23.4144	NA	NA	NA	25.9539	NA	NA	22.7621	25.0112	NA	NA	24.9646	24.3113	26.5551	24.315	NA	23.4391	NA	NA	NA	NA	NA	23.8166	23.935	25.0874	NA	NA
A8MXV4	Nucleoside diphosphate-linked moiety X motif 19, mitochondrial	NUDT19	25.7356	28.1139	25.2295	27.6667	26.9913	25.2521	26.3067	27.0187	25.8304	27.3109	26.8847	29.051	25.046	27.8062	29.8853	28.5342	29.1681	27.5886	31.224	30.2725	28.57	25.592	28.5045	29.5932	27.27	22.9697	27.6098	25.7579	26.683	28.6841	NA	27.8412	26.3363	27.8573	25.1031	23.749	24.16	23.8792	22.8398	23.9291	25.4604	24.6965	26.4608	25.8646	24.6518	NA	25.7804
A8MYP8;B5MCN9;B5MC17;A8MYP8-2;C9JUR5;B5MD02	Outer dense fiber protein 3B	ODF3B	NA	NA	NA	21.253	NA	NA	NA	NA	NA	NA	NA	NA	NA	NA	NA	NA	NA	NA	NA	NA	20.983	NA	NA	NA	NA	NA	NA	NA	NA	NA	22.5023	NA	NA	28.942	21.8509	NA	NA	NA	NA	NA	NA	NA	20.7804	NA	NA	NA	NA
A8MYR4;H0YK39;P52657	Transcription initiation factor IIA subunit 2	GTF2A2	NA	NA	NA	NA	NA	NA	NA	26.6676	NA	23.8037	NA	NA	NA	NA	NA	21.676	NA	NA	NA	NA	NA	NA	NA	NA	NA	NA	NA	NA	NA	NA	NA	NA	26.0524	NA	NA	NA	NA	NA	NA	NA	NA	NA	22.1223	NA	NA	NA	NA
A8MZH8;P53801;B4DPZ0;A8MXQ1	Pituitary tumor-transforming gene 1 protein-interacting protein	PTTG1IP	22.8294	25.3364	24.2806	24.5031	24.5146	24.1703	NA	NA	22.7267	24.5971	NA	NA	NA	25.6951	26.1225	24.5601	24.1958	26.9525	24.1051	25.8247	27.4083	23.9573	26.1905	NA	24.3556	NA	24.3757	25.7118	NA	25.8968	24.477	25.2411	NA	23.65	23.2578	NA	NA	NA	24.1718	NA	NA	NA	NA	24.1681	NA	NA	NA
J3QRZ6;A9UHW6;A9UHW6-2;A9UHW6-3;J3QLJ5;J3KSB8;A0A3B3IU65;J3QLD1;J3KSU6;J3QKW3;J3QLN4	MIF4G domain-containing protein	MIF4GD	24.8214	23.7268	24.9022	23.3115	24.6256	NA	23.3529	NA	NA	24.4644	24.2212	NA	NA	NA	22.9322	NA	24.0469	NA	NA	NA	NA	NA	NA	NA	24.2517	NA	NA	24.1661	NA	NA	NA	NA	NA	NA	NA	NA	23.6512	NA	24.2469	24.0751	NA	22.742	24.4261	NA	NA	NA	24.0542
A9Z1X7;Q8IYB3-2;Q8IYB3;E9PCT1;M0R088;M0R1E7;M0QXG5	Serine/arginine repetitive matrix protein 1	SRRM1	26.3001	26.5911	26.1008	25.6617	26.022	26.3746	26.4535	25.6438	26.1931	25.0362	25.9736	NA	NA	26.1142	27.0057	25.3417	26.3699	24.0644	NA	26.0265	25.9852	25.4495	26.1986	24.1663	25.9325	NA	26.7318	26.1911	26.341	25.4899	NA	25.7339	26.5906	27.2489	25.1391	26.5192	25.8106	25.9033	25.9144	25.8463	25.5929	25.1574	25.99	25.9633	24.7664	NA	25.9185
A9Z1Z3;A9Z1Z3-3;A9Z1Z3-2	Fer-1-like protein 4	FER1L4	NA	NA	NA	NA	NA	NA	NA	NA	NA	NA	NA	NA	NA	NA	NA	NA	NA	NA	NA	NA	NA	NA	NA	NA	NA	NA	NA	NA	NA	NA	NA	NA	NA	NA	NA	NA	NA	NA	NA	NA	NA	NA	NA	NA	NA	NA	NA
B0I1T2;A0A3B3IU30;B0I1T2-4;B0I1T2-3;F8WEW9;B0I1T2-2	Unconventional myosin-Ig;Minor histocompatibility antigen HA-2	MYO1G	25.2731	30.3618	22.1368	21.6677	27.2527	28.2557	28.3131	25.787	23.6375	24.0306	25.0074	22.3419	26.2538	28.6458	29.1245	27.0389	27.6359	27.1884	23.0155	23.7431	26.0849	27.1321	28.7627	24.0013	29.6529	NA	29.7293	31.365	25.6632	23.307	24.8407	28.327	29.9643	25.6858	25.5023	25.4525	25.8691	24.2096	28.6125	26.1189	20.7647	23.4134	25.7965	24.5915	24.4098	NA	27.089
B0QY89;Q9Y262;Q9Y262-2;B0QY90;C9JHP4;C9K0Q7;H7C3A0;H0Y7E6	Eukaryotic translation initiation factor 3 subunit L	EIF3L	30.5841	30.1438	30.537	29.8144	30.1012	30.0536	30.5183	28.6077	29.5308	30.3625	31.0396	27.6193	26.8335	30.6745	29.4288	29.605	30.4137	29.8954	29.3155	29.074	28.886	30.0024	29.7277	28.9476	31.1252	23.4425	30.1284	30.4388	30.2722	29.2105	28.7753	30.4724	30.9986	30.5177	29.9054	28.0436	29.9445	29.7759	29.9454	29.3067	29.8431	30.1708	29.3548	29.7316	30.5993	NA	30.4279
B0QYD3;Q9UH17;Q9UH17-3;Q9UH17-2;P31941-2	DNA dC->dU-editing enzyme APOBEC-3B	APOBEC3B	23.9158	25.7285	24.8406	NA	NA	NA	NA	NA	23.8314	NA	26.0597	NA	NA	NA	25.7794	NA	25.3451	NA	NA	25.8285	NA	NA	25.3118	NA	25.7384	NA	26.6656	NA	23.6466	NA	NA	25.8749	23.9056	24.581	22.9829	23.5063	23.1741	NA	NA	23.7254	NA	24.3768	NA	NA	NA	NA	NA
B0QYK0;Q01844-6;Q01844-3;Q01844;Q01844-5;A0A0D9SFL3;C9JGE3;Q01844-2;H7BY36;Q01844-4	RNA-binding protein EWS	EWSR1	NA	27.7899	28.5186	26.6424	28.2593	28.0329	27.6345	26.0671	28.72	28.5182	24.1334	22.7364	25.7589	28.2078	27.9746	29.2519	26.3112	28.042	23.3768	29.1999	25.6686	29.136	28.6058	26.2252	26.7876	NA	27.9714	28.2308	23.7672	26.4782	NA	27.0837	30.9141	29.3277	26.1546	28.9233	27.9752	28.7425	27.9397	27.4534	27.1891	21.449	28.5005	28.3401	NA	NA	NA
H3BQQ9;B0QYN7;P63279;H3BPC4	SUMO-conjugating enzyme UBC9	UBE2I	28.6224	28.5351	28.8421	28.3671	29.0151	28.5605	28.6556	25.8848	28.2543	29.028	29.0161	25.2366	27.4221	27.075	29.7524	28.1393	28.8337	28.5618	27.4874	29.4477	27.9864	30.1392	28.4174	28.5853	29.7781	NA	31.0677	28.244	29.3148	28.1937	28.9194	28.6781	30.5951	25.5199	27.9788	26.3867	28.1766	28.4694	29.909	28.451	27.1887	28.6618	28.5662	28.5183	28.4442	NA	29.0671
B0QZE2;B7Z2J6;E7ENI9;Q15326-4;Q15326-5;Q15326-2;Q15326-6;Q15326-3;Q15326;A0A0A0MRY2;J3QKD2;E9PE09;E7EV75	Zinc finger MYND domain-containing protein 11	ZMYND11	21.042	NA	21.9075	NA	NA	NA	NA	NA	NA	NA	22.4294	NA	NA	NA	21.7702	NA	23.5161	NA	NA	22.6313	22.1274	21.9139	NA	NA	21.8061	NA	NA	22.8817	NA	NA	NA	20.5925	NA	NA	20.7057	NA	NA	22.5986	NA	NA	NA	NA	NA	NA	21.0711	NA	23.8245
B0YIW2;P02656	Apolipoprotein C-III	APOC3	32.4762	31.1716	30.3042	29.8753	29.7312	29.7775	28.5124	32.3138	31.0144	30.8186	31.4529	31.4634	NA	26.9122	30.5373	28.8363	29.1947	28.5715	29.0123	29.4955	30.657	27.6035	30.9592	30.4455	26.6209	NA	26.1603	30.8062	28.7057	30.7724	26.97	31.6666	30.2889	30.8213	31.1731	31.5692	29.9867	29.801	29.7445	31.409	30.9461	32.2334	31.1202	30.5208	31.5095	NA	28.4346
B1AH77;B1AH80		RAC2	28.3597	29.631	27.5224	27.8716	29.3343	30.3588	29.4481	27.5582	25.4499	26.9365	28.8227	26.8932	26.8218	31.1308	29.6585	29.5994	28.9375	28.2465	25.2025	28.0656	28.3629	29.6003	29.7287	26.6911	30.0181	29.2582	31.3008	29.7336	28.3355	27.3014	30.3062	29.7486	31.057	28.1625	28.5225	27.5522	28.9046	27.8444	29.687	27.2334	26.5703	28.6784	27.4715	28.2144	27.0928	NA	28.4048
B1AKJ5;O43847;O43847-2;G3V1R5;F5H7V1;H0Y5G9	Nardilysin	NRD1	27.1445	25.4103	29.7038	27.9975	28.1173	27.3714	27.8747	NA	27.4504	27.7273	29.0005	22.8517	NA	25.375	26.2792	26.8157	29.0079	27.2797	NA	26.5152	24.4393	27.0022	26.0637	26.5511	28.392	24.5396	27.7167	24.7409	27.9642	NA	25.6719	27.8271	26.5521	24.862	27.0745	26.2883	26.0358	27.7056	27.5945	24.5819	27.4439	26.9981	25.5735	27.4277	27.7303	NA	27.8561
B1AKY9;P50993	Sodium/potassium-transporting ATPase subunit alpha-2	ATP1A2	25.4783	27.616	27.3427	NA	27.2197	27.3361	28.6719	NA	25.9152	27.4455	NA	NA	NA	NA	26.6925	25.9724	26.0451	NA	26.2424	NA	27.064	27.9626	NA	NA	NA	NA	24.2723	NA	NA	NA	NA	27.8841	NA	NA	26.8928	NA	24.556	NA	NA	NA	26.7542	NA	NA	NA	NA	NA	25.8217
H0Y6Y8;B1AL05;Q8N983-4;Q8N983-3;Q8N983-2;Q8N983;Q8N983-6;Q8N983-7;H0YBU8;M0R051	39S ribosomal protein L43, mitochondrial	MRPL43	25.689	28.0571	26.947	27.1018	26.4469	26.2988	NA	29.6681	27.1031	27.5539	25.8959	27.5032	23.2811	27.6113	28.544	27.3754	26.6034	27.7296	29.7644	29.5347	29.1515	27.1772	27.1719	29.6076	28.1104	21.8541	26.2514	26.3599	27.6685	28.8747	28.7652	27.8003	24.076	27.0202	25.5003	25.4772	24.3369	25.7994	25.6971	25.4159	26.1185	26.3223	26.0329	25.5881	25.2879	NA	27.4957
B1AL69;Q7L3B6	Hsp90 co-chaperone Cdc37-like 1	CDC37L1	24.9084	NA	23.2502	23.7779	NA	24.9385	24.6059	NA	NA	24.373	25.3498	NA	NA	NA	NA	NA	NA	NA	24.6711	NA	NA	NA	24.3807	25.3154	NA	NA	NA	NA	NA	24.1171	NA	23.4175	NA	25.9647	NA	NA	NA	24.2664	24.1084	NA	NA	NA	NA	NA	NA	NA	24.807
B1ALA9;P60891;P60891-2;A0A2R8Y7H4;B7ZB02;B1ALA7;Q15244	Ribose-phosphate pyrophosphokinase 1	PRPS1	30.5315	29.2837	29.8137	30.0441	29.8531	29.7395	30.5072	29.3562	29.9461	29.2805	30.1274	29.483	31.7229	31.6857	28.8613	29.8961	29.7405	30.1075	28.7324	29.1382	28.8147	30.5546	29.1833	28.9066	30.1436	NA	30.9103	28.9764	30.5089	29.7806	31.6816	29.5523	31.1076	28.0569	29.914	29.8578	29.4728	29.9736	29.4754	30.2155	30.25	30.6969	29.1622	30.5301	30.4937	NA	30.1586
B1ALM5;Q9P0T7;F2Z389;B1ALM7;B1ALM4	Transmembrane protein 9	TMEM9	NA	NA	22.7441	NA	NA	NA	NA	NA	NA	NA	NA	NA	NA	NA	NA	NA	NA	NA	NA	NA	NA	NA	NA	NA	NA	NA	NA	NA	NA	NA	NA	NA	NA	NA	NA	NA	NA	NA	NA	NA	NA	NA	NA	NA	NA	NA	NA
H0Y5C0;B1ALU1;B1ALU3;O95490-3;O95490-4;O95490-2;O95490-5;O95490;O95490-7;O95490-6	Latrophilin-2	ADGRL2;LPHN2	NA	NA	NA	NA	NA	NA	NA	NA	NA	NA	21.8579	NA	NA	NA	NA	NA	NA	NA	NA	NA	NA	NA	NA	NA	NA	NA	NA	23.3919	NA	NA	NA	NA	NA	NA	NA	NA	NA	NA	NA	NA	NA	NA	NA	NA	NA	NA	NA
B1ALY0;Q8IXS6-2;C9JA33;Q8IXS6	Paralemmin-2	PALM2-AKAP2;PALM2	NA	25.2576	24.3501	23.7278	23.0344	NA	25.8813	NA	NA	23.9461	NA	NA	NA	NA	NA	NA	NA	NA	NA	NA	NA	25.0269	NA	NA	NA	NA	24.6211	NA	NA	NA	NA	24.7049	25.6654	NA	NA	NA	24.9997	24.3331	NA	26.7486	25.621	NA	25.1073	25.2664	NA	NA	24.2302
B1AMS2;Q14141-2;Q14141-4;Q14141;Q14141-3	Septin-6	2006-09-01	26.4045	26.015	27.6898	26.0022	27.2996	27.1831	28.1626	22.1508	27.3672	25.8655	26.6502	25.6652	26.6067	28.2356	25.0204	27.7806	27.4407	26.4859	25.3931	26.3422	25.2001	27.0324	26.7119	26.5367	28.1284	26.2016	28.8581	25.6795	26.7273	24.5004	27.3781	27.6692	30.4795	28.1636	26.0068	27.5256	27.7649	26.9976	28.3327	25.7859	27.6373	25.9387	26.6245	27.3544	23.742	NA	27.0304
H0YDI1;B1AMW1;P19256-2;P19256-3;P19256	Lymphocyte function-associated antigen 3	CD58	24.8158	25.8411	27.1153	NA	24.8681	24.65	24.7392	24.9525	NA	NA	24.7899	25.483	NA	NA	NA	23.8924	22.9989	NA	NA	NA	25.251	NA	25.1553	NA	23.3243	NA	NA	24.6809	NA	23.1409	NA	26.3196	24.4356	25.107	25.2497	NA	27.6943	24.0544	NA	26.7633	NA	25.4693	23.269	23.831	NA	NA	NA
B1ANH0;Q16774-2;B1ANG9;Q16774-3;B1ANH2;B1ANH3	Guanylate kinase	GUK1	25.7551	27.5614	27.6176	26.3484	27.2526	26.1778	27.388	26.6822	27.3145	27.2196	27.4526	27.4684	27.3293	27.4523	28.3618	27.5376	28.4026	27.4605	28.8421	28.2941	27.9822	27.543	27.6671	27.1298	27.2614	NA	27.6214	27.2039	26.9439	26.1137	26.648	26.9748	28.0634	27.1167	26.8215	NA	25.8262	26.0709	25.7374	26.9773	26.8045	25.6714	26.9557	26.4093	25.9593	NA	26.4901
B1AP13;P08174-2;H3BLV0;H7BY55;P08174-4;P08174;P08174-3;P08174-5;P08174-6;P08174-7;B1AP15;A0A2R8YDY3;A0A2R8YEC5	Complement decay-accelerating factor	CD55	28.0694	24.648	23.0994	NA	NA	22.5361	27.2469	NA	25.1141	22.3367	23.8857	NA	NA	NA	24.7673	26.7376	25.6927	24.8846	21.6975	NA	NA	27.4725	22.7217	NA	23.4252	NA	NA	30.0263	NA	NA	NA	NA	20.5324	NA	25.7795	22.7429	22.2882	NA	21.6688	NA	24.2188	NA	22.5192	25.7703	24.4233	NA	24.918
B1AP63;Q6GPG7;Q92633;Q92633-2	Lysophosphatidic acid receptor 1	LPAR1	NA	NA	NA	NA	NA	NA	NA	NA	NA	NA	NA	NA	NA	NA	NA	NA	NA	NA	NA	NA	20.9723	NA	NA	NA	NA	NA	NA	23.0271	NA	NA	NA	NA	NA	NA	NA	NA	NA	NA	NA	NA	NA	NA	NA	NA	NA	NA	NA
B1AQP1;P22415-2;P22415;E9PME6;M0R1C6;H0YD59	Upstream stimulatory factor 1	USF1	NA	25.2312	24.5447	NA	NA	NA	NA	NA	NA	NA	NA	NA	NA	NA	24.0052	NA	22.5957	NA	NA	23.4889	NA	25.2791	NA	NA	25.2216	NA	26.2397	24.3608	24.6793	NA	NA	22.0095	22.6042	24.1105	22.2285	NA	NA	NA	NA	NA	24.0411	NA	NA	24.4583	NA	NA	21.8162
B1B0D4;Q86TH1	ADAMTS-like protein 2	ADAMTSL2	24.987	24.2213	23.9163	23.3041	NA	NA	25.2029	NA	NA	NA	25.7395	NA	NA	NA	23.3475	NA	NA	NA	NA	23.5707	NA	NA	NA	25.0733	NA	NA	NA	27.228	NA	25.7141	NA	23.6077	NA	25.1474	24.534	NA	NA	NA	NA	NA	NA	25.8853	NA	24.3414	NA	NA	24.1125
B2WTI3;B2WTI4;K7EJU9;Q6NYC1-2;Q6NYC1;Q6NYC1-3	Bifunctional arginine demethylase and lysyl-hydroxylase JMJD6	JMJD6	NA	NA	23.935	24.1899	NA	NA	NA	NA	NA	22.8488	24.3828	22.9619	NA	NA	NA	NA	23.67	NA	NA	23.8732	23.8265	NA	NA	NA	23.0873	NA	NA	NA	23.2309	NA	NA	24.5737	NA	23.4702	NA	25.2426	22.1567	NA	NA	NA	NA	NA	NA	NA	NA	NA	23.3357
B3KS98;O15372;A0A087WZK9;E5RJT0;E5RGU4;E5RFH0;E5RFW7;E5RHC7;E5RH59	Eukaryotic translation initiation factor 3 subunit H	EIF3H	28.151	28.3978	29.3554	28.07	28.7249	29.0041	29.364	28.2761	28.7463	28.83	28.8418	NA	21.9756	29.0209	28.0205	27.7354	28.5988	28.3876	26.9628	27.7869	26.4948	28.4516	28.033	26.6524	29.2254	NA	28.4622	28.7715	28.561	27.6052	26.061	29.8057	29.6908	29.1678	28.0205	28.1245	28.187	28.405	28.6491	28.0285	28.1157	28.133	28.7635	28.8141	28.8036	NA	28.4919
B3KTM8;H0YMJ0;H0YLJ3;Q9UBU8-2;Q9UBU8;H0YNE0	Mortality factor 4-like protein 1	MORF4L1	NA	24.6411	NA	26.0419	26.0196	NA	NA	23.1703	23.8091	26.0942	NA	26.416	24.2072	NA	25.088	NA	24.6731	NA	NA	NA	22.6259	24.25	24.2315	25.6423	26.7087	NA	24.3719	NA	26.0526	25.0042	27.4297	NA	NA	NA	NA	23.3393	26.0133	NA	NA	NA	NA	NA	NA	26.0465	27.5678	NA	NA
B3KUB4;O43570-2;O43570	Carbonic anhydrase 12	CA12	NA	NA	NA	24.3703	23.4488	NA	NA	NA	NA	NA	24.4588	NA	NA	NA	NA	NA	NA	NA	25.8607	NA	NA	NA	NA	NA	NA	NA	NA	NA	23.6435	NA	NA	NA	NA	NA	NA	NA	NA	23.4987	NA	NA	NA	NA	NA	NA	NA	NA	NA
B3KUS5;Q70CQ3;F5H8D3;F5GXG2	Ubiquitin carboxyl-terminal hydrolase;Ubiquitin carboxyl-terminal hydrolase 30	USP30	25.7646	NA	24.2097	NA	22.5356	22.2818	NA	NA	NA	NA	NA	NA	NA	NA	NA	NA	26.366	NA	24.0078	NA	25.2743	NA	NA	NA	NA	NA	NA	24.5811	NA	NA	NA	NA	NA	23.5235	NA	NA	NA	NA	NA	NA	NA	NA	NA	NA	NA	NA	26.5474
B3KW70;F5GYX4;H0YG03;Q13361-2;Q13361;F5H7Z2;F5H2W4;F5H413	Microfibrillar-associated protein 5	MFAP5	28.4943	29.4018	26.9147	22.7629	28.6213	25.9359	28.2184	NA	24.13	27.7093	24.0523	29.2541	27.9907	NA	29.999	25.5249	29.1019	22.3744	27.1964	26.2534	27.9354	28.2452	24.1749	24.8862	28.9493	NA	29.0072	32.6563	29.2076	23.6528	23.2087	22.2286	25.8572	25.9454	29.4196	21.8467	27.2496	25.8076	29.2255	28.3983	25.5136	27.6169	26.7718	26.8531	26.0532	NA	28.1351
B3KXX3;Q9UHW9-6;Q9UHW9-5;Q9UHW9-2;Q9UHW9-3;Q9UHW9-4;Q9UHW9;H0YKQ8;H0YMQ9;J3QSF2;A0A1B0GVB1;A0A0U1RR10	Solute carrier family 12 member 6	SLC12A6	NA	NA	NA	NA	NA	NA	NA	NA	NA	NA	NA	NA	NA	NA	23.5103	NA	NA	NA	NA	NA	NA	NA	NA	NA	21.9831	NA	NA	NA	NA	NA	NA	NA	NA	NA	NA	NA	NA	NA	NA	NA	NA	NA	NA	NA	NA	NA	21.2637
B3KY94;O14735-3;O14735;H3BUR9;O14735-2	CDP-diacylglycerol--inositol 3-phosphatidyltransferase	CDIPT	26.0198	26.7349	25.3408	26.9234	26.8163	26.3942	26.6637	25.3559	26.5491	26.671	26.9197	26.74	NA	NA	27.3708	23.8921	26.4736	26.6818	27.1164	24.8714	26.6836	26.8054	26.4261	25.8847	27.2283	NA	27.922	27.8983	25.2449	26.2938	24.8246	24.1471	NA	27.5448	26.0918	24.8828	26.7701	26.4853	27.0005	25.5403	26.2568	26.2272	27.134	26.5664	26.337	NA	26.0175
B4DDF4;B4DUT8;Q99439;A0A087X1X5;H3BVI6;Q99439-2;A0A087X271;K7ES69;H3BQH0;U3KPS3;A0A087WV51	Calponin;Calponin-2	CNN2	27.2857	27.6727	26.5212	27.2348	29.0493	28.1206	30.6922	26.5238	27.7676	27.9457	28.0844	27.7647	27.6515	29.8959	28.838	28.352	28.7045	28.8503	23.5633	27.7924	26.0204	28.0297	28.0904	25.9783	29.1326	NA	30.0194	28.9669	28.4455	26.036	27.2265	28.0526	28.8014	25.7574	27.388	26.4329	28.0143	27.9439	29.2805	27.2124	27.1623	27.3287	27.6342	27.2911	26.6615	NA	28.0736
B4E171;B4DDG0;P41732	Tetraspanin;Tetraspanin-7	TSPAN7	23.1113	NA	NA	NA	NA	NA	NA	NA	NA	NA	NA	24.7044	NA	NA	NA	23.0586	NA	NA	NA	NA	NA	NA	NA	NA	NA	NA	NA	NA	NA	NA	NA	NA	NA	NA	NA	NA	NA	NA	NA	NA	NA	NA	NA	NA	NA	NA	NA
B4DDJ5;P21757;P21757-3;P21757-2;H0YBY2	Macrophage scavenger receptor types I and II	MSR1	24.2681	NA	24.6829	25.918	24.7324	25.5119	22.9831	26.1838	23.1658	24.1467	24.7923	27.7744	NA	24.4977	27.125	NA	24.8991	21.9697	25.748	23.7897	NA	NA	25.1938	24.0316	25.9036	NA	NA	26.7091	NA	NA	NA	24.6379	24.1208	25.1934	24.1989	24.2559	26.1397	24.1831	25.1825	24.3499	24.8124	NA	26.4976	25.4915	24.9648	NA	23.558
B4DEE8;P16455	Methylated-DNA--protein-cysteine methyltransferase	MGMT	28.3523	28.1763	27.7633	28.5899	27.0673	27.1517	27.1421	28.5001	28.0365	27.3725	27.3342	27.7409	26.4423	28.7994	28.707	25.6396	26.5425	26.4214	26.7836	29.5458	27.9035	27.7416	26.1307	26.9886	26.7793	NA	29.4986	27.2316	28.6914	27.7549	29.1015	27.0141	27.7129	26.835	28.6001	28.9296	29.3146	27.6584	27.4847	29.9775	29.2767	28.4833	28.3782	28.7899	29.0074	NA	27.4591
O95086;B4DFF3;Q2TA70;H3BUF8;A0A1B0GUB1;F6TI76	Battenin	CLN3	NA	25.3476	NA	25.3805	NA	NA	NA	26.4521	NA	21.7651	28.5132	26.1773	31.707	27.9907	26.804	NA	27.0566	27.7564	NA	26.7193	26.3374	31.3041	22.0744	26.4183	26.3984	NA	28.1578	NA	29.2945	26.6734	30.1164	NA	27.1805	NA	24.4948	NA	24.0698	NA	NA	NA	22.3779	29.345	24.9656	NA	28.0693	NA	27.9668
B4DHE8;Q96DH6-2;Q96DH6;J3KTC1;B4DM51;Q96DH6-3;J3QKT5	RNA-binding protein Musashi homolog 2	MSI2	23.7912	24.6741	24.3412	24.7799	25.8087	24.7535	26.727	NA	24.8464	24.3631	26.4769	NA	NA	26.4893	NA	24.0054	24.8084	25.1899	NA	24.0156	NA	NA	23.4016	22.7804	25.5601	NA	NA	25.2532	NA	NA	NA	26.2819	25.0726	25.3933	24.6635	25.3835	24.2229	25.379	25.0829	24.5649	25.4114	NA	24.9675	23.6465	23.957	NA	NA
B4DI03;K7EJQ7;Q9BY50;A0A0A0MR04	Signal peptidase complex catalytic subunit SEC11;Signal peptidase complex catalytic subunit SEC11C	SEC11L3;SEC11C	26.5398	28.8562	26.0696	24.2988	25.9195	26.522	25.5586	27.5571	23.8175	25.6586	28.3364	NA	NA	27.2721	27.5701	27.7898	26.7277	25.2124	25.8353	NA	29.2046	NA	28.6331	27.8386	25.0567	NA	28.1462	30.9417	25.4536	28.2835	NA	26.6732	27.6867	28.854	28.5842	26.828	26.5337	24.0878	27.2845	28.0657	25.067	26.538	27.8235	24.637	27.8077	NA	27.1785
C9JM82;B4DJ62;G3XAH0;Q99719;E7EPG2;E7EX32;Q99719-2;F8W9E5;E7EQM7	Septin-5	2005-09-01	24.3924	24.3821	27.0523	23.1616	23.8101	25.3735	26.1422	NA	25.7619	25.5324	24.5873	NA	23.8988	25.3615	24.0805	22.9345	NA	25.0642	NA	25.151	NA	24.6707	24.9771	24.4792	26.0746	NA	25.2551	25.8646	26.5885	24.8496	26.9813	24.1713	25.2869	24.8215	24.8147	NA	25.758	23.8978	25.312	26.4697	24.2554	23.5758	24.8671	24.8711	23.9883	NA	NA
H3BRY6;B4DVT3;B4DJL6;Q96SY0-4;Q96SY0-3;Q96SY0;H3BN95;H3BMK7;H3BP17	von Willebrand factor A domain-containing protein 9	VWA9	24.0362	23.1064	23.9374	22.3183	23.86	24.0068	24.561	NA	22.8824	NA	23.0956	NA	20.0955	25.613	23.5449	NA	24.6388	NA	21.6635	22.7773	NA	23.2621	23.7683	22.9251	25.3565	NA	25.3626	23.5459	24.8823	22.6754	NA	23.7037	24.5261	25.2352	23.9782	NA	NA	23.0908	23.5007	NA	NA	21.6087	24.7057	22.1362	23.6683	NA	24.7659
O75390;B4DJV2;A0A0C4DGI3;H0YIC4;H0YH82;F8VPA1;F8VRI6;F8VPF9;F8W1S4;F8W4S1;F8VX68;F8VRP1;F8VTT8;F8VZK9;F8VR34;F8VX07;F8W642;F8VU34	Citrate synthase, mitochondrial;Citrate synthase	CS	31.3256	32.3488	32.0217	32.5692	31.2824	31.5764	31.9263	31.4768	32.6913	32.4095	32.6842	32.7323	31.0279	32.3489	33.0773	32.4863	32.2529	32.9452	33.8105	33.9699	32.821	32.2962	32.5052	33.9679	32.435	33.1128	32.5007	32.1252	32.6283	33.0759	32.1324	33.5616	32.7392	31.7823	31.4302	32.6632	31.0565	31.4592	31.5202	30.9633	31.5244	31.9967	31.4182	30.8965	31.8298	28.6316	32.6483
Q13610;B4DJV5;F8VZ56	Periodic tryptophan protein 1 homolog	PWP1	24.9129	25.6002	28.4638	25.3859	25.7099	26.0964	25.7195	24.483	26.1271	26.3244	25.5164	25.9529	NA	27.4693	25.4186	25.6456	26.5968	26.5047	NA	25.8742	NA	25.1487	25.0739	25.0547	26.6634	NA	26.6682	25.2985	26.2097	NA	NA	25.6204	25.4893	26.5823	23.8393	23.388	25.6707	24.8584	24.7373	25.0311	25.266	25.0784	25.3678	25.4124	24.8807	NA	25.3784
B4DL54;P49356-2;H0YID9;A0A0C4DGJ7;Q8WUH1;H0YIM9;Q8WUH1-2	Protein farnesyltransferase subunit beta	CHURC1-FNTB;FNTB	20.957	19.8262	22.2959	23.1595	22.3914	22.8701	25.4972	NA	22.912	23.6849	23.8451	26.9565	NA	22.6241	23.3138	NA	23.8819	25.1517	25.3259	23.17	24.3001	NA	21.4761	NA	21.8224	NA	21.7843	NA	NA	24.7089	NA	23.645	24.5401	NA	22.6646	23.9427	23.2219	23.4732	24.5436	25.4605	18.607	22.6955	NA	23.0373	24.3549	NA	24.5961
B4DLN1;I3L1E8			31.4171	31.1753	30.8653	31.7523	30.5234	30.582	29.1916	33.0894	32.1266	31.0354	31.1301	33.2843	28.8648	32.1229	31.2874	31.4062	30.002	32.3528	32.429	33.256	32.0242	30.9584	31.9659	33.6196	30.9834	NA	29.8578	29.3068	31.8492	31.9894	31.4455	31.8888	27.2992	31.2192	31.4615	30.437	30.7376	31.331	30.3963	30.6915	31.415	32.4519	30.7491	31.0236	31.4133	33.0938	31.7668
B4DPY1;Q92802-3;Q92802-2;D6R968		N4BP2L2	NA	NA	NA	24.3281	NA	NA	NA	NA	25.0803	NA	NA	NA	NA	NA	NA	NA	NA	NA	NA	NA	25.3046	NA	NA	25.067	NA	NA	NA	NA	25.0718	NA	NA	NA	NA	25.9294	NA	NA	NA	NA	NA	NA	NA	NA	NA	24.8757	NA	NA	24.4984
B4DR61;P61619;P61619-3;H7C1Q9;C9JXC6;H7C069;A6NK38;F2Z2C7;A6NIF9;C9JJV4	Protein transport protein Sec61 subunit alpha isoform 1	SEC61A1	31.2623	32.1479	31.483	29.8667	31.267	30.9426	30.1014	31.9519	30.7723	30.9477	31.8471	30.2969	30.2437	29.1791	31.7534	30.1295	30.9424	31.5591	30.5305	29.9234	32.0667	30.7814	31.943	31.856	31.6172	NA	29.9484	31.9399	30.6389	30.7279	30.6077	31.1093	28.8974	32.2856	31.2694	27.5421	30.1389	30.5448	30.5716	30.2923	29.6688	31.3485	30.7735	30.7642	32.052	NA	30.8415
B4DR80;Q9Y6E0-2;Q9Y6E0;H0Y630;Q5JV98;Q5JV99	Serine/threonine-protein kinase 24;Serine/threonine-protein kinase 24 36 kDa subunit;Serine/threonine-protein kinase 24 12 kDa subunit	STK24	25.2871	27.1121	27.8504	27.2602	27.9513	27.4979	28.7545	24.8618	26.4395	26.3923	27.7204	25.5997	NA	28.2163	26.5402	26.6911	27.0051	26.5174	25.5903	27.165	NA	26.6143	26.6559	26.1713	27.9629	NA	27.9539	27.5794	25.2508	25.6111	NA	27.6499	29.5404	25.8527	26.7647	26.9231	27.0877	27.6302	27.8039	27.0339	26.7749	25.9643	27.4893	26.8982	24.8214	NA	26.846
B4DUC8;Q13126;Q13126-4;Q13126-3;Q13126-2;J3QSB7;Q13126-7;Q13126-6;Q13126-5;F2Z2F3;F8WES2;A0A2R8Y4K0;J3KRN1	S-methyl-5-thioadenosine phosphorylase;Purine nucleoside phosphorylase	MTAP	27.3659	26.7935	29.363	27.7044	28.7169	28.2224	29.0626	26.3422	27.1009	28.4042	27.3894	27.0392	30.484	28.0718	27.1899	27.8514	26.6524	25.7905	23.4831	26.7133	24.1012	28.2538	27.643	26.4492	26.3849	NA	29.146	26.3218	26.49	27.5313	26.7766	27.5753	29.0341	25.1175	27.6954	26.3625	29.6635	28.7906	28.4941	29.1575	29.0867	28.0835	28.4446	28.8562	28.3911	NA	26.7492
B4DV78;H7C0B6		VIL1	NA	NA	NA	22.4873	NA	NA	23.6325	NA	NA	NA	NA	NA	NA	NA	NA	NA	NA	NA	NA	21.7503	22.8983	NA	NA	NA	NA	NA	NA	NA	NA	NA	NA	NA	NA	NA	NA	NA	22.7735	NA	NA	NA	NA	NA	NA	NA	NA	NA	NA
F5H4R4;B4DVJ6;Q8IZD4	mRNA-decapping enzyme 1B	DCP1B	NA	NA	21.8911	NA	NA	NA	NA	NA	NA	NA	NA	NA	NA	NA	23.4442	NA	NA	NA	NA	NA	NA	NA	NA	NA	NA	NA	NA	NA	NA	NA	NA	NA	NA	NA	NA	NA	NA	NA	NA	NA	NA	NA	NA	NA	NA	NA	NA
B4DXZ6;P51114-2;P51114;E9PFF5;E7EU85;P51114-3;C9JAJ4;C9JZE0;C9JY20;C9IZ22;C9J5B4	Fragile X mental retardation syndrome-related protein 1	FXR1	27.0331	28.5468	27.7236	27.3426	27.4847	27.8266	26.1056	28.7996	27.4091	26.8176	27.6672	29.3608	27.8407	29.4944	27.6962	27.3973	27.145	26.8429	27.1989	26.7953	27.966	27.4564	26.5235	27.2932	28.2256	NA	26.7694	27.8964	27.6997	26.7586	28.0662	29.5424	26.714	28.3047	26.6316	27.1918	26.4989	27.0039	27.7722	28.579	26.695	27.0744	26.9263	26.4806	27.0428	NA	27.7027
B4DY09;Q12905;X6R6Z1;A0A0A0MRL0	Interleukin enhancer-binding factor 2	ILF2	30.0316	30.3699	30.8534	29.5602	30.6249	30.4395	30.7359	26.6287	30.576	30.428	30.8433	29.6616	30.7576	31.7643	30.1456	29.7642	30.4279	30.2843	28.1076	30.2211	28.8197	31.0381	30.2248	28.983	31.124	30.2397	31.2446	30.0272	30.5959	29.7157	29.6662	30.7343	31.7638	30.5024	29.627	30.2366	30.1453	30.0766	30.6356	29.3306	28.9684	29.7794	29.647	29.9063	30.3317	NA	30.2761
B4E0T2;P50542;P50542-4;P50542-2;P50542-3;F5H3X7;F5H5C0;J3KPV0;H0YGT8;F5H432;F5GXX3;F5H205;F5GZ41;F5H0L9;F5GYB4;F5H637	Peroxisomal targeting signal 1 receptor	PEX5	25.1339	24.229	24.998	24.4363	23.0963	25.0637	24.0389	NA	25.5945	26.6253	22.0345	24.0842	22.5258	NA	23.515	26.4275	24.7648	NA	25.0236	25.6748	24.275	22.2555	26.0343	25.2518	25.9766	NA	24.7703	23.0633	25.0329	26.9601	23.3919	25.3809	NA	27.1293	25.5868	25.6602	24.7834	25.0959	NA	NA	24.9173	26.3741	24.2601	NA	24.8358	NA	24.2049
Q8NBY1;B4E0Y9;Q9P289;Q9P289-3;Q9P289-2;C9JJV0	Serine/threonine-protein kinase 26	STK26	23.5399	23.0586	NA	23.7617	24.3727	23.8259	25.9816	24.4162	23.4297	NA	NA	NA	NA	NA	NA	25.3283	NA	NA	NA	NA	NA	NA	23.6954	NA	NA	NA	NA	NA	NA	NA	NA	24.4696	26.9208	24.0223	24.2864	24.688	NA	NA	24.5479	24.5401	NA	NA	23.1448	22.6328	NA	NA	NA
B4E1H8;Q9BQQ3-3;Q9BQQ3	Golgi reassembly-stacking protein 1	GORASP1	NA	26.7879	27.1306	NA	NA	NA	NA	NA	NA	NA	NA	NA	NA	NA	NA	NA	26.7159	NA	NA	NA	NA	NA	NA	NA	27.1291	NA	NA	NA	NA	NA	NA	NA	NA	26.5898	NA	NA	26.394	NA	27.0499	NA	NA	27.2122	27.3032	NA	NA	NA	NA
B4E1Z4;P00751;A0A0G2JH38;P00751-2;H7C5H1;C9JRT3;A0A0G2JHM4;A0A0G2JJ82;F2Z3N2;A0A0G2JI59;C9JYQ5;A2ABG0;F8WCJ9;A0A0G2JJM0	Complement factor B;Complement factor B Ba fragment;Complement factor B Bb fragment	CFB	29.7208	30.9839	31.8323	31.007	32.6748	32.225	32.6156	30.4379	31.7915	31.0469	30.4837	30.4074	23.6812	29.4898	30.1523	29.9855	30.3075	30.0218	29.4721	28.5025	31.6319	29.8179	30.9886	30.6048	30.0794	23.0363	28.6126	31.6052	29.8866	28.9448	29.6385	29.8581	31.1615	32.0447	31.3261	29.8327	30.7718	31.2363	32.1388	31.4296	30.2609	30.9377	30.5286	30.7195	30.9017	NA	30.035
H0Y9V7;B4E2Q0;P98194-2;P98194-4;P98194;P98194-3;P98194-5;P98194-9;P98194-6;P98194-7;P98194-8;H0Y8X9;H0Y9S7;D6RGE9;D6REJ1;D6RHV9	Calcium-transporting ATPase;Calcium-transporting ATPase type 2C member 1	ATP2C1	24.671	24.7971	24.3788	24.9587	24.3962	25.1307	25.0336	26.5051	23.5662	24.2197	25.1552	NA	NA	NA	NA	25.2756	24.4064	NA	23.6702	24.7033	NA	23.9994	25.9111	NA	24.9109	NA	NA	25.6137	NA	NA	NA	26.414	23.5337	25.3797	NA	NA	24.1116	NA	24.0467	NA	NA	NA	24.6383	NA	24.6248	NA	NA
Q8WYQ3;B5MBW9;E5RGN4	Coiled-coil-helix-coiled-coil-helix domain-containing protein 10, mitochondrial	CHCHD10	NA	25.727	27.4769	25.551	22.7477	NA	23.3712	25.3835	24.5513	25.1096	NA	NA	NA	27.0927	NA	26.8504	NA	28.5363	26.8443	25.0312	NA	NA	NA	23.6799	23.9771	21.593	NA	NA	NA	26.302	NA	25.6815	NA	21.2201	NA	NA	23.8457	24.9674	23.6652	26.1149	24.4909	NA	NA	24.1019	NA	NA	NA
B5MC02;Q8NFT2-3;Q8NFT2-2;Q8NFT2;C9JLP2;C9JHX5	Metalloreductase STEAP2	STEAP2	NA	NA	NA	NA	22.455	NA	NA	NA	NA	NA	NA	NA	NA	NA	24.0634	NA	25.1111	NA	NA	24.1611	NA	NA	NA	NA	24.2772	NA	NA	NA	24.2048	NA	NA	NA	NA	25.2135	NA	NA	22.5996	NA	NA	NA	NA	NA	NA	NA	NA	NA	NA
B5MC35;B5MD16;B5MCA1;Q96G28;Q96G28-2	Cilia- and flagella-associated protein 36	CFAP36	23.4659	NA	NA	NA	22.1256	NA	NA	NA	NA	NA	NA	NA	NA	NA	23.3065	NA	NA	NA	NA	23.4464	NA	NA	NA	NA	NA	NA	NA	NA	NA	NA	NA	NA	NA	NA	NA	NA	NA	NA	NA	NA	NA	NA	NA	NA	NA	NA	NA
B5MC53;B5MCF8;P39210;G5E9F5;E7EX18;H0Y6M5;F8WEL3;B5MC10;A8MTD3;A8MPV4	Protein Mpv17	MPV17	25.8667	24.3031	23.4573	26.6027	23.2429	NA	24.7873	NA	25.326	25.1869	NA	27.1898	28.2752	27.9817	25.3731	NA	24.9513	24.9223	NA	26.7161	24.5959	NA	23.4029	27.2005	25.2579	NA	27.8672	25.1909	24.4495	26.841	NA	NA	22.5639	NA	25.8642	NA	25.0674	25.6832	24.7332	NA	NA	23.6205	NA	NA	22.839	25.4704	25.0152
P16422;B5MCA4;C9JKY3	Epithelial cell adhesion molecule	EPCAM	NA	NA	27.0589	25.2022	NA	23.5658	27.5853	24.7575	24.0296	NA	NA	NA	NA	NA	NA	NA	NA	NA	NA	NA	NA	NA	NA	NA	25.0205	27.0634	NA	28.4844	NA	NA	NA	NA	NA	NA	22.9595	25.0702	24.7016	25.9493	25.7252	NA	NA	NA	25.2436	NA	NA	NA	23.7536
B5MCF9;O00541;O00541-2;B3KXD6;H7BYY8;H7C267	Pescadillo homolog	PES1	25.9811	27.7515	27.4012	27.0091	25.6387	26.7566	25.8822	28.0282	25.679	26.8421	28.4438	25.0192	NA	26.8386	27.3136	25.0738	27.7989	22.7218	26.7986	26.3849	26.6259	26.3815	24.2917	24.1911	28.769	NA	26.1949	27.2604	28.1428	26.8249	27.2266	27.1852	25.7895	29.5157	26.0105	25.5795	24.7008	25.2427	24.609	23.5831	23.6048	25.9065	25.0914	24.5772	25.3758	NA	26.5627
B5MCP4;B5MBX5;Q53QV2	Protein LBH	LBH	NA	25.0611	25.2085	NA	NA	NA	27.014	NA	NA	NA	24.3479	NA	NA	NA	NA	NA	NA	26.0788	NA	NA	NA	NA	NA	22.8566	NA	NA	NA	NA	25.2341	NA	NA	NA	NA	NA	NA	NA	24.0917	NA	NA	NA	NA	NA	NA	NA	NA	NA	25.3662
B5MCP9		RPS7	NA	NA	NA	22.3871	NA	NA	24.7915	22.637	NA	NA	23.2092	NA	NA	NA	NA	NA	NA	NA	NA	NA	NA	NA	NA	NA	NA	NA	NA	NA	NA	NA	NA	NA	NA	NA	NA	NA	NA	NA	NA	22.6766	NA	NA	22.4035	NA	NA	NA	NA
B5MCR8;Q6NXT4-4;Q6NXT4;Q6NXT4-2;Q6NXT4-3;C9JZR9	Zinc transporter 6	SLC30A6	NA	24.7959	23.3495	NA	NA	NA	NA	NA	23.9543	NA	NA	NA	NA	NA	25.9817	NA	26.029	NA	NA	NA	NA	NA	24.0905	23.6693	25.3734	NA	24.2736	NA	NA	NA	NA	NA	NA	NA	NA	NA	NA	NA	NA	23.0515	NA	NA	NA	NA	NA	NA	NA
B5MCZ9;Q16769-2;Q16769;A0A3B3IUD5;C9JS14	Glutaminyl-peptide cyclotransferase	QPCT	NA	NA	NA	NA	24.8386	NA	NA	NA	24.6385	NA	NA	NA	NA	NA	NA	NA	24.4754	NA	NA	NA	24.8442	NA	NA	NA	NA	NA	NA	NA	NA	NA	NA	NA	NA	NA	NA	NA	NA	NA	NA	NA	NA	NA	NA	25.4538	NA	NA	NA
Q96AA3;B5MDE0;C9JP01	Protein RFT1 homolog	RFT1	NA	25.8361	22.9607	25.3439	NA	23.8746	24.2012	24.7786	25.6419	24.0728	24.4615	25.8723	NA	25.4036	25.5405	NA	24.418	NA	24.1882	23.4043	26.5323	24.6566	24.9853	23.9762	27.1116	NA	NA	26.6777	23.6341	22.4583	22.7701	25.8183	23.6072	24.7591	23.4423	25.273	23.1145	23.3203	23.8776	23.3821	NA	22.6082	25.1809	23.9958	NA	NA	23.749
B5MDF5;P62826;J3KQE5;F5H018;H0YFC6;B4DV51;A0A087X0W0	GTP-binding nuclear protein Ran	RAN	31.772	31.4357	32.3004	31.4932	31.4662	31.8798	31.6096	31.1383	31.4889	31.8933	32.6371	31.1497	32.9767	32.8563	31.4023	30.343	32.1149	31.414	29.8577	31.5106	30.9478	32.4478	31.223	30.7843	32.3145	32.6222	31.9162	30.938	31.7936	31.2122	32.5784	32.3204	32.6386	32.1227	30.9413	30.9201	31.4102	31.3518	31.5628	31.6381	31.4453	32.0565	31.112	31.3663	31.597	NA	31.6567
B5MDU6;Q9H6V9;Q9H6V9-2;A0A0A0MSH6;Q9H6V9-3;B5MCE2;C9JUM0;B4DRG3;B5MCU4;Q9H6V9-4;C9JHU6;D3YTH1	UPF0554 protein C2orf43	LDAH;C2orf43;FLJ21820	26.3455	26.2878	25.4846	25.6037	23.8966	24.9512	NA	NA	25.4911	24.9099	26.7007	24.4177	NA	25.6797	26.2287	25.0592	25.6409	23.2807	25.0788	26.027	27.901	24.8068	25.3272	26.3303	25.7053	NA	27.6429	25.2058	26.1	25.3352	NA	24.3969	NA	26.3911	26.4055	NA	25.2938	25.7851	24.4489	24.0459	25.6991	25.4619	25.3076	26.4428	25.7645	NA	25.5508
B5ME97;Q9P0V9-2;E7EW69;E7EX04;Q9P0V9;Q9P0V9-3;C9JEW2;C9JNR7;C9JEQ7;F5H1F2;F5GYV2;F5H1W3;F8WC85	Septin-10	2010-09-01	28.3122	27.9714	28.0486	28.1013	27.6728	27.4494	28.8211	NA	29.1275	28.4269	28.1503	27.6278	29.5885	27.4809	28.5545	28.6724	28.3222	28.3813	NA	29.4002	25.5243	29.7854	26.6228	26.0451	28.692	NA	28.6808	28.1978	28.1315	27.9314	27.2374	28.0508	28.5092	27.6106	27.723	28.4837	27.3927	27.6816	28.9912	27.7872	27.732	27.7012	27.4103	28.3551	28.6009	NA	28.505
E7EST9;B5MEG5;O94966-7;O94966-6;O94966-5;E7ESU0;O94966-4;O94966-3;O94966;A0A0A0MR08;O94966-2	Ubiquitin carboxyl-terminal hydrolase;Ubiquitin carboxyl-terminal hydrolase 19	USP19	24.9714	24.3107	25.398	23.7935	NA	NA	NA	NA	26.2548	22.4221	24.2366	25.6931	NA	22.313	25.2498	NA	23.5284	25.6718	NA	24.4087	24.4057	24.9177	24.3724	NA	26.0451	NA	27.4168	25.6056	26.1605	24.7848	26.0211	26.5976	24.7798	24.6861	25.5176	NA	24.9257	25.7417	NA	25.7624	NA	23.2442	NA	24.0361	NA	NA	28.5085
B7WP74;Q9HCG8	Pre-mRNA-splicing factor CWC22 homolog	CWC22	26.7793	25.5851	24.2394	23.6731	24.4458	24.0889	25.6295	23.9603	22.4007	24.2659	28.6675	NA	NA	23.841	26.64	NA	26.6285	24.8239	25.8676	NA	23.7649	25.8354	24.857	23.984	27.2298	NA	24.6256	25.4368	25.6093	25.7559	NA	23.9441	26.3435	25.3632	24.5999	NA	24.0118	25.0297	25.1283	24.0654	NA	24.8798	NA	NA	25.1546	NA	NA
B7WPE2;Q32P44;G3V195;H0Y3M3;Q32P44-2;G3V1D0;H7C355;C9J6V3;E9PJV5;E9PSB4;Q32P44-3	Echinoderm microtubule-associated protein-like 3	EML3	25.0525	26.0528	25.4672	25.5889	26.3	26.7054	27.3558	25.9085	26.1826	25.8954	24.8861	25.4464	NA	26.0086	26.8246	26.8044	27.0209	24.6254	NA	27.5173	24.4119	27.4508	25.7911	24.5696	28.4258	24.4006	28.932	27.0613	24.7294	23.7344	NA	26.2624	29.978	24.4688	25.1912	26.5787	27.6248	26.2537	28.4725	26.0805	26.1546	25.2641	27.3333	25.8815	24.8636	NA	25.9784
B7Z2R7;Q5T8D3-2;Q5T8D3-3;Q5T8D3;Q5T8D3-4;X6RDD7;Q5T8E0;A0A087X0B8	Acyl-CoA-binding domain-containing protein 5	ACBD5	28.4786	28.1071	29.336	29.1099	28.7912	28.1412	26.9763	29.289	28.778	29.3264	29.1114	25.9082	NA	26.2615	26.9387	28.1077	28.2552	26.0695	26.9255	25.9236	29.3508	23.2775	26.5018	26.8529	27.3519	NA	26.5013	27.161	28.8313	28.4592	26.9733	29.0625	24.544	30.04	28.1759	28.7541	28.3475	27.7128	27.3603	27.7309	28.4014	26.5923	29.6071	29.1714	27.7583	NA	28.2628
B7Z2U2;Q6ZVM7-3;Q6ZVM7-5;Q6ZVM7;K7ENB0;F5H3S6;Q6ZVM7-2	TOM1-like protein 2	TOM1L2	24.5803	23.8991	23.7728	24.1011	25.2393	23.1207	24.7327	NA	23.8113	23.3491	24.6663	21.4004	NA	NA	25.4765	NA	24.5042	NA	22.8784	23.6809	NA	NA	24.1878	23.8692	24.6008	NA	26.0245	NA	24.3799	NA	NA	NA	NA	23.6047	22.1852	NA	NA	23.5871	24.0289	NA	23.3079	NA	22.4821	23.5524	NA	NA	23.9368
B7Z3R2;Q9ULQ1;Q9ULQ1-3;H0YIK4;Q9ULQ1-2	Two pore calcium channel protein 1	TPCN1	22.8937	NA	24.1499	22.9654	22.4739	22.7909	23.3454	NA	21.7553	23.5465	21.7895	NA	NA	22.4668	24.7143	NA	24.9549	NA	23.2399	24.8309	22.8334	23.1217	22.7088	23.1598	25.5874	NA	23.8893	23.4411	24.3138	23.2365	23.4569	22.1451	NA	23.4209	22.4346	22.609	22.8132	22.7807	24.5665	21.3658	NA	NA	21.183	21.8072	21.729	NA	22.2676
E7EPW5;Q9NRC1-6;Q9NRC1-4;H7BXS2;E7EPD9;Q9NRC1-3;Q9NRC1-2;B7Z4U3;E9PCV1;B7Z4L1;G3XAH9;Q9NRC1-5;Q9NRC1;Q9NRC1-7;C9JU30;E7ENZ9;Q8TDW4;Q8TDW4-8;Q8TDW4-3;Q8TDW4-7;Q8TDW4-5;Q8TDW4-2;Q8TDW4-6;Q5TEH7;C9JRW1;C9JRQ0;C9JZV9;Q8TDW4-4	Suppressor of tumorigenicity 7 protein;Suppressor of tumorigenicity 7 protein-like	ST7;ST7L	22.5425	20.5302	23.4804	22.5085	22.1997	22.5699	NA	NA	22.0718	NA	NA	22.3231	NA	NA	23.8104	20.7743	24.4198	NA	NA	22.7923	23.0193	21.6587	22.215	24.5468	23.9554	NA	NA	22.3852	23.2468	22.8631	NA	24.6799	NA	22.8486	22.3825	NA	22.0561	22.505	NA	NA	21.9563	NA	NA	NA	NA	NA	21.7404
B7Z5J4;Q9UI42-2;Q9UI42;C9J6N7	Carboxypeptidase A4	CPA4	NA	NA	NA	NA	NA	NA	NA	NA	NA	NA	NA	NA	NA	NA	NA	NA	NA	NA	NA	NA	NA	NA	NA	NA	NA	NA	NA	NA	NA	NA	NA	25.328	NA	NA	NA	NA	NA	NA	NA	NA	NA	NA	NA	NA	NA	NA	NA
B7Z6D5;Q96GQ7;A0A087X059;A0A087WYH5	Probable ATP-dependent RNA helicase DDX27	DDX27	28.1611	27.8473	27.5801	27.4822	26.4945	27.2215	24.6552	26.0859	26.7183	26.8927	27.8615	NA	NA	28.0966	25.8577	24.375	27.6285	23.3433	25.668	26.3846	26.0124	28.0693	27.2192	24.1096	28.3478	NA	27.9297	28.3067	28.4499	27.9616	26.1713	27.3063	25.6529	29.1422	27.3969	NA	26.3132	25.7297	25.9483	26.4777	26.7557	27.442	27.0866	25.5741	26.1593	NA	26.3656
B7Z8V7		NADK2	25.0735	26.1815	24.2313	25.3462	NA	26.3542	NA	NA	25.72	25.3019	25.5635	NA	NA	NA	25.1544	26.4795	24.4724	27.1444	26.9888	27.096	26.4835	NA	25.1912	26.9748	24.7779	NA	NA	23.8415	26.1045	26.7507	NA	24.8761	NA	26.1084	25.0003	NA	24.5796	25.4157	23.8717	23.8096	25.3846	25.4054	25.1505	25.0012	25.9032	NA	26.415
F5H8L0;B7ZAP0;Q5R372-7;Q5R372-8;Q5R372-6;Q5R372-5;E9PS63	Rab GTPase-activating protein 1-like, isoform 10;Rab GTPase-activating protein 1-like	RABGAP1L	NA	NA	24.1727	NA	NA	NA	NA	NA	NA	NA	NA	NA	NA	NA	NA	NA	NA	NA	NA	NA	NA	NA	NA	NA	NA	NA	NA	NA	NA	NA	NA	NA	NA	NA	NA	NA	NA	NA	NA	NA	NA	NA	NA	NA	NA	NA	NA
B7ZAQ6-2;B7ZAQ6-3;P0CG08;B7ZAQ6;A0A087WW82;U3KPV2;E9PKY3;A0A087WW78	Golgi pH regulator A;Golgi pH regulator B	GPR89A;GPR89B	25.2035	25.2184	23.5094	23.9581	24.7944	24.732	NA	NA	24.9976	25.5075	25.2094	NA	NA	NA	25.4371	24.2239	24.8361	26.5613	25.4872	NA	26.4272	NA	24.5889	25.7306	25.8968	NA	NA	24.9801	25.091	25.5281	NA	25.4402	24.8932	25.9051	25.0671	NA	24.6508	24.6246	24.6378	24.9635	25.0415	NA	25.1857	24.9584	24.4663	NA	NA
F2Z2T3;F2Z3J7;E7EWW3;B7ZBD4;Q9UNT1;Q9UBK7;Q9UNT1-2;Q9UBK7-2;Q9UNT1-3;Q9UBK7-3	Rab-like protein 2B;Rab-like protein 2A	RABL2B;RABL2A	NA	NA	NA	NA	NA	NA	NA	NA	NA	NA	NA	NA	NA	NA	NA	NA	NA	NA	NA	NA	NA	NA	NA	NA	NA	NA	NA	NA	NA	NA	NA	NA	NA	NA	NA	NA	NA	NA	NA	NA	NA	NA	NA	NA	NA	NA	NA
B7ZBJ4;Q5TAW7;Q9H9S4;B7ZBJ5	Calcium-binding protein 39-like	CAB39L	NA	NA	NA	NA	NA	NA	NA	NA	NA	NA	NA	NA	NA	NA	22.2127	NA	NA	NA	NA	25.2695	NA	NA	NA	NA	NA	NA	NA	NA	NA	NA	NA	NA	NA	NA	NA	NA	NA	NA	NA	NA	NA	NA	NA	NA	NA	NA	NA
Q5JVE8;B7ZBK1		F10	NA	NA	NA	NA	NA	NA	NA	NA	NA	NA	NA	NA	NA	NA	NA	NA	NA	NA	NA	NA	NA	NA	NA	NA	NA	NA	NA	NA	24.273	NA	NA	24.1819	NA	NA	NA	NA	NA	NA	NA	NA	NA	NA	NA	NA	NA	NA	NA
B7ZBK6;B7ZBK7		ALAD	NA	NA	20.4368	22.6757	NA	NA	NA	NA	23.8293	24.1969	NA	NA	NA	NA	NA	NA	NA	24.333	NA	24.6575	23.4433	24.6469	NA	23.5254	23.266	NA	NA	NA	23.3484	NA	NA	NA	NA	NA	NA	NA	NA	23.4371	NA	NA	25.3604	23.173	22.0278	24.8912	NA	NA	NA
B7ZC38;Q9NR46;B7ZC39;Q9NR46-2;F8WFB9;G5E9J1;H7C1Z6	Endophilin-B2	SH3GLB2	26.2391	25.7448	26.3741	25.7984	26.8762	26.4935	27.3421	26.8371	25.3409	NA	25.0413	NA	NA	24.7986	26.0451	25.5077	26.36	25.4217	26.0024	26.1223	NA	26.5275	24.8659	NA	26.9292	NA	26.5433	25.562	25.5904	24.9047	26.1639	25.2893	25.8338	25.5459	25.3439	NA	25.3353	25.6738	26.4972	26.5878	24.4399	NA	25.1065	25.8927	24.8531	NA	25.8887
B7ZKQ9;Q8WTV0-4;Q8WTV0-2;Q8WTV0-5;Q8WTV0;F5H4X0;Q8WTV0-3;F5H5E8	Scavenger receptor class B member 1	SCARB1	28.4009	28.4687	28.8149	27.7518	28.2619	27.6572	25.2905	26.7121	29.012	28.9618	28.6431	30.2552	NA	28.0153	28.1376	29.2991	29.3165	25.1857	28.8231	26.1043	28.7029	28.7014	28.9279	31.1568	28.3498	25.4153	27.9902	25.3821	27.6927	28.1074	29.2028	28.7295	24.6641	28.5017	28.8879	25.2436	27.885	28.3167	26.8578	26.9375	27.3005	28.1065	27.8327	27.4975	27.8006	NA	28.21
B7ZKW8;Q6JBY9;F6T4W9;Q6JBY9-2	CapZ-interacting protein	RCSD1	NA	24.6614	23.895	23.135	25.5334	25.2279	25.9687	NA	NA	23.5976	NA	NA	24.842	27.5865	25.6942	24.4144	23.3448	22.5734	NA	26.4645	NA	NA	26.0796	NA	23.2804	NA	27.1655	25.2151	23.4135	NA	26.8977	24.673	27.4238	NA	23.2177	26.5871	25.1754	24.3828	26.4551	25.7629	24.4071	NA	25.9129	25.2153	NA	NA	NA
B7ZL14;Q96RU3-4;Q96RU3-3;Q96RU3-5;Q96RU3-2;Q96RU3;H0Y7W6	Formin-binding protein 1	FNBP1	24.9499	26.9756	25.561	24.5005	26.0727	25.6099	27.6942	24.5854	25.071	25.6038	26.2195	24.8489	NA	27.8942	25.8676	26.1077	26.689	25.73	NA	25.8274	26.1456	26.5006	26.1397	24.1927	26.2802	NA	28.951	26.1701	27.0398	25.4972	26.0544	26.6245	29.3757	23.5181	24.7611	27.07	26.9963	25.3576	27.9625	26.253	24.9886	24.8959	26.4499	25.7008	26.4799	NA	26.5752
B7ZL88;Q8N8Q8;Q8N8Q8-2;Q8N8Q8-3;Q8N8Q8-4	Mitochondrial inner membrane protein COX18	COX18	29.0808	24.2876	24.9924	29.5895	26.0227	24.5745	24.1671	26.327	28.1921	26.5309	28.268	27.3769	NA	NA	NA	27.7039	28.2051	25.5183	27.2451	28.582	25.0776	27.4226	25.6995	29.3705	27.2492	NA	23.9177	NA	26.5109	26.7132	27.4277	25.8518	27.4293	26.1124	26.8209	28.4386	NA	26.8109	25.9811	28.5937	NA	31.096	NA	27.8866	30.492	NA	27.9675
B7ZLQ5;P28370;A0A0A0MRP6;P28370-2	Probable global transcription activator SNF2L1	SMARCA1	23.9565	25.0735	27.663	23.9449	NA	NA	NA	25.1658	25.4535	23.7604	27.5111	NA	NA	NA	NA	NA	26.1898	NA	NA	23.1431	NA	24.5644	NA	NA	26.8526	NA	NA	24.1687	25.4411	24.8833	NA	23.557	NA	27.812	23.8293	25.401	NA	NA	NA	25.0044	23.7677	NA	NA	23.8547	25.4485	NA	26.0063
E5RFP2;E5RJM0;B7ZLQ8;Q17RY0-3;Q17RY0-2;Q17RY0	Cytoplasmic polyadenylation element-binding protein 4	CPEB4	25.1135	23.7166	24.581	NA	24.3013	25.6222	NA	NA	25.3939	25.6905	NA	NA	NA	NA	25.6523	NA	25.1123	NA	NA	24.1981	24.9804	NA	23.9452	NA	25.865	NA	NA	NA	24.5449	NA	NA	24.2079	25.0782	24.8038	NA	NA	24.3657	25.3262	23.1065	23.122	NA	NA	NA	NA	23.4849	NA	24.4158
B7ZM68;Q6ZNL6;A0A1W2PRG7;Q6ZNL6-2;H7C0G2	FYVE, RhoGEF and PH domain-containing protein 5	FGD5	NA	NA	NA	24.1135	23.1419	22.5022	NA	24.7558	22.8287	22.8789	NA	23.5922	NA	NA	NA	NA	NA	NA	NA	NA	22.5788	26.1891	NA	NA	NA	NA	26.1098	NA	23.5366	NA	NA	23.1569	NA	NA	NA	23.2867	NA	NA	NA	NA	NA	NA	NA	NA	NA	NA	NA
B8ZZ19;P20472;H0Y3U0	Parvalbumin alpha	PVALB	NA	NA	NA	NA	NA	NA	NA	NA	NA	NA	NA	NA	NA	NA	NA	24.7815	NA	NA	NA	NA	NA	NA	NA	NA	NA	NA	NA	NA	NA	NA	NA	NA	NA	NA	NA	25.4897	23.6052	NA	NA	24.256	NA	NA	NA	23.4917	NA	NA	NA
C9J3W8;B8ZZ73;P14778;C9JQ36;B8ZZW4	Interleukin-1 receptor type 1;Interleukin-1 receptor type 1, membrane form;Interleukin-1 receptor type 1, soluble form	IL1R1	NA	NA	NA	24.7794	22.9633	NA	23.8207	NA	22.3217	23.5877	NA	NA	NA	NA	NA	NA	NA	NA	NA	NA	22.7204	NA	NA	NA	NA	NA	NA	25.4742	NA	NA	NA	NA	NA	NA	NA	NA	23.2634	21.9445	22.3635	NA	NA	NA	NA	22.6156	NA	NA	NA
B8ZZD4;Q86VP1-2;Q86VP1;Q86VP1-4;Q86VP1-3;H7C3L5;C9J7J4;F8WBU9;C9JBZ7	Tax1-binding protein 1	TAX1BP1	NA	NA	21.447	NA	27.1073	NA	NA	NA	NA	23.4779	23.3177	NA	NA	23.0063	23.6052	NA	23.1438	NA	24.3072	NA	NA	NA	NA	NA	NA	NA	NA	NA	NA	NA	22.5982	21.6067	NA	29.385	NA	22.5462	26.619	23.5506	NA	23.4078	23.2946	22.5948	23.7283	NA	NA	NA	25.7705
B8ZZF5;Q9H8M9;C9J5M4	Protein eva-1 homolog A	EVA1A	23.1724	25.2902	NA	21.5802	NA	21.9174	NA	NA	25.0926	26.0888	23.4846	NA	NA	NA	NA	NA	NA	23.938	NA	NA	NA	NA	NA	24.8065	NA	NA	23.8387	NA	24.5754	25.2815	NA	23.6099	NA	23.2761	25.4511	NA	NA	NA	NA	NA	NA	25.2594	NA	NA	NA	NA	23.0837
B8ZZI5;B8ZZN3;O75716	Serine/threonine-protein kinase 16	STK16	23.9209	NA	NA	NA	23.8226	NA	25.6354	NA	23.8746	24.4446	24.0091	NA	NA	NA	24.5677	NA	NA	NA	23.324	23.955	24.688	24.2527	23.1576	24.2365	25.586	NA	NA	24.6843	24.4907	NA	NA	22.8767	23.3439	23.0368	23.5648	NA	NA	NA	NA	NA	NA	NA	NA	24.088	NA	NA	23.8489
E7EUS6;B8ZZM6;Q9NQX7-2;Q9NQX7	Integral membrane protein 2C;CT-BRI3	ITM2C	NA	NA	NA	NA	NA	NA	NA	NA	NA	NA	25.9869	NA	NA	NA	NA	NA	24.2015	NA	NA	NA	NA	NA	NA	NA	23.6972	NA	NA	NA	NA	NA	NA	NA	28.9722	NA	NA	NA	NA	NA	NA	NA	NA	NA	NA	NA	24.8506	NA	23.3253
B8ZZN6;P63165;B8ZZJ0;B9A032;B8ZZ67;G2XKQ0;P63165-2	Small ubiquitin-related modifier 1	SUMO1	26.6828	29.0639	27.5436	28.2432	27.8979	26.3173	28.502	27.0158	27.2254	26.4131	28.7428	NA	24.7164	27.5404	25.9378	23.421	24.377	NA	NA	27.599	NA	28.7007	27.384	NA	26.7703	NA	27.3365	26.338	25.3534	26.8482	NA	25.7484	28.4708	26.9947	23.3231	27.0238	26.5091	27.5195	28.0456	27.2452	25.4636	26.2713	24.1823	27.7632	27.2206	NA	25.3028
B8ZZQ6;P06454-2;P06454;B8ZZA1;B8ZZW7;H7C2N1	Prothymosin alpha;Prothymosin alpha, N-terminally processed;Thymosin alpha-1	PTMA	NA	28.3599	28.8246	27.8479	28.521	28.9274	30.86	26.03	30.1469	28.6594	24.6464	25.2673	26.6239	27.6024	25.6209	27.417	24.8557	27.2594	26.2976	26.6783	NA	28.0023	29.1419	NA	25.0662	25.5826	27.8805	26.9035	NA	28.6564	25.4927	NA	28.6307	25.4242	24.8845	31.4797	30.0482	29.1252	30.7244	31.0705	28.6796	23.13	29.965	28.4148	NA	NA	NA
B8ZZV9;Q9H8M1-2;Q9H8M1;B8ZZX2	Coenzyme Q-binding protein COQ10 homolog B, mitochondrial	COQ10B	24.0841	26.1451	23.7615	25.4672	26.0334	24.9924	24.2745	26.4826	24.4976	25.1905	25.4124	28.4736	NA	NA	27.9509	26.8009	27.6284	24.8077	25.7323	27.0408	27.436	25.3578	26.9126	25.5495	26.8383	NA	24.2662	25.5164	24.8615	NA	26.6501	25.8441	NA	26.9476	24.375	24.3191	24.0151	24.5845	23.0139	NA	24.4967	24.3401	24.631	24.5063	24.5648	NA	26.4216
B8ZZZ1;F8W8K9;G5E966;Q96PC3-3;Q96PC3-4;Q96PC3;Q96PC3-2	AP-1 complex subunit sigma-3	AP1S3	22.6477	22.5762	NA	NA	22.4404	23.408	22.8968	NA	NA	NA	25.3084	NA	NA	23.3749	NA	NA	23.138	NA	NA	NA	NA	NA	NA	NA	25.4255	NA	NA	NA	NA	NA	NA	22.7893	NA	NA	NA	NA	NA	NA	22.3635	NA	NA	NA	21.3521	NA	NA	NA	NA
B8ZZZ4;P01732-2;P01732;P01732-3	T-cell surface glycoprotein CD8 alpha chain	CD8A	NA	22.1662	NA	NA	NA	NA	24.4098	NA	NA	21.9378	NA	23.4654	22.4496	NA	23.9973	NA	NA	NA	NA	23.0961	NA	NA	23.7535	23.7203	NA	NA	22.5349	28.4189	23.2236	NA	NA	NA	NA	NA	NA	23.619	NA	21.0806	22.0395	NA	21.8169	NA	21.9222	NA	NA	NA	23.0322
B9A054;Q8TEB9	Rhomboid-related protein 4	RHBDD1	NA	24.1712	NA	NA	NA	22.7312	26.0916	NA	NA	22.9728	NA	NA	NA	NA	NA	NA	NA	NA	NA	NA	NA	NA	NA	NA	NA	NA	NA	NA	NA	NA	NA	23.9193	NA	25.1641	NA	NA	NA	NA	NA	NA	NA	NA	NA	NA	NA	NA	NA
B9A057;Q86WW8	Cytochrome c oxidase assembly factor 5	COA5	24.5769	25.0256	26.1862	24.7068	23.2605	24.3393	23.9608	NA	24.1507	25.764	25.9546	NA	NA	25.7774	25.2912	25.21	24.0859	25.4421	25.1439	25.5331	NA	NA	24.582	24.2787	24.0816	NA	25.0542	25.4603	24.8254	25.0667	NA	25.5738	24.431	NA	24.8002	NA	24.4531	25.1948	24.5713	26.946	24.6652	25.5841	26.4932	NA	NA	NA	NA
J3KMX2;B9EGA3;Q92925-3;Q92925-2;Q92925;J3QWB6	SWI/SNF-related matrix-associated actin-dependent regulator of chromatin subfamily D member 2	SMARCD2	26.9475	27.6778	27.7445	23.4983	25.0845	25.6148	25.7639	NA	27.4605	25.1537	27.8958	NA	26.2524	27.0044	24.0157	24.5035	26.5899	23.8411	24.559	26.3516	25.8927	25.9912	28.3194	24.1289	27.2758	NA	24.9822	26.5271	26.9013	25.4151	25.5932	27.8529	27.4599	27.9928	25.7563	25.3045	26.5031	24.5516	26.1648	23.9573	24.0317	26.8034	24.3174	25.2708	23.0082	NA	24.4857
B9ZVT1;Q8IXT5;E5RHG1;E5RJ83;E5RJV8;E5RJW8	RNA-binding protein 12B	RBM12B	25.75	25.3353	28.64	27.1017	26.0581	26.2743	23.385	NA	26.7218	26.5698	26.8351	27.8276	NA	26.1643	28.4543	25.8217	26.49	26.2114	25.9532	26.499	27.335	27.4147	25.758	27.7647	26.5362	NA	24.2382	28.9246	26.8436	24.9537	25.3192	26.5368	27.2967	26.1709	23.2852	NA	25.8572	26.1661	27.4003	25.571	25.8162	24.6265	26.3643	25.8277	25.2502	NA	26.1293
B9ZVX7;H3BQT3		GSTM1	NA	NA	NA	NA	NA	NA	NA	NA	NA	NA	NA	NA	NA	NA	NA	NA	NA	NA	NA	NA	NA	NA	NA	NA	NA	NA	NA	NA	NA	NA	NA	NA	NA	NA	NA	NA	NA	26.1584	NA	NA	NA	NA	25.9996	NA	NA	NA	NA
C4AM86;Q92764;CON__Q92764;CON__Q9D646;CON__A2A5Y0;CON__REFSEQ:XP_986630	Keratin, type I cuticular Ha5	KRT35	26.7757	NA	NA	23.9563	23.2158	NA	NA	NA	NA	24.3361	NA	24.9792	NA	22.6115	NA	NA	NA	22.3919	NA	NA	NA	NA	NA	NA	NA	NA	NA	NA	NA	NA	NA	NA	NA	NA	NA	22.7721	23.8157	24.8981	24.3488	24.1046	24.7152	NA	23.955	24.6438	23.1987	NA	NA
C4AMC7;Q6VEQ5;A8K0Z3;A8MWX3	Putative WAS protein family homolog 3;WAS protein family homolog 2;WAS protein family homolog 1;Putative WAS protein family homolog 4	WASH3P;WASH2P;WASH1;WASH4P	NA	24.4516	26.7585	25.8723	25.8261	26.8605	NA	27.4488	26.537	27.448	26.5139	NA	NA	28.2496	NA	NA	25.6205	NA	27.8718	NA	27.0986	NA	27.4336	NA	NA	NA	26.6338	26.7325	NA	26.8858	NA	27.7023	26.4919	26.2673	26.5279	25.6354	26.2892	25.0006	27.4652	28.02	26.4104	NA	26.819	25.2515	27.533	NA	27.8164
C9IYN3;D6W592;Q8WVV9-4;Q8WVV9;B7WPG3;Q8WVV9-5;Q8WVV9-3;Q8WVV9-2;H7C464;H7BXH8;C9JJZ7	Heterogeneous nuclear ribonucleoprotein L-like	HNRNPLL;HNRPLL	26.1645	27.6738	26.3802	25.4313	26.9989	27.7428	27.922	26.8439	27.2722	26.0976	27.1416	27.0155	24.2886	27.4469	26.7133	26.3881	27.5327	26.9007	24.9695	27.4533	26.2371	25.4931	26.5941	24.2375	28.379	NA	28.536	27.5788	26.4437	25.7107	27.032	28.6214	29.0213	25.8939	25.5331	26.6649	26.5855	25.4957	28.6186	24.6778	24.1147	26.0513	26.0123	26.0634	22.188	NA	26.7411
C9IYN7;Q0PNE2;C9JLH5;C9JA82;C9J2D6;C9J9N8;C9JEX8;Q0PNE2-2;F8WE64	Elongator complex protein 6	ELP6	NA	NA	24.0386	NA	23.8106	NA	NA	NA	NA	24.2873	NA	NA	NA	NA	NA	NA	NA	NA	NA	NA	NA	NA	22.9356	NA	NA	NA	26.9943	NA	NA	23.442	30.0797	24.0567	NA	22.4904	NA	NA	NA	23.0084	NA	NA	NA	NA	NA	NA	23.7416	NA	NA
C9IZ04;Q9NY27;Q9NY27-3;Q9NY27-2;F8WCA1;F8WDK3;C9IZF4;H7C559	Serine/threonine-protein phosphatase 4 regulatory subunit 2	PPP4R2	25.4585	25.6027	25.3947	24.5292	24.9693	24.4158	25.8916	NA	24.7649	26.9985	24.6922	NA	NA	23.6441	NA	NA	24.7536	NA	NA	23.7736	24.662	24.0981	NA	NA	27.4631	NA	24.8629	NA	NA	NA	NA	25.273	25.6702	24.5743	NA	26.0152	24.0379	24.1653	24.9869	23.7602	NA	26.0003	23.6642	23.7715	25.8227	NA	24.3557
C9IZF6;P41247;P41247-2	Patatin-like phospholipase domain-containing protein 4	PNPLA4	NA	NA	NA	23.9315	23.008	22.4667	NA	NA	24.0707	23.3982	26.368	25.9325	NA	24.4455	25.1195	NA	26.2165	24.6003	25.1602	25.7906	NA	NA	NA	24.1605	26.0941	NA	NA	NA	24.3197	NA	24.5779	NA	NA	NA	NA	NA	23.2898	23.9995	23.9295	24.5066	NA	24.8862	NA	24.0619	NA	NA	NA
C9J050;C9JEJ2;P49585;H7C1T3;H7BZN1;C9JPY0;Q9Y5K3-2;Q9Y5K3-4;Q9Y5K3-3;Q9Y5K3;C9JVS0;F8WAZ5;F8WBU2;F2Z2B1	Choline-phosphate cytidylyltransferase A	PCYT1A	26.0591	27.5202	27.7621	26.6189	27.5277	26.5107	28.4595	26.2446	27.2519	27.9469	27.5939	24.0175	26.4966	27.6301	26.8213	27.009	27.8545	NA	26.2676	28.116	27.7083	27.1965	27.2109	25.3344	27.8109	NA	27.4131	27.0639	27.4097	26.7056	NA	27.4768	27.8903	28.63	26.6061	26.9522	26.7658	26.2786	27.1883	27.3921	27.2054	26.3153	26.8583	27.0046	27.0103	NA	26.4568
C9J0A7;Q9UQN3;Q9UQN3-2	Charged multivesicular body protein 2b	CHMP2B	NA	24.4442	25.6437	25.8059	24.2638	25.5279	24.3481	25.4605	25.3309	24.5327	NA	24.1278	24.3017	26.8096	26.2491	24.9353	23.6813	22.7766	NA	24.4865	NA	NA	25.6611	24.4667	NA	NA	25.8371	NA	NA	NA	25.5401	26.2723	25.7115	25.2796	NA	NA	24.7976	24.304	24.0736	25.4494	24.2775	NA	25.4915	24.2779	NA	NA	NA
C9J0I9;Q86WB0;Q86WB0-3;F8WAU5	Nuclear-interacting partner of ALK	ZC3HC1	25.2896	27.0068	25.5558	24.7692	25.3811	NA	NA	NA	26.1062	25.0937	26.0056	25.5406	NA	NA	25.8834	NA	27.1117	26.1656	24.3629	25.9876	25.7386	26.2441	NA	24.5848	26.667	NA	NA	24.0119	26.9025	25.1183	NA	23.5183	NA	26.2752	23.8531	26.4954	25.2803	24.2005	23.7128	NA	24.4932	24.773	24.0112	24.3645	24.9413	NA	25.9417
C9J0J0;Q96EE4	Coiled-coil domain-containing protein 126	CCDC126	NA	NA	NA	NA	NA	NA	NA	NA	NA	NA	NA	NA	NA	NA	23.9502	NA	NA	NA	NA	NA	NA	NA	NA	NA	24.0923	NA	NA	22.5714	NA	NA	NA	23.1373	NA	23.4005	NA	NA	NA	NA	NA	NA	NA	NA	NA	NA	NA	NA	NA
C9J0J7;G5E9Q6;P35080-2;C9JQ45;C9J2N0	Profilin;Profilin-2	PFN2	23.8492	23.8894	24.6258	28.2737	26.765	25.4099	27.4736	27.1825	NA	23.7227	27.064	23.5854	NA	27.0812	25.077	24.9095	26.5016	23.9143	NA	24.8493	NA	NA	23.3868	25.0683	25.8588	NA	24.931	25.6576	24.4254	NA	NA	28.7153	26.0787	NA	24.8626	NA	24.9499	25.3922	27.1576	25.6797	25.6656	26.8815	24.2396	25.5849	25.8216	NA	25.2974
C9J0K6;P30626-2;P30626;P30626-3;B4DHQ6;E9PG82	Sorcin	SRI	28.61	29.424	30.0864	29.7112	29.6426	29.1196	30.4043	28.2565	29.3785	28.604	29.0038	28.2397	29.8415	30.4916	28.9761	29.049	29.0182	29.3557	27.4597	28.3135	27.881	29.4761	29.3008	28.1427	29.0452	27.9188	29.9351	30.7086	28.4379	27.7171	29.8095	28.9006	29.4065	28.609	28.6765	30.4307	29.0797	28.5958	29.8639	29.6733	27.2695	29.8973	29.007	28.8225	29.2642	28.478	28.2428
C9J177;Q15435-5;Q15435-4	Protein phosphatase 1 regulatory subunit 7	PPP1R7	NA	NA	NA	NA	27.7439	27.5488	NA	NA	26.6684	NA	NA	NA	NA	NA	NA	NA	NA	NA	NA	NA	NA	NA	NA	NA	NA	NA	NA	NA	26.355	NA	NA	NA	NA	NA	NA	NA	NA	NA	NA	NA	NA	NA	27.6471	NA	NA	NA	NA
F8WBU5;C9J391;C9J1C6;H7C426;Q9P0P0	E3 ubiquitin-protein ligase RNF181	RNF181	NA	NA	NA	24.3961	NA	NA	24.8041	NA	23.8135	NA	NA	NA	NA	NA	NA	NA	NA	NA	NA	NA	NA	NA	NA	NA	NA	NA	NA	NA	NA	NA	NA	NA	NA	NA	NA	NA	NA	NA	NA	NA	23.6943	NA	NA	NA	NA	NA	NA
C9J1D1;Q8WTS1;A0A2R8YG22;H7BZY9;A0A2U3TZT9	1-acylglycerol-3-phosphate O-acyltransferase ABHD5	ABHD5	23.3347	NA	22.8074	22.4571	22.1748	NA	NA	NA	NA	NA	NA	NA	NA	NA	NA	21.9058	NA	NA	NA	24.0837	22.1382	NA	NA	NA	23.4636	NA	NA	NA	23.0841	NA	NA	NA	NA	23.2365	22.5231	NA	21.7479	NA	NA	NA	NA	23.0653	NA	NA	NA	NA	NA
Q9NY65;C9J2C0;V9GZ17	Tubulin alpha-8 chain	TUBA8	NA	NA	20.9362	NA	NA	NA	NA	NA	NA	NA	NA	NA	NA	24.6979	NA	27.8377	21.9386	NA	NA	21.9755	23.3504	23.1448	NA	21.9897	22.5197	NA	NA	NA	NA	23.7684	25.0569	NA	22.584	NA	21.401	NA	21.7773	NA	NA	NA	NA	NA	NA	NA	NA	NA	NA
C9J2H1;Q86UX2;G5E9D8;A0A096LP62;Q86UX2-2;Q86UX2-3	Inter-alpha-trypsin inhibitor heavy chain H5	ITIH5	NA	NA	NA	24.3826	25.0287	24.8781	31.2243	23.3907	NA	24.7533	NA	NA	22.2281	NA	NA	NA	21.8208	NA	NA	NA	NA	NA	NA	NA	NA	NA	22.064	NA	NA	NA	NA	NA	NA	NA	21.7104	NA	NA	NA	22.8378	NA	NA	NA	NA	NA	NA	NA	NA
C9J2T1;C9J5F8;C9JHG1;Q53GT1;C9J191;Q53GT1-3;C9JRG9;C9JLE9	Kelch-like protein 22	KLHL22	NA	25.0065	NA	26.5969	26.7627	NA	NA	NA	24.8311	NA	24.8479	NA	NA	NA	26.0779	NA	NA	NA	NA	27.7318	26.002	NA	NA	27.0825	27.4314	NA	24.5436	NA	27.1723	NA	26.9691	NA	NA	NA	NA	NA	NA	26.2898	NA	24.9885	26.0081	NA	NA	25.309	NA	NA	27.0546
C9J2Y9;P30876;A0A1W2PPT5;C9J4M6	DNA-directed RNA polymerase;DNA-directed RNA polymerase II subunit RPB2	POLR2B	27.3185	28.3926	28.1527	25.9516	26.8217	27.1876	27.7922	27.0524	27.1229	27.7233	27.5045	26.3279	28.5131	27.48	27.7521	25.392	27.7259	26.9478	25.2645	26.9178	27.7102	26.7621	27.059	27.0506	28.598	NA	27.9665	28.0256	28.0617	26.4297	26.2528	27.6038	28.9155	29.0295	26.7403	25.0657	26.1262	27.5556	26.9201	24.9306	26.7479	25.9814	26.9674	26.8253	27.3795	NA	26.9737
C9J3R8;O60513;E7ETS9;C9J4S5;C9J5S0;Q9BRK4	Beta-1,4-galactosyltransferase 4;N-acetyllactosamine synthase;Lactotriaosylceramide beta-1,4-galactosyltransferase	B4GALT4	27.4536	27.3351	22.442	24.3975	24.6531	26.4294	27.3678	NA	26.73	NA	28.3881	NA	NA	NA	27.738	28.7209	27.9977	NA	NA	NA	27.8532	30.6841	25.4766	26.4714	29.4047	NA	NA	28.9983	NA	25.7457	NA	28.3093	28.1082	26.85	23.3665	24.102	NA	23.2235	23.7315	26.8566	NA	33.9737	NA	NA	27.8463	NA	29.145
C9J406;H7C463		IMMT	24.8228	25.9617	NA	25.3982	25.4399	24.9279	25.815	NA	26.4036	25.1832	24.7583	22.783	NA	23.8281	26.4346	NA	25.3016	NA	25.6078	27.3998	NA	24.5302	26.2494	NA	26.7699	NA	26.1809	25.4666	NA	26.4943	NA	21.9365	NA	26.0151	25.7554	NA	NA	25.7085	25.9242	26.3462	25.8053	25.5031	26.0532	25.4632	24.2599	NA	NA
C9J494;Q9H000;Q9H000-2	Probable E3 ubiquitin-protein ligase makorin-2	MKRN2	24.7794	24.922	24.6799	NA	NA	24.848	NA	26.1468	NA	NA	NA	24.3035	NA	NA	26.3938	NA	25.0778	25.607	25.2467	23.7712	25.6166	NA	24.6687	NA	26.6217	NA	24.7708	24.8179	NA	24.2271	NA	25.7695	25.2288	24.5745	24.6714	NA	24.3552	24.0728	24.6917	24.1219	24.1978	NA	24.2134	25.6692	NA	NA	24.996
G5E9P4;C9J4B6;Q8N755-2;Q8N755;B5MC27	PQ-loop repeat-containing protein 3	PQLC3	23.2151	25.2548	22.1159	22.7854	23.1748	24.3133	24.9015	NA	23.9522	22.3177	23.6481	NA	NA	NA	24.4271	24.5056	23.125	23.9942	25.1118	23.0922	24.4223	NA	23.6909	22.7356	24.3543	NA	26.2691	25.9976	23.7732	NA	NA	23.5064	22.6426	23.4026	23.0449	NA	23.4416	22.5593	24.0977	22.9064	NA	22.4816	22.052	23.2968	23.4338	NA	23.2357
C9J4T6;P10145	C-X-C motif chemokine;Interleukin-8;MDNCF-a;Interleukin-8;IL-8(5-77);IL-8(6-77);IL-8(7-77);IL-8(8-77);IL-8(9-77)	CXCL8	NA	25.3392	NA	NA	NA	NA	NA	23.2663	NA	NA	NA	NA	NA	27.1491	NA	24.6165	23.7628	NA	NA	NA	NA	NA	26.4328	NA	NA	NA	NA	NA	NA	NA	NA	NA	26.604	NA	NA	NA	24.056	NA	NA	NA	NA	NA	NA	NA	NA	NA	NA
C9J4W5;Q9GZV4;F8WCJ1;C9J7B5	Eukaryotic translation initiation factor 5A;Eukaryotic translation initiation factor 5A-2	EIF5A2	NA	NA	NA	NA	NA	NA	NA	NA	NA	NA	NA	NA	NA	NA	NA	25.5947	24.5826	NA	NA	NA	NA	NA	NA	NA	23.79	NA	NA	NA	NA	NA	NA	25.7864	NA	NA	NA	NA	NA	NA	NA	NA	NA	NA	NA	NA	NA	NA	NA
C9J5N1;Q9BTE6;Q9BTE6-2;Q9BTE6-3;K7EQ85;L7N2F4;K7N799	Alanyl-tRNA editing protein Aarsd1	PTGES3L-AARSD1;AARSD1	27.4663	27.543	27.7066	27.3346	27.0876	29.1044	27.2645	NA	27.6577	28.0083	30.8971	24.6094	NA	NA	26.6132	27.1397	26.7031	26.1253	26.9569	27.1363	27.7274	NA	26.7535	27.4175	28.0724	NA	27.2527	NA	28.5175	25.9752	NA	25.7354	NA	24.4383	26.2584	26.1892	27.3444	27.4252	26.8017	26.2763	27.2249	27.9603	26.7623	27.3818	27.3372	NA	27.8502
C9J5W6;Q9UI15	Transgelin-3	TAGLN3	NA	NA	NA	NA	NA	NA	NA	NA	24.0734	NA	NA	NA	NA	NA	NA	NA	NA	21.7882	NA	NA	NA	NA	NA	NA	NA	NA	NA	NA	NA	NA	NA	NA	21.08	NA	20.2634	NA	NA	NA	NA	NA	NA	NA	NA	23.7846	22.4556	NA	NA
C9J712;P35080	Profilin-2	PFN2	NA	NA	NA	NA	NA	22.4544	NA	NA	NA	NA	25.0551	NA	NA	NA	22.8254	NA	23.7698	NA	NA	NA	NA	NA	NA	NA	NA	NA	NA	NA	NA	NA	NA	24.4749	NA	NA	24.3807	NA	NA	22.0762	NA	NA	NA	NA	NA	NA	NA	NA	NA
C9J715;Q9Y2I1-4;Q9Y2I1-3;Q9Y2I1	Nischarin	NISCH	24.7089	23.8969	24.4232	26.5101	23.5473	22.8159	23.8061	NA	23.1979	24.3277	NA	27.3957	NA	NA	24.7253	NA	24.1561	NA	NA	24.1017	24.2651	24.5352	23.9895	23.6146	26.2331	NA	26.2095	NA	24.9892	NA	NA	24.0406	24.213	NA	NA	NA	NA	23.8494	NA	NA	NA	NA	23.0038	NA	NA	NA	24.0586
F8W6L0;E7ERK1;F5GXT2;O43374-2;O43374;C9J798;H0YB35;E5RK78;E5RGQ8;H0YBU2	Ras GTPase-activating protein 4;Putative Ras GTPase-activating protein 4B	RASA4B;RASA4	29.0592	27.4979	23.8127	NA	NA	23.3009	26.6095	28.7601	NA	26.1996	26.5763	27.4297	NA	NA	25.3186	24.9747	24.5278	22.7644	25.0073	26.6034	26.9486	NA	23.7759	23.6017	27.2153	NA	NA	NA	27.0577	23.9384	NA	26.288	26.7516	26.764	27.4768	NA	26.2121	26.4389	24.5785	27.222	27.7138	28.7524	26.7235	26.3488	27.8107	NA	26.8895
C9J7E5;Q9Y5L0-3;Q9Y5L0;Q9Y5L0-1;E9PFH4;Q9Y5L0-5	Transportin-3	TNPO3	30.1131	29.7594	30.3068	28.7816	29.0317	29.8814	29.5221	27.2693	29.892	29.417	31.2272	28.6199	26.3633	29.8491	30.3286	28.1709	30.4427	28.9004	30.8647	27.9165	30.0484	28.7372	28.9034	28.4773	30.8914	NA	30.0588	27.161	29.4243	29.6767	28.2964	30.9323	29.3677	26.7781	27.9134	25.215	28.2208	28.283	28.8639	26.7365	29.2406	28.9941	27.6927	28.8346	28.9822	NA	29.0705
C9J7K9;O15162-2;O15162;C9J0H3;C9J9P4;C9JE06;H7C5I5	Phospholipid scramblase 1	PLSCR1	27.2607	30.1544	26.284	25.7472	27.4929	28.6517	28.4589	29.5217	30.3798	27.2996	28.7215	28.4561	27.543	27.3985	27.3891	28.6641	NA	27.2375	NA	NA	27.3946	28.5558	27.3596	28.1448	27.8373	NA	28.5679	29.6365	NA	26.7344	NA	27.2404	26.7396	28.1082	27.4137	NA	27.5998	28.0619	27.8311	26.4708	26.3878	NA	26.0696	27.5734	28.4001	NA	27.3319
C9J7L4;Q8WWT9-3;Q8WWT9-6;Q8WWT9;H7C0C8	Solute carrier family 13 member 3	SLC13A3	NA	NA	NA	25.2398	NA	NA	NA	NA	24.7492	NA	NA	NA	NA	NA	NA	NA	NA	NA	NA	NA	NA	NA	NA	NA	NA	NA	NA	NA	NA	NA	NA	NA	NA	NA	NA	NA	NA	NA	NA	NA	NA	NA	NA	NA	NA	NA	NA
I3L509;C9J7Z8;Q6GPH4-4;Q6GPH4-3;Q6GPH4-5;Q6GPH4-2;Q6GPH4-7;Q6GPH4;I3L3D9;I3L3Q2;I3L2B3;I3L534;I3L3B3	XIAP-associated factor 1	XAF1	NA	NA	23.5701	NA	NA	23.6845	NA	NA	NA	NA	NA	NA	NA	NA	25.199	23.9355	NA	NA	25.2118	NA	NA	NA	23.9959	25.0426	23.1205	NA	NA	NA	NA	NA	NA	NA	NA	24.3498	NA	NA	NA	NA	NA	NA	NA	NA	NA	NA	NA	NA	23.3885
C9J935;Q8NE22-2;Q8NE22	SET domain-containing protein 9	SETD9	NA	NA	NA	NA	NA	NA	NA	NA	NA	NA	NA	NA	NA	NA	23.2418	NA	NA	NA	24.1651	NA	NA	NA	NA	NA	NA	25.5269	NA	NA	NA	NA	NA	22.7775	NA	NA	NA	NA	NA	NA	NA	NA	NA	NA	NA	NA	NA	NA	22.9558
C9J975;Q96P47-3;Q96P47-6;Q96P47;Q96P47-2;Q96P47-4;A0A087X044;Q9UPQ3-3;C9J8Z2;H7C5G0;H7C4U6;H7C4F1;Q96P47-5	Arf-GAP with GTPase, ANK repeat and PH domain-containing protein 3;Arf-GAP with GTPase, ANK repeat and PH domain-containing protein 1	AGAP3;AGAP1	NA	23.6134	NA	NA	23.1902	NA	23.3088	NA	22.8264	NA	23.0775	NA	NA	NA	NA	NA	NA	NA	NA	NA	NA	NA	NA	NA	NA	NA	NA	NA	NA	NA	NA	24.1774	NA	NA	NA	NA	NA	22.485	23.2357	NA	NA	NA	NA	23.0399	NA	NA	NA
F8WDQ9;F8WD80;H3BSR4;C9J9P8;Q969M7-4;Q969M7-6;Q969M7;Q969M7-2;H3BUI7;F8WB39;C9JFD2;C9JSK8;Q969M7-5;Q969M7-7	NEDD8-conjugating enzyme UBE2F	UBE2F;UBE2F-SCLY	NA	NA	NA	NA	NA	NA	NA	NA	22.9972	22.1172	NA	NA	NA	NA	NA	NA	NA	NA	NA	NA	NA	NA	NA	NA	NA	NA	NA	NA	NA	NA	NA	NA	NA	NA	NA	NA	NA	NA	23.0609	22.7443	NA	NA	NA	NA	NA	NA	NA
C9JA08;Q96D46;C9J0B9;C9IZW9;C9K0C2;C9IY70	60S ribosomal export protein NMD3	NMD3	27.3512	27.0706	26.8669	27.1999	25.182	26.1767	26.2791	23.7908	26.0457	26.1718	27.8671	25.0857	25.7869	26.8906	26.9413	25.6005	26.7577	27.1647	26.8174	25.5478	26.6402	26.2746	26.4816	25.8634	27.3738	NA	25.5415	25.7484	27.353	27.204	26.7439	28.3671	24.8215	27.4594	25.9135	NA	25.9824	25.9366	25.4363	25.9015	25.7038	NA	26.4853	26.4025	26.6694	NA	26.0777
C9JAX1;Q16595;H7C585;A0A2R8Y5A1;Q16595-2;Q16595-3;A0A2R8Y4G3;A0A2R8Y577	Frataxin, mitochondrial;Frataxin intermediate form;Frataxin(56-210);Frataxin(78-210);Frataxin mature form	FXN	25.8635	27.2857	26.804	25.8007	26.303	26.3769	24.6046	23.1278	27.9421	26.8397	26.2851	30.3307	NA	29.0357	27.2729	28.5996	26.0823	27.1261	28.8043	29.0135	28.4937	26.8728	26.9408	28.3214	26.0403	NA	26.3598	26.5601	27.3962	28.4636	NA	27.1632	28.1593	25.1585	26.9594	27.8477	27.4213	27.4755	26.5612	29.3117	28.1308	27.3939	28.3508	27.4996	26.737	29.1469	28.0461
F5H8L4;C9JBG5;Q8NBJ9;Q8NBJ9-2;E9PMC3;E9PME7;E9PPN9	SID1 transmembrane family member 2	SIDT2	22.5849	24.1257	22.4058	22.2989	NA	NA	NA	NA	NA	NA	NA	NA	NA	NA	24.8834	NA	24.2696	21.9316	NA	23.5281	24.7601	NA	NA	NA	24.3462	NA	NA	26.2395	NA	NA	NA	23.722	NA	24.2142	NA	NA	22.2878	NA	NA	NA	NA	NA	22.5173	NA	NA	NA	23.4439
C9JBI3;P78330	Phosphoserine phosphatase	PSPH	25.5243	NA	28.3514	30.2569	25.3508	26.4534	29.1573	25.2176	27.5216	26.8135	29.0895	25.2746	NA	30.1298	24.0032	25.5183	26.2202	NA	24.7573	22.8242	NA	25.2589	23.949	25.5266	25.5368	NA	25.3642	NA	25.5985	26.326	25.392	27.6394	24.6475	NA	24.7983	25.6308	25.9817	26.6027	26.1107	26.4599	26.3281	25.8156	22.7107	26.641	26.1461	NA	25.4319
C9JCC6;Q14919;Q14919-2;E9PNC7;E9PQX9;E9PMW2	Dr1-associated corepressor	DRAP1	NA	24.297	25.6165	23.955	24.1926	24.6972	22.7931	NA	24.9791	NA	23.2244	26.1201	NA	27.2492	25.2764	NA	24.9714	23.0848	NA	24.5939	NA	24.7883	23.8624	22.6136	25.204	NA	26.7353	24.7435	24.5554	NA	NA	24.5519	25.5937	25.4411	24.1376	NA	NA	24.0819	25.402	NA	NA	24.6729	NA	NA	NA	NA	23.2208
C9JCN8;P15408-3;P15408	Fos-related antigen 2	FOSL2	NA	NA	NA	NA	NA	NA	23.5092	NA	NA	NA	NA	NA	NA	NA	NA	NA	NA	NA	NA	NA	NA	NA	NA	NA	NA	NA	NA	NA	NA	NA	NA	NA	NA	NA	NA	NA	NA	NA	NA	NA	NA	NA	23.8921	NA	NA	NA	NA
C9JE12;C9JCW7;Q9BVT8	Transmembrane and ubiquitin-like domain-containing protein 1	TMUB1	NA	NA	NA	26.3456	25.3904	26.3735	26.5301	26.9866	25.6535	24.4872	24.6192	NA	NA	NA	NA	NA	NA	NA	NA	NA	NA	NA	23.0438	NA	NA	NA	NA	25.2391	NA	NA	NA	NA	NA	26.0253	24.5109	NA	25.5395	25.2679	23.7062	25.5882	26.1279	NA	25.2784	24.9562	NA	NA	NA
C9JDS9;Q9H853		TUBA4A	NA	26.0127	25.5161	NA	NA	NA	NA	NA	NA	NA	NA	NA	29.6486	NA	NA	23.9794	24.0314	23.8796	23.7878	NA	NA	24.9491	23.2517	NA	NA	NA	NA	25.8698	NA	NA	NA	NA	NA	NA	NA	NA	NA	NA	NA	NA	NA	NA	NA	NA	NA	NA	NA
C9JG97;C9JEH3;Q13685;C9JTS3;H7C0R2	Angio-associated migratory cell protein	AAMP	NA	24.2567	24.5513	27.7962	24.7952	24.9293	26.5415	NA	24.4033	25.4681	NA	26.9935	NA	27.3801	24.9184	NA	25.6429	NA	NA	23.3354	NA	24.1844	23.0532	23.9207	24.6544	NA	25.3573	NA	23.7438	23.2046	25.0957	28.6011	24.2168	NA	22.8566	NA	25.2796	25.3116	26.0525	25.9077	28.5373	NA	24.2659	24.6643	NA	NA	NA
C9JF17;P05090;C9JX71;F8WBT9	Apolipoprotein D	APOD	31.9486	31.4126	28.8856	28.2863	27.9708	29.7806	28.3769	31.984	28.5029	28.7609	31.2963	30.5292	27.1439	28.0508	29.9724	29.6145	30.2104	28.0968	28.3775	31.2952	29.1876	29.5039	29.9521	29.0906	27.9805	NA	27.0591	30.0356	28.9414	28.9779	29.1243	31.15	30.9688	28.9555	30.2494	31.0982	29.1127	29.8485	29.6141	30.3485	29.6921	32.4362	29.2827	29.5715	31.04	31.0178	29.3414
Q13098-7;Q13098;Q13098-5;C9JFE4;A8K070;A0A096LPJ3;A0A096LP07;Q13098-6;J3KSA5;J3KRJ4;J3QLT0;J3KRE8;J3QS84;J3QL53;J3QLE8;J3KTB0;J3QS88;J3QQX0	COP9 signalosome complex subunit 1	GPS1	28.4675	28.1993	28.0509	28.3292	28.3129	27.9976	28.6337	27.0179	28.1753	28.0966	29	23.8247	28.3261	25.6502	28.274	26.4067	28.9376	28.3471	26.359	27.8797	28.1588	28.4779	27.7698	27.5429	29.2334	NA	28.5107	25.4009	28.8189	27.5909	28.3396	27.5134	28.7703	27.9309	27.7818	NA	27.8312	28.2357	28.1444	26.6617	27.5994	28.3035	27.691	27.8159	28.9289	NA	28.9684
C9JFR7;P99999;CON__P62894	Cytochrome c	CYCS	28.8773	30.1887	32.5228	30.4248	30.4056	30.8715	30.8058	29.7713	32.1164	30.9012	30.4527	28.9948	31.3033	30.2589	31.4704	30.5451	31.5187	32.5386	33.5419	31.8745	29.0323	30.3091	30.1483	30.6828	30.607	NA	31.4306	30.7696	30.4704	31.1187	30.1645	30.855	31.4174	28.3193	30.3038	29.6733	30.8085	31.6279	31.1397	30.9706	31.5703	29.7361	31.307	30.9494	30.3095	NA	30.3063
C9JFW8;Q9UQQ1-8;Q9UQQ1-3;Q9UQQ1;Q9UQQ1-4;E9PRC7;Q9UQQ1-5;Q9UQQ1-7;Q9UQQ1-2	N-acetylated-alpha-linked acidic dipeptidase-like protein	NAALADL1	NA	NA	NA	NA	NA	NA	NA	NA	NA	NA	NA	NA	NA	NA	NA	NA	25.4103	NA	NA	NA	NA	NA	NA	NA	NA	NA	NA	NA	NA	NA	NA	NA	NA	NA	NA	NA	NA	NA	NA	NA	NA	NA	NA	NA	NA	NA	NA
C9JGT8		AP2M1	NA	NA	NA	NA	NA	NA	NA	NA	NA	NA	NA	NA	NA	NA	NA	NA	NA	NA	NA	NA	NA	NA	NA	NA	NA	NA	25.9165	NA	NA	NA	NA	NA	NA	NA	NA	NA	NA	NA	NA	NA	NA	NA	NA	NA	NA	NA	NA
C9JIF9;P13798;H7C393;H7C1U0;C9JLK2;F8WEH5;H0YFE5	Acylamino-acid-releasing enzyme	APEH	29.4471	27.6344	28.963	30.6973	29.0167	28.8007	29.1	27.1836	29.3977	30.2235	29.0045	28.1468	30.5186	30.454	27.7655	29.1764	28.3692	29.5867	26.0343	28.1278	27.917	30.082	28.1818	28.85	28.7297	27.1931	29.8762	27.9191	29.0879	29.1517	29.8448	28.586	29.561	26.9347	29.3855	29.061	29.867	30.374	29.6019	30.0536	30.701	30.141	29.123	30.1987	29.7314	NA	29.0374
C9JIJ6		GLS	NA	NA	NA	NA	NA	NA	NA	NA	NA	NA	NA	NA	NA	NA	NA	NA	NA	NA	NA	NA	NA	NA	NA	23.7658	NA	NA	NA	NA	NA	NA	NA	NA	NA	NA	NA	NA	22.939	NA	NA	NA	NA	NA	NA	NA	NA	NA	NA
C9JIS1		GNB2	25.1306	25.9415	NA	21.8769	23.9829	NA	26.0227	22.7426	NA	NA	NA	NA	NA	25.0127	NA	25.9145	24.2318	23.8064	23.2971	NA	NA	NA	23.4685	NA	NA	NA	NA	26.2376	NA	NA	NA	22.7896	NA	NA	NA	NA	NA	NA	25.1005	NA	NA	NA	NA	NA	NA	NA	NA
C9JJ19;P82930	28S ribosomal protein S34, mitochondrial	MRPS34	27.1657	28.434	27.7563	26.3283	27.5512	26.9909	27.7161	25.054	27.2241	27.9632	27.8737	27.6705	27.9474	27.1533	28.7219	28.1179	28.5316	27.2705	30.0099	30.3043	29.1753	26.6494	28.3928	29.8756	27.9934	NA	26.4065	25.8669	27.6237	28.6849	27.999	27.4672	25.2355	29.1836	26.4203	27.2913	25.7903	26.1485	25.9231	24.5558	26.4205	26.035	26.1967	26.5738	26.7425	NA	28.219
C9JJN9;Q8N3P4-3;Q8N3P4;Q8N3P4-2;H7C058	Vacuolar protein sorting-associated protein 8 homolog	VPS8	25.2491	24.8724	25.098	24.6788	24.7958	24.2768	24.7911	NA	24.9345	23.4214	26.6918	NA	NA	NA	25.2224	NA	24.737	25.3299	NA	24.5247	26.5105	25.1626	25.4166	23.6421	26.8761	NA	25.385	24.4031	24.5863	NA	NA	24.9131	24.5678	23.8339	NA	NA	23.7031	23.6741	24.3752	23.3554	25.0937	25.0669	23.8632	24.8592	24.8011	NA	25.5843
C9JJX6;E9PDC3;O00192-2;O00192	Armadillo repeat protein deleted in velo-cardio-facial syndrome	ARVCF	23.9623	NA	23.6968	23.7121	22.0247	21.8909	NA	NA	22.5312	21.9017	NA	NA	NA	NA	23.1813	NA	NA	NA	NA	24.0062	23.3342	NA	22.1009	23.9152	NA	NA	NA	23.7541	23.9951	NA	NA	NA	NA	NA	24.5613	NA	23.3588	22.263	22.1548	23.6932	NA	NA	21.9646	NA	NA	NA	NA
C9JKZ3;O15393;O15393-2	Transmembrane protease serine 2;Transmembrane protease serine 2 non-catalytic chain;Transmembrane protease serine 2 catalytic chain	TMPRSS2	NA	NA	NA	NA	NA	NA	NA	NA	NA	NA	NA	NA	NA	NA	NA	NA	NA	NA	NA	NA	NA	NA	NA	NA	NA	NA	NA	NA	NA	NA	NA	NA	NA	NA	NA	NA	NA	NA	NA	NA	NA	NA	NA	NA	NA	NA	NA
C9JLB7;Q96HP4;U3KQU8;F8WBF3	Oxidoreductase NAD-binding domain-containing protein 1	OXNAD1	25.6211	24.1336	25.0517	28.3021	24.2985	25.353	24.6594	28.0911	25.0447	24.1168	24.239	25.8352	22.338	23.5667	25.6237	24.9666	23.9373	NA	27.8636	26.6667	24.276	NA	25.4487	25.2829	23.7132	NA	24.5091	22.7689	25.4317	25.2523	NA	25.9951	23.4831	23.8996	25.0278	NA	25.5953	26.657	25.5468	25.7605	25.9287	25.1431	24.6122	25.1423	25.3183	NA	26.6676
C9JLU1;P52434;P52434-3;P52434-4;P52434-2;P52434-5	DNA-directed RNA polymerases I, II, and III subunit RPABC3	POLR2H	25.2223	26.0755	27.039	26.9999	27.4234	27.944	27.735	NA	27.4429	27.6328	28.3313	NA	NA	26.3932	25.8602	22.2899	26.1094	27.5633	25.4148	25.3846	25.3004	25.6219	26.5988	25.1802	26.3052	NA	24.7782	25.9114	26.2352	26.7818	NA	27.4328	26.8515	27.5616	25.414	NA	27.2623	27.4632	26.3413	23.8996	26.5809	25.5333	27.0993	24.34	27.0759	NA	25.4853
C9JLV4;O14727-5;O14727-4;O14727;O14727-3;O14727-2;O14727-6;F8VNZ0	Apoptotic protease-activating factor 1	APAF1	24.7342	NA	24.9435	NA	24.101	24.9963	26.1822	NA	24.5962	24.151	24.2152	NA	NA	NA	NA	NA	23.5866	NA	NA	24.2349	NA	NA	NA	23.8386	26.1637	NA	NA	NA	24.4807	NA	NA	24.958	24.8722	23.9003	22.3446	NA	24.142	23.8722	23.7373	24.4116	NA	23.7957	24.4782	24.6793	23.8246	NA	24.0788
I3L2L5;I3L4Q0;C9JLW8;I3L317;I3L3A7	Protein FAM195B	FAM195B	20.6829	NA	24.1299	24.2921	23.3298	23.4485	24.103	24.9954	25.2788	24.0238	22.7165	NA	NA	26.1028	NA	NA	NA	NA	NA	24.2596	NA	NA	NA	NA	NA	NA	25.2691	NA	22.1623	NA	NA	25.8327	24.6749	23.3203	NA	NA	23.0608	23.9965	24.1117	24.4991	23.7387	NA	24.3121	24.1828	NA	NA	23.2519
C9JME2;Q9Y4F1;Q9Y4F1-2;A0A1B0GV68;M0QYB0;M0QXT1;H0Y783;M0R262;Q9Y4F1-3	FERM, RhoGEF and pleckstrin domain-containing protein 1	FARP1	29.7924	29.4621	29.1354	27.6644	29.6676	29.0515	29.4642	30.3062	29.5537	29.5839	29.7858	26.3213	28.2076	25.9352	29.7573	27.2642	29.5036	26.5894	29.3246	29.2332	29.9556	29.6583	29.0005	29.0717	31.2688	27.1877	28.8008	30.6278	29.8595	29.6222	26.9958	27.7945	27.8148	28.8545	29.5735	27.5006	29.5343	29.6019	29.3441	29.6769	29.4828	29.8123	29.9407	29.1761	30.2033	NA	29.7224
C9JT95;C9JMP5;Q9BQ15;F8WAF5;H7C0W4;Q96AH0-2;Q96AH0-3;Q96AH0	SOSS complex subunit B1;SOSS complex subunit B2	NABP2;NABP1	22.4177	24.8688	NA	23.1535	NA	NA	NA	NA	23.0726	NA	24.9258	NA	NA	26.5191	25.4067	NA	NA	NA	24.6222	NA	NA	NA	NA	NA	26.0767	NA	NA	NA	24.6761	NA	NA	NA	NA	NA	NA	NA	NA	NA	NA	NA	NA	NA	NA	NA	24.8549	NA	NA
C9JN15;Q13427-2;Q13427;E9PG73;C9JM79;C9JT64;C9J679	Peptidyl-prolyl cis-trans isomerase;Peptidyl-prolyl cis-trans isomerase G	PPIG	25.1347	25.4668	23.9683	24.0742	25.4485	25.0585	24.8098	27.0345	25.5683	24.8046	24.8772	23.4184	24.1636	NA	25.5785	25.0552	25.7969	25.1739	23.9485	23.1002	26.315	NA	NA	NA	26.5151	NA	25.7333	NA	24.8973	24.8133	NA	24.4757	23.9965	26.2938	NA	NA	24.3735	23.6372	24.4145	23.5261	23.9215	24.1771	23.5072	24.947	24.995	NA	26.5176
C9JXB8;C9JNW5;P83731	60S ribosomal protein L24	RPL24	29.4602	30.125	30.9304	30.3363	30.4407	30.6613	30.1102	28.3256	30.9432	30.7958	29.9646	28.7549	28.6489	29.9345	28.9637	30.2365	29.9183	29.4806	28.3015	28.0383	28.632	28.1203	29.5804	29.2079	30.1712	NA	29.9875	29.8319	29.739	29.2583	29.5509	30.0556	28.3597	31.0697	30.1024	24.9899	30.559	30.5519	29.7876	31.293	30.9675	29.5055	31.282	30.7155	29.7736	NA	29.0111
C9JRY4;C9JNZ0;Q96IW7;C9JDJ8;F8WAU7;C9JR77;C9J463;C9JZ27	Vesicle-trafficking protein SEC22a	SEC22A	21.4035	NA	NA	NA	NA	22.003	NA	27.0384	NA	23.3191	NA	NA	NA	NA	23.7803	NA	23.2418	NA	NA	NA	21.8022	NA	NA	NA	23.9444	NA	NA	23.7167	23.0897	22.037	NA	NA	NA	23.1797	21.1712	NA	NA	NA	NA	NA	NA	NA	NA	NA	NA	NA	24.7637
Q9BRJ6;C9JQV0;H7C0T1	Uncharacterized protein C7orf50	C7orf50	25.2422	25.6306	26.2194	NA	23.1977	23.2111	24.5445	23.4937	24.814	23.8235	NA	NA	NA	25.1623	24.0056	23.7099	25.2407	NA	25.4813	NA	24.7513	23.6195	NA	NA	24.9936	NA	23.8848	NA	24.5211	NA	NA	24.6599	24.835	24.3831	NA	24.0849	23.4099	24.1833	22.9823	24.1862	NA	NA	23.9812	NA	21.9662	NA	24.9203
C9JRD2;P25686-2;P25686;C9JXB9;C9J1G2;E7ETU0;C9JX00	DnaJ homolog subfamily B member 2	DNAJB2	NA	24.545	24.6043	24.9937	25.564	NA	23.944	26.9739	23.8719	25.6128	25.2087	NA	NA	23.8016	25.6509	23.4086	24.9636	NA	25.5755	NA	NA	23.6729	25.5267	NA	25.4888	NA	24.8782	NA	25.3963	24.1946	NA	25.9951	24.6654	26.7131	23.5489	NA	23.5543	23.6851	23.9958	25.7159	NA	24.4689	23.9503	NA	NA	NA	NA
C9JRJ8		SQSTM1	NA	22.8513	NA	22.8328	NA	NA	NA	NA	23.1169	NA	24.3692	NA	NA	22.3994	NA	NA	NA	NA	NA	NA	NA	NA	23.5475	NA	NA	NA	NA	NA	21.4007	NA	NA	NA	NA	28.5728	NA	NA	23.1581	23.5205	23.4684	NA	NA	NA	NA	NA	NA	NA	NA
C9JRL4		MDH1	NA	NA	NA	26.0978	24.1755	23.7865	24.8591	NA	NA	24.5413	22.9829	NA	NA	NA	NA	NA	NA	24.416	NA	NA	NA	NA	NA	22.012	NA	NA	NA	NA	NA	NA	NA	NA	NA	NA	NA	NA	23.3881	23.2975	22.5601	NA	26.1116	NA	23.7107	23.423	NA	NA	NA
C9JRZ6;Q9NX63;F8WAR4;A0A286YEX5	MICOS complex subunit MIC19	CHCHD3	28.7469	30.3344	29.9454	30.1619	29.6942	29.6834	29.7235	31.1472	30.6035	29.6242	29.7735	31.2424	28.6873	29.2624	30.2588	30.0963	30.1045	29.8198	30.8999	31.1151	30.4049	29.3617	30.2405	30.7307	29.1813	NA	30.0537	29.6158	29.6024	30.8912	30.2367	30.1622	27.9891	29.8915	29.313	28.2815	29.4916	29.9147	29.4891	30.006	29.561	29.7317	30.0496	29.1204	28.4509	NA	29.5901
C9JRZ8;C9JRZ8-2	Aldo-keto reductase family 1 member B15	AKR1B15	NA	NA	NA	NA	NA	NA	NA	NA	NA	NA	NA	NA	NA	NA	NA	NA	NA	NA	NA	NA	NA	NA	NA	NA	NA	NA	NA	NA	NA	26.9022	NA	NA	NA	NA	NA	NA	NA	NA	NA	NA	NA	NA	NA	NA	NA	NA	27.8107
C9JWU9;C9JSW2;C9JW74;Q5EB52-3;Q5EB52-2;Q5EB52;C9JRA9;C9JCM6;C9JUD2;C9JG66;R4GN52	Mesoderm-specific transcript homolog protein	MEST	25.4998	NA	NA	NA	NA	NA	NA	NA	NA	NA	NA	NA	NA	NA	23.5684	NA	23.3445	NA	22.6095	NA	NA	NA	22.7059	NA	25.4568	NA	NA	25.4822	NA	NA	NA	NA	NA	NA	23.4278	NA	NA	NA	NA	21.0674	NA	NA	NA	NA	21.4399	NA	NA
C9JUM1		ACTB	NA	NA	NA	NA	NA	NA	NA	NA	NA	NA	NA	NA	NA	NA	NA	NA	NA	NA	NA	22.8095	NA	NA	NA	NA	NA	NA	NA	NA	NA	NA	NA	NA	NA	NA	NA	NA	NA	NA	NA	NA	NA	NA	NA	NA	NA	NA	NA
C9JUU5;Q9Y234	Lipoyltransferase 1, mitochondrial	LIPT1	NA	NA	NA	NA	NA	NA	NA	NA	NA	NA	NA	23.6772	NA	NA	NA	NA	NA	NA	22.9759	NA	NA	NA	NA	NA	NA	NA	NA	NA	NA	NA	NA	NA	NA	NA	NA	NA	NA	NA	NA	NA	NA	NA	NA	NA	NA	NA	NA
C9JWG0		UGP2	23.2631	NA	NA	NA	NA	NA	NA	NA	NA	NA	20.5907	NA	NA	NA	NA	NA	NA	NA	NA	NA	NA	NA	NA	NA	NA	NA	NA	NA	20.4208	NA	NA	NA	NA	NA	NA	NA	NA	20.6802	NA	NA	NA	23.6596	NA	NA	23.2818	NA	NA
C9JWJ8;Q14938-6;Q14938-5;Q14938-3;Q14938-2;Q14938-4;Q14938;K7EN08;K7EKH0;K7EJB0;K7ESG9;K7EMQ5	Nuclear factor 1;Nuclear factor 1 X-type	NFIX	NA	23.2518	NA	NA	NA	NA	NA	NA	NA	NA	NA	NA	NA	NA	24.6769	NA	24.2876	NA	NA	NA	NA	NA	NA	NA	24.2613	NA	NA	23.3685	NA	NA	NA	NA	NA	27.0713	NA	NA	NA	NA	NA	NA	23.1915	NA	NA	NA	NA	NA	NA
C9JX57;H7C2R6;D3DSE6;C9J818;H7BZW1;F8VZ95;P57076	UPF0769 protein C21orf59	C21orf59	23.5413	NA	NA	NA	NA	NA	NA	NA	NA	NA	NA	NA	NA	NA	NA	NA	NA	NA	NA	NA	NA	NA	NA	NA	NA	NA	NA	NA	NA	NA	NA	NA	NA	NA	NA	NA	NA	NA	NA	NA	NA	NA	NA	NA	24.6052	NA	24.0414
C9JXA2;P29320;P29320-2;F8W9W0;F8VP57;B7ZKW7;B7ZKJ3;P54756-3;P54756-2;P54756	Receptor protein-tyrosine kinase;Ephrin type-A receptor 3	EPHA3	NA	NA	NA	NA	NA	NA	23.5498	NA	NA	NA	24.8496	NA	NA	NA	NA	NA	24.1646	NA	NA	NA	NA	NA	24.0695	NA	24.7312	NA	NA	27.4923	NA	NA	NA	NA	NA	NA	25.3854	NA	NA	NA	24.8833	NA	NA	NA	NA	NA	NA	NA	25.2116
P08833;C9JXF9;C9J6H2	Insulin-like growth factor-binding protein 1	IGFBP1	25.8251	NA	NA	26.8297	NA	NA	NA	25.4765	26.678	NA	26.0392	26.023	NA	29.6887	26.7085	27.4116	26.1761	NA	27.1157	23.1598	21.9996	25.5484	26.2526	25.7591	23.2149	NA	NA	NA	26.9611	26.7235	26.8933	25.3487	NA	24.0769	26.5363	NA	23.7747	24.324	NA	26.209	25.2026	NA	26.3253	23.1543	25.279	NA	26.3124
C9JY01		SSR1	NA	22.7766	21.2293	NA	21.5029	NA	NA	NA	NA	NA	NA	NA	NA	NA	23.4042	NA	NA	NA	NA	24.6533	24.4953	NA	NA	23.8781	25.5047	NA	25.313	NA	NA	NA	NA	NA	NA	NA	NA	NA	NA	NA	NA	NA	NA	NA	NA	NA	22.7218	NA	NA
C9JY31		ACSS2	NA	NA	NA	NA	NA	NA	NA	NA	NA	NA	NA	NA	NA	NA	NA	NA	NA	NA	NA	NA	NA	NA	NA	NA	NA	NA	NA	NA	NA	NA	NA	NA	NA	NA	NA	NA	NA	NA	NA	NA	NA	NA	NA	NA	NA	NA	NA
M0QZQ3;C9JY79;Q9H254-4;Q9H254;Q9H254-2;Q9H254-5;Q9H254-3;M0R1V6	Spectrin beta chain, non-erythrocytic 4	SPTBN4	NA	25.6814	25.7901	NA	NA	NA	NA	NA	NA	NA	NA	NA	NA	24.4811	25.3563	NA	24.4838	NA	24.6299	NA	NA	NA	NA	NA	25.3043	NA	NA	26.3621	24.344	NA	NA	26.277	NA	NA	NA	NA	NA	NA	NA	25.908	NA	NA	NA	22.1655	23.0281	NA	NA
C9JYJ6;Q4L180-6;Q4L180-5;Q4L180-3;Q4L180-7;Q4L180-2;Q4L180	Filamin A-interacting protein 1-like	FILIP1L	NA	NA	NA	NA	NA	NA	NA	NA	NA	NA	NA	NA	NA	NA	NA	NA	NA	NA	NA	NA	NA	NA	NA	NA	NA	NA	NA	26.1503	NA	NA	NA	NA	NA	NA	NA	NA	NA	NA	NA	NA	NA	NA	NA	NA	NA	NA	NA
C9JYM0;O75817	Ribonuclease P protein subunit p20	POP7	23.898	NA	NA	NA	NA	NA	22.9238	NA	22.2137	NA	NA	NA	NA	NA	23.9099	NA	NA	NA	NA	NA	NA	NA	23.0653	22.9163	NA	NA	23.0079	23.6005	NA	NA	23.4997	24.1941	22.8405	NA	NA	NA	NA	22.881	21.916	22.642	NA	NA	22.5075	NA	NA	NA	23.0079
C9JYQ9;H0Y8C2;Q6P5R6	60S ribosomal protein L22-like 1	RPL22L1	NA	29.6824	28.6485	26.4237	24.5185	24.09	NA	NA	26.0831	24.1212	NA	NA	NA	27.4877	24.5513	24.3446	NA	27.9185	NA	24.8183	NA	NA	NA	25.8893	29.0054	NA	NA	NA	28.2562	NA	25.7205	23.6076	NA	24.3464	NA	NA	22.9438	24.6857	24.4619	25.8455	NA	NA	NA	26.3408	NA	NA	25.491
K7ENL4;J3QL63;J3QL47;J3KS67;C9JYS5;Q96ET8-3;Q9NYZ1;C9JPH1;A0A0A6YYB9;Q96ET8-2	Golgi apparatus membrane protein TVP23 homolog;Golgi apparatus membrane protein TVP23 homolog C;Golgi apparatus membrane protein TVP23 homolog B	TVP23B;TVP23C;TVP23C-CDRT4	23.5157	24.8686	24.5556	25.0438	24.708	NA	24.1697	NA	24.4704	NA	NA	NA	NA	NA	23.9822	24.3487	25.9335	NA	NA	22.9834	NA	NA	24.9659	24.6975	NA	NA	21.7886	24.4109	24.0577	23.6742	NA	24.1377	NA	26.2181	24.2156	NA	23.0726	23.007	NA	NA	NA	NA	23.7805	23.4944	NA	NA	23.5638
C9JZB0;Q9BT40-2;Q9BT40;I3L0Y0;K7EPG6;I3L2L1	Inositol polyphosphate 5-phosphatase K	INPP5K	25.2545	25.83	24.1628	24.6716	24.2442	24.9945	23.4591	NA	23.1726	24.6456	NA	NA	26.8259	NA	25.7437	NA	25.9969	25.6929	26.8939	24.9578	26.5734	25.7676	24.9886	25.9384	26.4073	NA	25.5357	25.3811	26.2989	23.9626	24.5899	24.0284	23.2631	25.1655	24.001	NA	24.7458	24.9893	24.0809	NA	23.9931	24.7902	25.0296	24.4645	24.6218	NA	26.8054
O60716;C9JZR2;O60716-3;O60716-5;O60716-2;O60716-6;O60716-9;O60716-7;O60716-10;O60716-11;O60716-13;O60716-8;O60716-4;O60716-17;O60716-12;O60716-14;O60716-18;O60716-21;O60716-19;O60716-16;O60716-15;O60716-20;O60716-22;O60716-24;O60716-23;O60716-29;O60716-27;O60716-26;O60716-25;O60716-32;O60716-31;O60716-30;O60716-28;E9PRE2;E9PKY0;H0YC95;E9PKL1	Catenin delta-1	CTNND1	30.3497	30.3394	30.8607	29.8527	30.9898	30.5657	30.7351	30.9426	31.2582	30.6389	29.7135	29.0913	29.6162	28.6848	29.6782	29.9928	30.0522	29.6715	26.5102	30.2339	28.8276	30.6017	29.4822	29.5527	29.6205	24.5619	30.0636	31.1458	30.3352	29.8778	29.6769	29.9417	27.7856	31.4219	31.1519	28.7187	31.0585	31.0663	30.95	30.5261	30.5604	29.5003	31.6103	31.0343	30.1828	NA	30.2975
C9K0C7;Q9NV64	Transmembrane protein 39A	TMEM39A	NA	NA	NA	NA	NA	NA	NA	NA	NA	NA	NA	NA	NA	NA	21.9431	NA	21.6504	NA	NA	NA	NA	NA	22.4133	20.4145	22.3072	NA	NA	23.7006	NA	NA	NA	NA	NA	22.226	NA	NA	NA	20.8558	NA	NA	NA	NA	NA	NA	NA	NA	NA
CON__A2A4G1			NA	NA	NA	24.2153	NA	NA	NA	NA	NA	NA	NA	NA	NA	NA	NA	NA	NA	NA	NA	NA	NA	NA	24.3614	NA	NA	NA	NA	NA	NA	NA	NA	27.2278	NA	NA	NA	NA	NA	26.2897	25.5554	NA	NA	NA	NA	23.985	NA	NA	NA
CON__A2I7N0			NA	NA	NA	NA	NA	NA	NA	NA	NA	NA	23.3481	NA	NA	NA	NA	NA	NA	NA	NA	NA	24.7424	NA	NA	NA	NA	NA	NA	NA	NA	NA	NA	NA	NA	NA	NA	NA	NA	NA	NA	NA	NA	NA	NA	NA	NA	NA	NA
CON__A2I7N3			26.1458	24.9409	NA	NA	NA	24.1984	NA	NA	NA	NA	28.0928	NA	NA	NA	NA	NA	25.5824	NA	NA	NA	NA	NA	NA	NA	NA	NA	NA	NA	NA	NA	NA	NA	29.5622	26.6328	NA	26.8939	NA	NA	NA	NA	NA	NA	NA	NA	27.0653	NA	NA
CON__ENSEMBL:ENSBTAP00000006074			NA	NA	NA	NA	NA	NA	23.9095	NA	NA	NA	NA	NA	NA	NA	NA	NA	NA	NA	NA	NA	NA	NA	NA	NA	NA	NA	NA	NA	NA	NA	NA	NA	NA	NA	NA	NA	NA	NA	NA	NA	NA	NA	NA	NA	NA	NA	NA
CON__ENSEMBL:ENSBTAP00000007350			23.8928	24.0631	NA	23.0466	22.6462	20.9103	20.2616	22.1413	NA	NA	30.5339	20.9936	NA	22.8916	NA	NA	NA	22.697	NA	25.5981	24.9701	NA	NA	NA	NA	NA	NA	20.7544	22.1957	22.7826	NA	NA	27.4301	23.9337	20.4286	24.7117	22.3421	NA	21.657	20.9098	NA	NA	20.3462	NA	29.2208	NA	21.969
CON__ENSEMBL:ENSBTAP00000014147			NA	NA	NA	NA	24.9905	NA	NA	NA	NA	NA	NA	NA	NA	NA	NA	NA	NA	NA	NA	NA	NA	NA	NA	NA	NA	NA	NA	NA	NA	NA	NA	NA	NA	NA	NA	NA	NA	NA	24.7143	NA	NA	NA	NA	NA	NA	NA	NA
CON__ENSEMBL:ENSBTAP00000016046;A0A0U1RRA4			NA	26.571	NA	NA	NA	NA	NA	NA	NA	NA	27.8894	NA	NA	NA	NA	NA	NA	NA	NA	NA	25.581	NA	25.4851	NA	NA	NA	NA	30.853	NA	NA	NA	NA	25.6832	NA	NA	25.7739	NA	NA	NA	NA	NA	NA	NA	NA	26.4171	NA	NA
CON__ENSEMBL:ENSBTAP00000018229			NA	26.9636	NA	NA	NA	NA	NA	NA	NA	NA	25.5642	NA	NA	NA	NA	NA	NA	NA	NA	NA	24.2116	NA	NA	NA	NA	NA	NA	21.9001	NA	NA	NA	NA	28.1236	26.3639	21.4922	25.0278	NA	NA	23.1475	NA	NA	NA	NA	NA	24.1347	NA	NA
CON__ENSEMBL:ENSBTAP00000018574			22.7217	24.8271	NA	23.3273	25.9867	21.9593	25.6557	24.6249	NA	NA	29.0068	NA	25.8578	22.8483	NA	NA	NA	24.5897	NA	NA	25.3001	24.2073	NA	NA	23.2477	NA	24.2378	NA	23.3561	NA	NA	24.197	26.2152	24.2125	NA	25.1966	NA	NA	23.1597	23.8419	NA	NA	25.8979	NA	27.2624	NA	NA
CON__ENSEMBL:ENSBTAP00000023055;D6RAR4;Q04756	Hepatocyte growth factor activator;Hepatocyte growth factor activator short chain;Hepatocyte growth factor activator long chain	HGFAC	24.392	23.6205	NA	NA	NA	NA	NA	NA	22.9097	NA	NA	NA	25.3886	NA	NA	NA	NA	NA	NA	NA	NA	NA	22.6197	NA	NA	NA	NA	NA	NA	NA	NA	NA	25.1455	24.014	NA	NA	NA	NA	24.4588	NA	NA	25.3225	NA	NA	NA	NA	NA
CON__ENSEMBL:ENSBTAP00000023402			NA	NA	NA	NA	NA	NA	NA	NA	NA	NA	22.9595	NA	NA	NA	NA	NA	NA	NA	NA	NA	NA	NA	NA	NA	NA	NA	NA	NA	NA	NA	NA	NA	NA	NA	NA	NA	NA	NA	NA	NA	NA	NA	NA	NA	NA	NA	NA
CON__ENSEMBL:ENSBTAP00000024146			20.5976	27.6952	22.2477	23.4731	21.5314	22.6717	22.9546	24.3018	23.3797	20.8323	30.5339	20.8685	23.651	23.4449	22.7447	21.2936	23.2968	NA	22.508	NA	25.9224	22.6422	22.8128	20.8823	22.5002	NA	22.798	23.4725	25.6155	20.8962	NA	22.2863	30.9299	27.9913	23.5995	26.3402	22.0272	NA	20.0094	NA	NA	23.0552	21.3331	24.0325	29.3721	NA	22.5155
CON__ENSEMBL:ENSBTAP00000024466;CON__ENSEMBL:ENSBTAP00000024462			NA	25.0347	NA	NA	NA	NA	NA	NA	NA	NA	23.9495	NA	NA	NA	22.7391	NA	NA	22.4517	NA	21.1595	23.887	21.2979	NA	23.1284	21.5652	NA	NA	NA	21.8711	NA	NA	NA	29.9333	24.4799	21.3814	NA	NA	NA	NA	NA	NA	22.4977	NA	NA	NA	NA	22.1006
CON__ENSEMBL:ENSBTAP00000025008			22.5232	NA	NA	NA	NA	NA	NA	NA	NA	NA	NA	NA	NA	NA	NA	NA	NA	NA	NA	NA	NA	NA	NA	NA	NA	NA	NA	NA	NA	NA	NA	NA	NA	NA	23.6523	NA	NA	NA	NA	NA	NA	25.5925	NA	NA	NA	NA	NA
CON__ENSEMBL:ENSBTAP00000033053			NA	NA	NA	NA	NA	NA	NA	NA	NA	NA	NA	NA	NA	NA	NA	NA	NA	NA	NA	NA	NA	NA	NA	NA	NA	NA	NA	NA	NA	NA	NA	NA	NA	NA	NA	NA	NA	NA	NA	NA	NA	NA	NA	NA	NA	NA	NA
CON__ENSEMBL:ENSBTAP00000034412			NA	30.8859	21.3541	NA	20.5207	23.3851	23.3373	22.4697	21.4628	20.3377	29.4538	25.0047	23.7838	NA	21.3708	NA	NA	25.0443	NA	23.1043	33.936	NA	NA	21.326	NA	21.3604	21.6165	NA	NA	NA	23.9144	21.2398	29.4628	29.6854	21.3944	31.663	NA	21.4333	NA	NA	21.1163	22.4759	22.0227	22.8279	25.6144	NA	21.9607
CON__ENSEMBL:ENSBTAP00000037665			NA	NA	NA	NA	NA	NA	NA	NA	NA	NA	25.0673	23.8279	NA	NA	NA	NA	23.0499	NA	NA	NA	NA	NA	NA	NA	NA	NA	NA	NA	NA	NA	NA	NA	NA	NA	NA	NA	NA	NA	NA	NA	NA	NA	NA	NA	24.1128	NA	NA
CON__ENSEMBL:ENSBTAP00000038329			NA	24.3683	NA	NA	NA	NA	NA	NA	NA	NA	NA	NA	NA	NA	NA	NA	NA	NA	NA	NA	NA	NA	NA	NA	NA	NA	NA	NA	NA	NA	NA	NA	27.024	24.1546	NA	26.4817	NA	NA	NA	NA	NA	NA	NA	NA	NA	NA	NA
CON__H-INV:HIT000292931			25.2632	NA	NA	NA	NA	NA	NA	NA	NA	NA	25.3746	NA	NA	NA	24.3242	NA	NA	NA	NA	NA	NA	25.7466	23.7248	NA	23.2862	NA	26.5163	25.7575	24.0532	25.094	NA	NA	NA	NA	NA	NA	22.0337	NA	NA	NA	NA	NA	NA	NA	NA	NA	24.0183
CON__P00711			NA	NA	NA	NA	NA	NA	NA	NA	NA	NA	NA	NA	NA	NA	NA	NA	NA	NA	NA	NA	NA	NA	NA	NA	NA	NA	NA	NA	NA	NA	NA	NA	NA	NA	NA	28.9397	NA	NA	NA	NA	NA	NA	NA	NA	NA	NA	NA
CON__P00735			21.7595	30.1344	NA	NA	22.6385	23.4712	23.2458	NA	23.3797	23.4037	30.7451	22.8009	NA	NA	NA	24.5287	23.1884	NA	NA	NA	31.1355	NA	21.8155	NA	21.8125	NA	NA	NA	22.7411	25.7082	NA	22.7096	30.8726	23.8881	22.0909	28.3393	22.76	22.1678	NA	21.8833	23.4705	22.0247	21.099	21.3612	28.8108	NA	23.9656
CON__P00761;A6XGL3;Q9BYE2-3;Q9BYE2-2;Q9BYE2-6;Q9BYE2			33.6761	34.1457	33.5826	32.727	33.5006	33.2459	32.8018	35.7408	33.7556	32.6907	32.9877	34.1406	33.2413	34.7785	33.1707	33.6318	33.1187	34.3673	33.4899	33.1916	33.0537	33.1554	33.6657	33.0925	33.1295	33.5418	34.3681	35.0145	32.6299	33.1059	32.8943	35.3208	36.1475	34.6448	33.7215	38.5445	33.175	33.0222	33.1242	33.66	32.7999	33.1028	32.9163	33.2203	33.2508	34.8125	32.8594
CON__P00978			NA	24.8893	20.4694	20.7016	NA	20.0459	21.3036	NA	20.9893	NA	29.1609	21.8891	NA	23.8085	22.1559	20.7705	20.9322	18.8428	NA	NA	26.0113	22.9853	NA	NA	20.3468	NA	NA	NA	23.0801	NA	NA	NA	29.7017	22.7366	22.1755	27.3843	20.149	20.6296	21.1385	NA	NA	21.0519	21.0662	NA	27.9193	NA	22.6617
CON__P01030			NA	NA	NA	NA	NA	NA	NA	NA	NA	25.4582	26.3068	NA	NA	NA	NA	NA	NA	25.241	NA	NA	27.572	NA	NA	NA	NA	NA	NA	NA	NA	NA	NA	NA	NA	NA	NA	NA	NA	NA	NA	NA	NA	NA	NA	NA	26.2034	NA	NA
CON__P01044-1;CON__Q2KJ62			21.2396	26.0129	23.3033	NA	NA	NA	20.5631	NA	NA	20.738	28.0218	NA	NA	NA	NA	19.5168	NA	NA	23.526	24.3998	24.282	21.8996	22.5495	NA	22.3756	NA	25.7017	NA	NA	22.3318	NA	NA	30.0259	24.1963	NA	25.4022	24.5061	NA	20.819	NA	22.2565	NA	NA	NA	26.1568	NA	NA
CON__P01966			25.7324	32.7459	33.0367	31.5834	32.7589	31.2448	32.2678	23.4841	32.8778	33.6415	32.0735	25.8956	29.9864	28.8131	25.9778	29.0246	26.7612	29.549	26.9284	25.2698	33.3848	28.5065	26.2637	27.3117	27.4707	27.7905	28.0402	24.8037	26.6644	28.2829	29.2749	22.6751	31.5055	31.6409	26.1871	29.2469	34.3151	31.8778	32.6601	33.2286	33.7168	24.1644	31.5733	30.8642	31.5109	25.5779	24.4583
CON__P02070			NA	NA	NA	NA	NA	NA	NA	NA	NA	NA	NA	NA	26.2308	NA	NA	NA	NA	24.3095	25.9051	NA	NA	NA	NA	NA	NA	NA	NA	NA	NA	NA	NA	NA	NA	NA	NA	NA	NA	NA	NA	NA	NA	NA	NA	NA	NA	NA	NA
CON__P02533;P02533;CON__Q61782;CON__Q9D312;K7ENV3	Keratin, type I cytoskeletal 14	KRT14	26.6302	27.8999	21.7709	28.0217	24.7718	30.0976	31.8393	28.8967	25.0824	26.2715	25.5955	27.955	26.431	28.546	26.1592	25.6124	26.3356	27.0207	20.8539	NA	21.9532	26.1443	24.4738	24.6021	21.8477	33.0953	27.9363	30.7664	26.1098	24.0515	26.972	34.8425	31.8646	27.2648	27.4192	33.473	27.9306	28.9073	31.6745	28.3912	26.6826	27.3961	30.7907	27.2882	25.5475	NA	27.4477
CON__P02538;P02538	Keratin, type II cytoskeletal 6A	KRT6A	24.7544	22.1063	19.5956	19.71	21.1153	20.7588	29.6245	27.571	18.1536	NA	22.8777	25.824	22.2677	NA	18.3137	NA	21.4159	20.1468	NA	20.5224	NA	20.9345	20.0182	20.3906	21.9338	NA	23.4042	16.8108	21.7791	NA	22.7651	34.3702	29.6441	21.2946	22.2184	31.0688	23.8583	20.879	23.8507	22.404	NA	19.4958	30.1107	NA	NA	NA	NA
CON__P02662			NA	NA	NA	NA	19.7313	20.1093	19.1963	NA	19.0687	20.4896	NA	NA	NA	NA	18.7227	NA	NA	NA	NA	19.4419	21.3647	NA	NA	NA	19.8564	NA	NA	NA	20.7621	NA	NA	NA	22.618	NA	18.2056	34.6711	19.6591	20.2796	NA	NA	NA	16.8185	NA	NA	NA	NA	NA
CON__P02663			NA	NA	19.9918	NA	20.3151	NA	23.1111	NA	NA	NA	NA	NA	NA	NA	NA	21.4168	NA	NA	22.9034	NA	NA	NA	NA	NA	NA	NA	NA	NA	NA	NA	NA	NA	24.4199	NA	NA	33.7651	NA	NA	19.1452	NA	20.3287	NA	NA	20.192	NA	NA	NA
CON__P02666			20.1968	19.0978	19.3693	20.0494	20.36	NA	NA	21.075	20.4835	21.3195	21.0017	NA	NA	22.3801	19.392	NA	18.6763	NA	NA	20.5998	NA	NA	NA	20.9637	20.1438	NA	21.245	21.3317	21.1618	20.072	NA	19.5072	27.1365	NA	19.9873	34.8805	20.9793	21.9332	20.2909	19.3352	21.2775	20.8692	19.6372	21.4383	22.9108	NA	19.6741
CON__P02668			NA	NA	NA	NA	NA	NA	NA	NA	NA	NA	NA	NA	NA	NA	NA	NA	NA	NA	NA	NA	NA	NA	NA	NA	NA	NA	NA	NA	NA	NA	NA	NA	24.9259	NA	NA	31.8758	NA	NA	NA	NA	NA	NA	NA	NA	NA	NA	NA
CON__P02672			NA	23.01	NA	22.4152	23.5436	NA	22.4751	25.1469	NA	24.5109	31.1392	20.3776	NA	NA	NA	NA	NA	NA	NA	NA	26.3823	NA	NA	NA	NA	NA	NA	NA	NA	NA	NA	NA	24.7031	NA	NA	25.8469	21.7814	22.2219	NA	NA	25.3966	NA	22.0315	24.5083	27.3197	NA	NA
CON__P02676			NA	NA	NA	NA	NA	NA	NA	NA	NA	NA	NA	NA	NA	NA	23.3391	NA	NA	NA	NA	NA	NA	NA	NA	NA	NA	NA	23.6382	NA	NA	23.2833	NA	NA	24.344	NA	25.5716	NA	NA	NA	NA	NA	NA	NA	NA	NA	NA	NA	NA
CON__P02754			22.0875	NA	NA	NA	NA	NA	NA	NA	NA	NA	NA	NA	NA	NA	NA	NA	22.6898	NA	NA	NA	NA	NA	NA	NA	NA	NA	NA	NA	NA	NA	NA	NA	23.3086	NA	NA	31.4484	NA	NA	NA	NA	NA	NA	NA	NA	NA	NA	NA
CON__P02768-1;P02768;A0A0C4DGB6;B7WNR0;H0YA55;D6RHD5;P02768-2;C9JKR2;A0A087WWT3;P02768-3	Serum albumin	ALB	36.7389	36.2069	36.1976	37.2886	37.67	37.759	38.4203	37.4867	36.5871	36.9838	36.7936	35.1393	35.2024	34.2846	35.1914	34.9587	36.9172	35.5683	35.9637	34.9976	35.8994	35.4052	37.9317	35.2476	35.5379	35.7819	34.3808	38.9421	36.7682	35.7272	34.7975	36.6522	39.1118	35.77	38.3069	37.7625	36.9151	36.7671	37.7402	36.8101	36.8372	37.4318	36.4858	37.0066	37.2139	32.2408	36.7547
CON__P02769			25.231	35.0387	31.0585	27.9557	30.5102	33.0486	26.3389	22.9846	24.1371	30.9243	34.7944	28.7106	30.5203	26.4143	30.9788	26.83	27.5717	24.9103	25.5897	23.1509	34.9153	24.0394	30.5339	25.0606	29.18	NA	29.8247	22.6289	27.6461	24.947	27.6216	27.3981	37.202	35.406	25.4741	36.3075	23.3859	30.9498	31.3275	31.6334	22.3928	25.4867	28.3437	29.865	34.3115	NA	28.9376
CON__P02777			NA	29.9246	NA	NA	NA	19.1699	NA	20.4037	18.7342	NA	26.6029	NA	NA	NA	NA	NA	NA	NA	NA	NA	25.0006	18.7044	NA	NA	21.5794	NA	NA	NA	NA	NA	20.4324	NA	31.5421	26.104	NA	26.7474	18.1563	NA	19.526	19.7139	17.2547	NA	18.9609	NA	23.6122	NA	NA
CON__P04259			NA	NA	NA	NA	NA	NA	25.5124	26.7503	NA	NA	NA	NA	NA	NA	NA	NA	NA	NA	NA	NA	NA	NA	NA	NA	NA	NA	NA	NA	NA	NA	NA	30.3619	26.7035	23.4176	NA	28.065	24.5318	NA	NA	NA	NA	NA	25.4229	NA	NA	NA	NA
CON__P05784;CON__A2AB72;CON__O76015;CON__O76013;CON__O76014;O76013-2;O76014;O76015;O76013			NA	24.8125	27.5679	26.3129	24.6412	26.6827	28.0955	31.5657	25.9322	26.607	NA	NA	NA	28.6801	25.0013	NA	NA	NA	26.7769	26.0803	NA	25.8417	NA	NA	24.8461	NA	27.4512	19.3356	25.1103	25.6377	NA	26.6532	25.7449	27.1155	NA	NA	25.5645	24.3282	24.2303	24.5664	NA	27.1438	28.4829	21.8187	NA	NA	27.9026
CON__P05787;P05787;P05787-2;F8VUG2;F8VP67;F8VQY3;CON__H-INV:HIT000016045;K7EJU1;H0YIB2;B4DIR1;K7ELP4;K7EKH9;A0A1W2PQU7;A0A1W2PS58	Keratin, type II cytoskeletal 8	KRT8	34.104	32.6048	35.1821	35.7141	34.9119	35.3599	35.6896	34.287	34.8859	34.9672	34.4013	28.9463	30.7457	33.9173	33.14	32.5252	32.8842	32.0573	34.3219	31.8944	30.6044	33.8718	34.4222	31.7533	31.7994	35.1214	32.5462	34.1664	34.2056	34.9841	31.2739	32.7438	30.8802	33.9677	34.82	34.1605	35.4285	35.4615	35.5658	36.0632	35.0854	34.1445	36.0985	35.0413	34.3085	NA	33.4342
CON__P06868			18.8916	32.8994	18.8412	18.5099	18.0252	20.1561	20.7277	18.7167	17.7159	20.7099	33.6607	19.6384	22.1253	20.1042	19.6176	19.1922	20.2827	NA	19.2126	17.6549	32.4565	18.6409	17.0392	19.6808	17.4559	16.9773	20.1155	18.6296	19.8608	18.988	NA	17.9676	33.8777	27.972	18.9009	29.9666	20.0163	17.6691	17.6974	19.9421	21.9812	17.7129	20.482	20.2409	32.7704	NA	18.8167
CON__P07224			NA	26.5405	NA	NA	NA	22.3446	NA	NA	23.6025	NA	22.0396	NA	NA	22.7731	NA	22.0242	NA	21.8913	NA	NA	24.3779	24.0936	22.7235	NA	NA	NA	NA	NA	NA	NA	22.8101	NA	28.7774	27.6883	NA	24.9936	NA	22.8041	23.1523	NA	NA	NA	22.7313	NA	21.8233	NA	NA
CON__P07477;E7EQ64;P07477;H0Y8D1;A6XMV8;A0A0J9YYC8;A6XMV9;Q8NHM4;P07478	Trypsin-1;Alpha-trypsin chain 1;Alpha-trypsin chain 2;Putative trypsin-6;Trypsin-2	PRSS1;PRSS3P2;PRSS2	25.7725	25.4668	25.4814	NA	25.8229	24.1996	25.874	NA	26.6923	25.5512	25.4761	NA	NA	NA	25.0527	25.4226	NA	26.1052	25.9761	24.1188	NA	27.3634	27.4571	24.3617	NA	NA	25.8249	26.8246	NA	NA	25.8011	25.4077	27.6057	26.562	25.7741	26.1153	24.8856	24.9663	25.3448	25.6453	25.5169	25.1777	26.1898	25.0925	25.6317	NA	NA
CON__P08727;CON__Q99456;Q99456;CON__Q8N1A0;Q8N1A0-2;Q8N1A0			28.0261	22.9914	23.8372	28.6173	25.1127	32.4043	35.155	25.4549	23.1399	NA	29.064	25.1996	26.0336	23.8287	28.0174	26.0956	27.6549	28.7801	22.503	24.4379	23.4903	27.2945	25.1615	23.5341	27.1811	30.787	30.6974	32.5848	27.8184	23.0811	22.9709	26.911	29.0951	21.3864	29.1638	32.7272	29.3756	32.0033	33.4024	30.8576	28.6842	28.8465	31.7346	29.1542	27.4355	NA	29.2875
CON__P08729;A0A1W2PRP1;CON__Q9DCV7			25.1948	22.7882	22.5839	NA	24.5408	NA	29.4467	NA	30.6438	NA	27.0901	NA	NA	NA	25.0095	23.7311	25.9207	23.9645	NA	NA	NA	26.0531	24.2371	NA	NA	NA	NA	26.7804	26.8677	NA	NA	24.7117	25.4703	25.1471	25.3151	28.0097	NA	28.9133	27.9492	25.6489	24.6289	27.4198	NA	NA	23.7081	NA	26.8126
CON__P08730-1			NA	NA	NA	NA	NA	NA	29.9143	NA	NA	NA	NA	NA	NA	NA	23.9844	NA	NA	NA	NA	25.5219	NA	NA	NA	NA	NA	NA	NA	NA	24.4052	NA	NA	NA	NA	NA	24.808	NA	25.898	NA	NA	26.4115	24.2863	NA	28.2544	NA	NA	NA	23.4655
CON__P08779;P08779;CON__Q9Z2K1;CON__Q3ZAW8;K7ENW6	Keratin, type I cytoskeletal 16	KRT16	21.448	21.2763	NA	21.3126	22.5222	27.3852	30.6334	24.6604	21.5254	21.0446	25.0939	22.6314	NA	24.0394	NA	25.84	21.499	21.3981	NA	NA	23.0879	21.6798	22.355	18.9569	21.2033	30.313	25.7301	28.704	25.3386	22.9307	NA	32.6683	29.9001	22.8396	24.5737	30.6254	26.466	27.5955	28.8924	27.0185	23.503	26.2181	30.5371	24.4616	25.4511	NA	25.4465
CON__P12035;P12035;H0YID6;H0YHD9	Keratin, type II cytoskeletal 3	KRT3	NA	NA	NA	22.6005	NA	NA	NA	NA	NA	NA	NA	NA	NA	NA	NA	NA	NA	NA	NA	NA	NA	NA	NA	NA	NA	NA	NA	NA	NA	NA	NA	24.0211	NA	NA	NA	NA	NA	NA	NA	NA	NA	NA	NA	NA	NA	NA	NA
CON__P12763			23.7438	33.2945	29.5617	28.2558	27.8067	30.9916	27.626	24.0068	22.9984	28.2577	33.7668	20.82	21.9438	22.6132	27.7244	21.9933	22.2399	19.5912	24.7604	22.1031	32.8971	NA	28.3339	19.7754	22.9992	NA	23.0154	23.4302	22.2617	24.5332	NA	20.2859	35.1938	33.2724	23.749	33.5396	23.8838	26.872	29.5033	29.2947	25.5098	25.7061	23.8282	27.4121	33.451	NA	22.4971
CON__P13645;P13645;CON__Q7Z3Y7;Q7Z3Y7;CON__Q2M2I5;Q2M2I5;A0A3B3ITG2	Keratin, type I cytoskeletal 10	KRT10	32.3428	32.6534	26.8879	27.8203	24.6635	25.6273	34.4814	31.8306	31.2811	28.6662	30.5757	31.9391	31.2069	32.8067	28.0005	28.8604	24.722	28.2701	28.7313	26.9298	26.8831	28.9258	28.4765	25.2341	27.7254	31.4879	31.0871	31.4053	26.26	26.56	NA	36.9574	35.1865	32.1952	31.8947	37.3489	26.6606	32.154	29.8823	31.0064	27.1026	28.4269	29.2189	26.1035	28.7837	NA	25.0065
CON__P13647;P13647;F8W0C6;H0YI76;H0YIN9;F8VV57;F8VU69	Keratin, type II cytoskeletal 5	KRT5	27.8038	26.8173	22.5435	21.0786	20.7067	21.59	30.8698	29.675	23.275	22.0126	20.8566	27.6931	24.7753	29.2052	22.8062	18.6339	20.7868	19.7263	21.3021	21.211	20.7048	24.336	22.429	19.7119	22.9225	21.6219	20.0847	23.4941	23.0274	20.7681	20.9737	34.6793	31.8971	26.097	27.5965	33.6566	22.1225	24.7708	23.5311	24.1669	22.4551	22.8666	29.4267	27.1128	24.5985	NA	19.3459
CON__P15497			21.8417	30.6428	20.5821	22.6452	20.3508	21.6036	20.7467	NA	19.7929	20.2644	32.3446	21.8056	NA	21.8755	20.3725	24.8934	20.3678	19.8314	19.924	NA	30.5887	21.9768	18.799	NA	NA	NA	21.73	19.2866	NA	NA	21.3699	20.1279	30.7882	29.4459	21.1971	28.8906	20.5057	22.6356	21.8709	22.6035	20.9377	21.4255	21.8471	19.8095	32.3736	NA	NA
CON__P15636			32.5267	33.4579	32.8855	32.673	32.8292	32.4582	32.4327	36.3704	33.7862	32.6219	33.2258	35.1186	33.2752	35.9429	32.9617	32.4021	31.7465	31.8713	31.3531	32.1801	31.4522	33.9852	31.3543	32.6341	32.698	36.1102	35.4684	33.226	32.3151	30.837	30.6733	35.7609	36.6695	32.79	32.1702	36.0842	32.6116	32.3545	32.6247	33.2696	32.1625	33.361	33.1452	32.3496	32.8542	34.8647	30.613
CON__P17690			NA	31.8542	20.8378	22.9047	NA	20.0823	23.3344	NA	23.1212	23.1717	31.8313	NA	NA	19.1715	20.1518	NA	23.0547	NA	20.6307	20.3196	31.6585	NA	21.0037	NA	22.9835	NA	NA	19.9264	23.1704	21.5707	21.6737	19.5188	29.0737	30.1789	17.9331	24.1935	19.3657	19.0996	22.5859	NA	NA	22.3366	NA	NA	31.5255	NA	19.2963
CON__P17697			NA	24.6054	20.5279	NA	21.4444	NA	NA	NA	NA	NA	27.1907	NA	NA	NA	NA	NA	NA	22.3821	NA	NA	28.2453	NA	NA	NA	NA	NA	NA	NA	NA	NA	NA	19.2967	24.6937	20.5244	NA	24.9042	NA	NA	NA	21.1335	NA	NA	NA	21.4515	26.8869	NA	NA
CON__P19001			23.8384	22.8481	25.6797	22.8238	24.9797	NA	NA	NA	24.5077	NA	NA	NA	NA	NA	24.9606	25.3545	25.0093	NA	NA	24.8776	NA	NA	NA	NA	24.8846	NA	25.0279	22.7178	24.9211	NA	NA	23.1253	NA	NA	23.2598	26.3038	NA	24.3313	25.367	23.8536	NA	21.4795	26.6118	NA	NA	NA	25.993
CON__P19012;P19012;A8MT21;P19012-2;C9JTG5	Keratin, type I cytoskeletal 15	KRT15	NA	NA	NA	NA	NA	NA	NA	NA	NA	NA	NA	NA	NA	NA	NA	NA	NA	NA	24.0138	NA	NA	NA	NA	NA	NA	NA	NA	NA	NA	NA	NA	24.4997	NA	NA	NA	NA	NA	NA	NA	NA	NA	NA	NA	NA	NA	NA	NA
CON__P19013;P19013;F8VX05;F8VZR6	Keratin, type II cytoskeletal 4	KRT4	NA	26.4341	NA	NA	27.2416	NA	NA	NA	26.1149	26.972	NA	28.6816	NA	NA	25.7592	NA	NA	NA	NA	24.3574	25.7581	NA	23.9116	NA	NA	NA	NA	NA	NA	NA	NA	25.7313	24.2683	NA	22.7369	NA	NA	27.9756	NA	26.8451	27.856	NA	23.9374	NA	28.2362	NA	27.1831
CON__P20930;P20930	Filaggrin	FLG	21.064	NA	NA	18.3372	17.479	17.4154	26.2894	NA	17.0918	NA	17.8354	22.0496	20.8207	18.64	NA	NA	NA	NA	19.8112	18.4616	NA	18.6224	18.2345	NA	NA	NA	NA	17.1983	NA	16.146	NA	31.9691	28.4186	16.2094	20.3111	30.1279	NA	17.8052	NA	NA	NA	22.0836	NA	17.3852	19.5396	NA	NA
CON__P28800			NA	24.9385	NA	NA	24.5159	23.1353	NA	NA	22.8485	24.2557	26.1726	24.7198	NA	NA	NA	24.3783	NA	25.9236	24.1199	NA	24.5489	NA	NA	NA	NA	NA	NA	NA	23.965	NA	NA	NA	28.8998	25.0112	NA	26.0903	NA	23.6689	24.0424	NA	24.6639	NA	NA	NA	26.0523	NA	NA
CON__P34955			19.9621	33.0015	24.3011	19.0751	25.6757	30.5958	24.4817	24.7063	22.948	26.3318	34.5366	21.6597	24.2508	24.3322	24.8211	25.0883	22.6463	20.899	19.9277	21.4361	33.167	22.997	23.1264	23.3988	21.6671	NA	21.8886	22.2666	24.94	19.43	21.2899	20.5492	34.8515	33.2609	20.0394	34.2937	22.4371	23.9695	24.1341	27.9315	24.8228	21.8392	23.1912	24.2845	34.2777	19.6421	24.2593
CON__P35908v2;P35908;CON__P35908	Keratin, type II cytoskeletal 2 epidermal	KRT2	32.2528	32.1813	29.206	30.6305	30.5263	31.356	34.2678	33.2223	31.8576	29.8108	31.1077	32.1468	30.6538	33.3312	30.5466	29.3842	29.8386	29.1049	31.3036	28.9356	29.2575	31.276	30.5518	28.6094	28.8444	34.1704	31.2766	31.7627	29.9401	31.0889	27.2789	37.029	35.4929	32.4461	32.3271	37.8419	31.6755	32.4617	31.6239	32.1318	30.5059	30.2325	32.2529	30.8113	30.8254	NA	28.935
CON__P41361			29.0465	31.7091	NA	NA	26.5776	26.9778	NA	23.7052	25.0227	NA	29.8978	27.3177	NA	NA	NA	NA	27.9411	NA	25.5931	25.5505	29.8726	29.2666	25.2539	NA	26.2805	NA	25.9745	NA	25.9586	30.3648	26.7634	27.448	30.9505	29.1084	27.4822	30.4031	NA	NA	24.5808	26.0724	NA	23.4303	23.8079	23.6078	25.4902	NA	NA
CON__P50446			NA	NA	NA	NA	NA	NA	NA	NA	NA	NA	NA	NA	NA	NA	NA	NA	NA	NA	NA	NA	NA	21.027	NA	NA	NA	NA	NA	NA	NA	21.9326	NA	23.5337	22.0748	NA	NA	NA	NA	NA	NA	NA	NA	NA	NA	NA	NA	NA	NA
CON__P50448			NA	23.8785	NA	NA	NA	NA	NA	NA	NA	NA	NA	NA	NA	NA	NA	NA	NA	NA	NA	NA	NA	NA	NA	NA	NA	NA	NA	NA	NA	NA	NA	NA	25.3653	24.3531	NA	NA	NA	NA	NA	NA	NA	NA	NA	NA	NA	NA	NA
CON__P78386;P78386;A0A087X106;CON__O43790;CON__Q14533;O43790;Q14533;CON__Q6NT21;CON__P78385;P78385;CON__Q61726;F5GYI5;U3KPR1;A6NCN2	Keratin, type II cuticular Hb5;Keratin, type II cuticular Hb6;Keratin, type II cuticular Hb1;Keratin, type II cuticular Hb3	KRT85;KRT81;KRT86;KRT83	NA	NA	NA	25.4309	NA	25.9572	NA	25.9459	NA	NA	NA	NA	NA	NA	NA	NA	NA	NA	NA	NA	23.8946	NA	NA	NA	NA	NA	NA	NA	NA	NA	NA	NA	NA	NA	NA	27.2385	NA	NA	NA	NA	NA	NA	NA	NA	NA	NA	NA
CON__P81644			22.0641	29.1666	21.9516	19.6059	NA	21.4944	NA	22.0978	NA	19.1533	31.8738	NA	26.1011	22.6	19.6857	NA	NA	25.8159	20.1652	NA	31.6191	NA	NA	20.3333	NA	NA	NA	21.366	19.759	NA	19.2285	NA	29.1089	29.3416	17.7483	25.0188	19.6811	NA	20.9776	20.0234	NA	NA	19.255	18.9168	31.6016	NA	20.3286
CON__Q03247			NA	25.2894	NA	25.3835	23.3153	NA	NA	22.5647	24.9111	24.9606	27.7932	NA	NA	NA	NA	NA	NA	NA	NA	NA	30.0578	NA	28.2474	NA	NA	NA	NA	NA	NA	NA	NA	NA	23.4493	NA	NA	25.1028	NA	NA	NA	NA	NA	NA	25.3047	25.0232	26.3513	NA	NA
CON__Q04695;Q04695;F5GWP8;K7EPJ9;K7ESE1;A0A3B3IS58;CON__Q99PS0	Keratin, type I cytoskeletal 17	KRT17	25.3187	22.4328	22.6088	22.0874	23.8541	28.1283	30.4599	26.879	21.1211	29.3176	28.4601	NA	25.2402	25.2289	25.6917	24.603	25.6818	24.1338	NA	25.2631	NA	24.6232	NA	24.0653	23.6805	NA	25.1172	29.2285	27.1442	NA	23.0813	33.3412	25.6235	23.2925	26.7213	29.7696	25.6169	27.086	30.9009	27.8913	24.9961	26.9911	28.1473	21.2612	24.6405	NA	25.1371
CON__Q05443			21.5145	31.3354	19.7545	NA	NA	22.0039	22.1748	NA	NA	NA	25.2274	NA	NA	NA	NA	NA	NA	22.5791	NA	NA	NA	NA	NA	NA	NA	NA	NA	NA	NA	NA	NA	NA	27.7574	22.69	NA	NA	20.8208	20.1087	NA	20.5894	NA	20.9983	NA	NA	23.3042	NA	NA
CON__Q0IIK2;CON__Q29443			19.8413	31.494	18.5802	17.4788	18.775	26.9126	22.5922	19.7919	20.5318	24.3007	30.9106	17.6106	18.5853	18.1932	19.8844	20.6898	20.567	20.6069	18.7465	20.6277	31.8267	19.6051	19.615	NA	19.7356	NA	NA	19.0832	20.0675	18.9215	20.2107	21.5654	35.3883	31.7039	21.586	34.1119	19.4197	17.8053	22.0027	20.9459	18.9968	20.3523	20.0834	20.0862	30.2338	NA	19.5436
CON__Q0V8M9			21.798	23.477	26.0782	NA	NA	NA	NA	21.2352	NA	21.3358	30.6943	22.5749	21.318	22.4002	21.8697	NA	NA	NA	NA	23.9708	NA	NA	NA	NA	NA	NA	21.0808	20.089	20.3691	NA	22.719	22.1512	25.426	NA	21.5325	26.441	22.4058	NA	NA	NA	22.0641	22.5053	NA	21.0842	28.7564	NA	NA
CON__Q0VCM5			NA	NA	NA	NA	NA	NA	NA	NA	NA	NA	25.2241	NA	NA	NA	NA	NA	NA	NA	NA	NA	NA	NA	NA	24.5205	NA	NA	NA	NA	NA	NA	NA	NA	NA	NA	NA	NA	NA	22.8042	23.518	NA	NA	24.4349	NA	NA	25.454	NA	NA
CON__Q148H6;CON__Q7Z3Z0;Q7Z3Z0	Keratin, type I cytoskeletal 25	KRT25	NA	NA	NA	NA	NA	NA	NA	NA	NA	NA	NA	NA	NA	NA	NA	NA	NA	25.8963	27.7967	NA	NA	NA	NA	NA	NA	NA	NA	NA	NA	NA	NA	NA	NA	NA	NA	NA	NA	NA	NA	NA	NA	NA	NA	NA	NA	NA	NA
CON__Q14CN4-1;CON__Q6IME9;Q14CN4-3;Q14CN4-2;Q14CN4	Keratin, type II cytoskeletal 72	KRT72	NA	NA	NA	NA	NA	NA	22.6482	24.2901	NA	NA	NA	NA	NA	NA	NA	NA	NA	NA	NA	NA	NA	NA	NA	NA	NA	NA	NA	NA	NA	NA	NA	28.5098	26.002	NA	NA	28.6542	NA	NA	NA	NA	NA	NA	21.7299	NA	NA	NA	NA
CON__Q9UE12;CON__Q15323;Q15323;CON__Q14525;Q14525;CON__Q6NTB9;CON__O76009;O76009;CON__Q14532;Q14532	Keratin, type I cuticular Ha1;Keratin, type I cuticular Ha3-II;Keratin, type I cuticular Ha3-I	KRT31;KRT33B;KRT33A	NA	NA	NA	NA	NA	NA	NA	NA	21.9462	22.0079	NA	NA	NA	NA	NA	NA	NA	NA	NA	NA	NA	NA	NA	NA	NA	NA	NA	NA	NA	NA	NA	NA	NA	NA	NA	NA	NA	NA	NA	NA	NA	NA	NA	NA	NA	NA	NA
[truncated: 7,095 more rows]
[truncated: 22 more columns]
