# Supplementary material for: Proteomics of immune cells from liver tumors reveals immunotherapy targets
Source: Cell Genom. 2023 May 30;3(6):100331. doi: 10.1016/j.xgen.2023.100331 (PMC10300607; doi:10.1016/j.xgen.2023.100331)
Supplement: Table S3: Log2 LFQ data of proteomes of M1 and M2 macrophages, related to Figures 3C and S3A [file mmc4.xlsx]

## Sheet: M1 M2 Proteomes
Table S3: Log2 LFQ data of proteomes of M1 and M2 macrophages. Related to Figures 3C and S3A.
Protein.IDs	Protein.names	QGene.names	LFQ.intensity.Human_Macs_D1_M1	LFQ.intensity.Human_Macs_D1_M2	LFQ.intensity.Human_Macs_D2_M1	LFQ.intensity.Human_Macs_D2_M2	LFQ.intensity.Human_Macs_D5_M1	LFQ.intensity.Human_Macs_D5_M2	LFQ.intensity.Human_Macs_D6_M1	LFQ.intensity.Human_Macs_D7_M2
H3BR00;A0A0D9SFH9;A0A1B0GWD3;A0A0A0MRC7;B4DFF3;Q9UBD8;A0A1B0GW34;A0A1B0GV71;O95086;H3BNK7;A0A024QZB8;Q13286-4;Q13286-2;Q13286-5;Q13286-3;Q13286;Q2TA70;Q13286-7	Battenin	CLN3	26.7648	28.2264	24.6618	28.5823	27.7385	28.3756	28.2679	27.8859
A0A024QZW4;Q9H1N7;A0A3B3IRN3;Q9H1N7-2;Q9H1N7-3	Adenosine 3-phospho 5-phosphosulfate transporter 2	SLC35B3	23.8999	23.6875	23.3708	23.9718	23.6561	NA	24.858	24.2557
A0A024R1R8;Q9Y2S6	Translation machinery-associated protein 7	hCG_2014768;TMA7	25.8711	28.1087	26.2836	27.6873	27.1171	28.3571	25.8203	28.2959
A0A024R442;E7ETB3;Q9ULA0;E7EMB6;C9JBE1;B9ZVU2;F8WAN0;E7EPX3;E5RJ35;C9JRG3;C9J1E2	Aspartyl aminopeptidase	DNPEP	31.5825	31.5875	31.386	31.2222	31.3331	31.5737	30.8764	31.1438
A0A024R4E5;Q00341;Q00341-2;H0Y394;H7C0A4;C9JIZ1;C9J5E5;H7C2D1;C9JZI8;C9JHZ8;C9JES8;H7BZC3;C9JHS7;C9JK79;C9JT62;C9JHN6;C9JEJ8;C9JBS3;C9JQ82;C9JMQ6;C9J739;H7C3D0;C9JHS9	Vigilin	HDLBP	32.1597	32.7932	32.3389	32.6977	32.226	32.753	31.8076	32.8851
A0A087WZA9;A0A024R4K9;A0A087X266;Q9BXJ8-2;Q9BXJ8	Transmembrane protein 120A	TMEM120A;TMPIT	25.7038	26.0936	26.2714	26.6043	26.3049	26.3982	26.7117	26.1742
A0A024R4M0;P46781;B5MCT8;C9JM19;F2Z3C0;A8MXK4	40S ribosomal protein S9	RPS9	33.3322	33.4141	33.3134	33.7572	33.5328	33.8096	33.397	33.594
A0A024R571;Q9H4M9;C9JC03;C9J2Z4;C9JDQ8;C9JIJ3;C9IZH1	EH domain-containing protein 1	EHD1	33.4077	32.9392	34.1873	32.3979	33.3578	32.9367	32.8569	32.8632
A0A024R5I4;O94956;O94956-3;E9PI53;E9PRW4;E9PN87;E9PIU9;A0A0A0MTF1;O94956-2;O94956-4;A0A1B0GX35;H0YE11	Solute carrier organic anion transporter family member 2B1	SLCO2B1	NA	29.3729	27.3902	28.4572	NA	29.575	NA	29.7961
A0A0A0MRU5;A0A024R644;O75503;A0A1B0GWI2;A0A087WZY0;A0A1B0GTR6;A0A1B0GWJ7;A0A1C7CYZ2;A0A1B0GTV7;A0A1B0GUE8;A0A1B0GV94;A0A1B0GVL0;A0A1B0GU14	Ceroid-lipofuscinosis neuronal protein 5	CLN5	30.1056	29.9906	29.7498	30.1198	30.3361	30.0695	30.6135	29.9978
A0A024R6I7;P01009;A0A0G2JRN3;P01009-2;P01009-3;G3V5R8;G3V387;A0A0B4J278;G3V544	Alpha-1-antitrypsin;Short peptide from AAT	SERPINA1	26.5399	26.049	27.8809	25.4223	26.5513	25.6041	26.6101	25.5192
K7EN05;K7EPC8;A0A024R7E8;K7EQ44;K7EMV4;P60002	Transcription elongation factor 1 homolog	ELOF1	NA	NA	24.8423	NA	NA	NA	NA	NA
H0YGQ6;F5GY33;A0A024R7P0;O14593-2;O14593-3;O14593	DNA-binding protein RFXANK	RFXANK	23.7755	23.3594	NA	24.1197	24.4658	23.2373	NA	23.9714
A0A024RA52;P25787;C9JCK5;H3BT36;H7C402	Proteasome subunit alpha type;Proteasome subunit alpha type-2	PSMA2	32.5205	32.2553	32.1958	32.2366	32.1836	32.1906	31.7686	32.3507
A0A024RAC6;Q14241	Transcription elongation factor B polypeptide 3	TCEB3	26.1918	26.6589	26.8291	26.8727	27.3174	26.9688	27.2413	27.2222
E9PRM7;A0A0J9YWM3;A0A024RCG2;Q96BI1	Solute carrier family 22 member 18	SLC22A18	26.6538	26.8758	27.689	27.0824	27.6176	28.6749	27.9055	28.0203
P46379-3;P46379;P46379-2;A0A0G2JK23;A0A024RCR6;P46379-5;A0A0G2JL47;P46379-4;A0A0G2JJM1;X6REW1;F6S6P2;F6WML8;F6U341;F6X9W3;F6VEM6;A0A1B0GX79;A0A0G2JJR8;F6XTU0;F6U1F2;F6UR09;H0Y710;F6TC96;H0Y4L1;A0A0G2JIA9;A0A0G2JIB3;A0A0G2JJ92;H0Y759;H0Y7K4	Large proline-rich protein BAG6	BAG6;BAT3	30.5969	30.7337	30.4237	30.7728	30.5853	30.8957	30.2959	30.6899
A0A067XG54;Q8NB49-2;Q8NB49-3;Q8NB49-4;Q8NB49;H7C0E8	Phospholipid-transporting ATPase;Phospholipid-transporting ATPase IG	ATP11C	NA	NA	NA	NA	26.3833	27.7653	25.9338	28.3531
A0A075B6E9;A0A494C1A4;Q96NW7-2;Q96NW7	Leucine-rich repeat-containing protein 7	LRRC7	NA	25.3359	24.5565	25.2962	24.9851	25.7453	24.9642	25.7738
A0A075B6F9;Q9Y314;M0R3B2;M0R1K2;A0A075B797;M0QX85	Nitric oxide synthase-interacting protein	NOSIP	27.1648	27.3956	27.3495	27.2455	27.5604	27.3988	26.4854	27.1662
A0A075B6G3;P11532;A0A087WTU7;E9PDN5;A0A087WV90;P11532-4;P11532-2;P11532-3;F8VX32;H0Y304;E7ESB2;E7EQS5;P11532-10;E7EQR9;F5GZY3;P11532-9;P11532-6;P11532-5;P11532-7;P11532-8;Q4G0X0	Dystrophin	DMD	NA	26.9264	23.2087	26.6105	24.2201	26.4095	25.0701	26.2553
A0A087WX83;A0A075B749;Q5VU43-3;A0A087WVF8;Q5VU43-4;A0A0A0MRM1;Q5VU43;Q5VU43-6;Q5VU43-7;E9PQG4;Q5VU43-12;Q5VU43-9;Q5VU43-8;Q5VU43-10;Q5VU43-11;A0A087WYE4;E9PS60;A0A087WWY1;A0A087WVQ4;A0A087WWI2;A0A087X041;A0A087X229;A0A087WWK4;E9PJK3;H0YCY0;A0A087X0I1;H0YCH7;E9PJU0;H0YEW6;F8WBJ0;F8WF55;F8WCI3;E9PNE0	Myomegalin	PDE4DIP	29.092	27.7724	29.8684	27.8032	29.054	27.3131	28.8368	27.8822
A0A087WSV8;P80303-2;P80303;E9PKG6;Q2L696;E9PLR0;E9PLE9;A0A2R8Y6G7;H0YEG8;H0YD18;E9PJP3;E9PM22	Nucleobindin-2;Nesfatin-1	NUCB2;Nucb2	29.791	30.0657	29.3861	29.9084	28.9405	29.94	29.6991	29.5239
Q16881;Q16881-6;Q16881-3;Q16881-4;Q16881-2;Q16881-5;A0A087WSY9;A0A182DWI3;A0A087WSW9;F8W809;E9PIR7;Q16881-7;E2QRB9;E9PKD3;A0A0B4J225;E9PIZ5;E9PKI4;E9PLT3;E9PQI3;E9PRI8;E9PJU2	Thioredoxin reductase 1, cytoplasmic	TXNRD1	34.1177	33.7694	33.3534	33.1571	34.2761	33.9309	33.5358	33.9497
A8MVE2;A0A0B4J1W1;A0A087WSX8;D9IDM5;A0A087WSV6;F6TER3;F6RVM3;O75019-2;A0A0G2JMG0		LILRB1	NA	NA	NA	26.0056	NA	26.0896	NA	26.7778
A0A087X2I2;A0A087WT12;P36969-2;P36969;K7ERP4;K7EKX7;K7ENB4;K7EJ20;R4GNE4;A0A0A0MTT1;A0A087X247	Glutathione peroxidase;Phospholipid hydroperoxide glutathione peroxidase, mitochondrial	GPX4	31.6036	32.1675	31.2873	31.3244	31.4164	32.5427	31.1819	32.743
A0A087WT18;Q96A73-2;Q96A73;Q96A73-3	Putative monooxygenase p33MONOX	KIAA1191	24.6082	22.9689	24.0353	NA	23.7517	23.6084	24.2326	NA
A0A087WT20;Q9NV06;B3KME9;E5RHM4;Q9NV06-2	DDB1- and CUL4-associated factor 13	DCAF13	NA	25.0056	25.0108	26.5795	24.7661	25.751	25.7238	25.5845
A0A087WT30;Q8N5I9	Uncharacterized protein C12orf45	C12orf45	24.2306	23.792	NA	NA	24.8039	NA	NA	25.1051
A0A087WT42;Q9NY64;H0Y7M6;Q5VVV6;Q5VVW0;Q5VVV3;Q5VVV5;Q5VVV4;Q5VVV9;Q5VVW5	Solute carrier family 2, facilitated glucose transporter member 8	SLC2A8	27.7736	26.4763	NA	26.1478	NA	26.4292	25.5738	26.8598
A0A087WT87;P43003-2;P43003;A0A087X0U3;E7EV13	Amino acid transporter;Excitatory amino acid transporter 1	SLC1A3	28.8664	26.5822	28.0384	26.6889	28.0256	27.1841	28.6575	27.3175
A0A087WT99;Q9H0W9-2;Q9H0W9;E9PJU8;E9PQS1;Q9H0W9-4;E9PPB5;Q9H0W9-3;E9PR95;E9PSC3;E9PLC5;E9PLB3;E9PIP1	Ester hydrolase C11orf54	C11orf54	28.4244	28.4538	27.9926	28.1599	28.0822	28.4914	27.3728	28.6026
A0A087WTA5;Q9UI10-3;Q9UI10-2;H7C2L8;F8WEV6	Translation initiation factor eIF-2B subunit delta	EIF2B4	NA	NA	NA	23.566	NA	24.2146	NA	NA
A0A087WTJ2;Q96F15;Q96F15-2	GTPase IMAP family member 5	GIMAP1-GIMAP5;GIMAP5	29.7021	30.0941	29.5132	29.995	30.0989	30.2554	29.9414	29.5277
H0Y912;A0A087WTT5;Q96NX9-3;Q96NX9-4;Q96NX9-2;Q96NX9	Dachshund homolog 2	DACH2	NA	NA	NA	NA	NA	24.307	21.8392	NA
A0A087WTV6;Q96C36;J3KR12;A0A087WZR9;A0A087WX69;A0A087WZF0;J3QKT4;E2QRB3;P32322-2;P32322;P32322-3	Pyrroline-5-carboxylate reductase 2;Pyrroline-5-carboxylate reductase	PYCR2	26.1408	26.8846	25.8055	27.3852	26.8451	26.1578	28.5282	26.8168
F8VPA6;A0A087WU02;Q96RQ1;F8W0R1;F8VR88;F8VUZ2;H0YI50	Endoplasmic reticulum-Golgi intermediate compartment protein 2	ERGIC2	26.5833	26.7563	27.2655	27.4221	27.6083	27.362	28.1018	26.6326
A0A087WU07;Q5TGZ0-2;Q5TGZ0;R4GMM1;R4GNA1	MICOS complex subunit MIC10	MINOS1	27.5752	27.5956	27.3734	28.0683	27.4087	27.4474	28.5877	27.3329
A0A087WU53;Q9H0U3;Q9H0U3-2	Magnesium transporter protein 1	MAGT1	29.6774	30.143	30.2324	30.2451	30.2648	30.4951	31.0117	30.1414
A0A087WU70;Q8NET6-2;Q8NET6	Carbohydrate sulfotransferase 13	CHST13	NA	26.0787	NA	26.3607	NA	25.6684	NA	26.0536
A0A087WUB9;Q8WYA6-4;Q8WYA6;Q8WYA6-3;Q8WYA6-2;A2A2P1	Beta-catenin-like protein 1	CTNNBL1	29.4468	29.2618	29.7308	29.3693	29.4043	29.1834	29.4203	29.4019
E9PL01;A0A087WUC6;Q15005;E9PI68;E9PRB9;H0YE04	Signal peptidase complex subunit 2	SPCS2	31.5568	31.8908	31.8065	31.9206	31.831	32.0321	32.3314	31.3946
A0A087WUD3;Q9NRP0;Q9NRP0-2	Oligosaccharyltransferase complex subunit OSTC	OSTC	27.8831	27.7537	28.9809	28.0574	27.6868	28.212	29.0059	28.2197
J3QTS8;A0A087WUI4;A0A087X1U0;Q15661-2;Q15661;P20231;A0A0C4DGM1;A0A0C4DFZ7;Q9BZJ3-2;Q9BZJ3	Tryptase alpha/beta-1;Tryptase beta-2	TPSAB1;TPSB2	NA	NA	26.9454	29.3791	NA	NA	NA	NA
G5E9H5;C9JQ16;A0A087WUJ3;Q9Y5X0;Q9Y5X0-2	Sorting nexin-10	SNX10	26.9518	25.0239	28.5765	25.8538	28.2309	25.6759	26.6113	26.253
A0A087WUK2;O14979-3;O14979-2;O14979	Heterogeneous nuclear ribonucleoprotein D-like	HNRNPDL	31.7717	31.2987	32.1397	31.6179	31.4277	31.3289	31.9435	31.0243
A0A087WUM0;P57105;A0A087WTA2	Synaptojanin-2-binding protein	SYNJ2BP-COX16;SYNJ2BP	28.0766	28.3387	28.4088	28.2767	28.2622	28.6354	29.0732	28.5201
A0A087WUQ6;P07203;A0A2R8Y6B6;A0A494C1C9;A0A494C118;P07203-2	Glutathione peroxidase;Glutathione peroxidase 1	GPX1	33.8279	34.314	33.3201	33.6912	33.3382	34.2811	33.266	34.086
E7ETK0;A0A2R8Y849;A0A087WUS0;A0A2R8YD14;P62847-2;P62847-3;P62847;P62847-4;A0A2R8Y8A0	40S ribosomal protein S24	RPS24	31.3848	30.5914	31.9328	31.6519	31.4118	31.3257	31.3104	31.1788
A0A087WUT6;O60841	Eukaryotic translation initiation factor 5B	EIF5B	31.1987	31.2412	31.0225	31.368	31.159	31.1544	30.6537	31.3707
Q9NXU5;A0A087WUW9;A0A0B4J222	ADP-ribosylation factor-like protein 15	ARL15	26.7967	26.9807	26.75	26.8287	26.1086	26.6826	27.7935	26.733
B4DGW0;A0A087WUY7;O75928-3;O75928-2;O75928;O75925;O75925-2	E3 SUMO-protein ligase PIAS2;E3 SUMO-protein ligase PIAS1	PIAS2;PIAS1	NA	NA	NA	23.6994	NA	24.0027	NA	23.8782
Q99417;A0A087WV05;A0A0D9SEI7	C-Myc-binding protein	MYCBP	29.0956	28.3607	29.3933	28.7574	29.3055	28.7533	28.9552	28.355
A0A0A0MR14;A0A0A0MRF2;A0A087X1R2;A0A087X0P3;A0A087WV17;A0A0G2JMM7;Q8IYS5-6;Q8IYS5-2;Q8IYS5-3;Q8IYS5-4;Q8IYS5-5;Q8IYS5;Q8IYS5-7	Osteoclast-associated immunoglobulin-like receptor	OSCAR	28.2016	26.8808	27.3023	26.0262	27.9807	27.2865	28.5722	25.9702
F8W7C6;A0A087WV22;H7C123;H7C2C5;H7C2U2		RPL10	28.3277	29.1438	29.5581	28.667	28.8342	28.7359	28.0832	28.7702
A0A087WVA1;P62341;Q6IAK0;F8WBD0	Selenoprotein T	SELT	27.9198	28.8735	28.7483	28.5795	28.5383	28.8285	28.825	28.0259
A0A087WVA8;Q8IWB9;Q8IWB9-2;J3KRZ8	Testis-expressed sequence 2 protein	TEX2	25.7895	26.1954	25.766	26.9234	26.6071	26.9765	27.6115	26.8869
A0A087WVD7;Q9Y3D8-2;Q9Y3D8;D6RDH4;A0A087WY94	Adenylate kinase isoenzyme 6	TAF9;AK6	NA	25.0594	NA	24.4225	24.3326	25.7082	NA	25.5828
A0A087WVF7;Q9NZM3-2;Q9NZM3;Q9NZM3-4;Q9NZM3-3;E7EPJ2;H7BZD4;H7C3E2;H0Y6W3;Q6J334;H0Y3G5	Intersectin-2	ITSN2	29.5454	29.7683	29.468	29.7575	29.4747	29.6506	29.5168	29.8275
A0A087WVK0;B8ZZR0;F8WBF5;P49759;P49759-3	Dual specificity protein kinase CLK1	CLK1	24.8456	27.3198	24.1003	25.1514	25.0969	27.9128	24.1465	27.6411
A0A087WVM4;B7ZM99;Q6UB35;H0Y327;Q4VXM0;Q5JYA8;Q5JYA3;Q6UB35-2;Q4VXM1;Q4VXV2	Monofunctional C1-tetrahydrofolate synthase, mitochondrial	MTHFD1L	26.6716	26.917	28.147	27.4206	27.3216	27.1835	28.3384	26.9922
A0A0B4J227;A0A087WVM6;Q86XG9;Q96M43;Q5VWK0;Q5VWK0-2	Putative neuroblastoma breakpoint family member 5;Neuroblastoma breakpoint family member 4;Neuroblastoma breakpoint family member 6	NBPF6;NBPF4;NBPF5P	NA	NA	NA	NA	NA	NA	NA	23.4576
A0A087WVQ6;Q00610-2;Q00610;J3KS13;K7EJJ5;J3KRF5;J3KSQ2;J3QL20;F5H5N6;A0A087WV74;A0A087WXH4	Clathrin heavy chain;Clathrin heavy chain 1	CLTC	36.7217	36.7771	36.6102	36.8696	36.7268	36.8089	36.8689	36.8497
A0A087WVS8;Q70IA6-2;Q70IA6;Q70IA6-3	MOB kinase activator 2	MOB2	27.0411	27.2281	27.2114	26.5109	26.2206	26.4833	26.315	26.6664
A0A087WW39;P55198;A0A087WVY1;Q6P2C6	Protein AF-17	MLLT6	23.6001	22.9114	24.1805	23.2855	23.4783	23.131	23.9969	23.6707
A0A087WW58;Q9C0D9	Ethanolaminephosphotransferase 1	EPT1	24.0366	23.9521	25.1402	24.6277	24.9435	24.3907	26.1195	24.4949
A0A087WW77;Q15334	Lethal(2) giant larvae protein homolog 1	LLGL1	NA	24.0673	NA	25.1259	24.6204	NA	24.6543	24.6631
O60333-4;O60333;Q4R9M9;A0A087WWA3;O60333-2;O60333-3;A0A0U1RQL3;A0A3B3IUA1;A0A3B3ITW6;A0A3B3ITF7;A0A3B3ITE5;A0A3B3IT28;A0A3F2YNW9;A0A3B3IU40;Q12756;Q12756-3;Q12756-2;F8W8V9;A0A3B3ITK3;H7C0K6;H7C3Y8	Kinesin-like protein KIF1B;Kinesin-like protein	KIF1B;KIF1Bbeta	28.7716	28.8689	28.5033	28.6808	28.8652	29.0108	28.4655	29.2192
C9IZD2;C9J8Z7;C9JLE1;F8W8R3;A0A087WWF6;P49005;C9JHC7	DNA polymerase delta subunit 2	POLD2	NA	24.3976	24.5574	24.0041	NA	24.2718	23.8293	24.4397
Q5RIA9;Q5JTY5;A0A0A0MRU4;A0A087WWG3;A0A087X140;A0A0A6YYH9;Q5RIB0;H0Y5V3;Q4V339;Q9BRT8;Q5RIA9-3;Q9BRT8-3;Q5JTY5-2;Q8IUF1;A0A0B4J2F1;Q9BRT8-2;F2Z2T4;C9J3G2;E7EUZ7;F8WEU0;A0A087WZQ3;F8WEG4;Q6NVZ8;A0A0B4J2E3;A0A087WYD2;Q5JTY2;A0A087WTC0;Q5RIB5;Q9BRT8-4;A0A087X1C0;A0A0B4J1T6	COBW domain-containing protein 5;COBW domain-containing protein 3;COBW domain-containing protein 6;COBW domain-containing protein 1;COBW domain-containing protein 2	CBWD5;CBWD3;CBWD1;CBWD7;CBWD6;CBWD2	26.7866	26.2722	26.234	25.8634	25.734	25.6405	25.6312	25.6294
A0A087WWI0;Q9H2I8;M0R2H0;A0A087WZZ7	Leucine-rich repeat-containing protein C10orf11	C10orf11	26.3614	27.8591	25.8169	27.7589	26.7117	28.5912	26.6425	28.633
A0A087WWJ1;A0A494C0M1;P52701-4;P52701-2;P52701-3;P52701	DNA mismatch repair protein Msh6	MSH6	NA	NA	NA	24.6326	NA	23.6535	NA	23.3397
A0A2R8Y7T6;A0A087WWK8;A0A3B3IRZ4;Q6DN90;A0A3B3IU98;A0A0C4DGT3;Q6DN90-2;A0A2R8Y695;A0A0G2JLG2;Q9UPP2-2;Q9UPP2	IQ motif and SEC7 domain-containing protein 1	IQSEC1	26.6005	28.7852	24.3488	28.7337	27.3017	28.9184	27.5675	27.9609
Q9P2T1;A0A087WWM4;Q9P2T1-2;Q9P2T1-3;H0YNJ6;F8WAN9;H0YMB3;H0YLV5;H0YK13;H0YK71;H0YNH0;H0YLB8;H0YMV5;H0YNS9;H0YMR9;H0YN22;H0YMW6;H0YMG3;A0A0B4J281;H0YN74;H0YKK3;H0YKE1;H0YL68	GMP reductase 2;GMP reductase	GMPR2	30.3489	30.7098	29.679	30.2149	30.2431	30.585	29.5399	30.6468
A0A499FJY3;A0A087WWP4;Q96T37-4;Q96T37-2;Q96T37-3;Q96T37;A0A494C001	Putative RNA-binding protein 15	RBM15	28.3191	28.3299	28.7385	28.442	28.565	28.2755	28.9823	28.633
A0A0C4DGT8;A0A087WWP8;Q5VWQ0	Round spermatid basic protein 1	RSBN1	NA	NA	NA	NA	NA	NA	NA	22.5097
A0A087WWQ5;P36575-2;P36575;D6RCT3	Arrestin-C	ARR3	27.2347	27.903	27.6441	27.9234	27.2402	27.4313	26.4006	27.2155
A0A087WWS1;Q96FV9;R4GMN4;A0A087WY84;Q96FV9-2;J3KT14;J3KRD7;J3QQZ3;R4GN58	THO complex subunit 1	THOC1	27.1085	26.8778	27.4498	27.2284	26.9676	26.978	27.9566	27.2634
O95999;A0A087WWW9;A0A3B3ISX2	B-cell lymphoma/leukemia 10	BCL10	26.7281	27.0437	26.898	27.212	27.1214	26.8097	NA	27.7087
A0A087WWY9;Q8TB24;Q8TB24-4;H0YJ83;G3V2I7	Ras and Rab interactor 3	RIN3	28.1103	29.0283	28.7514	29.1777	28.5513	29.4705	28.1191	29.748
A0A087WXC5;E7ESZ7;O95299;O95299-2;Q8N1B9;C9J6X0;H7C2W5;H7C1Y7;H7C2X4	NADH dehydrogenase [ubiquinone] 1 alpha subcomplex subunit 10, mitochondrial	NDUFA10	30.0814	30.5153	31.0062	30.4552	30.2946	30.6443	31.0398	30.2859
A0A087WXD1;Q96T83	Sodium/hydrogen exchanger;Sodium/hydrogen exchanger 7	SLC9A7	24.298	24.1406	24.9338	24.7505	26.1315	23.6484	25.1503	24.002
A0A087WXE2;Q8IZ73-2;Q8IZ73	RNA pseudouridylate synthase domain-containing protein 2	RPUSD2	NA	NA	23.6336	NA	NA	24.7516	NA	23.599
A0A087WXL6;B7Z879;A0A0G2JS92;A0A087X2J4;REV__Q53S60;REV__A0A3B3IS78;REV__O95342		VPS11	30.7517	30.9894	31.0164	30.9249	30.9245	31.1545	30.7532	30.9624
A0A087WXM6;J3QQT2;J3KRX5;A0A0A6YYL6;P18621;P18621-3;J3QLC8;A0A0A0MRF8;P18621-2;J3KRB3;A0A087WWH0;J3QS96;A0A087WY81;J3KSJ0	60S ribosomal protein L17	RPL17;RPL17-C18orf32	32.5954	32.5125	33.4228	32.9334	33.0005	33.1247	32.7443	32.5686
A0A087WXP3;E9PEE8;P18564-2;P18564	Integrin beta;Integrin beta-6	ITGB6	29.3105	28.9732	28.0976	28.9218	28.5301	28.8702	29.1971	28.9059
O43681;A0A087WXS7;K7ERW9	ATPase ASNA1	ASNA1	31.5642	31.5775	31.0121	31.5662	31.3339	31.7886	31.1339	31.5645
A0A087WXU0;Q9NWS8;A0A2R8Y4J4;Q9NWS8-2;Q5SZ82;A0A2R8Y4P5;A0A2R8YFC3	Required for meiotic nuclear division protein 1 homolog	RMND1	26.76	26.4647	27.4078	26.405	25.5154	25.5181	26.7837	25.9629
A0A087WY55;Q9NP79;Q5TGM0;Q9NP79-2	Vacuolar protein sorting-associated protein VTA1 homolog	VTA1	30.4779	30.3877	30.1561	30.3737	30.1575	30.3377	29.5703	30.3211
A0A087WY71;Q96CW1-2;Q96CW1;E9PFW3;C9JJ47;C9JTK4;C9JJD3;C9JPV8;H7C4C3	AP-2 complex subunit mu	AP2M1	32.6065	33.4801	32.4131	33.4111	32.46	33.2488	32.9403	33.5338
A0A087WYN0;A0A087WY96;P31641;C9JPV1;P31641-2	Transporter;Sodium- and chloride-dependent taurine transporter	SLC6A6	NA	24.3637	NA	24.3919	NA	25.2839	25.4129	26.0146
A0A087WYC8;Q9BZI7-2;Q9BZI7	Regulator of nonsense transcripts 3B	UPF3B	25.5453	26.2157	25.8465	26.0726	26.1594	26.052	25.2167	25.7614
Q6UXV4;A0A087WYF7;A0A087WUX8	MICOS complex subunit MIC27	APOOL	26.0378	27.1591	26.1317	27.4789	28.2372	27.8836	29.4395	27.7604
G3V4A5;A0A087WYL7;O75586;O75586-2;O75586-3	Mediator of RNA polymerase II transcription subunit 6	MED6	NA	NA	NA	23.4198	NA	NA	NA	23.3076
Q7Z478;A0A087WYN9;H0Y8L1	ATP-dependent RNA helicase DHX29	DHX29	27.8059	28.3345	28.1115	28.4253	28.4668	28.7555	27.9191	28.4555
Q8IZQ5;A0A087WYP2;H0YE28	Selenoprotein H	SELH;C11orf31	27.3431	28.0287	26.2109	27.3684	26.773	28.531	26.6583	27.8787
A0A087WYR0;P09132;A0A2U3TZN1;A0A087WWU9;D6RBG4;A0A2R8Y4M3;P09132-2	Signal recognition particle 19 kDa protein	SRP19	27.4753	27.1234	26.9312	27.346	27.2546	27.2879	27.2404	27.2654
Q9ULU4-19;Q9ULU4-9;A0A087WYS3;H7C4X9;Q9ULU4-12;Q9ULU4-7;Q9ULU4-11;Q9ULU4-10;Q9ULU4-13;Q9ULU4-20;Q9ULU4;Q9ULU4-5;Q9ULU4-16;Q9ULU4-14;Q9ULU4-18;Q9ULU4-21;Q9ULU4-8;Q9ULU4-15;Q9ULU4-17;Q9ULU4-22;Q9ULU4-23;Q9ULU4-6;A0A087WVZ6;Q9ULU4-3;Q9ULU4-4;Q9ULU4-2;A0A087WV57;Q5TH12	Protein kinase C-binding protein 1	ZMYND8	26.2492	25.7462	26.9342	25.4986	26.066	25.6654	26.3349	25.5546
A0A087WYT3;Q15185-4;Q15185;Q15185-3;B4DDC6;Q15185-2	Prostaglandin E synthase 3	PTGES3	32.3736	32.5048	32.1327	32.5447	32.5233	32.649	31.9236	33.0134
A0A087WZ13;E9PAU2;Q8IY67-2;Q8IY67;K7EKR9;K7EQG2;Q8IY67-3	Ribonucleoprotein PTB-binding 1	RAVER1	28.857	28.6373	29.1711	28.3811	28.8045	28.3838	28.7025	28.5629
A0A087WZ62;Q9H6U8;Q9H6U8-3;H0YCW6;Q9H6U8-2;Q9H6U8-4;A0A087WV58;A0A087WVC0;A0A087WZY8;A0A087WTZ3	Alpha-1,2-mannosyltransferase ALG9	ALG9	NA	25.633	NA	25.4465	25.252	25.3383	26.4029	NA
A0A087WZ88;P19793-2;P19793;P48443;A0A0G2JKR7;P28702;P28702-3;A0A0G2JHI1	Retinoic acid receptor RXR-alpha;Retinoic acid receptor RXR-gamma;Retinoic acid receptor RXR-beta	RXRG;RXRA;RXRB	24.6241	26.0731	24.7769	26.5587	23.3355	26.6292	24.5117	26.7676
A0A087WZK6;A0A087X2C2;A0A087WZ97;Q5T7M9	Protein FAM69A	FAM69A	25.4454	NA	NA	24.5156	NA	NA	25.6953	NA
Q5TBB1;A0A2R8Y7R8;A0A2R8Y6Y1;A0A2R8YGP2;A0A2R8YCJ4;A0A087WZJ6;A0A2R8Y761;A0A2R8YCX2;A0A2R8YCP1;A0A2R8YEH2;A0A2R8Y6Q6;A0A087WXR7;A0A2R8Y883;A0A2R8Y6M7;A0A2R8Y687;A0A2R8Y4S2;Q5TBB1-2;A0A2R8YE60;A0A2R8Y7Q3;A0A2R8YEC1;A0A2R8Y459;A0A2R8YEB4;A0A2R8YEU9;A0A2R8Y4Y9;A0A2R8YEQ4;A0A2R8YEK5;A0A2R8Y7A3	Ribonuclease H2 subunit B	RNASEH2B	26.335	26.5144	25.0924	26.5855	26.1645	26.953	24.7576	26.7953
D6RHI9;A0A087WZM2;O00584;D6REQ6;H0YAE9;A0A087WWI1;O00584-2;J3QQ64	Ribonuclease T2	RNASET2	30.2479	32.3852	30.5857	31.9067	30.2208	32.701	30.2396	32.3056
A0A087WZN1;O43837;A0A087X2E5;O43837-2;O43837-3;A0A0D9SG66	Isocitrate dehydrogenase [NAD] subunit, mitochondrial;Isocitrate dehydrogenase [NAD] subunit beta, mitochondrial	IDH3B	30.1094	30.1125	31.5391	30.2614	30.4826	30.3144	31.0701	29.8116
A0A087WZQ5;E9PHX8;Q12866;H7C3L9;M0R0W6;P30530-2;P30530	Receptor protein-tyrosine kinase;Tyrosine-protein kinase Mer;Tyrosine-protein kinase receptor UFO	MERTK;AXL	NA	24.981	NA	24.96	NA	25.2513	NA	25.2719
A0A087WZQ7;Q9H115-3;Q9H115-2;Q9H115	Beta-soluble NSF attachment protein	NAPB	NA	NA	NA	25.2506	NA	24.3311	NA	NA
A0A087WZT2;Q6UX53	Methyltransferase-like protein 7B	METTL7B	28.1141	27.3148	29.0427	29.5194	27.4062	25.5306	28.3064	27.501
A0A087WZV0;O43314-2;O43314;D6RBU4;A0A087WWN8;Q6PFW1;B7WPL9;F8W9A8;Q6PFW1-4;Q6PFW1-2;Q6PFW1-3;Q6PFW1-7;Q6PFW1-5;Q6PFW1-6;H0Y9M0;D6RFG4;K7EPT7	Inositol hexakisphosphate and diphosphoinositol-pentakisphosphate kinase 2	PPIP5K2	27.9276	29.0134	28.4853	28.9468	28.7367	29.2099	28.0514	28.7648
Q9Y3A5;A0A087X020;F8WE72	Ribosome maturation protein SBDS	SBDS	28.7833	29.1726	29.0854	28.8629	28.8424	29.1976	27.9483	28.9495
A0A087X043;O43424-2;O43424	Glutamate receptor ionotropic, delta-2	GRID2	25.5051	25.553	25.8676	26.2092	26.1827	25.9031	26.9031	26.1797
A0A087X0D5;P09668;E9PKT6;A0A3B3IRM7	Pro-cathepsin H;Cathepsin H mini chain;Cathepsin H;Cathepsin H heavy chain;Cathepsin H light chain	CTSH	32.8993	32.9227	32.8312	33.5292	32.9907	33.2931	33.6065	32.5429
A0A087X0G5;Q8IZL2	Mastermind-like protein 2	MAML2	NA	NA	24.0402	NA	NA	NA	NA	NA
A0A087X0L7;J3KNA0;Q15070-2;Q15070;E7EVY0;C9JC63;Q15070-3	Mitochondrial inner membrane protein OXA1L	OXA1L	27.6022	29.0226	28.6095	29.3253	28.9908	29.3283	29.7872	29.072
A0A384DVK4;A0A087X0M0;Q7Z5L2-3;Q7Z5L2-2;Q7Z5L2	Coiled-coil domain-containing protein R3HCC1L	R3HCC1L	NA	NA	NA	NA	22.8183	22.6466	NA	22.9674
A0A087X0M4;Q9BWU0;A0A087WWF4;H7C256	Kanadaptin	SLC4A1AP	28.2521	28.094	28.0235	28.148	28.2018	28.1055	27.8551	28.2706
A0A3B3ISI6;A0A087X0N2;O15243	Leptin receptor gene-related protein	LEPROT	25.714	26.1058	25.2512	26.2676	26.2743	26.6273	26.5368	25.457
I3L4S1;A0A087X0P9;Q96CW6	Probable RNA polymerase II nuclear localization protein SLC7A6OS	SLC7A6OS	NA	25.2097	NA	25.0736	24.3894	24.9017	24.2864	24.844
A0A087X0Q9;Q9BVL4	Selenoprotein O	SELO	28.3535	28.1647	27.9642	27.8784	27.7264	27.8959	28.308	28.149
A0A087X0R6;Q9UMY4-2;Q9UMY4;Q9UMY4-3	Sorting nexin-12	SNX12	29.8798	30.6445	29.5744	30.1894	29.8994	30.6823	28.9978	30.4633
J3QL36;A0A087X0R7;Q9H4L4;J3QRE4;A0A087WV50;J3KSF5	Sentrin-specific protease 3	SENP3;SENP3-EIF4A1	23.1754	24.0568	23.7611	24.2383	23.9811	23.7342	24.2562	23.9708
A0A087X0S5;P12109	Collagen alpha-1(VI) chain	COL6A1	NA	26.5644	26.5242	27.3829	27.6367	27.4756	27.6862	27.0299
A0A087X0T7;A6NEF3;A0A0G2JM30;H0YKK7;A6NEM1-2;A6NI86;A0A0M3HER8;A6NEY3;A0A0J9YW09;A6NEM1;J3KQ80;A0A0G2JNH6;A0A087X1J3;D6RFJ4;REV__Q96HY6;REV__A0A0A0MRX2;Q8TB68-2;Q8TB68;REV__Q96HY6-2	Putative golgin subfamily A member 6-like protein 4;Putative golgin subfamily A member 6-like protein 19;Golgin subfamily A member 6-like protein 9;Putative golgin subfamily A member 6-like protein 10;Putative golgin subfamily A member 6-like protein 3	GOLGA6L10;GOLGA6L4;GOLGA6L19;GOLGA6L9;GOLGA6L3	24.4337	24.5837	24.2623	24.9014	24.5407	24.4439	24.4566	25.322
A0A087X0V5;P29728;F8W1C5;P29728-3	2-5-oligoadenylate synthase 2	OAS2	33.7661	30.6073	33.1087	32.135	32.9538	30.1392	33.0133	30.7877
A0A087X0W7;A0A087WT95;P49753;G3V4F2;P49753-2;A0A2R8Y7H3	Acyl-coenzyme A thioesterase 2, mitochondrial	ACOT2;ACOT1	31.0539	31.2962	32.4253	31.9559	31.5234	31.4568	32.3813	31.2961
A0A087X0W9;Q8N6M0;Q8N6M0-2;A0A0C4DH76	OTU domain-containing protein 6B	OTUD6B	27.1919	27.5026	26.8879	27.3052	27.1098	27.1404	26.4998	26.7666
A0A0G2JN29;A0A087X117;Q15155;A0A0G2JP90;A0A087WW46;H3BUC9;H3BPS9;I3L0Q6;H3BTW1;I3L1G6	Nodal modulator 1	NOMO1	31.3161	31.133	31.9383	31.6606	31.6779	31.4524	32.6088	31.5712
E7EWM3;A0A087X127;Q8NF64-3;Q8NF64-2;Q8NF64;F6WR09	Zinc finger MIZ domain-containing protein 2	ZMIZ2;ZMIZ1	NA	NA	24.6901	NA	NA	NA	NA	NA
A0A087X142;A6NMH6;A6NFQ9;F8W8I8;Q92599-2;Q92599-4;Q92599;Q92599-3;C9JV02;A0A0A0MRP8;C9J4G8	Septin-8	2008-09-01	26.1034	26.4036	26.6444	25.7171	26.062	25.6616	25.0762	25.706
A0A087X188;Q9UBW5;Q9UBW5-3;A0A0A0MT10;Q9UBW5-2;S4R418;P49418-2;P49418;S4R3J0	Bridging integrator 2	BIN2	30.7921	30.5391	30.4167	30.4706	30.7628	30.724	30.1194	30.9689
P54252-4;A0A2R8Y3X7;P54252-1;P54252;G3V3R7;A0A087X1A8;F5H211;D3VVH9;P54252-3;G3V4U9;G3V328;A0A0A0MS38;A0A087WXY4;C9JQV6;G3V2G1;S4R399;E9PJN5;G3V4F4;G3V526;G3V4F5;G3V5H3;G3V2G2;D3VVP3;G3V3T6;G3V3S5;G3V390;G3V4B1;D6R9I5;G3V3T0;P54252-5;G3V3A6;A0A2R8Y888	Ataxin-3	ATXN3	27.6188	27.2781	27.5455	27.0065	27.2448	27.0903	26.7535	27.3484
A0A087X1B1;Q9Y6K9;Q9Y6K9-2;A0A087X0G7;A0A087WUW6;Q9Y6K9-3;C9JN51;A0A087WV30;C9JH59;C9JCG6;A0A087X1K7	NF-kappa-B essential modulator	IKBKG	29.3609	29.4365	29.0955	29.0793	29.2328	29.4495	28.5693	29.4532
A0A087X1E4;P53365-3;P53365;P53365-2;E9PPY7;E9PRV8	Arfaptin-2	ARFIP2	26.9016	26.407	26.2514	27.0606	27.2786	27.042	26.6975	26.9771
A0A087X1G7;O60613;A0A3B3IT39;A0A0J9YX89;A0A087WXL0;A0A0B4J1T0;A8MZD0;O60613-2	15 kDa selenoprotein	2015-09-01	29.471	29.735	29.552	29.9033	29.5293	29.7024	30.297	29.7989
A0A087X1J9;A0A0B4J2E2;Q16663	C-C motif chemokine;C-C motif chemokine 15;CCL15(22-92);CCL15(25-92);CCL15(29-92)	CCL15;CCL15-CCL14	26.4061	24.2471	25.6626	24.3895	25.3954	NA	26.8544	25.5397
F8WC38;A0A087X1N3;O75818-2;O75818	Ribonuclease P protein subunit p40	RPP40	23.6478	23.6677	24.4626	NA	NA	23.9067	NA	NA
A0A087X1S7;P09326;P09326-2	CD48 antigen	CD48	30.6804	30.7058	31.0608	30.4083	30.9677	30.8189	31.2471	30.7164
A0A087X1Z3;Q9UL46;H0YM70;H0YKU2;H0YLG1;H0YLD2	Proteasome activator complex subunit 2	PSME2	34.7125	33.5961	34.4443	33.6973	34.4105	33.4135	33.9918	33.5981
A0A087X256;Q2M389;Q2M389-2;F8W1W1;F8VYH7;F8VNZ5	WASH complex subunit 7	KIAA1033	31.2918	31.5106	31.0583	31.523	31.2821	31.7327	30.9002	31.4902
E9PDU5;A0A087X295;Q9NNW5;E9PBK6;Q6PKC6;V9GZ65;C9JFP6;V9GYU1;C9K020	WD repeat-containing protein 6	WDR6	28.0483	27.8391	27.1415	27.3771	27.9688	27.6785	27.2534	27.5927
A0A087X2D5;Q9BRJ2;A0A0G2JMS5;A0A087WU62	39S ribosomal protein L45, mitochondrial	MRPL45	28.1609	28.1913	28.832	28.2282	28.3068	28.1533	29.1826	28.2452
A0A087X2H1;Q9ULT8;G3V4V5;H0YJP0;H0YJD4;A0A087WVU6	E3 ubiquitin-protein ligase HECTD1	HECTD1	28.4785	28.3497	28.0043	28.5244	28.5427	28.2229	27.6538	28.3959
A0A087X2I1;P62333;H0YJC0;H0YJS8;H0YJX2;H0YJE9;H0YJT1	26S protease regulatory subunit 10B	PSMC6	32.2879	32.3415	32.4666	32.2823	32.2083	32.1461	31.9368	32.1996
A0A088AWN2;Q8TBZ3-4;Q8TBZ3-5;Q8TBZ3-6;Q8TBZ3;Q8TBZ3-2;Q8TBZ3-7;H0YKE8;Q8TBZ3-8;Q8TBZ3-3	WD repeat-containing protein 20	WDR20	24.223	NA	23.6247	NA	NA	24.3381	NA	NA
A0A494C0S2;A0A090HNM7;A0A1W2PS85;R4GMW8;P28715	DNA repair protein complementing XP-G cells	ERCC5-201;BIVM-ERCC5;ERCC5	NA	22.1353	21.9017	22.5607	22.326	NA	22.0941	23.1266
A0A096LNH0;Q6V1P9	Protocadherin-23	DCHS2	25.9609	NA	NA	NA	NA	NA	NA	NA
A0A096LNH6;Q14185	Dedicator of cytokinesis protein 1	DOCK1	NA	24.5549	24.6552	24.6935	24.7884	24.4987	24.3711	24.6488
A0A096LP10;Q9NP73-2;A0A096LNJ4;A0A087WX43;D6RE84;A0A087WTT9;A0A1B0GVW6;Q9NP73;A0A096LNL2;Q9NP73-3;A0A087WT15	Putative bifunctional UDP-N-acetylglucosamine transferase and deubiquitinase ALG13	ALG13	25.9714	27.0989	26.4107	26.7004	26.9242	26.9201	27.6149	27.107
A0A096LP22;Q86Y79	Probable peptidyl-tRNA hydrolase	PTRH1	24.6176	NA	NA	NA	NA	NA	NA	23.5451
A0A096LP25;Q6ZSR9;A0A096LNZ0	Uncharacterized protein FLJ45252	AAK1	28.386	28.3965	28.803	28.0051	28.7977	28.3951	28.122	28.1433
A0A096LP69;A8MQT7;P14209-2	CD99 antigen	CD99	NA	23.1312	23.0239	23.9618	22.5046	23.3669	23.3869	23.4605
J3KP36;A0A0A0MR88;A0A096LPC5;Q9Y4E1-3;Q9Y4E1-2;Q9Y4E1-1;Q9Y4E1;Q9Y4E1-6;Q9Y4E1-5;A0A0A0MT65;Q5SRD0	WASH complex subunit FAM21C	FAM21C	NA	25.9221	25.5089	25.5681	26.7244	25.1168	24.6122	24.9974
A0A0A0MQR2;Q9BY42;A2A2L5;A2A2L6	Protein RTF2 homolog	RTFDC1	25.7688	26.502	26.5537	27.1014	26.7571	26.9401	24.9712	26.8483
A0A0A0MQS0;F8W9L8;E9PM57;A8MW92-2;A8MW92	PHD finger protein 20-like protein 1	PHF20L1	NA	NA	NA	23.7838	NA	23.8576	NA	23.8686
F5H0Q6;A0A0A0MQS2;Q8N2M8-3;Q8N2M8;Q8N2M8-4;K7EKC9;K7EM61	CLK4-associating serine/arginine rich protein	CLASRP	24.2947	24.3203	24.7695	23.8905	24.2738	23.9224	24.317	24.1249
U3KQC1;A0A0A0MQU0;Q9BV38;K7EIR0;K7EML4;A0A087X237;K7EKX5	WD repeat-containing protein 18	WDR18	27.7163	27.5369	27.2968	27.7269	27.4973	28.1756	27.8176	27.9094
A0A0A0MQU3;P62837;D6RFM0;D6RAH7;H9KV45;A0A087WY85;P62837-2;P61077;P61077-2;P61077-3;D6RAW0;D6RA11;A0A087WW00;C9J9H9;Q9Y2X8	Ubiquitin-conjugating enzyme E2 D2;Ubiquitin-conjugating enzyme E2 D3	UBE2D2;UBE2D3	31.6113	31.056	31.0392	31.0363	31.2851	31.1919	31.0774	31.6693
A0A0A0MQU4;Q96I15;H7C3V9;H7C1N7;H7C4A1;H7C277;Q96I15-2;C9JNL5;F8WCL3;F8WBU3;H7C2M1	Selenocysteine lyase	SCLY	27.3558	27.7972	28.1665	27.6963	27.2016	27.7966	26.4532	27.9286
C9JP00;Q9NR56;Q9NR56-5;Q9NR56-2;A0A0A0MQX8;Q9NR56-6;Q9NR56-7;Q9NR56-4;Q9NR56-3;H7C4T5;Q5VZF2;Q5VZF2-2;Q5VZF2-3;Q86VM6;O95205;B1AKI6;Q9NUK0-2;Q9NUK0;C9J4T8;Q9NUK0-4;C9JCX1;H7C4Y1;Q9NUK0-3	Muscleblind-like protein 1;Muscleblind-like protein 2	MBNL1;MBNL2;MBLL	30.8466	30.8002	30.4127	30.9373	30.5377	30.8554	30.2038	31.0694
P43378;A0A0A0MR09;H3BQT6	Tyrosine-protein phosphatase non-receptor type 9;Protein-tyrosine-phosphatase	PTPN9	28.2222	28.446	28.3521	28.5238	28.5455	28.8098	28.0874	28.8408
O60427;A0A0A0MR51;O60427-2;H7C2V0;H0YB97;F5H3U5;F5H3P6;F5H8G5;F5H852;F5GWE3;C9JJB3;F5H1Q7;F5GYH4;F5H5X5;F5H2H3;F5H0Y2;C9J425	Fatty acid desaturase 1	FADS1	26.8664	28.0828	27.5174	28.7793	27.0017	27.6438	28.0058	27.1333
A0A0C4DG68;A0A0A0MR59;Q8TB72-2;Q8TB72-4;Q8TB72-3;Q8TB72;H0YC97;H0YDC5	Pumilio homolog 2	PUM2	25.3663	26.0676	25.8856	25.7886	25.2383	26.2047	25.5172	25.4322
A0A0A0MR85;Q03013-2;Q03013;A6NNT0;Q03013-3;H3BQT3	Glutathione S-transferase Mu 4	GSTM4	27.603	27.6502	26.7523	25.8131	NA	27.2278	26.3027	26.605
A0A0A0MRA3;A0A0A0MTS7;Q8WZ42-3;Q8WZ42-10;Q8WZ42-9;Q8WZ42-5;Q8WZ42-11;Q8WZ42-4;Q8WZ42-7;Q8WZ42-2;Q8WZ42;Q8WZ42-8;Q8WZ42-13;Q8WZ42-12	Titin	TTN	27.4186	25.6325	26.3625	26.3703	27.3494	25.143	28.4754	25.3063
A0A0A0MRB5;Q8WXG6-6;Q8WXG6-8;Q8WXG6-5;Q8WXG6-4;Q8WXG6-7;Q8WXG6-3;Q8WXG6-2;Q8WXG6;F8W8U2	MAP kinase-activating death domain protein	MADD	24.8906	24.4074	24.5065	24.8129	25.137	24.87	24.1985	25.2382
Q12791-5;A0A1W2PNX9;A0A0A0MSE6;H0Y382;H0Y379;Q5SVK0;A0A1W2PRX6;A0A1W2PQ93;A0A1W2PP26;H0Y5Z6;A0A1W2PRG5;B7ZMF5;Q5SVJ7;A0A1W2PR56;A0A1W2PP06;A0A1W2PNW6;Q5SVK5;A0A1W2PNH9;A0A0A0MRR0;A0A1W2PNY9;A0A1W2PRB0;A0A1W2PQA0;Q5SVJ9;A0A1W2PR62;A0A1W2PPZ1;A0A1W2PRN5;A0A1W2PPX7;A0A1W2PPY5;Q12791-3;A0A1W2PRE5;Q12791-7;A0A1W2PRA7;A0A1W2PRJ1;A0A1W2PNY8;J3KQ16;S4R2X4;A0A0A0MRC3;A0A1W2PQ53;A0A1W2PQJ9;A0A1W2PPS2;A0A1W…	Calcium-activated potassium channel subunit alpha-1	KCNMA1	NA	24.3077	NA	24.3053	NA	NA	25.6415	NA
G3V5X4;A0A0A0MRE3;Q8WXH0;Q8WXH0-2;A0A0C4DGK3;Q8WXH0-9;Q8WXH0-8	Nesprin-2	SYNE2	27.3188	29.8628	28.1745	28.8287	28.2699	28.4205	28.6097	29.2024
A0A0A0MRE5;Q9ULH1;Q9ULH1-2;H0YBF7;H0YBM4;E5RHD7;A0A286YFG8;O43150-2;O43150;E5RFD9	Arf-GAP with SH3 domain, ANK repeat and PH domain-containing protein 1	ASAP1	30.5019	30.5514	30.6036	30.3207	30.5337	30.3321	30.0301	30.626
A0A0A0MRE6;O94967-2;O94967;O94967-3;O94967-4;E9PR96;E9PN15;E9PNF6;E9PKZ6	WD repeat-containing protein 47	WDR47	26.4206	26.5061	25.9027	25.9369	26.3919	26.3752	25.5037	26.3162
A0A0A0MRF6;Q99996-5;Q99996-3;Q99996;Q99996-1;Q99996-6;A0A0A0MRE9;H7BYL6;A0A087WX84;Q99996-4;Q6PJH3;H7BZV6;A0A2R8Y590;H0Y6Q0	A-kinase anchor protein 9	AKAP9	26.395	28.3213	29.0423	28.2046	28.4486	27.6763	28.2599	27.9546
H7C0V9;A0A0A0MRG2;E9PG40;P05067-10;P05067-3;P05067-4;P05067-5;P05067-6;P05067-7;P05067-11;P05067-8;P05067-9;P05067	Amyloid beta A4 protein;N-APP;Soluble APP-alpha;Soluble APP-beta;C99;Beta-amyloid protein 42;Beta-amyloid protein 40;C83;P3(42);P3(40);C80;Gamma-secretase C-terminal fragment 59;Gamma-secretase C-terminal fragment 57;Gamma-secretase C-terminal fragment 50;C31	APP	NA	NA	24.6047	24.2137	NA	NA	24.0876	NA
A0A0A0MRH3;Q9Y2W7-3;Q9Y2W7-2;Q9Y2W7	Calsenilin	KCNIP3	25.6697	25.9515	NA	NA	NA	25.1227	NA	NA
A0A0A0MRJ2;Q5VTZ4;P18847-5;P18847;P18847-4;P18847-2;P18847-3	Cyclic AMP-dependent transcription factor ATF-3	ATF3	NA	NA	22.4729	22.2224	23.9318	NA	27.3686	NA
A0A0A0MRM9;Q14978;Q14978-3;Q14978-2;S4R402;S4R341;S4R349	Nucleolar and coiled-body phosphoprotein 1	NOLC1	27.4364	28.3322	27.9676	28.4342	27.5354	28.1546	27.9752	28.4337
E9PSD7;A0A0A0MRR5;Q96BW1-3;Q96BW1;A0A494C0H3	Uracil phosphoribosyltransferase homolog	UPRT	NA	25.7243	NA	25.4307	25.4193	25.3231	24.7753	25.6252
P09234;A0A0A0MRR7;Q5TAL2	U1 small nuclear ribonucleoprotein C	SNRPC	30.3659	30.1981	30.2346	30.1923	30.1189	29.9606	30.3622	29.6808
Q8IZP0-9;Q8IZP0-4;Q8IZP0;Q8IZP0-6;Q8IZP0-5;Q8IZP0-3;A0A0A0MRT6;Q8IZP0-2;Q8IZP0-7;B6VEX4;Q8IZP0-8;Q8IZP0-12;Q8IZP0-10;Q8IZP0-11;E9PEZ7;F8WAL6;A0A0C4DG21;E7EP65;Q9NYB9;Q9NYB9-4;E7EW77;Q9NYB9-2;B7Z836;Q9NYB9-3;H0Y6B5	Abl interactor 1	ABI1	31.9904	32.2886	32.2172	32.2252	32.2842	32.3953	31.8439	32.281
A0A0A0MRW1;A0A0A0MRV9;Q5T586;A0A0A0MRW2;Q5T593;A0A0A0MRW0;A0A0A0MRW3;Q8IW50-3;Q8IW50-7;Q8IW50-2;Q8IW50-5;Q8IW50-6;Q8IW50-4;Q8IW50	Protein FAM219A	FAM219A	NA	NA	21.8875	NA	22.4849	NA	22.1982	NA
A0A0A0MRW6;Q9H6R4-2;Q9H6R4-4;Q9H6R4;Q9H6R4-3	Nucleolar protein 6	NOL6	24.8843	26.2589	24.2949	27.2096	25.8638	25.9885	26.7227	26.5137
A0A0A0MRY2;B0QZE2;B7Z2J6;E7ENI9;J3QKD2;Q15326-4;Q15326-5;Q15326-2;Q15326-6;Q15326-3;Q15326	Zinc finger MYND domain-containing protein 11	ZMYND11	NA	NA	22.6079	NA	NA	NA	NA	NA
A0A0A0MS41;Q9BWM7;A0A1P0AYU5;S4R3N9	Sideroflexin;Sideroflexin-3	SFXN3	31.7959	31.9914	32.3965	32.0642	32.1424	32.2871	33.0022	31.8902
A0A0A0MS45;J3KNI1;Q9H9E3;Q9H9E3-3;Q9H9E3-2;J3KRB5;H3BMV9;H3BSD2;J3QLW1;E9PRT5;H3BQB2	Conserved oligomeric Golgi complex subunit 4	COG4	28.0934	27.953	28.0141	27.9516	28.1065	27.8168	27.8233	27.9781
A0A0A0MS51;A0A0A0MT01;P06396-4;P06396;CON__Q3SX14;Q5T0H8;REV__H0YJM7;REV__Q6TDU7-4;REV__Q6TDU7-2;REV__Q6TDU7-3;REV__Q6TDU7;REV__F8W8F9	Gelsolin	GSN	NA	25.5343	NA	25.6652	NA	NA	NA	25.4514
A0A0A0MS70;H0Y4G9;Q99836-5;Q99836;Q99836-6;A0A0A0MSI9;Q99836-2;A0A494C0J8;A0A3F2YP85;Q99836-3;A0A3B3ITY3;Q99836-4	Myeloid differentiation primary response protein MyD88	MYD88	28.995	28.4321	28.581	28.471	28.7941	28.3225	28.196	28.1672
Q5JVA3;E9PQ64;K9N2Q6;K9N163;K9N1J3;K9N2S2;A0A0A0MS77;E7ETI1;Q13261-5;Q13261-10;Q13261-3;Q13261-4;Q13261;H0YD11;Q13261-6;Q13261-7;Q13261-9;Q13261-8;H0Y6E8	Interleukin-15 receptor subunit alpha;Soluble interleukin-15 receptor subunit alpha	IL15RA;il15ra	25.9175	NA	27.1186	NA	26.175	NA	26.8007	NA
A0A0A0MS90;Q9UIS9-4;Q9UIS9-11;Q9UIS9-8;Q9UIS9-7;Q9UIS9-5;Q9UIS9-10;Q9UIS9;Q9UIS9-9;Q9UIS9-6;Q9UIS9-2;Q9UIS9-12;K7EN65;K7EPZ6;K7EMA9	Methyl-CpG-binding domain protein 1	MBD1	24.4089	24.0688	24.8197	24.3958	24.7839	24.6141	25.3242	25.2017
A0A0A0MSA9;A0A0C4DG49;P15151-3;P15151-2;P15151-4;P15151	Poliovirus receptor	PVR	29.4659	27.2859	28.9113	26.847	27.9579	27.0685	28.2295	27.0049
A0A0A0MSB8;Q9UPT5-5;Q9UPT5-6;Q9UPT5;Q9UPT5-2;Q9UPT5-1;B4DJ07;A0A0A0MRE1;Q9UPT5-4;B5MCY9;K7ERQ5;C9JME6;C9JKC2	Exocyst complex component 7	EXOC7	29.8797	29.9919	29.7638	29.8366	30.0109	29.9847	29.8069	29.6015
A0A0A0MSE9;B7WPA5;Q96CS7-5;Q96CS7-3;Q96CS7;Q96CS7-6;Q96CS7-2;A0A0A0MSI4;Q96CS7-4	Pleckstrin homology domain-containing family B member 2	PLEKHB2	NA	25.3294	NA	25.0897	NA	25.1744	NA	25.5604
B3KPJ4;A0A0A0MSI2;Q8IXK0-2;Q8IXK0-4;Q8IXK0;Q8IXK0-5	Polyhomeotic-like protein 2	PHC2	NA	NA	NA	NA	NA	NA	NA	23.7193
A0A0A0MSI6;B7Z1P2;Q9H4M3-2;Q9H4M3	F-box only protein 44	FBXO44	NA	NA	NA	NA	NA	NA	NA	24.7487
A0A0A0MSJ9;Q15283-2;Q15283;D6RBA9	Ras GTPase-activating protein 2	RASA2	27.0774	27.1876	27.2244	27.2916	27.082	27.1191	26.2481	27.0601
A0A0A0MSK2;M0QYU6;M0R2T5;M0R022;P0DJ07	Protein PET100 homolog, mitochondrial	PET100	NA	NA	23.9604	NA	NA	NA	23.7208	NA
A0A0A0MSQ0;P13797-3;P13797-2;P13797;H7C4N2;C9JAM8	Plastin-3	PLS3	NA	NA	NA	NA	NA	NA	NA	NA
S4R3Z2;A0A0A0MSS8;P42330;P42330-2;S4R3D5;P17516	Aldo-keto reductase family 1 member C3	AKR1C3	26.2299	NA	27.1773	25.805	27.9869	26.6438	26.9593	26.1572
A0A0A0MSU2;A0A1C7CYX1;Q6PJG2;H7C1L3	ELM2 and SANT domain-containing protein 1	ELMSAN1	24.4757	NA	24.3656	24.2087	23.5948	24.6441	NA	24.8804
A0A0G2JKZ1;A0A0A0MSV9;O15533;O15533-3;A2AB90;A0A0G2JH37;O15533-2;A0A0A0MT98;O15533-4;Q6P1N7;C9JA35;A0A140T9B2;A0A0G2JJI5	Tapasin	TAPBP	33.2105	31.6333	33.1288	32.2667	33.5788	31.9938	34.3418	32.0796
H3BP77;A0A0A0MSY7;O00142-2;O00142-4;O00142;O00142-6;O00142-5;O00142-3;J3KS73;J3QRP0;J3QL12	Thymidine kinase 2, mitochondrial	TK2	26.3201	26.8171	25.9833	27.1177	26.4464	27.05	26.6765	27.1224
A0A0G2JP84;A0A0A0MSZ8;A8MUE1;A0A0G2JNA7;A0A0G2JPI0;A0A0A0MQW7		LILRB4	26.1416	26.6898	27.3062	26.7336	27.1619	26.5611	28.9577	NA
Q5T6K7;E9PI99;A0A0A0MT00;Q5T6K5;Q13952-6;Q13952-7;Q13952-2;Q13952-5;Q13952-3;Q13952;E9PJA8;E9PQR2;E9PL11;Q13952-4	Nuclear transcription factor Y subunit gamma	NFYC	25.858	25.2706	25.6648	24.9418	24.9142	25.1463	24.6817	25.6668
A0A0A0MT32;P38571-2;P38571;Q5T073;Q5T770	Lysosomal acid lipase/cholesteryl ester hydrolase	LIPA	30.0674	33.1824	30.3351	32.7427	31.2033	33.2283	31.4458	32.868
A0A0A0MT33;Q9UPN6;Q9UPN6-2	Protein SCAF8	SCAF8	NA	26.0145	26.3143	26.8516	26.338	26.5131	26.1723	26.2091
A0A0A0MT35;Q8TBF2-3;A0A2P0CTB1;Q8TBF2;J3QKK8;J3KPF5;J3KPF6;A0A0G2JRR6;A0A0G2JSF1;A0A2P0CU24;A0A0A0MRV4;J3KRV9;A0A2P0CTH9;Q8TBF2-2;Q8TBF2-7;Q8TBF2-4;Q8TBF2-6	Prostamide/prostaglandin F synthase	FAM213B	28.9195	29.7314	27.6398	28.2614	27.9185	29.1575	27.3469	28.7743
A0A0A0MT60;Q5T1M5;Q5T1M5-2;X6RKW4;Q5T1M5-3	Peptidyl-prolyl cis-trans isomerase;FK506-binding protein 15	FKBP15	32.3145	33.0171	32.5814	32.7698	32.4518	33.0002	32.3248	32.9226
A0A3B3IRS0;E9PEC4;A0A0A0MT72;Q9BSQ5-4;Q9BSQ5;Q9BSQ5-2;C9JUH3;Q9BSQ5-3;H7C516	Cerebral cavernous malformations 2 protein	CCM2	26.4921	26.2633	25.9757	NA	26.1107	26.3254	25.8074	27.3953
A0A0A0MT83;P26440;A0A0S2Z4K7;P26440-2;H0YLC3;H7C4G6;H0YN10;H0YKV0;A0A087WVD3	Isovaleryl-CoA dehydrogenase, mitochondrial	IVD	30.9038	31.1784	31.4691	31.0962	31.1162	31.1835	31.6483	30.8451
A0A0A0MTB8;Q8NI36	WD repeat-containing protein 36	WDR36	31.0841	30.1835	30.9736	31.4483	31.3207	30.5399	30.9568	30.8328
A0A0A0MTB9;H0YAK8;P09455;A0A0A0MQT0;P09455-2;P09455-3	Retinol-binding protein 1	RBP1	26.6798	26.8883	NA	24.958	NA	25.7978	NA	25.9246
Q9NUL3;A0A0A0MTC4;E9PH62;E7EVJ4;A0A0A0MTC6;E7EPX0;F8VPI7;A0A0A0MTD1;E5RJN7;Q9NUL3-8;Q9NUL3-6;Q9NUL3-3;Q9NUL3-7;Q9NUL3-2;G5EA18;E7EVI1;Q9NUL3-4;E5RJ67;E5RFK1;H0YBY0	Double-stranded RNA-binding protein Staufen homolog 2	STAU2	NA	26.4952	NA	26.5686	NA	26.8022	26.016	26.4479
B7ZL25;A0A140TA45;A0A140TA40;A0A0A0MTG1;B4E0K6;A0A140T8Y0;A0A0G2JIA5;A0A140TA36;A0A140TA35;A0A0G2JL52;Q5ST30;Q5ST30-4;B7ZCJ6;Q5ST30-2;Q5ST30-3;A2ABL6	Valine--tRNA ligase, mitochondrial	VARS2	NA	NA	24.448	25.2986	NA	24.7507	25.3345	24.7062
A0A0A0MTH3;Q13418;Q13418-3;Q13418-2;A0A087WWY6;E9PQ52;A0A087WW45	Integrin-linked protein kinase	ILK	32.0194	32.6361	32.2761	32.621	32.3071	32.5022	31.8225	32.7461
A0A0A0MTH5;Q9NR20-3;Q9NR20-4;Q9NR20-5;Q9NR20-2;Q9NR20	Dual specificity tyrosine-phosphorylation-regulated kinase 4	DYRK4	27.6858	26.9381	27.0412	26.9722	27.8737	27.6375	28.7252	26.5706
A0A0A0MTH9;O14981;O14981-2	TATA-binding protein-associated factor 172	BTAF1	28.4417	27.9121	28.5997	28.0914	28.3732	27.9117	27.7769	28.222
A0A0A0MTL6;Q6ZS17-2;Q6ZS17;Q6ZS17-3;Q6ZS17-4;H3BSV5;H3BQI5;H3BSX9;H3BS40;H3BUP6;H3BU12;H3BP86	Protein FAM65A	FAM65A	28.5815	28.4648	27.8927	28.3765	27.9338	28.4353	27.9196	28.8818
A0A0A0MTN0;Q13617;Q13617-2;Q5T2B5;Q5T2B7	Cullin-2	CUL2	30.6022	30.5317	30.9101	30.7453	31.0637	30.6573	30.3151	30.5123
A0A0A0MTR7;A0A0A0MTC1;Q63HN8;Q63HN8-4;Q63HN8-5;Q63HN8-6;I3L3H9	E3 ubiquitin-protein ligase RNF213	RNF213	34.4503	33.7629	34.165	33.5116	34.6385	33.5901	34.0487	33.6188
A0A0A0MTS6;K7EIE8;O95983-2;O95983	Methyl-CpG-binding domain protein 3	MBD3	NA	NA	NA	NA	NA	NA	NA	NA
K7EKZ0;A0A0A0MTS9;K7EP24;K7ER94;Q2V2M9-2;Q2V2M9;Q2V2M9-3;Q2V2M9-4	FH1/FH2 domain-containing protein 3	FHOD3	NA	NA	26.0021	25.4037	25.5023	24.336	NA	25.1102
A0A0A0MTU3;Q4ZIN3-2;Q4ZIN3;U3KPY4	Membralin	TMEM259	NA	NA	NA	NA	NA	NA	23.6595	NA
A0A0A6YYC0;E9PJN1;O75676-2;O75676;O75582-3;O75582	Ribosomal protein S6 kinase;Ribosomal protein S6 kinase alpha-4	RPS6KA4	NA	25.3017	NA	25.1935	NA	25.3051	NA	NA
A0A0A6YYC7;Q96JP5-2;Q96JP5;H3BTR0;H0YCH4;Q9BU19-3;Q9BU19-2;Q9BU19;Q9BU19-5	E3 ubiquitin-protein ligase ZFP91	ZFP91-CNTF;ZFP91	25.377	25.6961	24.7676	25.303	25.2442	26.0292	24.6059	25.784
A0A0A6YYH1;Q7Z6K5-2;Q7Z6K5;H0YMP5;H0YL03;H0YMK0;H0YL85	Arpin	C15orf38-AP3S2;ARPIN	29.5119	29.7999	29.5856	29.95	29.1543	29.6112	29.1071	29.5955
A0A0A6YYJ8;Q96HJ9-2;Q9Y383-3;Q9Y383-2;Q96HJ9;B8ZZ12	UPF0562 protein C7orf55;Putative RNA-binding protein Luc7-like 2	LUC7L2;C7orf55	30.4251	30.63	30.7338	30.739	30.5217	30.4325	30.0941	30.5312
A0A0A6YYL2;P0DMN0;P0DMM9;P0DMM9-3;P0DMM9-2;H3BPL6;H3BNY7;H3BRT0	Sulfotransferase;Sulfotransferase 1A4;Sulfotransferase 1A3	SULT1A4;SULT1A3	29.6155	30.3821	27.356	29.9454	28.3241	29.8373	27.306	29.9286
P57737-3;A0A0A6YYL4;I3L167;E7EP81;I3L0X8;I3L442;I3L2Y6;I3L351;I3L1M1;I3L359;I3NI06;I3L1G9;I3L426;I3L0X9;I3L3T0;I3L0Z7;I3L482;Q9Y3D7;I3L258;I3L1U7	Coronin-7;Coronin	CORO7;CORO7-PAM16	33.0933	33.124	32.7494	33.1862	32.9433	33.129	32.6504	33.3598
A0A0B4J1R3;Q8IVU3-3;Q8IVU3-2;Q8IVU3;D6RCT4	Probable E3 ubiquitin-protein ligase HERC6	HERC6	27.0484	NA	25.9107	NA	26.1009	NA	25.7832	NA
A0A0B4J1R7;Q96B45	UPF0693 protein C10orf32	C10orf32-ASMT;C10orf32	28.1342	28.3616	28.5037	27.9539	28.3367	28.0957	28.4892	28.09
A0A0B4J1S8;Q9UBF8-2;Q9UBF8;Q9UBF8-3;E9PL47;F8W860;A0A0A0MSL0;H0Y4F8;H0YCW3;A6PVV8	Phosphatidylinositol 4-kinase beta	PI4KB	27.1447	27.0626	26.5073	27.0717	27.1061	27.2778	26.6393	26.8823
A0A0B4J1V8;Q96G91;H7C446;A8MV53;A0A0A6YYI3;Q9NQ55-2;Q9NQ55;Q9NQ55-3	P2Y purinoceptor 11	PPAN-P2RY11;P2RY11	26.2101	26.1945	26.4184	26.6041	25.4908	27.8628	26.6331	27.5697
E9PFL1;B4DDR8;F5H5K2;A0A0B4J1W0;O75448-2;O75448;F5GY88	Mediator of RNA polymerase II transcription subunit 24	MED24	25.2466	24.7485	NA	24.5804	24.8024	24.3095	25.0692	24.1169
A0A0B4J1Z1;C9JAB2;Q16629-3;Q16629-2;Q16629-4;Q16629;F8WEA1	Serine/arginine-rich splicing factor 7	SRSF7	31.8526	31.6453	32.029	31.8385	31.7386	31.6516	32.1711	31.7339
A0A0B4J294;H3BP13;Q9UL33-2;Q9UL33;A0A0B4J286;H3BPN3;H3BUK6;H3BQQ8;H3BPE0;H3BPS1	Trafficking protein particle complex subunit 2-like protein	TRAPPC2L	27.7964	28.3452	28.224	28.1517	27.6954	28.4041	28.3955	28.8167
A0A0B4J2A0;Q9UHJ6	Sedoheptulokinase	TRPV1;SHPK	28.9189	29.0281	29.886	29.3264	29.3901	28.7897	28.6603	29.1479
Q5W0H4;A0A0B4J2C3;P13693;J3KPG2;P13693-2;E9PJF7;H0YCX0;Q56UQ5;Q9HAU6	Translationally-controlled tumor protein	TPT1	33.9566	33.8102	33.4269	33.8146	33.8065	33.7974	33.1642	33.9004
P0DPI2;A0A0B4J2D5;A0A096LPI6;A0A096LNH5;P0DPI2-2;A0A0B4J2H4;A0A0B4J2D5-2;H7C1F6;H7C2G3;F2Z2Q0;A0A096LP12;A0A096LP73;A0A2R8Y6K9;A0A2R8YDR7;A0A096LNJ1		C21orf33	31.6774	31.854	32.755	31.8491	32.1997	32.1379	32.8089	32.0285
A0A0B4J2E5;Q15269;A0A0J9YX21;C9J544	Periodic tryptophan protein 2 homolog	PWP2	25.1206	26.3397	25.8244	25.4543	25.3565	24.7585	25.5445	26.2266
A0A0B4J2E8;Q96D31-2;Q96D31	Calcium release-activated calcium channel protein 1	ORAI1	NA	26.0169	NA	25.9447	25.6945	26.1476	NA	25.3142
A0A0B4J2F8;F6S314;E2QRJ6;P52435;F8WF84;A6NFM0;Q9H1A7;Q9GZM3;D6RAG0;E7EP90;A0A0B4J1Z8;E7EWC6	DNA-directed RNA polymerase II subunit RPB11-a;DNA-directed RNA polymerase II subunit RPB11-b2;DNA-directed RNA polymerase II subunit RPB11-b1	POLR2J3;POLR2J;POLR2J2	25.9765	26.29	25.1241	26.4723	26.3226	26.1425	26.4862	26.8291
M0R0U5;M0QYN8;M0R1K4;M0QZI9;M0R3E5;M0R3E7;M0QXD1;M0QY09;M0QZS1;M0QXW2;M0R107;M0R2J7;M0QZF0;M0QYA9;M0QYT8;M0QXY1;A0A0C3SFZ9;O14526-2;O14526	F-BAR domain only protein 1	FCHO1	NA	NA	NA	NA	NA	NA	NA	23.7976
A0A0C4DFL7;Q16850;Q16850-2;H7C0D0;A0A3B3ITR4	Lanosterol 14-alpha demethylase	CYP51A1	25.8732	28.5804	28.1206	29.2506	28.0979	28.8151	29.1197	28.2964
G3V5T0;A0A0C4DFM0;O43708;G3V267;G3V4T6;A0A0A0MR33;O43708-3;O43708-2;G3V3B9;G3V5U6;H0YJN8	Maleylacetoacetate isomerase	GSTZ1	29.0072	28.8811	29.4743	28.6974	28.2889	28.3062	29.0203	28.194
A0A0C4DFM1;Q92544;F8WCN2;F2Z2L1	Transmembrane 9 superfamily member 4	TM9SF4	29.7779	29.6648	30.1266	29.7816	30.3665	29.8849	30.6713	29.4729
A0A0C4DFN3;Q99685;A0A3B3ITT3;Q99685-2;E7EWX8;H7C4E0;H7C599;C9JAM4;H7C5K5;C9J8Q3	Monoglyceride lipase	MGLL	30.1092	32.8054	27.9275	32.6366	30.2154	33.4103	29.8213	33.0253
A0A0C4DFP4;Q96IV0-2;Q96IV0-3;Q96IV0;Q96IV0-5;H0Y2P2	Peptide-N(4)-(N-acetyl-beta-glucosaminyl)asparagine amidase	NGLY1	NA	26.0163	26.2257	26.3627	26.18	26.1817	25.9766	26.4313
Q12959-3;A0A0C4DFT3;Q12959-5;Q12959;Q12959-2;Q12959-6;Q12959-4;Q12959-7;Q12959-9;Q12959-8;E7EQD7;Q15700-4;A0A3B3ITF1;F8VYC1;A0A3B3ISW2;B7Z2T4;Q15700-3;E9PN83;E9PIW2;Q15700-2;Q15700;B5MCC5;H7C325;Q15700-5;F8W750;B4E2H8;A0A3B3IS17;B7Z647;A0A3B3ISR0;B9EGL1;A0A3B3ISQ5;H7C166;P78352-3;P78352;P78352-2;B7Z3U2;K7EKP9;K7EKU8;A0A3B3IU19;C9JUA9;C9JCP6;C9J110;Q5JUW8;F2Z2L0;Q6ZSU2;C9IYP1;C9JN61;Q92796-2;Q9279…	Disks large homolog 1	DLG1	26.4143	26.862	24.915	26.3305	26.8471	26.7661	27.1065	26.8746
G3XAC1;A0A0C4DFT5;Q9BXS9-5;Q9BXS9-7;Q9BXS9-4;Q9BXS9-2;Q9BXS9-3;Q9BXS9;F8W9I8;C9J6Y3;C9JKR6;Q9BXS9-6	Solute carrier family 26 member 6	SLC26A6	26.054	26.6039	27.0482	27.3071	26.3462	26.5029	27.4904	26.561
A0A0C4DFU7;Q7Z3E2	Coiled-coil domain-containing protein 186	CCDC186	NA	NA	22.7434	22.4309	NA	NA	NA	NA
A0A0C4DFV0;Q9H469;X6RJB2;X6RGT4;X6RHD7;X6RCZ8	F-box/LRR-repeat protein 15	FBXL15	26.0435	25.5289	25.5684	25.2367	25.6753	24.8553	25.4919	25.0585
A0A0C4DFX4;Q6ZRS2-3;Q6ZRS2-2;Q6ZRS2;A0A0A0MS59;A0A087X0E3	Helicase SRCAP	SRCAP	27.2743	26.8492	30.5061	28.3161	28.0205	27.6264	28.9256	26.4449
A0A0C4DGG6;A0A0C4DFX6;Q9UHC9-4;Q9UHC9-2;Q9UHC9;Q9UHC9-3	Niemann-Pick C1-like protein 1	NPC1L1	NA	26.5267	26.1356	26.8523	26.6007	28.2773	26.8563	26.5849
A0A0C4DFX9;Q9H3P2;H0Y3X6;C9JHL4;C9JEM7;H7C2C7;H7C0W2;Q9H3P2-7;H7C3C2;F8W954;F8WF98;H7C2M8	Negative elongation factor A	NELFA	26.9027	27.5675	27.4209	28.0018	27.7706	28.3021	27.2391	27.7591
A0A0C4DFY0;Q14242;Q14242-2	P-selectin glycoprotein ligand 1	SELPLG	27.1447	26.7693	26.3643	26.1255	26.551	26.8164	26.4616	27.6816
A0A0C4DFZ2;P15289;P15289-2	Arylsulfatase A;Arylsulfatase A component B;Arylsulfatase A component C	ARSA	28.8601	29.7053	28.5536	29.8688	28.4662	30.3081	29.3067	29.7646
A0A0C4DFZ9;Q58A45-2;Q58A45-3;Q58A45;Q58A45-4	PAB-dependent poly(A)-specific ribonuclease subunit PAN3	PAN3	24.9307	25.3796	NA	25.2544	25.2215	25.3037	25.4729	24.8408
C9J9K3;A0A0C4DG17;P08865;F8WD59	40S ribosomal protein SA	RPSA	34.0894	33.9455	33.884	33.9795	33.8366	33.9463	33.3465	33.8788
A0A0C4DG51;Q9NP80-3;Q9NP80;Q9NP80-2	Calcium-independent phospholipase A2-gamma	PNPLA8	NA	NA	26.8037	NA	NA	NA	26.5634	NA
F8WEP2;A0A0C4DH18;A0A0C4DG62;F8WCT1;Q66PJ3-7;Q66PJ3-5;Q66PJ3-3;Q66PJ3-2;Q66PJ3;F5GYV5;H7BZV4;Q66PJ3-4	ADP-ribosylation factor-like protein 6-interacting protein 4	ARL6IP4	NA	NA	NA	NA	NA	NA	NA	NA
P14859-6;P14859-2;P14859;P14859-3;P14859-5;P14859-4;A0A0C4DG88;P09086-3;H0YKT2;B5ME60;H0YLL6;H0YNW1;Q9UKI9-2;U3KQ96;P09086-2;U3KQN1;Q9UKI9;Q9UKI9-3;P09086-5;P09086-4;P09086	POU domain, class 2, transcription factor 1;POU domain protein;POU domain, class 2, transcription factor 2;POU domain, class 2, transcription factor 3	POU2F1;POU2F2;POU2F3	NA	NA	25.2019	NA	NA	25.1231	NA	24.9833
A0A0C4DG89;Q7L014;D6RJA6;H0Y9U3	Probable ATP-dependent RNA helicase DDX46	DDX46	31.0842	31.1069	31.2335	31.133	31.0366	30.9977	30.9618	31.1229
C9JQB1;C9J9V6;A0A0C4DG91;O75414;A0A2R8Y547;A0A2R8Y7V2;O75414-2;C9J1J2	Nucleoside diphosphate kinase;Nucleoside diphosphate kinase 6	NME6	24.6159	25.0446	24.4713	25.1281	24.9061	24.9368	25.739	25.2633
A0A0C4DGA2;O75521-2;O75521;F1LLU7;F8WAW4;C9JB63;F8W6J1	Enoyl-CoA delta isomerase 2, mitochondrial	ECI2	28.5887	28.9743	29.5492	29.145	28.8675	28.7758	29.3304	28.9585
A0A0C4DGB0;Q9UIL1-3;Q9UIL1-2;Q9UIL1	Short coiled-coil protein	SCOC	NA	NA	NA	NA	NA	NA	24.15	NA
A0A0C4DGB9;D6RAD3;H0Y8X2;F8W7R6		PPA2	27.3615	27.2636	27.3514	27.0871	27.3401	27.2248	27.7271	27.4004
A0A0C4DGF4;E9PQF7;E9PRW0;Q9NZQ8;Q9NZQ8-2	Transient receptor potential cation channel subfamily M member 5	TRPM5	NA	NA	NA	NA	28.0275	25.7656	28.5869	26.8595
A0A2R8YFK9;A0A0C4DGG9;A0A2R8Y521;A0A2R8Y212;F5GWX5;A0A2R8YFD8;A0A2U3TZM0;A0A2R8Y5J0;A0A2R8Y425;Q14839;Q14839-2;A0A2R8YDJ9;A0A2R8YD40;A0A2R8Y4X2;A0A2R8YDW2;A0A2R8Y8C1;A0A2R8YER1;A0A2R8Y445;A0A2R8Y5Z7;A0A2R8Y685;A0A2R8Y7I0;A0A2R8Y7M9;A0A2R8Y8B3;A0A2R8Y5M9;A0A2R8YE38;Q12873-3;Q12873;Q12873-2;F2Z2R5;A0A2R8Y7X1;F5H6N4;A0A2R8Y6G9;H7C0J3;H7C3H7;I3L229;H7C2H0;F6T542;A0A2R8Y795	Chromodomain-helicase-DNA-binding protein 4	CHD4	30.4892	31.0631	31.2355	31.3253	31.0673	31.0962	31.2849	31.0906
A0A0C4DGH0;Q5ZPR3;H0YL10;Q5ZPR3-2;Q5ZPR3-4;Q5ZPR3-3;H0YK40;H0YK59;H0YN29;H0YLT8;H0YN85	CD276 antigen	CD276	29.463	29.321	28.641	30.2343	29.2081	29.5533	29.7013	30.065
A0A0C4DGJ7;Q8WUH1;H0YIM9;Q8WUH1-2	Protein Churchill	CHURC1;CHURC1-FNTB	NA	NA	23.9436	NA	NA	NA	NA	24.8541
A0A0C4DGN6;Q9Y2X7;Q9Y2X7-3;J3QRU8;J3QQI0;J3QLH1;K7EN79;Q9Y2X7-2;J3QL89	ARF GTPase-activating protein GIT1	GIT1	29.2775	29.2606	29.1799	29.2593	29.4072	29.1457	28.7123	29.4483
A0A0C4DGQ5;P04632;U3KQE2;A0A075B7C0;K7EIV0;K7ELJ7;K7EKD8;U3KPR7;K7EM73;Q96L46;K7ES78;K7EMQ1	Calpain small subunit 1	CAPNS1	33.6976	33.6424	33.1941	33.3628	32.9287	33.3517	32.5081	33.6903
A0A0C4DGQ8;Q6IAN0;J3KRS1;J3QLJ8;J3QKT1	Dehydrogenase/reductase SDR family member 7B	DHRS7B	26.8407	28.4283	28.5972	28.3217	28.1366	28.0665	28.7796	28.0654
A0A0C4DGS0;A0A2Y9D025;P56556;R4GN43	NADH dehydrogenase [ubiquinone] 1 alpha subcomplex subunit 6	NDUFA6	30.0223	30.3167	30.5818	30.3949	30.106	30.063	30.5761	30.0388
A0A0C4DGS1;P39656;P39656-3;P39656-2;U3KQ84	Dolichyl-diphosphooligosaccharide--protein glycosyltransferase 48 kDa subunit	DDOST	32.5904	32.6955	32.8302	33.044	32.9242	33.1118	33.7484	32.4928
A0A0C4DGT4;Q643R3	Lysophospholipid acyltransferase LPCAT4	LPCAT4	NA	NA	NA	NA	NA	NA	23.7232	NA
A0A0C4DGV9;P49917	DNA ligase;DNA ligase 4	LIG4	NA	NA	24.3252	NA	NA	NA	NA	NA
H7BXT7;A0A0C4DH16;B8ZZS0;Q9NYM9;E9PQJ6;E9PHY4	BET1-like protein	BET1L	NA	24.4081	NA	24.6727	25.5922	24.5288	24.341	NA
A0A0C4DH22;Q9H4G0-4;Q9H4G0;Q9H4G0-3;Q4VXN0;Q4VXN1;H7C2K6;A0A1B0GTW6;Q4VXN5;X6RC15;Q4VXN6;Q4VXN2;Q4VXN7;H0Y482	Band 4.1-like protein 1	EPB41L1	27.6269	27.243	28.6661	28.7211	28.1421	26.8178	29.7515	28.3313
A0A0D9SEI0;Q9P0P8	Uncharacterized protein C6orf203	C6orf203	NA	NA	NA	24.5406	25.437	NA	26.1297	NA
P21127;P21127-8;A0A0D9SER5;A0A0D9SEI3;P21127-2;P21127-3;A0A0D9SEN2;P21127-9;P21127-6;Q5QPR3;Q9UQ88-3;Q9UQ88-2;Q9UQ88;Q9UQ88-4;P21127-10;P21127-5;P21127-4;P21127-12;Q5QPR4;Q9UQ88-10;Q9UQ88-5;Q9UQ88-9;Q9UQ88-8;E7ESP2;J3KS35;Q13882;E9PFJ2;A0A087X1I0;A0A087WYI9;Q5QPQ9	Cyclin-dependent kinase 11B;Cyclin-dependent kinase 11A	CDK11B;CDK11A	28.5263	28.4619	29.1625	28.2397	28.6633	28.1951	28.8424	28.5853
Q9H936;A0A0D9SFE1;A0A0D9SEI9;E9PS95;K4DIA8;E9PJH7;K4DIB8;K4DIB3;K4DIB6;E9PQ36;E9PI74;A0A0D9SG84;K4DIA2;K4DIB0;A0A0D9SFA8;Q9H1K4;E9PJY0;A0A0A6YYN8;K4DIB4	Mitochondrial glutamate carrier 1	SLC25A22	28.0292	26.4341	28.6383	26.9159	28.2217	26.7514	28.637	26.027
A0A0D9SEJ5;F5GY05;Q96EK7;Q96EK7-3;Q96EK7-2	Constitutive coactivator of peroxisome proliferator-activated receptor gamma	FAM120B	NA	NA	NA	NA	NA	NA	NA	NA
A0A0D9SEM9		DDX39A	NA	NA	27.2998	NA	26.833	NA	NA	27.9207
A0A0D9SES8;H0YL70;F5H7D6;H0YKN8;Q04726-2;Q04726-3;Q04726-6;Q04726-5;Q04726-7;Q04726-4;Q04726;H0YNT2;H0YKT5;H0YNI7;H0YLI3;K7EMK7;Q04727;H0YKH0;Q04724;H0YLW9;Q04727-4;Q04725;Q04727-2;Q04725-2;Q04727-3	Transducin-like enhancer protein 3	TLE3	NA	24.3732	26.7272	24.3439	NA	24.9535	22.7851	24.3469
A0A0D9SEU5;R4GMX8;Q6VN20-3;Q6VN20;Q6VN20-2;R4GNA3;R4GN91;R4GMX7	Ran-binding protein 10	RANBP10	25.9444	26.7643	26.0032	26.468	26.5201	26.6523	25.8576	26.7804
A0A2R8YF78;A0A0D9SG12;A0A0D9SF53;A0A2R8Y4A4;A0A2R8YFS5;O00571;A0A0D9SFB3;A0A2R8YCW1;A0A2R8Y5G6;A0A2R8YFR4;A0A2U3TZJ9;O00571-2;A0A2R8Y645;F6S8Q4;A0A2R8YDH3;A0A2R8YDT5;A0A2R8Y7T2;A0A0J9YVQ7;A0A2R8Y650;A0A2R8YCU0;A0A087WVZ1;A0A2R8YF89;A0A087WX09;A0A2R8Y770;A0A2R8Y4D2;D6RCM4;Q9NQI0-2;Q9NQI0-4;Q9NQI0;Q9NQI0-3;H0Y960	ATP-dependent RNA helicase DDX3X	DDX3X	33.295	33.267	33.3708	33.3648	33.5304	33.3005	33.1028	33.2872
A0A0D9SFK2;Q92614-4;Q92614;Q92614-3;Q92614-2;Q92614-5;H0YEV9;A0A1B0GWJ6	Unconventional myosin-XVIIIa	MYO18A	31.457	31.1575	31.4276	31.3534	31.3377	30.9424	31.3385	30.8395
A0A0D9SFP2;E9PF18;Q16836;Q16836-3;Q16836-2;A0A0A0MSE2;A0A1W2PNM1;A0A1W2PQV5;A0A1W2PQ78;A0A1W2PQC2;A0A1W2PRT2;A0A1W2PQ55;A0A1W2PP40	Hydroxyacyl-coenzyme A dehydrogenase, mitochondrial	HADH	31.1914	31.9171	32.0964	32.1539	31.1353	32.0567	31.9099	32.0387
A0A0D9SFW0;Q9HCE5;A0A0D9SF88;D6RD73	N6-adenosine-methyltransferase subunit METTL14	METTL14	NA	NA	NA	NA	22.6904	NA	22.7173	NA
A0A0X1KG75;A0A0D9SG04;Q53SF7-4;Q53SF7-3;Q53SF7-2;Q53SF7	Cordon-bleu protein-like 1	COBLL1	NA	NA	NA	NA	NA	22.2439	NA	21.9901
A0A0D9SG71;P49459;A0A0D9SEZ6;A0A0R4J2E5;P49459-3;P49459-2	Ubiquitin-conjugating enzyme E2 A	UBE2A	28.0406	27.5128	27.2056	27.4924	28.187	27.6429	27.6457	27.9695
A0A1B0GWF2;A0A1B0GVQ5;A0A2R8Y5D4;A0A0D9SG72;A0A1B0GTP9;P61764;P61764-2;A0A1B0GW76;A0A096LP33	Syntaxin-binding protein 1	STXBP1	25.3868	NA	25.4488	24.9914	26.5129	NA	25.8696	25.2211
A0A0D9SGE8;Q8IWS0-3;Q8IWS0;Q5JRC6;Q8IWS0-5;Q8IWS0-4;Q8IWS0-2	PHD finger protein 6	PHF6	24.5264	27.3593	26.5337	27.4953	26.7112	27.7373	26.7384	27.9284
A0A0D9SGJ6;J3KQV8;O43426;J3KPK1;C9JFZ1;O43426-4;O43426-2;C9JW66;O43426-5;C9J1Z6;H7BZ56;H7BZC2	Synaptojanin-1	SYNJ1	28.1811	28.8451	28.0626	29.0295	28.6444	28.9107	28.0307	29.2504
A0A0G2JH50;Q9TNN7;A0A0G2JIF0;A2BF26;A0A1W2PS56;A0A140TA19;A0A140T9S7;A0A140T9Q4;A0A0G2JKJ1	HLA class I histocompatibility antigen, Cw-5 alpha chain	HLA-C	26.2996	NA	NA	NA	27.6631	25.9349	26.1666	25.6875
A0A0G2JH66;A0A140T9B7;A0A0G2JPA3;D0EV57;A0A140T8X0;A0A140T9V0;P30511-3;P30511;P30511-2;A0A0G2JNV5;A0A140T9J8;A0A140T9W7;A0A140T9C2;A0A140T9D9;A0A140T939;A0A140T9W3;A0A140T9X6;A0A140T9K3;A0A140T9M4;A0A140T908;A0A140T925;A0A140T9A3;A0A140T9P9	HLA class I histocompatibility antigen, alpha chain F	HLA-F	29.4422	23.379	29.8067	NA	28.5886	NA	31.377	22.8764
A0A140T8Z0;A0A0G2JH68;O60610-2;O60610-3;O60610;H9KV28;A0A2R8Y5N1;A0A2R8YEF8;B4E2I7;H7C2W8	Protein diaphanous homolog 1	DIAPH1	32.6628	31.7613	32.9691	31.9111	33.0458	31.7525	32.4461	31.6561
A0A0G2JHC2;Q6NYC8;Q6NYC8-3;Q6NYC8-2;Q6NYC8-4;A0A0G2JKF1	Phostensin	PPP1R18	32.4185	31.4709	31.9649	31.4721	32.1684	31.2917	32.4215	31.8794
A0A0G2JIS2;A2ABF8;A0A0G2JIR1;A2ABF9;A0A0G2JK64;Q96KQ7-2;Q96KQ7;A0A0G2JRR0;A0A0G2JRN8;Q96KQ7-3	Histone-lysine N-methyltransferase EHMT2	EHMT2	NA	24.2077	23.905	23.9704	24.321	NA	24.1572	24.1106
A0A0G2JIW1;P0DMV9;P0DMV8;P0DMV8-2;V9GZ37	Heat shock 70 kDa protein 1B;Heat shock 70 kDa protein 1A	HSPA1B;HSPA1A	35.6932	35.2303	35.3721	35.2745	35.2397	35.2937	35.0077	35.3918
A0A0G2JJD3;O95870;O95870-2;A0A0G2JI89;F2Z3H2;F2Z3G6	Abhydrolase domain-containing protein 16A	ABHD16A	29.9127	29.6448	30.4659	30.0706	30.4445	29.6961	31.4045	29.7872
X5D2U9;A0A0G2JJQ8;P13762	HLA class II histocompatibility antigen, DR beta 4 chain	HLA-DRB4	NA	NA	27.5266	30.0434	NA	NA	NA	31.1028
P25440-2;P25440;P25440-3;A0A0G2JK44;A0A140T9E9;H0Y6K2;P25440-4;A0A140T9V2;A0A0G2JHN8;A0A140T9I1;A0A0G2JHL0;U3KQA6;A0A140T9F7;E9PIQ3;A0A140T9X8;H0Y799;E9PKQ9	Bromodomain-containing protein 2	BRD2	NA	24.9553	26.5588	25.0791	26.0613	25.0033	25.4658	25.5989
E9PM39;F8W7Q0;A0A0J9YYE4;A0A0G2JLR5;A0A0G2JMW4;Q02833-3;Q02833-2;Q02833	Ras association domain-containing protein 7	RASSF7	NA	NA	NA	NA	NA	NA	NA	27.9814
A0A0G2JLT7;F8W6G6;A0A0G2JN67;A0A0G2JNB3;A0A0G2JN08;A0A0G2JM95;F8WD89;A0A075B7A5;C9JWL8;A0A0G2JNG2;P59901-2;P59901		LILRB3	27.2158	27.2109	26.8824	26.8597	27.6376	27.7928	25.5288	27.8808
P24071-6;P24071-2;A0A0G2JLU6;A0A0G2JNH4;A0A0G2JPP7;A0A0G2JPZ4;P24071;A0A0G2JM27;P24071-10;P24071-11;P24071-3;P24071-9;P24071-4;P24071-5;A0A0G2JPZ0;A0A0G2JNS3;P24071-8;A0A0G2JP11;P24071-7;A0A0G2JM28	Immunoglobulin alpha Fc receptor	FCAR	NA	NA	NA	NA	24.72	NA	NA	NA
A0A0G2JLV0;A0A140T9S0			NA	NA	NA	NA	NA	NA	29.0718	NA
A0A0G2JLV7;Q6GTX8;Q6GTX8-2;A0A0G2JP18;Q6GTX8-3;A0A0G2JQ50;A0A140T8W3;A0A0G2JNU6;A0A0G2JMI0;A0A0G2JNK8;D3YTC8;A8MZ84;Q6GTX8-4;A0A0G2JM94;F8WC07;C9JFQ0;A0A0G2JMB1;W4VSQ5;A0A0G2JN10;A0A0G2JMC3;A0A0G2JLQ0;C9IZB2;Q6ISS4;Q6ISS4-2;A0A087X1V4	Leukocyte-associated immunoglobulin-like receptor 1	LAIR1	29.7226	30.4017	30.4336	29.8832	28.9464	30.3816	29.7646	30.1617
A0A0G2JM46;A0A0G2JMZ3;O75022-3;A0A0G2JPK5;A0A0G2JPG2;A0A0G2JNW3;A0A0G2JLU2;A0A0G2JPI7			26.8097	26.8868	28.8479	28.21	26.5305	26.555	28.5051	27.3746
A0A0G2JM57			NA	NA	25.6433	26.3186	NA	NA	28.8796	25.926
A8MZH0;A0A0G2JMW8;A0A0G2JMC9;Q8N149-3;Q8N149-4;Q8N149-2;Q8N149	Leukocyte immunoglobulin-like receptor subfamily A member 2	LILRA2	NA	25.5718	NA	27.9332	24.5014	25.8532	25.1702	24.9852
A0A0G2JPQ2;Q9NX02;Q9NX02-5;A0A0G2JMG8;Q9NX02-2;J3KN39;A0A0G2JLX3;Q9NX02-4;A0A0G2JNC8;A0A0G2JP37;Q9NX02-3;A0A0G2JPB6;A0A0G2JLQ8;A0A0G2JNK1;A0A0G2JM25;K7ERG0;Q8WX94-3;A0A0G2JNK3;A0A0G2JMB6;Q8WX94-2;Q8WX94;A0A0G2JPH3;K7EPE6;F5GYZ4;K7ELX1;F5H5B1;K7EMK2;K7EJ90;F5H7Q5	NACHT, LRR and PYD domains-containing protein 2	NLRP2	24.9581	24.7111	26.9302	24.7857	31.0879	27.0011	28.8582	24.3992
A0A0G2JMH6;P01903;Q30118;A0A0G2JH46	HLA class II histocompatibility antigen, DR alpha chain	HLA-DRA	34.9172	34.0333	33.7323	34.7606	34.5689	34.4004	34.8322	34.0188
A0A0G2JMX5;A0A0G2JNF6;A0A0G2JMR1;A0A0G2JNR0			NA	29.1152	NA	31.2155	24.5495	30.5754	NA	30.6629
A0A0G2JMY9;Q8N6C8;Q8N6C8-3;Q8N6C8-2;A0A0G2JM99;A0A0G2JMJ0;A0A0G2JLV5	Leukocyte immunoglobulin-like receptor subfamily A member 3	LILRA3	25.2468	25.653	26.3053	23.5298	27.7713	NA	28.0169	25.1621
A0A0G2JMZ8;Q16625-5;Q16625-4;Q16625-2;Q16625-3;Q16625	Occludin	OCLN	NA	NA	NA	NA	NA	25.2689	NA	NA
A0A0G2JNT8;A0A0G2JN35;A0A0G2JPH5;Q8N423-2;Q8N423;Q8N423-4;A0A0G2JNE7;Q8N423-3;A0A0G2JM05;A0A0G2JLS7	Leukocyte immunoglobulin-like receptor subfamily B member 2	LILRB2	26.2671	26.0523	NA	NA	26.2566	25.1979	26.5816	25.0979
A0A0G2JNE9			NA	23.7827	NA	NA	25.7924	NA	26.6751	NA
A0A0G2JQ46;A0A0G2JNM2;A0A0G2JQ15;Q8NHL6;Q8NHL6-2;A0A0G2JP80;A0A0G2JP64;A0A0G2JLS4;Q8NHL6-4;Q8NHL6-3;A0A0G2JQ44;D9IDM6;A0A0G2JNQ6;A0A0G2JNR3;A0A0G2JNK9;Q8NHL6-5	Leukocyte immunoglobulin-like receptor subfamily B member 1	LILRB1	29.9482	31.3917	31.1699	31.3765	30.0526	31.2499	30.3466	31.8218
A0A0G2JNQ7;A0A0G2JNH0;H7C0C3			29.4845	30.0981	30.5993	30.1221	29.7039	30.2863	29.9091	30.5156
A0A0G2JNW7;Q9Y666;A0A0U1RR18;A0A0G2JQE3;H0YB78;A0A0U1RR10;Q9Y666-2	Solute carrier family 12 member 7	SLC12A7	27.6539	28.3243	28.1243	28.5704	27.6532	28.0831	27.9231	28.435
E9PIR1;A0A0G2JRG8;A0A0G2JNY3;Q6ZUM4;E9PNT2;Q6ZUM4-2;Q6ZUM4-3;A0A0C4DGE6;E9PNX6;A0A0G2JP16;Q6ZUM4-4	Rho GTPase-activating protein 27	ARHGAP27	27.146	26.7734	27.0571	27.1367	26.7899	27.0818	26.435	26.9324
A0A0G2JNZ2;A0A0G2JPP5;Q14160;Q14160-3;A0A0G2JMS7;Q14160-2;H0YCG0;H0YDF9;Q5T0G3;Q9BTT6-2	Protein scribble homolog	SCRIB	27.9326	27.5841	27.5366	27.6356	27.5379	27.4758	28.0423	27.669
D6RAW6;A0A0G2JP78;A0A0G2JPT5;O75943-4;O75943-2;O75943	Cell cycle checkpoint protein RAD17	RAD17	NA	24.831	24.5029	NA	NA	NA	NA	NA
A0A0G2JPA9			27.9739	27.1451	NA	NA	NA	NA	NA	NA
A0A0G2JPC7			30.9662	30.5017	31.0563	30.5679	31.6443	30.8276	32.0871	30.5281
Q8MH48;Q5RJ85;A0A0G2JPQ3;P17693-5;P17693;P17693-4	HLA class I histocompatibility antigen, alpha chain G	HLA-G	29.9986	28.5828	29.8634	29.2677	31.6664	30.0835	31.4049	29.9886
A0A0G2JPR9;A0A0G2JQ25;A0A0G2JPW1;A0A0G2JPA2;A0A0G2JQ24;A0A0G2JLX9			30.005	30.1085	30.6302	29.9564	29.5833	29.5556	30.7795	29.762
A0A0G2JQ10			27.217	26.861	28.31	27.4357	28.3314	27.9857	27.9989	27.5638
Q12979;Q12979-2;Q12979-4;A0A1C7CYZ0;A0A0G2JQ41;B7Z683;Q12979-3;I3L2P5;I3NI05;A0A0G2JRJ1;I3L3W0;I3L2C0;I3L1U8;I3L379;A0A0G2JQB5;A0A0G2JQT5;A0A0D9SGD7;I3L2L3;I3L0R7;I3L259;A0A0G2JRW2;A0A0G2JQM3;A0A0G2JSE0	Active breakpoint cluster region-related protein	ABR	31.5138	31.5383	31.3752	31.2738	30.9891	31.3943	30.8118	31.5253
A0A0G2JS53;B7ZLE8;Q13075;E7EQW0;A0A0G2JNC7;Q13075-2;A0A0G2JQE0;H0YAX2;E5RJA3	Baculoviral IAP repeat-containing protein 1	NAIP	30.4033	31.9487	30.7573	32.2235	30.2922	31.8385	29.9427	32.1706
A0A0J9YVP6;Q9UHX1-2;A0A0J9YYL3;A0A0J9YXX5;Q9UHX1-4;Q9UHX1;A0A0J9YXJ8;Q9UHX1-3;A0A0J9YVR6;E9PQ56;A0A0J9YWM1;H0YEM1;E9PN18;E9PMU7;E9PL19;H0YCP8	Poly(U)-binding-splicing factor PUF60	PUF60	26.1775	26.6859	27.0096	27.1977	26.6772	26.9535	26.9032	27.3853
E9PJ24;B7ZM65;F8WEF5;A0A0J9YYB5;A0A0J9YWD5;Q9P1Y6-3;Q9P1Y6;A0A0J9YX88;Q9P1Y6-2	PHD and RING finger domain-containing protein 1	PHRF1	23.3332	23.8401	24.3712	24.5388	22.9999	24.4995	24.4357	25.3886
A0A0J9YWL0;Q9Y4K1;Q9Y4K1-2;Q96QW7;A0A494C1M5	Absent in melanoma 1 protein	AIM1	31.3597	30.0044	31.3388	30.2452	31.4381	30.012	31.3711	30.1865
Q5VZZ6;A0A0J9YX66;A0A1B0GU44;E9PC62;A0A1B0GUN8;A0A0J9YXJ0;O95319-5;O95319-2;O95319;O95319-4;O95319-3;V9GYD9;V9GY47;A0A0J9YXK1	CUGBP Elav-like family member 2	CELF2	30.8894	31.3663	31.3517	31.1835	30.8783	31.3855	31.0836	31.3364
A0A0J9YXF2;J3QT77;A0A0J9YYG4;Q15165-3;Q15165-1;Q15165;G3XAK4;A0A2Q2SAK4;A0A0J9YXM1;A0A0J9YXU7;A0A0J9YYJ1	Serum paraoxonase/arylesterase 2	PON2	28.2263	28.9385	29.1177	28.9884	28.7618	29.0482	29.4458	28.1716
A0A0J9YXM6;Q562E7;Q562E7-4;Q562E7-3;Q562E7-6;Q562E7-5;E9PDG3;Q562E7-2;K7ELV8;C9JCF9;I3L1G2;C9JD20;I3L3U7	WD repeat-containing protein 81	WDR81	29.6317	31.0212	29.4345	30.9254	30.0678	31.213	29.8931	30.824
A0A0J9YY72;A0A1W2PQQ1;Q5HYW2;A0A0J9YW69;Q5HYW2-2	NHS-like protein 2	NHSL2	NA	25.349	24.0971	24.5209	25.6226	25.5981	NA	24.6404
P43243;A0A0R4J2E8;A8MXP9;D6REM6;D6R991;P43243-2;B3KM87;H0Y8T4;Q68E03;D6R8Z5;D6RBK5;D6RIA2;D6RBI2;D6RE02;D6REK4;D6RCM3;A0A1B0GX04;D6RBS2;D6RAY2;D6RAM9;D6R9F3;D6RB45	Matrin-3	MATR3	33.0842	32.6944	33.3864	33.0026	32.9211	32.657	33.4817	32.7464
D6RD48;D6RAZ7;D6RCR8;D6RDI6;D6RFX6;D6RCE6;D6R9S8;D6RC11;A0A0R4J2F2;D6RA76;D6RDY1;D6RHU6;H0Y8T9;D6RDP6;D6RIU2;Q9NY35;Q9NY35-2	Claudin domain-containing protein 1	CLDND1	NA	23.6921	NA	23.0456	23.9769	24.0283	24.2118	23.7955
A0A0R4J2G3;Q6PIU2;A0A0A0MTJ9;Q6PIU2-2;Q6PIU2-3;H7C046;F8WE33	Neutral cholesterol ester hydrolase 1	NCEH1	32.0339	32.9208	33.453	33.2713	32.9967	33.4048	34.0979	32.8819
A0A0S2Z5D0;H3BUV4;A0A1B0GTU6;Q9NWW5;A0A1B0GW73;H3BNF1;A0A1B0GTV3;A0A1B0GUD2;H3BUT1;Q9NWW5-2;A0A1B0GU90;H3BRN7;H3BTY4	Ceroid-lipofuscinosis neuronal protein 6	CLN6	28.868	29.4509	29.0444	29.3971	29.2657	29.1102	30.3407	28.7333
H0Y2Y5;A0A0U1RR05;A0A0U1RQG8;Q5TBK1-2;Q5TBK1	NEDD4-binding protein 2-like 1	N4BP2L1	NA	NA	NA	NA	NA	NA	NA	NA
A0A0U1RQK7;A0A0A0MSA7;O43432;O43432-3;O43432-4;O43432-2;Q68DC6;O43439-2;O43439-5;O43439;O43439-4	Eukaryotic translation initiation factor 4 gamma 3	EIF4G3	28.1599	28.8498	28.2285	28.771	28.6695	28.7506	28.2098	28.7894
A0A0U1RQQ9;Q6P3W7;F8VSC5;H0YI32;F8VPW3;H0YIK6	SCY1-like protein 2	SCYL2	28.361	28.2692	29.3015	28.47	28.4752	28.3201	28.1769	28.5692
C9J0A8;Q9Y484-3;Q9Y484;A0A0U1RR06;C9JYH8;G8JLI5;A0A0U1RQR1;Q9Y484-2;H0Y329;C9J471;C9JBX7;C9J7Q8;C9J5L0;C9JUS5;A0A0U1RRJ9;A0A0U1RQG6;A6NM71;A0A0U1RQM7;A0A0U1RQS7;C9JE01;C9JVT3;A0A0U1RR42;H7C4N7;A0A0U1RRJ2	WD repeat domain phosphoinositide-interacting protein 4	WDR45	26.38	26.3012	26.3974	26.391	27.057	26.2489	25.8468	26.0393
U3KQA5;A0A0U1RQT7;Q8IXA3;A0A0U1RQY7;U3KQB3;Q9HCP0-2;Q9HCP0;A0A087WWF5;A0A0U1RR14;A0A087WXD7;A0A0U1RQK2;A0A0U1RQG9;A0A0U1RQK6;A0A087WZK4;A0A0U1RQH9;A0A0U1RR31	Casein kinase I isoform gamma-1	hCG_2004507;CSNK1G1	27.6491	27.0381	27.2641	27.5382	27.3145	27.1135	28.0002	27.7558
A0A0U1RQT8;Q8TCZ2-3;Q8TCZ2-2;Q8TCZ2;Q8TCZ2-5;Q8TCZ2-6;H0Y4H3	CD99 antigen-like protein 2	CD99L2	26.6691	27.6042	25.8415	27.3947	26.9403	27.8296	27.1592	27.8789
H3BTW5;A0A0U1RR27;Q7Z401;Q7Z401-2	C-myc promoter-binding protein	DENND4A	23.9054	NA	NA	NA	24.2713	24.0363	NA	24.3026
A0A0U1RRB3;Q8IYT2	Cap-specific mRNA (nucleoside-2-O-)-methyltransferase 2	CMTR2	24.5156	NA	NA	23.3392	23.1937	23.5806	NA	NA
A0A0U1RRB6;Q9Y2D4;J3QT38;Q9Y2D4-2;F8W6R7	Exocyst complex component 6B	EXOC6B	24.0279	27.521	26.1618	27.3754	25.4147	28.4445	26.8574	28.5261
F2Z2V1;A0A0U1RRB9;Q96C11;Q96C11-3;C9J015;Q96C11-6;Q96C11-4;Q96C11-5	FGGY carbohydrate kinase domain-containing protein	FGGY	25.2679	25.3996	NA	24.7635	25.1291	25.0647	24.5158	24.9869
B4DG57;A0A0U1RRH6;O94880-2;O94880	PHD finger protein 14	PHF14	23.8239	23.6677	24.0997	23.4919	23.9449	23.8248	23.9617	23.91
F6XEV2;A0A0U1RRK1;A0A286YF11;Q9BPX6;Q9BPX6-3;Q9BPX6-2;E9PQV6;Q9BPX6-5;Q9BPX6-4;S4R3W3;S4R3D7;S4R3V1	Calcium uptake protein 1, mitochondrial	MICU1	24.3176	25.4051	27.2867	25.9686	26.5539	25.8328	27.3917	25.9513
A0A0U1RRL5;P32519-2;P32519	ETS-related transcription factor Elf-1	ELF1	26.1455	25.5359	25.2811	25.6787	25.6094	25.8514	25.3867	25.4726
A0A0U1RRL7			NA	NA	24.8977	NA	24.8188	NA	25.1328	NA
A0A0U1RRL8;Q8TB22-3;Q8TB22;Q8TB22-2;Q8TB22-4;H0Y9M1;H0Y9W3	Spermatogenesis-associated protein 20	SPATA20	23.2644	23.5955	23.7266	24.8785	23.7071	NA	26.9908	25.2993
A0A0U5Q247			26.7182	NA	26.4964	29.6143	29.6366	29.1285	28.3657	NA
Q5Y7D3;A0A140T8Z1;B4DJG1		HLA-DQB1	27.1591	28.0386	26.0214	28.9666	30.1418	29.106	NA	28.9361
A0A140T9R6;A0A140T8Z5;P01920;A0A140TA15	HLA class II histocompatibility antigen, DQ beta 1 chain	HLA-DQB1	30.6036	30.2217	28.5434	30.9714	30.5493	30.3515	30.4072	29.7726
A0A140T912;A0A1W2PRZ0;A0A140T937;A0A140T930;Q29960-2;Q29960;A0A140T9M5;A0A140T9Z4	HLA class I histocompatibility antigen, Cw-16 alpha chain	HLA-C	NA	NA	NA	NA	NA	NA	NA	26.3926
A0A140T9I0;A0A140T9X5;A0A140T913;P01892;A0A140T955;A0A140T933;A0A1W2PRT9	HLA class I histocompatibility antigen, A-2 alpha chain	HLA-A	35.1867	33.8341	34.9593	33.9347	34.7421	33.1036	34.5571	33.6609
P20036;J3KQ99;A0A140T914;A0A140T9Y9;A0A140T9U4;A0A140T9H1;A0A140T9F8;A0A140T9D6;A0A140T9R4;A0A140T8Z9;A0A140T900;A0A140T980;A0A140T9J4;A0A140T9U1;A0A140T9Y8;A0A140T909;A0A140T9G9;A0A140T961;A0A140T968;A0A140T9G7;A0A140T977;A0A140T992;A0A140T9A6;H0Y6F8	HLA class II histocompatibility antigen, DP alpha 1 chain	HLA-DPA1	32.996	32.6526	30.9467	33.7007	32.8707	32.858	33.945	33.0323
A0A140T915;A0A140T9Y2;A0A182DWE9;A0A140T9T6			NA	NA	NA	NA	NA	NA	32.1131	NA
P28067;Q5SP00;A0A140T9N7;A0A140T9N9;A0A140T9T3;A0A140T9V7;A0A140T9X4;H0Y732;A0A140T9H8;A0A140T9T2;A0A140T9G2;A0A140T9K8;A0A140T985;A0A140T995;A0A140T9C7;A0A140T9D1;A0A140T9E7;A0A140T9N2;A0A140T9N4;F6S093;A0A140T9C4;A2AAT8	HLA class II histocompatibility antigen, DM alpha chain	HLA-DMA	31.1241	30.8448	30.3578	31.7021	31.5413	31.786	31.9951	31.2135
A0A140T9J9;Q29963;A0A1W2PR11;A0A140T962;A0A140T9B3;A0A140T942;A0A140T9Z7;F8W9Z8	HLA class I histocompatibility antigen, Cw-6 alpha chain	HLA-C	32.1888	30.9513	32.7831	31.4845	30.7923	28.9487	32.5829	30.4735
A0A140T9T0;A0A140T9S8;A0A140T9H9;A0A140T9L5			NA	NA	NA	NA	NA	NA	NA	27.6902
Q03518;A0A140T9T7;A0A0S2Z4R8	Antigen peptide transporter 1	TAP1	33.4672	31.1452	33.9689	31.7752	33.7856	31.0514	34.4593	31.0858
A0A140TA86;Q5XKP0;K7EIR2;A0A140TA84	Protein QIL1	QIL1;C19orf70	NA	27.3871	27.4324	27.4329	27.2779	27.5252	28.2264	27.6413
P43004;A0A2R8Y740;A0A2R8Y6B8;A0A2R8Y860;H0YEK4;A0A2R8Y4W1;A0A2U3TZS7;A0A163QEF0;A0A2R8YG01;A0A2R8Y5Y1;A0A2R8Y862;A0A2R8Y6J5;A0A2U3U0E3;A0A2R8YFE3;A0A2R8YD46;P43004-3;P43004-2;A0A2R8YHI4;A0A2R8Y642;A0A2R8Y4N0;H0YEB1;A0A2R8YH93;C9J9N5;A0A2R8Y4D1	Excitatory amino acid transporter 2;Amino acid transporter	SLC1A2	25.8418	NA	24.7395	NA	26.2101	NA	25.0774	NA
A0A182DWF2;D3YTF8;A0A182DWF3;Q9NNW7-2;Q9NNW7;A0A096LPK7;Q9NNW7-3;A0A096LPD9;E7EWK1;Q9NNW7-4;A0A0U1RQX0;A0A096LPH4;A0A096LPB7;A0A096LP96;A0A096LNY7	Thioredoxin reductase 2, mitochondrial	TXNRD2	29.7563	29.9887	29.8967	29.9488	29.8934	30.3879	30.3736	30.1609
A0A182DWH4			30.5292	29.8051	NA	NA	30.8778	30.2072	31.401	NA
A0A182DWI4;Q9BQE4;E9PN30	Selenoprotein S	VIMP	26.5918	26.3719	26.2785	25.6076	27.1516	26.6706	27.688	26.7116
A0A1B0GTY1;A0A1B0GUC3;A0A1B0GV98;A0A1B0GTC5;A0A1B0GU26;A0A1B0GTC3;A0A1B0GVH5;Q9C0B1	Alpha-ketoglutarate-dependent dioxygenase FTO	FTO	25.2996	26.5727	NA	25.894	25.64	26.1483	NA	26.269
Q8TEK8;A0A1B0GTG4;Q8WWW0-2;Q8WWW0;A0A075B763;Q8WWW0-3	Ras association domain-containing protein 5	FLJ00186;RASSF5	24.1361	NA	27.4993	NA	24.5352	23.0573	25.8109	23.1945
P30566;A0A1B0GTJ7;A0A1B0GWJ0;A0A0A6YY92;P30566-2;A0A1B0GWF8;A0A1B0GTG9;A0A096LNY6;A0A096LNY5;A0A096LNY4;A0A096LPA2;A0A096LP72;B4DEP1;A0A1W2PRX2;A0A096LP92;A0A096LNT0;A0A096LP76	Adenylosuccinate lyase	ADSL	31.1673	31.3213	30.7182	31.2346	30.6899	31.1978	30.3129	31.2445
A0A1B0GWJ2;A0A1B0GTJ8;A0A1B0GVK1;H0Y7H8;A0A3F2YNW7;Q8NFD5-4;Q8NFD5;Q8NFD5-2;Q8NFD5-3;A0A1B0GV63;A0A1B0GTI6;H0Y3S9;H0Y2R3	AT-rich interactive domain-containing protein 1B	ARID1B	26.8072	26.2137	26.1617	26.0101	25.5615	25.8931	26.8989	25.8339
E7ETX0;A0A1B0GTM1;A0A1B0GUM5;Q8NHX9;A0A1B0GVQ7	Two pore calcium channel protein 2	TPCN2	25.3614	26.0982	NA	25.4813	25.1664	26.124	26.0096	26.09
Q13510-2;Q13510;A0A1B0GTM3;A0A1B0GUA4;A0A1B0GW68;A0A1B0GUH5;A0A1B0GTZ5;E7EMM4;A0A1B0GUW4;A0A1B0GUG1;A0A1B0GUE3;Q13510-3;A0A1B0GTP7;A0A1B0GVG2;A0A1B0GV06;A0A1B0GUB3;A0A1B0GU62;A0A1B0GVE7;A0A1B0GU06;A0A1B0GVJ1;A0A1B0GW48;A0A1B0GV95;A0A1B0GUJ3;A0A1B0GW66;A0A1B0GVA3;A0A1B0GVC9;A0A1B0GV88	Acid ceramidase;Acid ceramidase subunit alpha;Acid ceramidase subunit beta	ASAH1	34.3917	35.1247	34.0409	34.6411	34.4257	35.5739	34.8449	35.1989
A0A1B0GTU4;P49023;F5GZ78;P49023-2;P49023-3;P49023-4;A0A1B0GU60;A0A1B0GV30;F5H836	Paxillin	PXN	30.0104	30.7174	29.6062	30.5794	30.6434	30.6374	28.9881	30.7553
Q9UDY2-7;Q9UDY2;Q9UDY2-3;Q9UDY2-6;A0A2R8YDH4;A0A1B0GTW1;A0A3B3ITE1;A0A3B3ISZ5;A0A3B3IRI3;Q9UDY2-2;Q9UDY2-4;A0A3B3IU51;Q9UDY2-5;A0A3B3ISF1;A0A3B3IRV6;A0A3B3IT83;A0A3B3IS03;A0A3B3IU26;B1AN86;U3KQJ2	Tight junction protein ZO-2	TJP2	27.4487	27.7973	27.5848	27.1784	27.1248	28.1238	27.3432	28.0007
F5H006;A0A1B0GU45;Q12912-2;Q12912;F8W9L6;H0YJC6;G3V513;H0YJ39;F8VRE4	Lymphoid-restricted membrane protein;Processed lymphoid-restricted membrane protein	LRMP	30.8378	30.256	30.0307	29.903	29.497	30.6058	29.7578	28.8993
A0A1B0GU95;A0A1B0GV67;A0A1B0GUJ4;Q6PID6	Tetratricopeptide repeat protein 33	TTC33	NA	NA	NA	NA	NA	NA	NA	23.2445
A0A1B0GUA3;Q96EK5;A0A0D9SFK7;A0A1B0GUH6;A0A1B0GVY9;A0A1B0GTE6;A0A1B0GU96;A0A1B0GW21	KIF1-binding protein	KIAA1279	28.8481	28.5767	28.1023	28.5043	28.7712	28.5818	28.1449	28.6091
A0A1B0GUA8;Q9H1H9-3;Q9H1H9-4;Q9H1H9-2;Q9H1H9;H0Y307;H0Y9Z7;H0Y925	Kinesin-like protein KIF13A	KIF13A	24.8783	25.2634	25.7665	24.8767	25.7775	24.971	25.2165	24.9345
A0A1B0GUB2;Q6P1J9;A0A3B3IRP5;A0A2R8YHB3;A0A2R8Y640;A0A3B3ISN2	Parafibromin	CDC73	27.0424	27.6029	27.5533	27.6822	27.598	27.7694	27.6385	27.6966
A0A1B0GUI1;Q6GYQ0-4;Q6GYQ0;Q6GYQ0-7;Q6GYQ0-5;Q6GYQ0-6;Q6GYQ0-2;Q6GYQ0-3;H0YJB5	Ral GTPase-activating protein subunit alpha-1	RALGAPA1	24.9315	24.4293	23.4531	24.2895	24.889	23.7994	25.0637	24.4593
A0A1B0GUL7			NA	26.0231	NA	NA	NA	NA	NA	24.652
A0A1B0GUZ7;Q14156;Q14156-3;Q14156-2;E5RJS1;H7BXG9;E7ESK9;Q9Y2G0-3;Q9Y2G0	Protein EFR3 homolog A	EFR3A	28.3836	28.9129	28.3751	28.8515	28.4333	28.917	28.9898	29.1541
A0A1B0GV05;Q684P5-3;Q684P5-2;Q684P5	Rap1 GTPase-activating protein 2	RAP1GAP2	25.8771	25.4402	NA	25.1194	25.0787	24.5306	24.6135	25.2712
A0A1B0GV09;Q9H9B1;A0A1W2PPZ7;A0A0C4DGF8;A0A1B0GU48;Q9H9B1-4;Q9H9B1-3	Histone-lysine N-methyltransferase EHMT1	EHMT1	24.4535	24.8826	24.3412	24.3968	NA	25.0957	24.6857	25.3769
Q96N21-2;A0A1B0GV70			23.731	NA	NA	NA	NA	24.597	NA	NA
A0A1B0GVD5;P07339;A0A1B0GV23;A0A1B0GWE8;A0A1B0GW44;A0A1B0GVP3;A0A1B0GU92;A0A1B0GU03;C9JH19;H7C469;H7C1V0;F8WD96;F8W787;A0A1B0GV01;A0A1B0GVF1	Cathepsin D;Cathepsin D light chain;Cathepsin D heavy chain	CTSD	35.6793	36.3698	34.8694	35.8345	35.2331	36.7257	35.7709	36.4201
A0A1B0GVI7;P35869;A0A2R8Y7G1;E5RGQ2;A0A494BZY4;G3V143;E5RFG4;A9YTQ3;A9YTQ3-3;A9YTQ3-2	Aryl hydrocarbon receptor	AHR	25.7079	27.1715	25.9261	26.7766	26.5232	25.9872	25.5612	28.1509
A0A1B0GVJ7;Q9BY89-2;Q9BY89	Uncharacterized protein KIAA1671	KIAA1671	NA	NA	NA	NA	NA	NA	25.4989	NA
A0A1B0GVU9;B4DDN1;H7C0R3;A0A0U1RR66;A0A0U1RQQ5;A0A1B0GTT3;A0A0U1RQX5;A0A0U1RRC8;A0A0U1RQJ6;A0A0U1RRJ7;A0A0U1RQX9;A0A0U1RR79		QARS	NA	NA	29.5021	NA	NA	NA	29.5625	NA
A0A1B0GVV3;Q5EBL4-2;Q5EBL4;Q5EBL4-3	RILP-like protein 1	RILPL1	NA	24.9585	22.7265	23.6186	NA	23.8441	23.0292	25.0786
A0A1B0GVV8;O60315;O60315-2;A0JP08;A0A1B0GV02;A0A1B0GW50;A0A1B0GWI0;E7EUW9;A0A1X7SC99;E7ESP8;U3KQ51;P37275-3;P37275-4;P37275-5;P37275;P37275-2;H0YND9;H0YMD3;H0YMN2;U3KPV5;H7C0G0;F6TDF5	Zinc finger E-box-binding homeobox 2	ZEB2	24.4918	28.0331	28.3288	28.5276	25.7144	28.0066	26.4587	28.6368
O75787;O75787-2;A0A1B0GVW0;A0A1C7CYW4;A0A1B0GUT7;A0A1B0GVB9;A0A1B0GTU8;A0A1B0GTB0;B7Z1I9;A0A1B0GWJ8;H7C3E1;A0A1B0GVC7;B7Z413;A0A1B0GWD6;A0A1B0GU12;A0A1B0GVI9;A0A1B0GV60;A0A1B0GW13;A0A1B0GV24;H7C240;A0A1B0GVZ1;A0A1B0GUV3	Renin receptor	ATP6AP2	27.8177	28.8195	27.323	28.7724	28.0852	28.738	28.6319	28.5568
A0A1B0GW05;Q2PZI1;H7C3M5;F5H1L7;Q2PZI1-2;Q6NUT2	Probable C-mannosyltransferase DPY19L1	DPY19L1	25.9743	26.5658	27.0259	26.0266	26.0685	26.6638	27.0377	26.2272
A0A1C7CYX9;Q16555;Q16555-2;E5RFU4;H0YBT4;E9PD68;Q14194;Q14194-2;D6RF19	Dihydropyrimidinase-related protein 2	DPYSL2	35.0416	34.7151	34.7497	34.5878	34.801	34.5681	34.4854	34.8919
P53779-2;A0A286YFJ6;A0A286YFM6;A0A286YF35;A0A286YF19;A0A286YEQ0;D6RJF9;A0A286YFI3;A0A286YEQ7;A0A286YEX7;A0A286YFC0;A0A286YFN2;A0A1P0B7D2;A8MWW6;A0A286YFJ4;A0A286YFD7;A0A286YES9;A0A286YEN5;A0A286YF85;A0A286YF97;A0A286YFA6;A0A286YF62;A0A286YFB6;A0A286YEV3;A0A286YEY0;A0A286YF83;A0A286YEW9;P53779;P53779-3;A0A286YFE2;A0A286YEV8;D6RCB1;A0A286YF02;Q499Y8;P45983-5;A0A286YES0;P45984-5;D7R525;A0A1W2PRF2;A0…	Mitogen-activated protein kinase 10;Mitogen-activated protein kinase 8;Mitogen-activated protein kinase 9	MAPK10;MAPK8;MAPK9	25.0848	NA	24.7738	24.4905	24.5684	24.1076	24.7241	24.2359
O95427;A0A1W2PPB6;A0A1W2PS19;A0A1W2PNH8;A0A1W2PNR0;A0A1W2PQP4;A0A1W2PQR8;A0A1W2PQZ1;A0A1W2PPR7;A0A1W2PR74;A0A1W2PNW5;K7ELE1;K7EMD7;K7EPJ2;A0A1W2PRH3;A0A1W2PQA9;A0A1W2PNQ8;K7EL34;A0A1W2PQ49;K7ESH9;K7EID9	GPI ethanolamine phosphate transferase 1	PIGN	NA	25.3483	NA	25.0955	24.444	25.644	24.9949	24.5799
Q969N2;A0A1W2PNP0;Q969N2-5;A0A1W2PPS0;A0A1W2PPC3;Q969N2-4;A0A1W2PP57;A0A1W2PP53;A0A1W2PPR6;Q969N2-2;A0A1W2PPQ7;F6W983;A0A1W2PRZ8;A0A1W2PQN1;A0A1W2PQY1;A0A1W2PP13;A0A1W2PQ52;Q969N2-6;A0A1W2PR92;A0A1W2PSC5;Q969N2-3;A0A1W2PPI8;A0A1W2PPK4;A0A1W2PRH2;A0A1W2PQ29;A0A1W2PRG1;A0A1W2PRV7;A0A1W2PNW9;A0A1W2PNZ5;H7C2Y2;A0A1W2PR73;A0A1W2PP03;A0A1W2PRH8;A0A1W2PQL3;A0A1W2PP98;A0A1W2PNS2;A0A1W2PPU8;A0A1W2PR22;B7Z…	GPI transamidase component PIG-T	PIGT	28.4311	28.4075	28.8721	28.8405	28.8391	28.6752	29.718	28.5013
Q9Y5U9;A0A1W2PNR9;R4GN61	Immediate early response 3-interacting protein 1	IER3IP1	27.6917	27.7091	27.0111	27.3863	27.6453	27.7316	28.0005	27.0852
A0A1W2PNV4;E9PF58;Q92747-2;F8WFD3			34.7393	34.6362	34.8895	34.681	34.7421	34.7104	34.4249	34.7329
Q9Y388;A0A1W2PP04;Q5JY83	RNA-binding motif protein, X-linked 2	RBMX2	NA	NA	24.3631	23.7024	23.6285	23.856	24.5009	24.0944
A0A1W2PP11;Q9H300;F8WCQ4;A0A1W2PS40;C9JNP8;Q9H300-2;H7C0U0;A0A1W2PP66	Presenilins-associated rhomboid-like protein, mitochondrial;P-beta	PARL	21.8477	NA	23.9167	24.842	NA	24.9065	25.1538	23.9633
A0A1W2PP29;A0A1W2PQZ3;A0A1W2PQE2			NA	NA	NA	NA	23.2585	NA	23.1005	24.8771
A0A1W2PP70;Q08AS3		HLA-DQA1	NA	NA	NA	NA	NA	NA	29.2107	30.1951
H0Y8E4;E9PH70;A0A1W2PPB7;Q9ULH0-2;Q9ULH0-4;Q9ULH0;Q9ULH0-3;Q9ULH0-5	Kinase D-interacting substrate of 220 kDa	KIDINS220	24.9145	25.3039	24.9483	25.8067	25.7364	25.3489	26.6119	25.6899
A0A1W2PPC6;Q9H3H5-3;Q9H3H5-2;Q9H3H5;A0A1W2PQH0	UDP-N-acetylglucosamine--dolichyl-phosphate N-acetylglucosaminephosphotransferase	DPAGT1	25.8401	26.041	25.7569	26.3625	26.7053	26.0861	27.1483	26.8159
O14653-3;A0A1W2PPG1;I3L0K1;O14653-2;O14653;I3NI02;A0A1W2PPG5;A0A1W2PPP5;A0A1X7SBU8;A0A1W2PPJ0;I3L4Z6;A0A1W2PRC2;A0A1W2PQM3;A0A1W2PS81;E7EQ34;A0A1W2PRV0;A0A1W2PRL0;A0A1W2PQP2;A0A1W2PNV3;A0A1W2PS12;A0A1W2PRE6;A0A1W2PR23;A0A1W2PRP7;A0A1W2PR02;A0A1W2PQ77;A0A1W2PPW8;I3L1K7;A0A1W2PQ06;A0A1W2PQE0;A0A1W2PQ38;A0A1W2PRD0;A0A1W2PQQ4;A0A1W2PQS3;A0A1W2PP28	Golgi SNAP receptor complex member 2	GOSR2	28.2604	28.4951	28.3336	28.5214	28.0746	28.633	29.0417	28.7423
Q7RTN6;Q7RTN6-4;A0A1W2PPJ9;A0A1W2PQF1;Q7RTN6-6;A0A1W2PPG2;Q7RTN6-2;Q7RTN6-3;A0A1W2PNV7;A0A1W2PP78;J3KSA2;A0A1W2PR00;A0A1W2PS04;Q7RTN6-5;A0A1W2PPM8;A0A1W2PQE8;A0A1W2PQ00;A0A1W2PR65;J3QQS3;J3QS66;A0A1W2PRQ6;J3KSK5;J3QKR7;Q86YC8;A0A1W2PPI1;A0A1W2PR44;A0A1W2PRW9;A0A1W2PQ20;J3QR78;A0A1W2PRI8;A0A1W2PNV1;J3QRC1	STE20-related kinase adapter protein alpha	STRADA	25.0556	NA	25.0082	NA	NA	NA	NA	25.8038
J3QT87;A0A1W2PPJ5;Q96SW2-2;Q96SW2	Protein cereblon	CRBN	NA	NA	NA	NA	NA	NA	NA	23.3968
A0A1W2PPQ2			25.5455	NA	26.172	NA	25.2152	NA	27.5382	23.9008
A0A1W2PPZ5;P23193;A0A1W2PRL9;P23193-2;E5RIS7;E5RJ93;B7Z4S1;A0A0A0MT58;Q15560-2;Q15560;E5RK46;A0A1W2PS15;E5RFI1;A0A1W2PPV7;Q5JRI7	Transcription elongation factor A protein 1	TCEA1	29.6593	29.5759	29.5553	29.1883	29.011	29.6458	28.5192	29.7066
A0A1X7SBZ2;A0A1W2PQ51;Q92841;Q92841-1;Q92841-3;Q92841-2;A0A0U1RQJ0	Probable ATP-dependent RNA helicase DDX17	DDX17	33.0176	33.107	33.4499	33.378	33.1054	33.2452	33.1834	33.3424
A0A1W2PQS6;F6U211;A0A2R8Y7H1;A0A2R8YFH6;S4R435;A0A2R8Y6L3		RPS10;RPS10-NUDT3	32.3298	32.4694	32.0811	32.6664	32.3934	32.6834	32.0142	32.8403
A0A1W2PQV2;H3BUH9;P23434	Glycine cleavage system H protein, mitochondrial	GCSH	NA	26.7179	26.874	26.1139	26.6213	26.4281	27.0137	26.6796
A0A1W2PR06;P30825;P52569;P52569-3	High affinity cationic amino acid transporter 1;Cationic amino acid transporter 2	SLC7A1;SLC7A2	NA	NA	NA	23.1362	NA	NA	NA	NA
F5GYH1;A0A1W2PRM0;A0A1W2PRL5;A0A1W2PR09;Q8NC96;A0A1W2PRW5;F5H2U7;A0A1W2PNT6;A0A1W2PR27;A0A1W2PPF5;A0A1W2PRQ7;Q8NC96-2	Adaptin ear-binding coat-associated protein 1	NECAP1	NA	NA	24.4031	NA	23.7488	NA	NA	NA
Q5W015;Q5VX20;A0A1W2PR17;Q16875-2;Q16875;F2Z2I2;Q16875-3;Q16875-4;H0Y483;A0A1W2PNV9;Q4VBA9;Q9H178;F6XNB3;F6RAZ1	6-phosphofructo-2-kinase/fructose-2,6-bisphosphatase 3;6-phosphofructo-2-kinase;Fructose-2,6-bisphosphatase	PFKFB3	31.1615	27.7846	31.4577	27.6941	30.3465	27.9455	28.8224	27.8471
A0A1W2PR28;Q5JU85;A0A1W2PRJ5;Q5JU85-3;A0A1W2PPU7;A0A1W2PQ34	IQ motif and SEC7 domain-containing protein 2	IQSEC2	26.2185	NA	NA	26.4254	26.3796	26.4742	26.4635	NA
A0A1X7SBY3;H0Y860;A0A1W2PRA1;Q9P246;Q9P246-2;H7C5C6;H7C5A5;Q9P246-3;H7C5K2;R4GN82;R4GMP0	Stromal interaction molecule 2	STIM2	24.7705	25.243	25.5633	25.1929	25.1332	24.1822	25.6556	25.3792
A0A1W2PRB8;E9PM72;A0A1W2PS27;Q9NVC6;A0A1W2PS69;A0A1W2PRX4;A0A1W2PNW7;A0A1W2PQ48;A0A1W2PNF3;A0A1W2PQE4;A0A1W2PPP8;A0A1W2PR99	Mediator of RNA polymerase II transcription subunit 17	MED17	29.171	29.2742	29.098	28.8401	28.9382	29.4423	27.8673	29.2059
B4DP61;A0A1W2PRV5;E7EQZ4;Q16637-4;Q16637-2;Q16637-3;Q16637	Survival motor neuron protein	SMN2;SMN1	22.4479	22.084	22.1008	22.7335	22.2475	22.1216	22.0313	22.8995
A0A1W2PS02;Q9Y244	Proteasome maturation protein	POMP	NA	24.6857	NA	24.8124	24.7625	24.7841	24.3637	24.8467
A0A1W2PS05;Q8NEB9;A8MYT4;K7EIV6;K7EKH3;K7ENH3;M0R308	Phosphatidylinositol 3-kinase catalytic subunit type 3;Phosphatidylinositol 3-kinase	PIK3C3	28.6435	28.8223	28.7188	28.8969	28.8246	28.8076	28.5149	28.8123
A0A1W2PS43;Q14108;A0A1W2PRS1;A0A1W2PPX5;A0A1W2PPU6;A0A1W2PQR6;A0A1W2PQB7;Q14108-2;A0A1W2PRF6;A0A1W2PSE4;A0A1W2PS70;A0A1W2PNX7;D6RDG0;A0A1W2PQL5	Lysosome membrane protein 2	SCARB2	33.1986	32.7097	32.9725	32.6768	32.7342	32.9082	34.0275	32.7615
Q6ZNW5;A0A286YET3;H0YN11	GDP-D-glucose phosphorylase 1	GDPGP1	NA	26.4144	NA	26.1853	26.3201	26.4414	NA	24.8597
Q8NHS3;A0A286YF45;A0A286YEW8;E7ERQ4;A0A286YF51;A0A286YFF5;A0A286YF73;B7Z2B2;A0A286YEX1;A0A286YFM2;A0A286YF00;A0A286YEV4;A0A286YEV9;A0A286YFE7;A0A286YFH9;A0A286YFC6;A0A286YFB5;A0A286YFF1;A0A286YFI9;A0A286YFI8;A0A286YF93	Major facilitator superfamily domain-containing protein 8	MFSD8	NA	26.0314	NA	25.028	24.8658	25.8439	25.46	25.4511
A0A286YF17;A0A286YFD0;Q5SNW7;P42898;P42898-2;L7P8G6;F8W9T8;A0A286YF47;Q5SNW5	Methylenetetrahydrofolate reductase	MTHFR	28.2703	28.6075	28.6449	28.5084	27.493	28.4765	27.0794	28.4462
A0A286YF22;O43175;A0A2C9F2M7;A0A286YFL2;A0A286YFA2;A0A286YFM8;A0A286YER3;A0A286YFC8;A0A286YFB2;A0A286YF78;A0A286YF34;A0A286YFF3;A0A286YFE1;A0A286YFK5	D-3-phosphoglycerate dehydrogenase	PHGDH	30.6326	30.7625	32.3165	30.3455	29.8188	30.8861	30.5309	31.9722
A0A2C9F2P4;A0A286YFF7;P50897;Q5T0S4;A0A286YFE3;A0A286YFL8;P50897-2;E9PIA8;A0A286YFL6;E9PK48;E9PSE5	Palmitoyl-protein thioesterase 1	PPT1	31.5191	32.5245	30.8338	32.0188	31.7216	32.1691	31.6354	32.3801
A0A2Q2TH77;Q08379;Q08379-2;B7ZC06;A0A1W2PQY5;A0A087WYC0;H0Y7B8	Golgin subfamily A member 2	GOLGA2	29.8239	29.4474	30.1581	29.6445	29.9473	29.6249	30.4021	29.5898
A0A2Q3DP09;Q7Z3E5-2;Q7Z3E5;H7C3U7;H7BZY2;C9J535;H7BZA2	LisH domain-containing protein ARMC9	ARMC9	27.203	26.3493	NA	26.4875	26.1987	26.2185	24.51	26.3012
Q13555-6;Q13555;Q13555-8;Q13555-2;Q13555-11;A0A2Q3DQE3;Q13555-4;Q13555-3;Q5SWX3;Q13555-10;Q13555-5;Q13555-7;Q13555-9;Q8WU40;H0Y6G2;H7BXS4;E9PBE8;E7EQE4;D6RFJ0;E7ERS6;E7ETC9;H7C394;D6RHX9	Calcium/calmodulin-dependent protein kinase type II subunit gamma	CAMK2G	27.8212	28.5191	27.9409	28.3639	27.7261	28.5643	27.4859	28.6885
P42336;A0A2R8Y2F6;C9JAM9	Phosphatidylinositol 4,5-bisphosphate 3-kinase catalytic subunit alpha isoform	PIK3CA	28.2474	29.3638	27.8301	29.8323	29.0578	29.6534	28.5452	30.3382
O14936-3;A0A2U3TZM1;O14936;O14936-2;O14936-6;O14936-4;A0A2R8Y3B3;A0A2U3TZM4;A0A2U3TZN6;A0A2R8YEK3;A0A2R8YE77;A0A2R8Y6F8;A0A2R8YFN5;O14936-5;Q5JS72;Q5JS79;Q5JS74;A0A2R8YEJ7;A0A2R8Y6D8	Peripheral plasma membrane protein CASK	CASK	26.1853	25.6826	26.7437	25.9615	24.5472	25.4446	26.6102	24.8439
A0A2R8Y415;O00206-2;O00206	Toll-like receptor 4	TLR4	NA	23.2651	NA	NA	NA	24.1836	NA	NA
V9GY66;A0A2R8Y620;A0A2R8Y7U2;A0A2R8Y600;A0A2R8Y455;Q86VX2-2;Q86VX2	COMM domain-containing protein 7	COMMD7	27.112	27.4456	26.8628	27.2176	27.026	27.4577	26.6054	27.465
A6NNI4;A0A2R8Y478;G8JLH6;P21926;A0A087WU13	Tetraspanin;CD9 antigen	CD9	31.2418	32.6794	31.0323	32.419	31.6009	32.6951	31.9897	32.9048
A0A2R8Y484;Q08722-2;Q08722-3;Q08722-4;Q08722	Leukocyte surface antigen CD47	CD47	30.7758	31.0859	30.5613	30.7089	30.4182	30.717	31.0619	30.7846
A0A2R8Y5E4;A0A2R8YFK2;A0A2R8Y6M6;A0A2R8Y4C2;A0A2R8YFS8;A0A2R8Y8C4;A0A2R8Y5C9;A0A2R8Y596;P56945-4;P56945-5;P56945-8;P56945;P56945-7;P56945-3;P56945-2;P56945-6	Breast cancer anti-estrogen resistance protein 1	BCAR1	NA	NA	NA	NA	NA	NA	NA	24.9078
A0A2R8Y4H2;B1AHR1;Q9UH03-2;Q9UH03;B1AHR2	Neuronal-specific septin-3	2003-09-01	26.9565	25.6885	NA	NA	26.2128	25.9424	NA	27.7029
P51532;P51532-5;A0A2R8Y7S2;Q9HBD4;A0A2R8Y4P4;P51532-2;P51532-3;P51532-4;A0A0A0MT49;A0A2R8YGG3;A0A2R8YG32;A0A2R8Y440;A0A2R8Y4C5;A0A2R8Y7F3;A0A2R8YGP5;A0A2R8Y6N0;A0A2R8YDA1;A0A2R8YF58;A0A2R8Y7Y7;A0A2R8Y526;A0A2R8YF80;A0A2R8Y6V2;A0A2R8Y523;A0A2R8Y5K3;K7EQF0;A0A2R8YFK5;K7EP28;A0A2R8Y7R0	Transcription activator BRG1	SMARCA4	29.0512	28.8772	29.8897	29.2437	29.2251	29.1403	29.7983	29.0289
A0A2R8Y4Q2;A0A2R8Y7Z4;O60602	Toll-like receptor 5	TLR5	NA	NA	NA	27.3129	NA	27.2225	NA	27.9566
A0A2R8Y4T1;A0A494C067;E9PGF5;E9PF55;Q9HBL0;A0A087WWW7;H0Y4U1;E7ERH1;E7EMG1;Q9HBL0-2;H7C3Z4;A0A3B3IRK7;C9JI43;C9J8K5	Tensin-1	TNS1	27.953	28.0186	28.7827	29.0195	29.1762	29.4946	28.5171	28.5566
A0A2R8YFL3;A0A2R8Y7R1;A0A2R8Y4U4;P15260	Interferon gamma receptor 1	IFNGR1	NA	25.5709	NA	25.8709	24.4325	26.5866	26.2731	25.9001
A0A2R8Y4W2;A0A2R8YE63;Q12929;Q12929-2	Epidermal growth factor receptor kinase substrate 8	EPS8	NA	NA	NA	25.2565	NA	NA	NA	NA
Q9UQ90;A0A2U3TZH1;A0A2R8YFW4;A0A2R8YDQ1;A0A2R8Y4Y7;A0A2R8Y726;A0A2R8Y7B8;A0A2R8Y6K2;A0A2R8Y7E2;A0A2R8Y7N2;A0A2R8YFJ7;A0A2R8Y729;A0A2R8Y6E8;A0A2R8Y632;A0A2R8YFF4;A0A2R8Y4M0;A0A2R8YG79;A0A2R8Y6Z7;Q9UQ90-2;A0A2R8Y617;A0A2R8Y4M8;A0A2R8Y4Z7;A0A2R8YGZ0;J3KRF6;A0A2R8Y4L0;A0A2R8YGV4;A0A2R8Y4L7;H3BMP1;A0A2R8YFN9;H3BTR8	Paraplegin	SPG7	24.5022	26.747	26.599	26.9254	26.3718	26.7732	26.7565	27.286
A0A2R8Y7W5;A0A2R8Y4Z0;Q14004-2;Q14004;A0A2R8YD28;A0A2R8YF61;A0A2R8Y7Y0;A0A2R8YCQ1	Cyclin-dependent kinase 13	CDK13	21.7924	21.1026	21.7976	21.9063	22.1077	21.5553	23.7102	NA
A0A2R8Y4Z8;Q9Y3X0;M0QYB4;M0QZR0;M0R2W0	Coiled-coil domain-containing protein 9	CCDC9	27.0755	26.9753	27.3699	27.2339	27.3868	27.2695	27.1926	27.2291
P35222;A0A2R8Y804;A0A2R8Y7Z0;A0A2R8YCH5;B4DGU4;A0A2R8Y5Z1;A0A2R8Y750;A0A2R8Y5C3;A0A2R8Y543;A0A2R8Y5A3;A0A2R8Y6G0;P14923;C9JTX4;C9JKY1;C9JK18;C9J826;A0A2R8Y815	Catenin beta-1;Junction plakoglobin	CTNNB1;JUP	24.115	NA	NA	25.1383	24.1309	NA	NA	NA
A0A2R8Y595;A0A2R8YFL0;P49711;P49711-2;V9GY73;Q8NI51-11;Q8NI51-6;Q8NI51-5;Q8NI51-10;Q8NI51-2;Q8NI51-8;Q8NI51;Q8NI51-3;Q8NI51-7	Transcriptional repressor CTCF	CTCF	26.2702	26.0731	28.2932	28.3002	27.8326	27.8934	28.2674	27.2137
H0YH87;A0A2R8Y7P6;A0A2R8YDM9;F8WB06;V9GY86;A0A2R8Y7E6;A0A2R8Y5A6;Q99700-2;Q99700-4;Q99700;F8VQP2;Q99700-5;F8VVY6;F8W0B5;F8VRK6;F8WB05	Ataxin-2	ATXN2	27.5908	28.0085	27.8229	27.1971	27.8611	27.9164	26.9326	27.9755
A0A2R8YEZ4;A0A2R8Y5D3;O15160-2;O15160;A0A2R8YEY5;E7EQB9;D6RDJ3;H0Y723;A0A2R8Y8D6	DNA-directed RNA polymerases I and III subunit RPAC1	POLR1C	27.3301	27.1534	27.2495	27.4128	26.8916	27.4724	26.944	27.9966
B5MC15;A0A2R8Y8D8;A0A2R8Y5E1;A0A2R8YFD4;H0Y3L9;Q13191-3;Q13191-2;Q13191;A0A2R8YDW4;C9JU85;A0A2R8Y7I2;A0A2R8Y875;C9K048;A0A2R8Y582;C9JRB3	E3 ubiquitin-protein ligase CBL-B	CBLB	NA	24.2402	NA	NA	25.0153	NA	24.5109	25.5686
P49815;X5D2U8;H3BMQ0;A0A2R8Y5F1;A0A2R8YDZ2;A0A2R8Y7X5;A0A2R8YDR3;A0A2R8Y7C8;A0A2R8YGU4;P49815-5;P49815-3;P49815-2;A0A2R8YGD6;P49815-4;P49815-7;P49815-6;A0A2R8Y6C9;A0A2R8YHA2;A0A2R8YEJ8;H3BQK4;A0A2R8Y5B2;P49815-8;A0A2R8YGE6;A0A2R8YCR8;Q5HYF7;A0A2R8Y692	Tuberin	TSC2	27.2223	27.5848	26.8407	27.8758	27.1883	27.893	26.9964	28.0216
A0A2R8Y5H9;Q8IVT5-2;Q8IVT5;A8MY87;A0A0A0MQW1;Q8IVT5-4;Q8IVT5-3;A0A2R8Y4X0	Kinase suppressor of Ras 1	KSR1	25.6923	NA	26.2443	NA	24.8652	NA	24.9621	NA
A0A2R8Y5K2;Q96LT7;A0A2R8Y5U5;Q96LT7-2	Protein C9orf72	C9orf72	26.9228	26.5188	26.2168	25.8656	26.1646	26.1168	26.2351	26.8066
A0A2R8Y5P7;P49590;A0A2R8Y6I1;A0A2R8Y3N3;P49590-2;D6RB22;D6RJE6;B4DQ67;A0A2R8Y5E8;A0A2R8Y4X6	Probable histidine--tRNA ligase, mitochondrial	HARS2	26.8618	27.2735	27.8955	27.1845	27.2458	27.1999	28.1504	26.6472
A0A2R8Y5Q7;F8W1P7;A0A2R8YD71;P49281-5;P49281-2;P49281;P49281-3;P49281-4	Natural resistance-associated macrophage protein 2	SLC11A2	24.8722	NA	24.8913	NA	NA	NA	25.5266	NA
A0A2R8Y5S3;Q92574-2;Q92574;A0A2R8YFV7;A0A2R8Y5N2;A0A2R8Y6S1;A0A2R8YGX7;A0A2R8Y5U8;A0A2R8Y5M3;A0A2R8YD74;Q86WV8;A0A2R8Y7E9;A0A2R8Y6W1;Q59IT9;A0A2R8YEH9	Hamartin	TSC1	26.9229	26.9684	25.7779	27.2292	26.6317	27.1524	25.8975	27.3614
A0A2R8Y653;Q9BZX2;Q9BZX2-2	Uridine-cytidine kinase 2	UCK2	25.5717	25.0371	NA	24.6408	25.4335	24.7179	24.798	25.4753
A0A2R8Y661;A0A2R8YGD3;Q9Y4G8;H0Y8T6;H0Y8N8;H0Y8H7	Rap guanine nucleotide exchange factor 2	RAPGEF2	NA	NA	23.5541	NA	NA	NA	22.3845	NA
A0A2R8YDF3;A0A2R8Y6L5;A0A2R8Y6I6;Q13627-4;Q13627-3;Q13627-5;Q13627-2;Q13627;A0A2R8Y443;Q9Y463-2;Q9Y463-3;A0A2R8YEY4;M0R2X3;M0R131;E7EMI5	Dual specificity tyrosine-phosphorylation-regulated kinase 1A	DYRK1A	26.4804	26.3112	26.5713	26.4343	26.6231	26.9	26.5167	26.9703
A0A2R8Y7W8;A0A2R8Y6W5;Q16626	Male-enhanced antigen 1	MEA1	NA	25.8558	24.6812	26.0725	25.4057	26.3329	25.4406	26.3476
A0A2R8Y6W8;P19447;A0A2R8Y4R8;A0A2R8Y5H0;A0A2R8YFS3;A0A2R8Y5L2	TFIIH basal transcription factor complex helicase XPB subunit	ERCC3	24.5072	24.9646	25.7348	25.0989	24.7515	25.562	24.7736	24.8422
A0A2R8Y6Y7;Q9P2R7-2;Q9P2R7;A0A2R8YDQ9;Q5T9Q5;A0A2R8Y5P6;A0A2R8Y6E6;Q5T9Q8;A0A0U1RQF8;A0A0U1RQL1;A0A0U1RRI1;A0A0U1RQU7;A0A2R8Y5P4	Succinyl-CoA ligase [ADP-forming] subunit beta, mitochondrial	SUCLA2	30.657	30.6865	31.4986	31.0783	31.138	30.9268	31.999	30.9818
Q9Y5P4-3;Q9Y5P4;Q9Y5P4-2;A0A2R8Y7Q9;A0A2R8Y5S9;A0A2R8YEK8;A0A2R8Y7C5;A0A2R8YE18;A0A2U3TZL3;A0A2R8Y5H3;A0A2R8YE59;A0A2R8YEA4;A0A2R8YFI2;A0A2R8YFA1;A0A2R8YCI0;H0Y9J1;A0A2R8YDX6;A0A2R8Y773	Collagen type IV alpha-3-binding protein	COL4A3BP	31.0352	31.6513	31.0131	31.4458	31.0664	31.6154	30.5749	31.6707
Q13136;A0A2R8Y7R9;Q13136-2;E9PJZ7;H0YEF9;H0YDW2;E9PPF6;H0YD72;O75334-7;O75334-8;A0A1B0GVT3;E9PID5;O75335-2;O75335-1;A0A3B3ITS2;H0YHJ4;H0YF15;F8VWR9;H0YIJ4	Liprin-alpha-1	PPFIA1	28.9125	29.3672	29.169	29.2053	28.9162	29.4095	29.0201	29.3974
P62263;A0A2R8Y811;E5RH77	40S ribosomal protein S14	RPS14	32.5223	32.7358	33.0723	32.9639	32.8217	32.9099	32.4228	32.5985
A0A2R8Y833;P31785;Q5FC10;D6RDW9;A0A2R8Y437;A0A2R8Y4F3;A0A2R8YE73;P31785-2	Cytokine receptor common subunit gamma	IL2RG	NA	NA	NA	NA	NA	NA	23.4907	NA
A0A2R8Y851;P62273;P62273-2;A0A2R8Y6P7;A0A087WTT6	40S ribosomal protein S29	RPS29	30.5724	31.4246	31.5948	31.1004	31.1938	31.4497	30.6446	31.3253
Q969G3;A0A2R8Y855;Q969G3-2;B4DGM3;J3QKS7;A0A2R8Y7U4;A0A2U3TZQ7;A0A2R8Y7I9;A0A2R8Y4T4;Q969G3-4;Q969G3-6;Q969G3-3;Q969G3-5;A0A2R8Y765;A0A2R8YES3;J3QR61;K7EMQ8;H7C048;J3QKX6;A0A2R8YD78;J3KT85;A0A2R8YEB8;J3QL66;A0A2R8YDQ4;A0A2R8YFC8	SWI/SNF-related matrix-associated actin-dependent regulator of chromatin subfamily E member 1	SMARCE1	29.1305	28.7831	29.4045	28.8556	29.0322	28.8326	29.4129	28.6967
P08237-3;P08237;A0A2R8Y891;P08237-2;F8VZI0;F8VP00;F8VSL1;F8VX13;F8VZQ1;F8VNX2;F8W1J8;F8VVE3;H0YHB8;F8VYK8;F8VW30;F8VTQ3;F8VSF7;F8VUB8	ATP-dependent 6-phosphofructokinase, muscle type	PFKM	29.4392	30.7231	29.061	30.3857	28.508	30.507	28.656	29.8783
H7C560;A0A2U3TZI2;A0A2R8Y8E0;P15056;A0A2R8YDP5;A0A2R8Y467;H7C5K3;A0A2R8YES9	Serine/threonine-protein kinase B-raf	BRAF	25.7058	25.6215	26.0168	25.4946	25.0597	25.3287	24.7919	25.4951
A0A2R8YCV2;Q8NCS4	Uncharacterized protein ZMYM6NB	ZMYM6NB	NA	NA	25.509	NA	25.3719	24.4802	26.5388	24.356
A0A2R8YDU7;A0A2R8YEX0;A0A2R8YD49;Q9H1P3-2;Q9H1P3;A0A2R8YG59;E7ET92;A0A2R8Y5R1;A0A2R8Y362;A0A2R8YG95;A0A2R8Y690;A0A087WTV1;A0A2R8YFT0;H0Y7X4;A0A2R8YG53	Oxysterol-binding protein-related protein 2;Oxysterol-binding protein	OSBPL2	NA	25.5009	NA	25.5733	25.5184	25.5356	25.024	25.8106
P68400;E7EU96;A0A2R8YD58;Q8NEV1;A0A2R8Y5A0;A0A2R8YFU2;A0A2R8YF43;A0A2R8YDP2;A0A2R8Y4D6;A0A2R8Y4H0;P68400-2;A0A2R8YDY7;V9GYA2;A0A2R8YEW1;V9GYW6;A0A087WY74;A0A2R8Y7T1;A0A2R8YCK2;A0A2R8YF47;V9GY80;A0A2R8YEL7;A0A2R8Y797;A0A2R8Y3W6;A0A2R8YCC9	Casein kinase II subunit alpha;Casein kinase II subunit alpha 3	CSNK2A1;CSNK2A3	30.8562	30.6756	31.1707	30.8445	31.1979	30.8923	30.9866	30.6203
H7BXF5;A0A2R8YDB8;Q9H0E3;Q9H0E3-3;C9J683;C9JTJ5;Q9H0E3-2	Histone deacetylase complex subunit SAP130	SAP130	25.0645	25.8189	25.8357	25.4099	25.3738	25.8034	26.0443	25.6923
A0A2R8YDF1;H0Y738;P17213	Bactericidal permeability-increasing protein	BPI	24.6246	25.0527	25.2198	24.99	24.1939	24.2756	25.8746	24.7036
A0A2R8YEA7			NA	24.9639	NA	26.0281	26.7959	25.1557	26.8839	NA
A0A2R8YEM2;P51946;D6RHI7;D6RG18	Cyclin-H	CCNH	24.8674	24.544	NA	24.0255	NA	24.0141	24.3661	24.116
A0A2R8YEM9;O15050;A0A2R8Y8A3;A0A2R8Y7N6;A0A096LPF5;A0A2R8Y890	TPR and ankyrin repeat-containing protein 1	TRANK1	25.9294	NA	25.5907	22.6459	27.4892	NA	26.6591	22.9836
A0A2R8YFA9;O94851-5;O94851-6;O94851-4;O94851-3;O94851;O94851-2;E9PKW5;E9PJB0;E9PRE0;E9PL42;E9PNC3;E9PKI3;Q6ZW33;E9PP85;J3KSK6	Protein-methionine sulfoxide oxidase MICAL2	MICAL2	27.3046	25.9522	28.2242	26.374	27.9044	26.4616	28.0891	25.7836
A0A2R8YGH5;P61966;H7C1E4;P61966-2;B8ZZZ1;Q96PC3-3;Q96PC3-4;Q96PC3;Q96PC3-2	AP-1 complex subunit sigma-1A	AP1S1	28.3944	27.5373	28.5293	28.4111	28.5599	27.6338	28.4847	27.7224
E9PNW4;A0A2U3TZL5;P13987;P13987-2;H0YET2	CD59 glycoprotein	CD59	31.9334	32.6862	31.1817	32.1729	31.5666	32.812	32.0657	32.7472
A0A2U3TZR0;Q9UBP0-3;Q9UBP0;A0A2R8YGN6;A0A2R8YCL5;A0A2R8Y4I8;Q9UBP0-4;Q9UBP0-2;A0A2R8YFW8;A0A2R8Y481;A0A2R8Y5N9;A0A2R8YFC9;A0A2R8Y7K2;A0A2R8Y7W6;A0A2R8YEA0;A0A2R8Y5I6	Spastin	SPAST	26.9004	27.4221	28.4556	27.1784	27.4705	26.5921	26.5442	26.9532
Q3V6T2;A0A2U3TZV9;Q3V6T2-2;A0A2R8YG73;A0A2R8Y4X4;Q3V6T2-5;Q3V6T2-4;Q3V6T2-3;A0A2R8Y4W8;A0A2R8Y7B1;A0A2R8YGU1;A0A2R8YG52;A0A087WXD9;A0A2R8Y820;A0A2R8Y885;A0A2R8YCU9;H7C2C6;A0A2R8YDS8;A0A2R8Y7D4;A0A2R8Y6B2;H0Y470;A0A2R8Y7D9;H0Y7U8;A0A2R8Y5D7;A0A2R8YD81;A0A2R8Y802;A0A2R8Y846;A0A2R8YD99;A0A2R8Y7L3;A0A2R8YCW0;H0Y7K3;A0A2R8YFV1;A0A2R8YFK8;A0A2R8Y5R4;A0A2R8Y4Z5	Girdin	CCDC88A	31.6905	31.8546	31.7307	31.7492	31.8057	31.6471	31.4407	31.6508
Q8IY17;Q8IY17-3;A0A384DVU0;Q8IY17-2;Q8IY17-5;M0R2C2;M0QYT1;M0QXH7;Q6ZV29;Q6ZV29-3;Q6ZV29-5;Q6ZV29-4;M0R2K2;M0R2H4;M0QZK5;A0A2R8Y7E1;M0QYF5;Q6ZV29-2	Neuropathy target esterase	PNPLA6	30.6163	30.1528	31.522	30.5981	31.4282	29.9644	32.0427	30.4633
A0A3B3IPE9;Q6ZSZ5-2;Q6ZSZ5-1;Q6ZSZ5-6;Q6ZSZ5-5;Q6ZSZ5;A0A087WZG4;M0QZS0	Rho guanine nucleotide exchange factor 18	ARHGEF18	27.8027	27.6826	27.2083	27.8033	27.8103	28.126	27.3537	28.4231
A0A3B3IRI2;P17812;B4E1E0;A0A3B3IRQ8;A0A3B3ITF6;P17812-2;A0A3B3ITB8;A0A3B3ISY3;A0A3B3ITH9	CTP synthase 1;CTP synthase	CTPS1	28.9453	28.9606	28.8945	28.7999	28.9121	28.8617	28.1204	29.0744
A0A3B3IRK5;Q9H2D1	Mitochondrial folate transporter/carrier	SLC25A32	NA	24.359	NA	23.9955	24.4847	NA	24.8702	NA
A0A3B3IRL2;O75629	Protein CREG1	CREG1	31.8648	31.3339	31.3642	30.4996	31.8351	31.461	31.8859	31.2492
A0A3B3IRQ9;H0YCK3;P55265-3;P55265-2;A0A3B3ISX1;A0A3B3ITG9;A0A3B3ISU1	Double-stranded RNA-specific adenosine deaminase	ADAR	25.7669	NA	26.5595	25.2571	25.5707	24.731	25.6185	25.1433
F5H345;A0A3B3IRR1;A0A3F2YNY7;P08397-4;P08397-3;P08397-2;P08397;A0A3B3IU56;F5GY90;A0A1W2PNU5;A0A3B3IU34;F5H0P4;F5H226;A0A0G2JQQ7;F5H4W5;F5H4X2	Porphobilinogen deaminase	HMBS	28.4385	28.058	28.4745	27.7634	27.8861	27.6032	27.303	27.7342
A0A3B3IRS3;Q8N8V2	Guanylate-binding protein 7	GBP7	NA	NA	26.9035	NA	27.7511	NA	NA	NA
A0A3B3IRT8;P43307;C9J3L8;C9J5W0;E9PAL7;C9IZQ1;P43307-2;C9JBX5;C9JY01	Translocon-associated protein subunit alpha	SSR1	30.7868	30.7595	30.912	30.6073	31.0681	31.0716	31.9726	30.8125
A0A3B3IRW9;Q6P4E1-2;Q6P4E1-5;Q6P4E1;H0YMR0;H0YM51;Q6P4E1-3;H0YKJ7	Protein CASC4	CASC4	25.4493	25.7549	25.9765	25.6471	26.0091	25.8094	25.9527	25.4716
A0A3B3ISA7;O75689;O75689-2;H0Y7Q1;O75689-3;H7C324;A0A087WTN6;H7C4B3;H7BZT6;H7C264;C9JN36	Arf-GAP with dual PH domain-containing protein 1	ADAP1	28.9528	28.6996	28.8925	29.029	29.1392	29.4824	28.8115	29.2568
A0A3B3ISG5;P14735;P14735-2;Q5T5N3	Insulin-degrading enzyme	IDE	30.7972	30.7307	31.0105	30.6267	30.9209	30.5936	30.5389	30.8117
A0A3B3ISM3;Q96PX1-2;Q96PX1;B4DR12;K7EIM7;K7EPJ5;O60291-4;O60291;O60291-3;O60291-2	RING finger protein 157;E3 ubiquitin-protein ligase MGRN1	RNF157;MGRN1	23.641	NA	NA	NA	NA	NA	NA	24.1591
A0A3B3ISP1;Q92625;A0A3B3ITU5;Q92625-2	Ankyrin repeat and SAM domain-containing protein 1A	ANKS1A	26.2624	26.4344	26.7676	26.6002	26.1374	26.7339	25.9896	26.5732
A0A3B3ITU4;F5H2D0;A0A3B3ISR2;B4DPQ0;P00736	Complement C1r subcomponent;Complement C1r subcomponent heavy chain;Complement C1r subcomponent light chain	C1R	NA	NA	NA	NA	NA	NA	NA	NA
A0A3B3ISV4			25.6959	25.5933	27.4456	26.1241	27.3741	25.7965	27.9648	26.1681
H3BSW0;A0A3B3ISV5;Q8N9N7	Leucine-rich repeat-containing protein 57	LRRC57	27.7249	28.0754	28.1068	27.5955	27.2289	27.7612	26.6092	27.9421
A0A3B3IT31;Q9NUN5-3;Q9NUN5;A0A494C126;A0A3B3IRS7;A0A3B3IU68;A0A3F2YP66;A0A3B3ITP2;Q9NUN5-4;Q9NUN5-2	Probable lysosomal cobalamin transporter	LMBRD1	NA	27.4774	25.9447	NA	NA	28.0099	27.1708	26.6943
A0A3B3IT47;Q9Y2I8;Q9Y2I8-2;E7EQ49;A0A087WTQ2;Q9Y2I8-3;C9JGR9	WD repeat-containing protein 37	WDR37	29.148	29.5697	29.3664	29.6321	29.4321	29.95	29.3186	29.9866
H0YNU5;A0A3B3IT82;P54132	Bloom syndrome protein	BLM	27.7779	28.2579	28.8794	27.8731	27.4748	27.5343	27.3277	NA
A0A3B3ITP6;A0A3B3IU45;A0A3B3IT92;P33991;E5RG31;A0A3B3IS57;A0A3B3IRR8	DNA replication licensing factor MCM4	MCM4	23.4761	NA	28.1471	22.9102	24.9389	NA	24.6658	22.8125
A0A3B3ITH3;Q9P2X3;Q9P2X3-2;J3QQU0;J3KT25;J3QRS6	Protein IMPACT	IMPACT	27.6007	27.852	26.941	27.5178	27.3408	27.938	26.8191	27.8059
A0A3B3ITJ4			NA	NA	NA	NA	NA	NA	NA	NA
A0A3B3ITP4;Q495G5;Q8IVH4;D6RIS5;A0A3B3IRG3	Methylmalonic aciduria type A protein, mitochondrial	MMAA	28.5196	27.9641	28.7518	27.418	28.5393	27.6129	29.1316	26.3613
O95363;A0A3B3ITR6;Q5JRF7	Phenylalanine--tRNA ligase, mitochondrial	FARS2	23.3224	23.8326	23.6163	24.1096	23.5173	23.8677	24.0267	23.7727
A0A3B3ITT1			29.5408	29.4491	29.4222	29.6419	29.8937	29.7447	30.3363	29.3769
A0A3B3ITT5;P47914;F8WF43;C9IYI4	60S ribosomal protein L29	RPL29	31.8711	31.8648	32.5192	32.4201	32.2253	32.3823	32.0796	32.5723
Q14643;Q14643-8;A0A3B3ITU8;A0A3B3IU04;Q14643-4;Q14643-3;A0A3F2YNW8;Q14643-7;Q14643-5;Q14643-6;Q14643-2;A0A3B3ITQ1;A0A3B3IU05;A0A3B3IU13;A0A3B3IRP0;B7ZMI3;A0A3B3ITM6;A0A3B3IRT5;A0A3B3ITM1;A0A3B3ITQ4;A0A3B3IRZ9;A0A3B3IS59;A0A3B3IS70;A0A3B3ISE3;A0A3B3ISR4	Inositol 1,4,5-trisphosphate receptor type 1	ITPR1	29.3017	29.1121	30.8285	29.7769	30.2443	29.8763	30.8121	29.5994
A0A3B3ITZ9;Q9Y2W1	Thyroid hormone receptor-associated protein 3	THRAP3	31.6082	31.2827	32.19	31.4078	31.5425	31.3047	32.3546	31.3242
F8W717;A0A3B3IU69;O00423;O00423-3	Echinoderm microtubule-associated protein-like 1	EML1	NA	25.7428	NA	25.9908	26.7872	25.4247	NA	NA
A0A3B3IUA2;B1AHD1;P55769;A0A3B3IRU2;A0A3B3ISH1;A0A3B3ISK4	NHP2-like protein 1;NHP2-like protein 1, N-terminally processed	NHP2L1	31.9368	31.8873	31.9897	32.0585	31.6156	31.9202	31.9373	31.8209
Q13144;A0A3B3IUB1;A0A3B3ITG6;A0A3B3ISX3;A0A3B3ISM8;A0A3B3IUF2;A0A3B3ITQ2;A0A3B3ISV1;A0A3B3IS56;A0A3B3IRP4;A0A3B3ISS1;A0A3B3ISI2;A0A3B3IST9;A0A3B3ITK8;C9JRD9;A0A3B3IT53;H7C2X0	Translation initiation factor eIF-2B subunit epsilon	EIF2B5	29.4568	29.7059	29.2576	29.4712	29.4473	29.5795	28.9618	29.7584
A0A3B3IUB5;Q8TCT9-5;Q8TCT9;A0A0S2Z6F0;A0A075B6F6;A0A3B3IT72;A0A0C4DGU3	Minor histocompatibility antigen H13	HM13	31.2347	31.2797	31.6101	31.6462	31.9051	31.4694	32.9658	30.9739
A0A3B3IUB9			24.8564	25.2536	NA	NA	NA	25.0002	24.1391	24.9079
A0A3B3IUD2;Q9BUK6-7;Q9BUK6-3;Q9BUK6-2;Q9BUK6;Q9BUK6-5;Q9BUK6-4	Protein misato homolog 1	MSTO1	26.0916	26.2247	25.5551	25.9356	25.8095	26.1086	24.9074	26.7131
A0A3B3IUD7;Q14690	Protein RRP5 homolog	PDCD11	24.6511	28.1577	27.4137	28.7599	27.4172	28.2694	28.4116	28.3642
A0A3F2YNY6;O75400-2;O75400;O75400-3;F5H578;H0YG38;H7C2N3;F8VU11;Q6NWY9-2;Q6NWY9-3;Q6NWY9	Pre-mRNA-processing factor 40 homolog A	PRPF40A	30.047	29.8232	30.1137	30.2145	29.9923	29.8035	30.5255	30.2744
D6RIS8;D6RAY3;A0A3P9MRF3;H0Y9Q0;D6RF21;D6RGC7;H0Y963;D6RAZ2;H0Y8S9;Q9UBK8;Q9UBK8-1	Methionine synthase reductase	MTRR	NA	NA	NA	NA	23.8081	NA	24.1003	24.0561
A0A494BZT8;Q9Y6A5;H0Y8F2;A0A494C117;E7EMT0	Transforming acidic coiled-coil-containing protein 3	TACC3	25.7023	27.1784	NA	26.5576	26.1179	26.1984	25.6382	26.7641
J3KSW8;A0A494BZV2;Q6WCQ1-3;Q6WCQ1;Q6WCQ1-2;H7C3G6;H0Y7E2;H0Y2S9	Myosin phosphatase Rho-interacting protein	MPRIP	NA	NA	NA	NA	NA	NA	NA	NA
A0A494BZZ8;Q96K49-2;Q96K49;H7C1G1;H7C0B3;A0A3B3IU29	Transmembrane protein 87B	TMEM87B	28.2999	28.3296	27.0381	28.1912	28.1241	28.8056	28.0031	28.1241
H0Y993;A0A494C028;P35659;B4DFG0;P35659-2;H0Y8X0;A0A494C198;D6RDA2;D6R9L5	Protein DEK	DEK	31.2718	30.6638	31.9437	30.6025	31.3194	30.8746	30.6443	30.5085
A0A494C039;Q9Y4L1;A0A087X054;E9PJ21;A0A087WWI4;K7EQK2;Q9Y4L1-2;J3KTF1;J3QL06;Q9BST8;J3QQH7;J3QLE9;A0A087WW13;A0A087X214	Hypoxia up-regulated protein 1	HYOU1	33.8261	33.7224	33.9251	33.7699	33.5918	33.5318	34.5185	33.6251
A0A494C050;Q8N5F7;Q5M9Q1	NF-kappa-B-activating protein;NKAP-like protein	NKAP;NKAPL	24.0085	24.3017	24.3505	23.6599	25.2165	24.1292	23.9968	23.9888
A0A494C068;E9PGP6;A0A494C123;A0A494C1K7;Q9UGJ0-2;Q9UGJ0-3;Q9UGJ0	5-AMP-activated protein kinase subunit gamma-2	PRKAG2	NA	NA	24.5522	24.1443	25.2867	24.1486	24.849	NA
A0A494C0Z6;H0Y6K5;A0A494C070;H0Y7L6;Q02447-4;Q02447-3;Q02447-5;Q02447-6;Q02447-2;Q02447;A0A494C1G8	Transcription factor Sp3	SP3	23.6731	24.7471	25.3174	24.5714	24.7843	25.3406	25.0324	24.1025
A0A494C0B4;P54725-2;P54725-3;P54725;K7ENJ0;K7ELW1;K7ELU6;K7EQ16	UV excision repair protein RAD23 homolog A	RAD23A	30.1509	30.6413	29.9971	30.6467	30.0547	30.5353	29.5689	30.7296
Q13642;Q13642-4;Q13642-5;Q13642-1;A0A494C0D6;Q5JXI8;Q5JXI3;Q5JXH7;Q5JXH8;Q5JXH9;A0A0D9SFB0;A0A0D9SFZ9;A0A0D9SFI6;Q5JXI0;A0A0D9SGB2;A0A0D9SG53;A0A0D9SGD1;A0A494C0J3	Four and a half LIM domains protein 1	FHL1	25.9631	24.9964	26.5859	NA	26.4223	NA	25.4588	25.932
H7C062;A0A494C0F5;Q9Y279-2;Q9Y279;Q9Y279-3	V-set and immunoglobulin domain-containing protein 4	VSIG4	NA	25.6557	25.4747	27.964	24.2823	25.6193	NA	NA
A0A494C0J7;Q08188	Protein-glutamine gamma-glutamyltransferase E;Protein-glutamine gamma-glutamyltransferase E 50 kDa catalytic chain;Protein-glutamine gamma-glutamyltransferase E 27 kDa non-catalytic chain	TGM3	NA	NA	24.0397	NA	NA	NA	NA	NA
O95453;O95453-3;A0A494C0K5;O95453-2;A0A494C0W0;A0A494C1N1;A0A494C1K5;A0A494C0Q2;A0A494C156;A0A494C1G3;A0A494C0P9;A0A494BZW7;A0A494C0Q6;A0A494BZU6;H3BRK1;O95453-4;A0A494C002;F5H1Z4	Poly(A)-specific ribonuclease PARN	PARN	28.8736	28.4161	28.8327	28.8469	28.5464	28.6822	28.849	28.0765
A0A494C0R8;K7EIG1;I3L2B0;I3L318;I3L4B5		CLUH	28.4742	29.3757	27.6317	29.8676	29.2337	29.3752	28.5735	29.7497
A0A494C0S1;Q92963;Q92963-3;V9GYC3;Q92963-2;V9GY29;A0A494C0U3	GTP-binding protein Rit1	RIT1	25.4371	25.9718	27.3083	25.3222	25.9185	25.9612	25.1393	25.622
A0A494C0X7;P05107;D3DSM0;J3KNI6;E7EVZ9;E5RK25;E5RIG7;E5RHE6;E5RK54;E5RHT0;E5RFI0;E5RIE4;A8MVG7	Integrin beta-2;Integrin beta	ITGB2	35.0477	35.7561	34.8602	35.8098	34.609	35.1959	35.7532	35.3364
A0A494C0Y9			NA	NA	NA	NA	NA	NA	22.2843	NA
A0A494C0Z5;Q9H082	Ras-related protein Rab-33B	RAB33B	26.0295	26.9144	26.3745	26.5485	25.8715	26.7883	26.4442	26.6017
H7C593;A0A494C105;Q9H3U5-2;Q9H3U5-3;Q9H3U5;H7C5U3;Q9H3U5-5;Q9H3U5-6	Major facilitator superfamily domain-containing protein 1	MFSD1	25.1108	28.6486	25.4734	25.9893	26.3143	29.4375	27.0014	26.7362
A0A494C108;Q8N9T8;H0YFD2;F8WFC1	Protein KRI1 homolog	KRI1	25.1217	25.1749	26.4671	25.6234	25.116	25.1791	26.2958	25.9663
A0A494C143;Q14689-6;Q14689;Q14689-3;Q14689-2;Q14689-4;Q14689-5	Disco-interacting protein 2 homolog A	DIP2A	NA	23.8406	NA	24.091	NA	NA	NA	24.063
P50336;A0A494C146;A0A494C0D4;A0A494C0M9;A0A1W2PRF9;D3DVG2;F5GZT7;A0A1W2PPA5;A0A1W2PNH4;F5H1I5;A0A494C0L4;A0A494C134;H0YFP3;A0A494C1M8;F5H825;H0YFE1;A0A1W2PQM0	Protoporphyrinogen oxidase	PPOX	27.2364	27.037	26.6108	26.7677	26.1082	27.0735	27.4288	27.0078
A0A494C164;P52630;A0A494C1L3;B4DHE0;G3V319	Signal transducer and activator of transcription 2	STAT2	32.3115	30.7929	31.7186	30.7515	32.4483	30.6736	32.0779	30.8121
A0A494C169;Q9NVE7;E9PHT6;H0YA26;H0Y9E4;H0YA31;D6RJF3	Pantothenate kinase 4	PANK4	29.6191	29.2588	29.4709	29.306	29.6114	29.4864	28.9665	29.4372
A0A494C1F2;P35658-2;P35658-4;P35658;P35658-3;P35658-5;A0A0A0MSW3;A0A494BZU9;H0YF36;H0Y837;B7ZAV2;A0A494C0J0;E9PKD2;H0YDS4;A0A494C104;A0A494C0Y1	Nuclear pore complex protein Nup214	NUP214	28.2601	28.4201	28.5895	28.3939	28.4198	28.3351	28.8852	28.623
Q86WJ1;Q86WJ1-2;A0A494C1F7;A0A494C1P7;Q86WJ1-4;Q86WJ1-3;A0A0A0MSH9;A0A0A0MRH8;A0A494C0J6;A0A087WTM4;Q86WJ1-5;A0A494C0F0;A0A494C1S1;A0A494C179;A0A087WWW4;A0A494C1H0;A0A494C0M4;A0A494C1I3;A0A494C0B8;A0A494C0Q0;A0A494C111	Chromodomain-helicase-DNA-binding protein 1-like	CHD1L	24.9668	25.8704	NA	26.0188	25.3574	25.6136	24.5528	25.2275
C9J8U1;F8WAN1;A0A494C1J1;Q69YQ0-2;Q69YQ0;C9JLY8	Cytospin-A	SPECC1L;SPECC1L-ADORA2A	24.2883	NA	NA	23.6134	23.7848	23.6206	24.4321	23.5982
A0A494C1K3;P78347-2;P78347-4;P78347-3;P78347;A0A494C0Q7;P78347-5;C9J6M0;A0A087WW90;A0A0D9SF80;A0A494C0I1;A0A494C1N8;Q86UP8-3;Q86UP8;Q6EKJ0	General transcription factor II-I	GTF2I	29.987	30.0135	30.0579	30.1583	30.3556	29.983	29.934	29.9205
A0A494C1L5;P50851-2;P50851;A0A494BZW2;E9PEM5;H0YAC6;A0A494C0R9;A0A3B3IS13;H0Y9N9;H0YA17;A0A3B3ISK3	Lipopolysaccharide-responsive and beige-like anchor protein	LRBA	25.5934	28.0533	26.4661	27.7409	27.3471	27.3991	26.3913	28.367
A0A494C1M4;Q3SY69;Q3SY69-3;Q3SY69-2;H0YHN9;C9IZ36;O75891-4	Mitochondrial 10-formyltetrahydrofolate dehydrogenase	ALDH1L2	NA	26.9727	28.7922	25.8019	25.7858	27.562	27.2712	26.0744
A0A494C1N0;P26885	Peptidyl-prolyl cis-trans isomerase FKBP2	FKBP2	31.0491	31.5096	30.6715	31.5279	31.328	31.6797	31.9391	31.911
A0A494C1V1;Q6ZNJ1-3;Q6ZNJ1;Q6ZNJ1-2;H0Y764;H7C3Y7;H7C408;H7C354	Neurobeachin-like protein 2	NBEAL2	28.8352	28.8459	29.1054	29.1442	28.8425	28.6818	28.3159	28.9061
A0A499FI31;Q15020-4;Q15020;F8VV04;Q15020-2;A0A494C0L2;F8W667;H0YHU8;F8VVK9;F8VZM2;Q15020-3	Squamous cell carcinoma antigen recognized by T-cells 3	SART3	29.7486	29.8936	30.3105	29.7102	29.774	29.9004	29.476	29.9813
A0A499FI48;C9JMN9			26.4229	26.8119	28.324	27.1498	26.7641	26.818	27.6133	26.4747
A0A499FJN1;A0A499FIS5;Q9BUB5-2;Q9BUB5;A0A499FJS1;Q9BUB5-3;Q7Z319;E9PIA0;E9PN34;E9PSE0;E9PLE7;E9PMM8	MAP kinase-interacting serine/threonine-protein kinase 1	MKNK1;DKFZp686E14208	27.4062	28.6446	27.7478	28.4313	27.8683	28.2096	27.8617	28.4795
A0A499FIX8;H7BXI1;A0FGR8-2;A0A087WXU3;A0FGR8;A0FGR8-6;A0FGR8-5	Extended synaptotagmin-2	ESYT2	30.136	30.0296	30.3929	30.2448	30.5999	30.4976	31.0042	30.0828
C9JZL8;A0A499FIY8;C9J5M0;C9JC07;Q96S97;A0A494C017;C9JJV6	Myeloid-associated differentiation marker	MYADM	28.7938	28.9029	28.7933	28.5106	29.2852	28.9484	29.7224	28.2205
A0A499FIZ0;Q9H7D7;H0Y9R3;C9JCS7;H0Y917;Q9H7D7-3;Q9H7D7-4	WD repeat-containing protein 26	WDR26	28.6319	29.0435	28.798	29.0192	29.0298	28.8189	28.7098	28.9338
A0A499FJI4;O75592-2;O75592;H7C3U4;A0A0C4DGY7	E3 ubiquitin-protein ligase MYCBP2	MYCBP2	27.308	29.2014	29.1204	29.182	29.2721	29.75	28.8506	29.2218
P01137;A0A499FJK2;M0R2S0	Transforming growth factor beta-1;Latency-associated peptide	TGFB1	27.5911	27.6006	30.2143	28.5038	27.216	25.9887	28.393	27.2997
A0A4V7I447;Q0VD83;Q0VD83-3;Q0VD83-2	Apolipoprotein B receptor	APOBR	32.461	32.627	32.7797	32.7265	32.935	32.7374	33.3854	32.6209
A0AV96;D6R9D6;A0AV96-2;B7Z8Z7;D6RBS9;D6REZ6;D6R9M7;D6RA49;D6RFL5;D6RBP6;Q8TBY0-2;D6RCT1;Q8TBY0;Q8TBY0-3;Q5T0W7;D6RF41;Q9NQ94-5;Q9NQ94-6;F8W9F8;Q9NQ94-3;Q9NQ94-2;Q9NQ94;Q9NQ94-4	RNA-binding protein 47	RBM47	29.2418	30.2281	29.994	30.347	29.5881	30.3949	29.4909	30.2133
A0AVT1;A0AVT1-2;H0Y8S8;A0AVT1-3;A0AVT1-4;H0Y9U5	Ubiquitin-like modifier-activating enzyme 6	UBA6	32.378	32.0727	32.2478	31.957	32.0588	31.9563	31.6943	32.2386
A0JNW5;A0A0C4DGH6;A0JNW5-2;H0YHT7;F8W1I2;F8VW65;F8W665	UHRF1-binding protein 1-like	UHRF1BP1L	26.0342	26.4252	24.8787	26.8477	25.9658	26.46	25.9355	26.8615
A0MZ66;A0MZ66-6;A0MZ66-3;A0MZ66-5;A0MZ66-4;A0MZ66-8;A0MZ66-2;A0MZ66-7	Shootin-1	KIAA1598	32.5965	32.5187	32.2898	32.4098	32.4196	32.6986	31.6184	31.825
A1A4S6;H0YDU1;A6NI28	Rho GTPase-activating protein 10	ARHGAP10	28.7152	29.2818	28.3839	29.3105	29.1666	28.8532	28.8362	29.6969
A1L0T0;M0R026;E9PJS0;M0R1B5;M0QZX5;E9PL44;E9PNL1	Acetolactate synthase-like protein	ILVBL	30.253	30.4629	30.5137	30.4989	30.6101	30.5912	31.5687	30.3993
A1L188	Uncharacterized protein C17orf89	C17orf89	NA	NA	25.12	NA	NA	NA	24.6889	NA
A1L390-3;A1L390;G3V311;A1L390-2;G3V3I3;G3V278;A0A0U1RR71	Pleckstrin homology domain-containing family G member 3	PLEKHG3	25.0483	NA	26.17	NA	25.498	NA	26.2402	NA
D6RE10;D6RBR5;D6RBM2;A1L3X0	Elongation of very long chain fatty acids protein;Elongation of very long chain fatty acids protein 7	ELOVL7	27.9539	23.6321	26.9286	NA	28.0253	24.4306	28.4979	23.6586
A1X283;G3V144;A0A1B0GUF2;H0Y507;Q5TCZ1-3;Q5TCZ1;Q5TCZ1-2	SH3 and PX domain-containing protein 2B	SH3PXD2B	30.1849	30.641	30.6346	30.1703	30.9155	31.022	29.6938	30.7064
A2A274;Q99798	Aconitate hydratase, mitochondrial	ACO2	33.794	33.9386	34.5901	33.8101	34.073	33.7321	34.5544	33.4374
A2A283;F8WCE4;B5MCD7;O43759-2;O43759	Synaptogyrin-1	SYNGR1	26.766	24.6343	26.6842	26.8651	26.0487	25.7321	27.5673	24.7976
A2A288;A2A288-3;A2A288-4;B7ZBA4	Probable ribonuclease ZC3H12D	ZC3H12D	NA	26.5575	NA	25.5177	NA	26.226	25.6242	26.0377
A2A2F0;Q86X10-2;Q86X10-3;Q86X10;Q86X10-4;A0A0J9YW54	Ral GTPase-activating protein subunit beta	RALGAPB	NA	27.1517	26.3581	27.2355	26.9736	27.0647	27.0936	26.5544
A2A2G4;Q9Y672;A0A3B3IS62;A0A3B3ITD6;A0A3B3ITI5;S4R350	Dolichyl pyrophosphate Man9GlcNAc2 alpha-1,3-glucosyltransferase	ALG6	25.1322	26.3737	NA	26.6216	26.4272	26.2363	NA	24.954
A2A2Q9;Q9Y312	Protein AAR2 homolog	AAR2	26.5377	26.6175	25.4748	26.8107	26.9844	26.7715	26.4794	27.3616
P04156;A2A2V1;X6RKS3	Major prion protein	PRNP	26.4285	27.4239	23.0184	28.307	25.6475	28.6164	26.6046	27.9109
A2AAZ0;Q5Y7D6;Q5SU54;E9PIB1;A2AAY8		HLA-DQB1	NA	NA	NA	NA	26.5602	26.2582	NA	NA
A2ACR1;P28065-2;P28065;A0A0G2JJA7;A2ACR0;A0A0G2JJQ0;A0A0G2JJ13;A0A0G2JHI2	Proteasome subunit beta type;Proteasome subunit beta type-9	PSMB9	31.2994	30.2861	31.4985	30.7101	30.8385	30.1793	30.3891	30.1483
A2AEA2;P10321;A0A140T9E1;A0A1W2PRU9	HLA class I histocompatibility antigen, Cw-7 alpha chain	HLA-C	29.3719	28.5641	31.6296	29.6383	31.0999	29.6036	30.5463	28.8651
A2IDC6;Q13084;A2IDC7;Q4TT37	39S ribosomal protein L28, mitochondrial	MRPL28	27.0829	27.6065	27.8457	27.8888	27.4417	27.7948	28.111	27.3354
A2RRP1;A2RRP1-2;H0Y5G7;H7C007;H7BZR3;H7BZU5;C9JCM7;H7C1U4;H7C1Y9	Neuroblastoma-amplified sequence	NBAS	28.5996	28.7391	29.1947	28.8204	28.4876	28.5974	29.0056	28.7301
H0YAY3;E9PF32;A2RUS2-2;A2RUS2;H0YBH5;B3KRG7;E5RHH2;E5RI43	DENN domain-containing protein 3	DENND3	26.7174	24.8045	27.844	25.4911	26.0678	23.9425	26.331	24.0109
A3KMH1;A3KMH1-3;A3KMH1-2	von Willebrand factor A domain-containing protein 8	VWA8	28.559	27.1152	30.5202	28.0559	30.289	26.1775	31.0574	25.0145
K7ES28;Q9Y2G9-3;Q9Y2G9;A3KN83-3;A3KN83-2;A3KN83;A3KN83-4	Protein strawberry notch homolog 2;Protein strawberry notch homolog 1	SBNO2;SBNO1	25.5171	24.5318	24.9026	25.0422	24.926	24.6103	24.066	24.7829
A4D1B5;A4D1B5-3;A4D1B5-2;H7C0Q7;A4D1B5-4;B7ZL33	Gamma-secretase-activating protein;Gamma-secretase-activating protein 16 kDa C-terminal form	GSAP	NA	26.262	26.3536	26.1289	26.0119	26.6414	25.8213	25.6565
A4D1P6;C9J1X0;A4D1P6-2;A4D1P6-3	WD repeat-containing protein 91	WDR91	29.6232	31.0776	29.6886	30.7877	29.9935	31.211	29.9228	30.888
C9J7X6;A4D1U4	Protein LCHN	KIAA1147;LCHN	NA	22.992	22.9419	23.2873	23.7106	23.9059	NA	NA
F5H4Q5;A5D8V6	Vacuolar protein sorting-associated protein 37C	VPS37C	NA	NA	NA	24.38	24.748	NA	24.1113	25.0678
A5PLL7-2;A5PLL7;Q5TGE2;F8W924	Transmembrane protein 189	TMEM189	24.2539	NA	25.2944	24.7649	25.7142	25.0009	26.0427	23.752
A5PLN9-2;A5PLN9-4;A5PLN9;A5PLN9-5;A5PLN9-7;D6RB83	Trafficking protein particle complex subunit 13	TRAPPC13	27.6913	27.9214	27.9136	27.9562	27.7803	27.6007	27.864	28.009
A5YKK6;A5YKK6-2;A5YKK6-3;A5YKK6-4;H3BMZ2;H3BVC9;H3BNB1;H3BT18;H3BTH2;H3BU44;H3BR89;H3BMH0;H3BPF1	CCR4-NOT transcription complex subunit 1	CNOT1	30.4432	30.6177	30.5455	30.5443	30.3336	30.5512	30.0356	30.5612
A6NC48;Q10588;Q10588-2;H0Y984;H0Y8G4;H0Y9Q9	ADP-ribosyl cyclase/cyclic ADP-ribose hydrolase 2	BST1	30.7087	30.167	29.4919	29.7121	29.4244	30.1873	30.0645	30.1341
A6NC98;A6NC98-4;H7BY33;A6NC98-5;A6NC98-2;A6NC98-3;A6NC98-6	Coiled-coil domain-containing protein 88B	CCDC88B	26.4684	23.8077	27.2593	24.0341	29.2803	23.036	24.5378	22.8438
H3BTL1;Q9GZQ8;A6NCE7;Q9H492;Q9H492-2	Microtubule-associated proteins 1A/1B light chain 3B;Microtubule-associated proteins 1A/1B light chain 3 beta 2;Microtubule-associated proteins 1A/1B light chain 3A	MAP1LC3B;MAP1LC3B2;MAP1LC3A	27.0362	27.7462	NA	27.8612	27.6812	28.5867	26.9383	28.3886
A6ND22;Q9Y3D3-2;Q9Y3D3	28S ribosomal protein S16, mitochondrial	MRPS16	26.8099	27.0722	27.9775	26.8178	26.9901	26.6024	27.5993	27.0914
A6NDG6;H3BV17	Phosphoglycolate phosphatase	PGP	30.028	30.1622	29.7599	30.1182	29.8431	29.84	29.1754	30.0445
A6NDU8;A0A0C4DGW6	UPF0600 protein C5orf51	C5orf51	28.2022	28.0872	28.6563	27.7791	27.5873	28.2001	27.5177	27.9641
A6NEM2;P51610-4;P51610-2;P51610;P51610-3;H7C1C4;Q9Y5Z7	Host cell factor 1;HCF N-terminal chain 1;HCF N-terminal chain 2;HCF N-terminal chain 3;HCF N-terminal chain 4;HCF N-terminal chain 5;HCF N-terminal chain 6;HCF C-terminal chain 1;HCF C-terminal chain 2;HCF C-terminal chain 3;HCF C-terminal chain 4;HCF C-terminal chain 5;HCF C-terminal chain 6	HCFC1	30.5288	30.3537	30.7066	30.4098	30.6669	30.3691	30.6657	30.5237
H7BXY6;A6NEP9;Q8NG11-3;Q8NG11-2;Q8NG11	Tetraspanin;Tetraspanin-14	TSPAN14	25.8071	26.7037	27.4221	27.0302	26.3218	26.9179	26.9854	26.9212
K7EIJ0;K7ENL2;A6NG10;K7EMC9;Q969T9-2;Q969T9;K7EIN1;K7ESN4	WW domain-binding protein 2	WBP2	30.2433	30.3433	30.2559	30.3583	30.0264	30.3531	29.8072	30.8243
A6NGJ0;P51808;F2Z328	Dynein light chain Tctex-type 3	DYNLT3	26.7881	27.3634	27.7942	27.5075	27.4658	27.8433	26.7385	27.2868
A6NGQ3;Q5VST9-3;Q5VST9;Q5VST9-2;Q5VST9-6;Q5VST9-5;A0A1B0GTS2	Obscurin	OBSCN	25.6566	25.9334	25.9485	26.0611	26.1085	25.8868	26.5965	26.2512
A6NGW1;O95070;E9PIZ0;C9JST7;E9PS11	Protein YIF1A	YIF1A	25.5201	25.2498	26.0147	25.6648	26.3186	26.1805	26.3943	25.9168
A6NHA5;Q8WXI8	C-type lectin domain family 4 member D	CLEC4D	NA	NA	23.6577	NA	NA	NA	NA	NA
A6NHN7;A6NHB5;Q14202-2;Q14202	Zinc finger MYM-type protein 3	ZMYM3	NA	23.3669	23.237	23.3116	22.9037	23.3611	22.0208	22.9367
A6NHG8;Q13114;Q13114-2;H0YL25;H0YMI8;H0YL26	TNF receptor-associated factor 3	TRAF3	24.131	25.4826	26.1666	24.6386	25.8751	25.5897	25.7671	24.7745
A6NHL2-2;A6NHL2	Tubulin alpha chain-like 3	TUBAL3	NA	24.375	NA	24.1192	24.2598	24.3996	23.1264	24.3087
A6NHM7;Q7Z5H3-3;Q7Z5H3;Q7Z5H3-5;Q7Z5H3-2	Rho GTPase-activating protein 22	ARHGAP22	NA	NA	NA	23.7055	NA	NA	NA	NA
A6NHQ2	rRNA/tRNA 2-O-methyltransferase fibrillarin-like protein 1	FBLL1	26.9394	26.861	27.6259	27.6001	27.0222	27.5135	27.7056	27.296
A6NHR9-2;A6NHR9;J3KTL8;A6NHR9-3;A0A2R8YCU7;A0A2R8YE92;J3QSH1;J3KRK8	Structural maintenance of chromosomes flexible hinge domain-containing protein 1	SMCHD1	29.7803	28.9896	30.2664	28.5899	29.7591	28.7241	30.1567	28.758
F2Z3I9;F2Z2C1;F8WD52;B7WPJ3;Q8WTX7;A6NHX0	GATS-like protein 3;GATS-like protein 2	GATSL3;GATSL2	NA	NA	NA	NA	NA	23.7273	NA	24.5138
A6NI72;A0A087X1W0	Putative neutrophil cytosol factor 1B	NCF1B	28.7371	25.913	NA	NA	NA	NA	NA	NA
A6NI73-4;A6NI73-3;A6NI73-2;A6NI73	Leukocyte immunoglobulin-like receptor subfamily A member 5	LILRA5	NA	NA	24.8392	NA	NA	NA	NA	NA
A6NIW2;Q5JSL3;A0A0J9YW64;A0A0J9YXQ7;H7BZ79;A0A0D9SF41	Dedicator of cytokinesis protein 11	DOCK11	30.2534	30.611	30.4528	30.5663	30.0016	30.6659	29.9217	30.7727
A6NJG2	Ankyrin repeat domain-containing protein SOWAHD	SOWAHD	25.0915	24.2996	NA	24.5152	24.3178	24.9097	24.4255	24.6994
H7C1Q4;A6NK06	Cis-aconitate decarboxylase	IRG1	27.4728	NA	31.6862	NA	27.6284	24.6047	28.5175	NA
A6NK28;Q13163-4;Q13163-2;Q13163-3;Q13163	Dual specificity mitogen-activated protein kinase kinase 5	MAP2K5	23.8103	24.2443	NA	NA	NA	NA	NA	23.9145
J3KNE0;A6NKT7;Q7Z3J3	RanBP2-like and GRIP domain-containing protein 3;RanBP2-like and GRIP domain-containing protein 4	RGPD3;RGPD4	NA	25.9277	27.1529	25.6068	NA	NA	26.1962	26.3502
A6NLH6;Q9P003	Protein cornichon homolog 4	CNIH4	NA	25.3414	25.4087	24.8159	24.8078	26.4228	25.9766	24.7991
E9PJK1;E9PRJ8;H0YDL9;H0YDJ9;E9PIF1;A6NMH8;P60033;E9PM31;H0YEE2	Tetraspanin;CD81 antigen	CD81	31.315	31.5177	31.6654	30.873	31.1216	31.5521	32.2483	31.1084
A6NML8;C9J6U3;O60879-2;K4DI95;O60879-3;O60879	Protein diaphanous homolog 2	DIAPH2	28.4446	28.6307	28.8957	28.8401	28.5806	28.8838	28.4849	28.8186
A6NMQ3;Q5T5H1;O43768-2;O43768;O43768-9;O43768-3;O43768-4;A0A1W2PRU0;O43768-8;O43768-6;O43768-5;O43768-7	Alpha-endosulfine	ENSA	29.946	29.2604	29.8435	29.3762	30.0321	29.4538	29.3037	29.347
A6NNK5;Q12888;Q12888-3;Q12888-2;C9JXV0;H7C3N7;H7BZY0;H7C495	Tumor suppressor p53-binding protein 1	TP53BP1	24.5555	25.6254	27.5671	25.9385	25.3839	23.5586	26.3202	25.81
A6PW57;Q99755-4;Q99755-3;Q99755;Q99755-2;O14986-3;O14986;O14986-2	Phosphatidylinositol 4-phosphate 5-kinase type-1 alpha	PIP5K1A	NA	24.2653	24.4687	24.7488	25.2491	24.7498	24.916	25.2242
S4R3H3;S4R393;S4R410;A7E2V4-5;A7E2V4;A7E2V4-3;A7E2V4-4;A7E2V4-2;S4R3B3;H7C453;S4R3U7;H7BZ52;S4R3S6;H0YCW2	Zinc finger SWIM domain-containing protein 8	ZSWIM8	NA	25.4799	26.0359	25.7379	25.9682	25.3347	25.4432	26.0179
A8CG34-2;A8CG34;Q96HA1-2;Q96HA1-3;Q96HA1;C9JFL1;C9JER0;C9J370;A0A0J9YWR1;Q6PJE2-5;Q6PJE2;A6NF01	Nuclear envelope pore membrane protein POM 121C;Nuclear envelope pore membrane protein POM 121	POM121C;POM121	25.2269	NA	25.7599	25.8412	26.1459	26.1164	26.717	25.8457
J9JID3;A8K4G0	CMRF35-like molecule 7	CD300LB	NA	21.6624	NA	23.5761	NA	NA	NA	NA
A8K727;A0A087WZ32;Q9HB19;A0A087X038;E5RHB5;E5RGP3	Pleckstrin homology domain-containing family A member 2	PLEKHA2	27.5458	28.5278	27.8434	28.2802	27.7435	28.4348	27.521	28.445
A8K7Q2;E9PS65;E9PM13		HSPA8	NA	24.3292	NA	NA	NA	24.028	24.0889	NA
P55145;A8K878;H7C2D6	Mesencephalic astrocyte-derived neurotrophic factor	MANF	31.8195	31.61	32.0235	31.4962	31.4812	31.4442	32.1493	31.6039
A8KAJ9		TYW5	NA	NA	NA	NA	NA	NA	NA	25.7204
A8MRB1;P04271	Protein S100-B	S100B	27.543	23.2275	27.2264	24.8073	26.2235	24.5574	26.8774	24.2274
P49840;A8MT37;M0QYV0	Glycogen synthase kinase-3 alpha	GSK3A	27.1892	27.3897	26.43	27.234	27.1437	27.0712	26.3419	27.4443
A8MTY9;O14972;O14972-2;A8MY26	Down syndrome critical region protein 3	DSCR3	29.2752	29.5931	29.0153	29.4682	29.3072	29.6939	28.9005	29.2339
A8MUA9;A8MU27;P55854;P55854-2;Q6EEV6	Small ubiquitin-related modifier 3	SUMO3	30.5102	30.6798	30.7284	30.7422	30.4085	30.7068	30.3671	30.6341
A8MUM1;Q53HC9;C9JVR6;F8WDS8;C9J0U9;D3YTH5;F8WDX0;F8WB12	Protein TSSC1	TSSC1	28.6752	28.8359	29.1262	28.77	28.7245	28.677	28.3605	28.8537
A8MVU1	Putative neutrophil cytosol factor 1C	NCF1C	NA	NA	NA	NA	26.0654	24.4013	NA	NA
E9PN41;A8MVV6;J3KQ42;O14817;E9PSH3;E9PPX8;J3KNL1	Tetraspanin;Tetraspanin-4	TSPAN4	NA	25.1638	NA	24.6375	25.6912	25.5038	25.6786	25.4718
P62308;A8MWD9;Q49AN9;F5H013;C9JVQ0	Small nuclear ribonucleoprotein G;Putative small nuclear ribonucleoprotein G-like protein 15	SNRPG;SNRPGP15	29.3844	29.3333	29.4407	29.7446	29.2538	29.3166	29.3304	29.7474
A8MX75;P18074;E7EVE9;K7ENL1;K7EIT8;P18074-2;B4E0F6	TFIIH basal transcription factor complex helicase XPD subunit	ERCC2	26.355	26.5126	NA	25.8686	25.795	26.1064	26.6033	26.179
A8MXV4	Nucleoside diphosphate-linked moiety X motif 19, mitochondrial	NUDT19	27.2838	27.6599	28.6765	27.9133	27.2785	27.272	28.5722	27.223
A8MYV2;Q9NQ29-2;Q9NQ29-3;Q9NQ29;B8ZZ10;B8ZZ09	Putative RNA-binding protein Luc7-like 1	LUC7L	25.2647	24.5154	25.1617	25.2258	24.7847	24.762	24.858	25.21
A8MZF9;P55039;J3KRL5;J3QKW7;J3QL90;J3QR71;J3QKV7;J3QRI9;J3QLF3	Developmentally-regulated GTP-binding protein 2	DRG2	27.3844	27.8861	27.5914	28.0586	27.7506	28.0193	27.1437	28.0277
J3QRZ6;J3QLJ5;A9UHW6;J3QLD1;J3KSB8;A9UHW6-2;A9UHW6-3;J3KSU6;A0A3B3IU65;J3QKW3;J3QLN4	MIF4G domain-containing protein	MIF4GD	26.4848	27.6703	26.4703	27.6577	26.5815	27.7494	25.4253	27.8279
A9Z1X7;Q8IYB3-2;Q8IYB3;E9PCT1;M0R088;M0R1E7;M0QXG5	Serine/arginine repetitive matrix protein 1	SRRM1	29.7308	29.4363	29.7194	29.5589	29.4753	29.4139	29.5685	29.527
B0I1T2;A0A3B3IU30;B0I1T2-4;B0I1T2-3;F8WEW9;B0I1T2-2	Unconventional myosin-Ig;Minor histocompatibility antigen HA-2	MYO1G	34.2881	33.0819	33.7384	32.8012	33.2936	32.9145	33.7368	33.1901
B0QY89;Q9Y262;Q9Y262-2;B0QY90;C9JHP4;C9K0Q7;H7C3A0;H0Y7E6	Eukaryotic translation initiation factor 3 subunit L	EIF3L	32.1433	32.1735	32.1464	32.3608	32.3349	32.2565	31.7325	32.2832
B0QY95;Q9NQG6	Mitochondrial dynamics protein MID51	MIEF1	NA	NA	NA	NA	NA	NA	24.4391	NA
B0QYC6;B0QYC7;B0QYC8;Q00587-2;Q00587	Cdc42 effector protein 1	CDC42EP1	24.6255	NA	23.5274	NA	NA	NA	24.7954	NA
B0QYH2;Q8IWL3	Iron-sulfur cluster co-chaperone protein HscB, mitochondrial	HSCB	23.9827	24.5782	23.9931	25.3199	NA	23.7278	25.011	NA
B0QYK0;Q01844-6;Q01844-3;Q01844;Q01844-5;A0A0D9SFL3;C9JGE3;Q01844-2;H7BY36;Q01844-4	RNA-binding protein EWS	EWSR1	30.72	30.7197	31.5461	31.0743	30.8703	30.4736	30.8779	30.9003
H3BQQ9;B0QYN7;P63279;H3BPC4;H3BRD1	SUMO-conjugating enzyme UBC9	UBE2I	31.0185	30.7209	31.2218	30.6595	30.9268	30.9101	30.4197	30.9996
B0YIW2;P02656	Apolipoprotein C-III	APOC3	NA	NA	NA	NA	NA	NA	24.6831	NA
P29323-3;B1AKC9;P29323-2;P29323;Q6NVW1;P54753;A0A3B3IRY8;Q96L35;J3KR66;Q15375-2;Q9UF33;A0A0B4J1T8;Q15375-4;Q9UF33-2;P54760;P54762;P29317;P54762-5;Q9UF33-3;Q15375	Ephrin type-B receptor 2;Receptor protein-tyrosine kinase	EPHB2	NA	NA	NA	NA	NA	NA	26.3136	NA
B1AKD8;Q5TZA2-2;Q5TZA2;A0A087WW81	Rootletin	CROCC	29.2953	28.9402	29.2567	29.1471	29.4558	29.0545	28.4827	28.8268
B1AKJ5;O43847;O43847-2;G3V1R5;F5H7V1;H0Y5G9	Nardilysin	NRD1	30.3642	30.3806	29.9111	30.1575	30.3602	30.0325	29.7741	30.3365
B1AKR6;Q9NP97;H3BQI1;Q8TF09	Dynein light chain roadblock-type 1	DYNLRB1	30.3232	29.96	29.6118	29.8209	30.2031	30.0292	29.7328	30.1492
B1AKV3;Q9NVA1-2;Q9NVA1;B1AKV2;F6UTR7;B1AKV6;Q9NVA1-5;Q9NVA1-4;B1AKV4;Q9NVA1-3;F8WCR2;H7BZM2	Ubiquinol-cytochrome-c reductase complex assembly factor 1	UQCC1	24.739	25.4139	24.903	25.2948	25.0865	25.2212	25.73	25.1116
B1AKY9;P50993	Sodium/potassium-transporting ATPase subunit alpha-2	ATP1A2	28.1996	23.0735	NA	NA	NA	NA	NA	NA
H0Y6Y8;B1AL05;Q8N983-4;Q8N983-3;Q8N983-2;Q8N983;Q8N983-6;Q8N983-7;H0YBU8;M0R051	39S ribosomal protein L43, mitochondrial	MRPL43	28.2647	28.2878	28.6436	27.944	27.9098	27.9355	28.6564	28.0278
B1AL69;Q7L3B6	Hsp90 co-chaperone Cdc37-like 1	CDC37L1	NA	25.5224	25.8998	NA	NA	25.1966	NA	24.3012
B1ALA9;P60891;P60891-2;A0A2R8Y7H4;B7ZB02;A0A0B4J207;P21108;B1ALA7;Q15244	Ribose-phosphate pyrophosphokinase 1	PRPS1	31.3573	31.3351	31.2369	31.6664	31.1969	31.3223	30.5232	31.4546
B1ALB4;E9PD50;Q92540-2;Q92540;Q92540-5;Q92540-4;E9PBK2;D6RAD0;E9PEK3	Protein SMG7	SMG7	24.0872	24.2748	24.7714	23.9987	24.2538	23.6696	23.7727	24.0393
B1ALD0;Q9Y6B7;B1ALD3;B1ALD1;Q9Y6B7-2	AP complex subunit beta;AP-4 complex subunit beta-1	AP4B1	26.4435	26.7078	26.1725	26.5071	26.6461	26.0777	26.1072	26.338
B1ALH6;O14832;C9IYS5;C9JR86;O14832-2	Phytanoyl-CoA dioxygenase, peroxisomal	PHYH	21.9695	22.783	NA	23.5221	22.0502	22.8892	22.7	23.0861
B1ALK7;Q14155-1;A0A2R8YG42;Q14155-5;Q14155-6;Q14155-2;Q14155-3;Q14155;E7EUY6;E9PDQ5;E7EU80;C9JDI6;B1ANY6;E7ENL8;C9JAD7;F6SJA5	Rho guanine nucleotide exchange factor 7	ARHGEF7	30.8389	30.6381	30.4353	30.7316	30.7645	30.5783	30.3715	30.8427
B1AMS2;Q14141-2;Q14141-4;Q14141;Q14141-3	Septin-6	2006-09-01	30.5864	30.3432	31.0459	30.1871	30.4936	30.4846	30.2438	30.4085
B1ANH0;B1ANG9;Q16774-2;Q16774-3;B1ANH2;B1ANH3	Guanylate kinase	GUK1	25.8562	NA	NA	NA	NA	NA	NA	24.0226
B1ANR0;Q13310-2;Q13310;Q13310-3;H0Y5F5;H0YEU6;H0YEQ8;B1ANR1;H0YCC8;H0Y6X6;H0YER0	Polyadenylate-binding protein;Polyadenylate-binding protein 4	PABPC4	30.1496	31.2191	30.098	31.0653	30.5447	31.4452	30.4023	31.408
H3BLV0;B1AP13;H7BY55;P08174-4;P08174;P08174-3;P08174-5;P08174-2;P08174-6;P08174-7;B1AP15;A0A2R8YDY3;A0A2R8YEC5	Complement decay-accelerating factor	CD55	29.7828	24.7622	28.083	23.6652	28.0154	NA	26.6558	24.1398
B1AP22;P49810-3;P49810;P49810-2;E5RHT1	Presenilin;Presenilin-2;Presenilin-2 NTF subunit;Presenilin-2 CTF subunit	PSEN2	23.8063	NA	24.0784	NA	24.7419	NA	25.134	NA
E9PME6;B1AQP1;P22415-2;P22415;H0YD59	Upstream stimulatory factor 1	USF1	25.2129	24.5837	26.2777	24.8431	24.7108	24.5026	25.4744	24.9298
G3V4W0;B2R5W2;P07910-2;B4DY08;G3V4C1;P07910-4;P07910-3;G3V2D6;G3V5V7;G3V251;G3V3K6;G3V5X6;B4DSU6;P0DMR1;B7ZW38;B2RXH8;A0A0G2JNQ3;O60812;A0A0G2JPF8;G3V4M8;G3V2H6;B3KT61;Q86SE5;Q86SE5-3;E5RG71;E5RJ39;Q86SE5-2	Heterogeneous nuclear ribonucleoproteins C1/C2	HNRNPC	34.3044	33.7758	34.4015	33.977	33.8861	33.7405	34.3465	33.9233
B2WTI3;B2WTI4;K7EJU9;Q6NYC1-2;Q6NYC1;Q6NYC1-3	Bifunctional arginine demethylase and lysyl-hydroxylase JMJD6	JMJD6	26.463	26.2495	26.3957	26.4484	26.2859	26.0132	26.1247	26.6364
B3KS98;O15372;A0A087WZK9;E5RJT0;E5RGU4;E5RFH0;E5RFW7;E5RHC7;E5RH59	Eukaryotic translation initiation factor 3 subunit H	EIF3H	30.678	30.9459	30.8231	30.8677	30.8082	30.7619	30.1278	30.889
B3KTM8;H0YNE0;H0YMJ0;H0YLJ3;Q9UBU8-2;Q9UBU8;H0YNX3;H0YLV1;H0YMT8;H0YM21;Q9UBU8-3	Mortality factor 4-like protein 1	MORF4L1	24.3884	24.6105	25.369	24.5448	24.9429	24.2193	24.0413	24.7838
F5H3L3;F5H8D3;B3KUS5;Q70CQ3	Ubiquitin carboxyl-terminal hydrolase;Ubiquitin carboxyl-terminal hydrolase 30	USP30	NA	NA	25.0257	NA	NA	NA	NA	NA
B3KXX3;Q9UHW9-6;Q9UHW9-5;Q9UHW9-2;Q9UHW9-3;Q9UHW9-4;Q9UHW9;H0YKQ8;H0YMQ9;Q9H2X9-2;Q9H2X9;J3QSF2;A0A1B0GVB1;H0YNJ5	Solute carrier family 12 member 6	SLC12A6	27.8635	28.3274	28.1799	28.3457	28.4054	28.4026	28.5626	28.6181
B3KY94;O14735-3;O14735;H3BUR9;O14735-2	CDP-diacylglycerol--inositol 3-phosphatidyltransferase	CDIPT	28.0709	28.2587	29.295	28.4369	28.5882	28.4626	29.3549	27.6681
Q99439;B4DDF4;B4DUT8;A0A087X1X5;H3BVI6;Q99439-2;A0A087X271;H3BQH0;K7ES69;U3KPS3;A0A087WV51;Q15417-3;Q15417;K7EQ72;P51911-2;E9PDU6;K7ER02;B7Z7E1;Q15417-2;P51911	Calponin-2;Calponin	CNN2	31.575	31.5757	31.2541	31.4399	31.2359	31.4021	30.4451	31.3862
B4DE15;P78381-5;P78381-2;P78381;P78381-4	UDP-galactose translocator	SLC35A2	NA	NA	NA	NA	25.2608	24.4235	25.3259	NA
B4DED4;Q6PII5-2;H3BR74;I3L3H5;H3BQ57;H3BT20;Q6PII5-3;Q6PII5-4;Q6PII5	Hydroxyacylglutathione hydrolase-like protein	HAGHL	NA	24.1152	NA	23.483	NA	24.2805	NA	23.7656
B4DEE8;P16455	Methylated-DNA--protein-cysteine methyltransferase	MGMT	NA	27.569	NA	27.4902	25.769	26.2408	25.8459	26.8418
F8WEE4;B8ZZ56;E7EV05;E9PFU9;B4DEN4;Q8WV99-2;Q8WV99	AN1-type zinc finger protein 2B	ZFAND2B	22.6045	24.4228	NA	23.2623	22.9003	23.6101	NA	24.6264
B4DEW4;Q8WU10-2;Q8WU10	Pyridine nucleotide-disulfide oxidoreductase domain-containing protein 1	PYROXD1	25.2962	24.9824	NA	23.1925	23.5918	23.9261	23.603	24.5555
H3BSB7;B4DFZ0;Q96S06;H3BQC9;H3BUN8	Lipase maturation factor 1	LMF1	NA	24.0376	NA	24.1769	NA	24.2202	24.8996	NA
B4DH95;Q6P9H5;Q6P9H5-2	GTPase IMAP family member 6	GIMAP6	23.1688	24.8544	25.0965	NA	24.8418	24.8069	24.5917	24.8853
J3QKT5;J3KTC1;B4DHE8;Q96DH6-2;Q96DH6	RNA-binding protein Musashi homolog 2	MSI2	23.5614	23.27	24.2319	NA	22.8662	NA	NA	23.0562
B4DI03;K7EJQ7;Q9BY50;A0A0A0MR04	Signal peptidase complex catalytic subunit SEC11;Signal peptidase complex catalytic subunit SEC11C	SEC11L3;SEC11C	27.1539	27.846	26.9982	27.9737	27.2764	27.7149	28.2373	27.2629
H3BRY6;B4DVT3;B4DJL6;Q96SY0-4;Q96SY0-3;Q96SY0	von Willebrand factor A domain-containing protein 9	VWA9	26.4049	25.1981	26.2519	25.8255	25.6992	25.2815	26.3668	25.007
O75390;B4DJV2;A0A0C4DGI3;F8VPA1;H0YH82;F8VPF9;F8W1S4;F8VRI6;F8VX68;H0YIC4;F8VRP1;F8W4S1;F8VX07;F8VZK9;F8VTT8;F8VWQ5;F8VR34;F8W642;F8VU34;F8W0J2	Citrate synthase, mitochondrial;Citrate synthase	CS	33.6799	33.6487	34.0689	33.7973	33.795	33.668	34.4625	33.6026
B4DKD1;Q9BSA4	Protein tweety homolog;Protein tweety homolog 2	TTYH2	NA	25.1334	NA	NA	NA	24.9095	NA	25.0474
B4DL54;P49356-2;H0YID9;H0YHA3	Protein farnesyltransferase subunit beta	CHURC1-FNTB;FNTB	26.8242	27.4573	26.534	27.5001	26.2816	27.5881	25.9762	27.5026
B4DLN1			31.1184	31.1612	31.6013	31.3179	31.1028	30.91	31.7303	30.9625
B8ZZF7;B4DLP0;O00338;O00338-2;H7BZ17	Sulfotransferase;Sulfotransferase 1C2	SULT1C2	26.3023	27.8819	NA	25.458	NA	26.9133	26.533	28.8883
E9PRD9;E9PQ75;E9PL76;B4DQB2;J3KQQ7;J3KQ55;J3QT03;O95498-3;O95498-4;O95498-2;O95498-6;O95498;E9PK31;E9PLK5;O95498-5	Vascular non-inflammatory molecule 2	VNN2	23.0523	24.6089	24.0464	25.7688	22.977	25.9389	23.0933	23.7094
B4DR61;P61619;P61619-3;F8W776;Q8TC24;Q9H9S3-2;Q9H9S3-3;Q9H9S3;H7C1Q9;C9JXC6;H7C069;A6NK38;F2Z2C7;A6NIF9;C9JJV4	Protein transport protein Sec61 subunit alpha isoform 1	SEC61A1	31.4473	31.6566	31.9538	32.2197	31.9577	31.8579	32.9706	31.5156
B4DR80;Q9Y6E0-2;Q9Y6E0;H0Y630;Q5JV98;Q5JV99	Serine/threonine-protein kinase 24;Serine/threonine-protein kinase 24 36 kDa subunit;Serine/threonine-protein kinase 24 12 kDa subunit	STK24	31.4806	31.2463	31.1069	31.0406	31.2338	31.2863	30.8224	31.1525
B4DRN8;Q5W0Z9-4;Q5W0Z9-3;Q5W0Z9	Palmitoyltransferase;Probable palmitoyltransferase ZDHHC20	ZDHHC20	26.7437	25.118	28.1667	24.974	27.7116	25.9057	25.8423	25.6441
B4DUA7;Q9NX70;M0R0A0;M0R0U2;M0R3F3;Q9NX70-2	Mediator of RNA polymerase II transcription subunit 29	IXL;MED29	24.3173	24.5683	24.5842	24.7244	24.6849	24.5498	25.2307	24.7681
B4DUC8;Q13126;Q13126-4;Q13126-3;Q13126-2;J3QSB7;Q13126-7;Q13126-6;Q13126-5;F2Z2F3;F8WES2;A0A2R8Y4K0	S-methyl-5-thioadenosine phosphorylase;Purine nucleoside phosphorylase	MTAP	31.0537	31.2331	31.0191	30.985	31.1232	31.189	30.1586	31.1122
C9JEN3;C9IYT2;F8WDY4;C9IZ27;C9JW19;C9JWV9;B4DUD2;Q969X1	Protein lifeguard 3	TMBIM1	25.8597	25.9524	25.9436	26.0513	26.731	26.9163	26.4248	NA
B4DUJ5;Q8IWP9	Coiled-coil domain-containing protein 28A	CCDC28A	23.4414	24.4955	NA	24.0534	23.9181	24.9835	24.839	24.0683
F8VVC4;H0YHS4;B4DY26;P36897;F8VXZ5;F8VRH6;F8W0K6;F8W1R9;P36897-3;P36897-2	Receptor protein serine/threonine kinase;TGF-beta receptor type-1	TGFBR1	22.413	22.8161	NA	NA	NA	22.9635	22.8602	NA
B4E0T2;P50542-2;P50542;P50542-4;P50542-3;H0YGT8;F5H5C0	Peroxisomal targeting signal 1 receptor	PEX5	23.9053	24.2183	NA	NA	23.7409	23.8588	NA	NA
Q8NBY1;B4E0Y9;Q9P289;Q9P289-2;Q9P289-3;C9JJV0	Serine/threonine-protein kinase 26	STK26	29.8273	29.922	29.371	29.5761	29.5986	29.5976	28.8507	29.9738
H0YH18;F5H0I7;B4E127;G8JL98;Q13569	G/T mismatch-specific thymine DNA glycosylase	TDG	NA	24.3329	24.4223	24.7354	NA	24.5983	NA	24.5759
B4E1G1;Q9BUN8-2;Q9BUN8;E5RGY0	Derlin-1	DERL1	29.3274	28.551	28.8601	29.8656	29.5112	29.203	29.8155	28.556
B4E1Q4;O14730-2;O14730	Serine/threonine-protein kinase RIO3	RIOK3	NA	NA	26.3263	25.0081	25.3444	NA	25.8476	24.9718
B4E1Z4;E7ETN3;P00751;P00751-2;A0A0G2JH38;H7C5H1;A0A0G2JJ82;Q8N6L6;F2Z3N2;A0A0G2JHM4;A2ABG0;F8WCJ9;C9JRT3;Q5ST52;C9JYQ5;A0A0G2JI59;A0A0G2JJM0;H7C526	Complement factor B;Complement factor B Ba fragment;Complement factor B Bb fragment	CFB	28.0849	28.3195	27.3988	28.7638	27.2106	28.5458	27.5356	27.5141
B4E2Q0;P98194-4;P98194;H0Y9V7;P98194-2;P98194-3;P98194-5;P98194-9;P98194-6;P98194-7;P98194-8;H0Y8X9;H0Y9S7;D6RGE9;D6REJ1;D6RHV9	Calcium-transporting ATPase;Calcium-transporting ATPase type 2C member 1	ATP2C1	28.7854	28.6126	29.3211	28.8842	28.8821	28.4909	29.2628	28.8198
B4E3Q4;Q9NZK5;A0A087X0I3;Q9NZK5-2;A0A3B3IT96;C9IZA8;F5H7J3;A0A3B3IRR5	Adenosine deaminase CECR1	CECR1	31.0059	31.5652	30.0549	31.8173	31.4515	31.8721	31.5122	31.6003
B5A977;P20333-2;P20333	Tumor necrosis factor receptor superfamily member 1B;Tumor necrosis factor receptor superfamily member 1b, membrane form;Tumor necrosis factor-binding protein 2	TNFR1B;TNFRSF1B	NA	24.3569	NA	24.1618	24.527	24.1989	24.2049	24.1861
B5MC22;Q9UDX5;H7C417;F8WEN7;Q9UDX5-2	Mitochondrial fission process protein 1	MTFP1	25.727	26.1322	25.8748	26.4271	26.6185	26.5598	27.3511	25.5929
B5MC53;B5MCF8;P39210;G5E9F5;E7EX18;C9J473;F8WEL3;B5MC10;A8MTD3;A8MPV4;H0Y6M5	Protein Mpv17	MPV17	28.747	28.8135	28.4309	29.1334	28.7383	28.641	29.6649	28.7894
B5MCF9;O00541;O00541-2;B3KXD6;H7C267;H7BYY8	Pescadillo homolog	PES1	26.0319	28.1206	27.2795	28.565	27.7391	28.3792	28.612	28.3082
B5MCR8;Q6NXT4-4;Q6NXT4-3;Q6NXT4;Q6NXT4-2	Zinc transporter 6	SLC30A6	25.4566	24.7408	NA	24.8919	25.1978	25.1837	25.3421	24.9241
H7BZ32;B5MCV2;Q8N465	D-2-hydroxyglutarate dehydrogenase, mitochondrial	D2HGDH	NA	NA	NA	NA	NA	NA	NA	NA
H7C128;H7C179;B5MCW3;H7C127;Q9H0E9-4;Q9H0E9-2;Q9H0E9;F8WDX5;D6RID0;F8WCS7;F8WBH2;C9JV05;H7C2P4;Q9H0E9-3	Bromodomain-containing protein 8	BRD8	24.0659	NA	NA	24.2643	23.9649	NA	NA	NA
B5MDE0;Q96AA3;C9JP01;U3KQE9	Protein RFT1 homolog	RFT1	25.1478	25.623	25.7041	NA	25.9637	26.0184	26.7146	25.6941
B5MDF5;P62826;J3KQE5;F5H018;H0YFC6;B4DV51;A0A087X0W0	GTP-binding nuclear protein Ran	RAN	33.572	33.4859	33.3374	33.5676	33.519	33.7154	32.9499	33.6276
B5MDU6;Q9H6V9;Q9H6V9-2;B5MCE2;B4DRG3;A0A0A0MSH6;Q9H6V9-3;D3YTH1;C9JUM0;B5MCU4;Q9H6V9-4;C9JHU6	UPF0554 protein C2orf43	LDAH;C2orf43;FLJ21820	26.5269	27.6453	25.5818	27.2747	26.9727	27.64	27.8547	27.6475
E7EW69;E7EX04;B5ME97;Q9P0V9;Q9P0V9-2;Q9P0V9-3;C9JEW2;C9JNR7;F5GYV2;F5H1F2	Septin-10	2010-09-01	28.2103	28.2644	28.4035	28.3499	28.0478	28.2523	27.9664	28.4577
B7WP74;Q9HCG8	Pre-mRNA-splicing factor CWC22 homolog	CWC22	24.2352	24.2782	24.9478	25.0935	24.4754	24.2964	24.0465	24.8153
B7WPE2;Q32P44;H0Y3M3;Q32P44-2;G3V195;G3V1D0;H7C355;C9J6V3;E9PJV5;E9PSB4;Q32P44-3	Echinoderm microtubule-associated protein-like 3	EML3	28.5301	28.2088	28.7203	28.3509	29.1826	28.4793	28.6079	28.2279
B7XGB9;H7C3S3;Q96MI6;Q96MI6-2;Q96MI6-4;Q96MI6-3	Protein phosphatase 1M	ppm1m;PPM1M	NA	26.6338	26.5185	27.0993	25.8074	26.1556	NA	26.2277
B7Z2V2;B7Z2Q2;Q9NUN7-2;Q9NUN7	Alkaline ceramidase 3	ACER3	25.6008	26.0326	25.4063	28.2773	26.2151	27.7392	27.5957	26.9142
B7Z2R7;Q5T8D3-2;Q5T8D3-3;Q5T8D3;Q5T8D3-4;X6RDD7;Q5T8E0;A0A087X0B8	Acyl-CoA-binding domain-containing protein 5	ACBD5	29.5332	29.67	29.7116	29.7675	29.5817	29.8849	30.5093	29.8087
B7Z493;E9PJX4;F8VWL3;Q96M96;F8W1R0;E9PNX0;Q96M96-2;E9PQT1;Q96M96-3;J3KSS3;F8VVF1;H0YDQ0	FYVE, RhoGEF and PH domain-containing protein 4	FGD4	28.8616	29.186	28.8285	29.0635	28.9834	28.7059	29.0536	28.9588
Q9NRC1;E7EPW5;Q9NRC1-6;Q9NRC1-7;H7BXS2;Q9NRC1-4;E7EPD9;C9JU30;Q9NRC1-3;Q9NRC1-5;Q9NRC1-2;E7ENZ9;B7Z4U3;E9PCV1;B7Z4L1;G3XAH9;Q8TDW4-7;Q8TDW4;Q8TDW4-8;Q8TDW4-3;Q8TDW4-5;Q8TDW4-2;Q8TDW4-6;C9JRW1;Q5TEH7;H0Y7M0;C9JRQ0;Q8TDW4-4;C9JZV9	Suppressor of tumorigenicity 7 protein;Suppressor of tumorigenicity 7 protein-like	ST7;ST7L	22.945	24.0371	24.4045	25.1708	24.8551	25.0766	25.6526	24.7161
B7Z5R6;Q14596-2;Q14596	Next to BRCA1 gene 1 protein	NBR1	24.772	24.0095	24.3095	24.6891	24.112	NA	24.4739	24.3218
B7Z6D5;Q96GQ7;A0A087X059;A0A087WYH5	Probable ATP-dependent RNA helicase DDX27	DDX27	26.564	27.4929	27.1871	28.2399	27.376	27.8026	27.9356	27.7742
B7Z6Q2;B7Z6B6;D6RJ07;Q9UL40-3;Q9UL40;Q9UL40-2	Zinc finger protein 346	ZNF346	NA	24.4478	NA	24.4151	NA	25.3356	25.438	24.9534
D6RAR3;E9PFW6;B7Z6T3;E9PCX5;Q8NDZ6-2;Q8NDZ6	Transmembrane protein 161B	TMEM161B	25.6648	23.7664	24.7039	24.2008	24.6433	24.3979	24.9552	NA
B7Z779;K7ERE2;Q96A25;Q96A25-2	Transmembrane protein 106A	TMEM106A	27.1277	27.5505	27.4894	27.7009	27.4309	27.3344	27.8115	27.1863
D6RE77;B7Z7Y1;E9PCH4;Q8TEU7-2;Q8TEU7-5;Q8TEU7-3;Q8TEU7;Q8TEU7-4;Q8TEU7-6	Rap guanine nucleotide exchange factor 6	RAPGEF6	NA	NA	24.1018	23.7184	24.1176	22.9054	24.0219	25.0151
B7Z8K7		ARHGAP25	NA	24.7505	NA	NA	NA	NA	NA	23.7853
B7Z934;Q9HAK2	Transcription factor COE2	EBF2	28.8135	27.6134	29.2452	27.9691	28.3619	27.9376	28.7277	27.9644
B7Z9U0;E5RIL2;Q9UFF9-2;Q9UFF9-3;Q9UFF9	CCR4-NOT transcription complex subunit 8	CNOT8	25.1147	25.2975	24.9151	24.9628	24.3475	24.9895	NA	24.9118
M0QZP6;B7ZAN3;P11049-3;P11049-2;P11049	Tetraspanin;Leukocyte antigen CD37	CD37	NA	25.5589	NA	25.3872	25.2737	26.6428	25.1294	24.9348
B7ZAQ6-2;B7ZAQ6-3;P0CG08;B7ZAQ6;A0A087WW78;A0A087WW82;U3KPV2;E9PKY3	Golgi pH regulator A;Golgi pH regulator B	GPR89A;GPR89B	NA	NA	24.9543	NA	NA	NA	26.4077	NA
B7ZBQ3;Q9H944;A6PVP4;Q9H944-2;B7ZBQ1	Mediator of RNA polymerase II transcription subunit 20	MED20	NA	25.3181	NA	25.7472	NA	25.1298	NA	25.0784
B7ZC38;Q9NR46;B7ZC39;Q9NR46-2;F8WFB9	Endophilin-B2	SH3GLB2	28.709	28.8952	28.7127	28.3973	28.5409	28.9774	28.2452	28.3827
B7ZKQ9;Q8WTV0-4;Q8WTV0-2;Q8WTV0-5;Q8WTV0;F5H4X0;Q8WTV0-3;F5H5E8	Scavenger receptor class B member 1	SCARB1	26.0863	31.0407	22.8738	30.0439	25.1251	30.453	25.0065	31.1606
B7ZL14;Q96RU3-4;Q96RU3-3;Q96RU3-5;Q96RU3-2;Q96RU3;H0Y7W6	Formin-binding protein 1	FNBP1	31.3049	31.0195	30.1823	30.7319	30.8533	30.8539	30.496	31.0735
B7ZL88;Q8N8Q8	Mitochondrial inner membrane protein COX18	COX18	NA	NA	NA	NA	NA	NA	26.7854	NA
E5RJM0;B7ZLQ8;Q17RY0-2;Q17RY0;E5RFP2;Q17RY0-3;H0YBG1	Cytoplasmic polyadenylation element-binding protein 4	CPEB4	27.6647	26.9534	27.2862	26.8278	27.4667	27.0756	27.2515	26.9465
B7ZM87;A0A075B7B5;P0DMP2;Q5VZB4;E9PDX4;A0A087WW56;A0A075B743;A0A087X0L1;A0A075B7C8;A0A075B7E6;A0A075B7E9;A0A087X1G6	SLIT-ROBO Rho GTPase-activating protein 2B	SRGAP2;SRGAP2B	30.1868	29.8809	29.8333	29.6787	30.0482	29.8027	29.8437	29.8348
B8ZZ19;P20472;H0Y3U0	Parvalbumin alpha	PVALB	NA	25.9034	NA	NA	NA	26.0847	NA	NA
B8ZZD4;Q86VP1-2;Q86VP1;Q86VP1-3;Q86VP1-4;F8WBU9;C9JBZ7;C9J7J4;H7C3L5	Tax1-binding protein 1	TAX1BP1	22.9829	NA	NA	24.1736	23.1475	NA	22.9383	23.7775
B8ZZF2;Q8N9V3;Q8N9V3-2	WD repeat, SAM and U-box domain-containing protein 1	WDSUB1	NA	25.8665	NA	24.8493	24.6273	25.6772	NA	25.5391
B8ZZJ0;B9A032;B8ZZN6;P63165;G2XKQ0	Small ubiquitin-related modifier 1	SUMO1	28.722	28.5703	29.3479	28.3548	28.8277	28.5104	29.4087	28.4538
B8ZZL5;H7C3Q6;Q8WV92	MIT domain-containing protein 1	MITD1	NA	NA	NA	24.057	NA	23.6984	NA	24.0527
B8ZZQ6;P06454-2;P06454;B8ZZA1;B8ZZW7;H7C2N1	Prothymosin alpha;Prothymosin alpha, N-terminally processed;Thymosin alpha-1	PTMA	31.2094	30.599	30.6568	31.5629	31.2921	31.6498	30.8271	31.7843
H7C2N6;B8ZZU6;E9PBF9;P15336-5;P15336;E9PEK8;P15336-3;P15336-7;K7ESA4;K7ELQ4;P17544-5;P15336-4;H9KVC5;C9JCI8;F5H629;P15336-2	Cyclic AMP-dependent transcription factor ATF-2;Cyclic AMP-dependent transcription factor ATF-7	ATF2;ATF7	25.101	25.2668	25.8364	25.523	26.3356	25.5753	26.0723	25.8659
B8ZZX2;B8ZZV9;Q9H8M1-2;Q9H8M1;H0YHF1;Q96MF6-3;Q96MF6-2;Q96MF6	Coenzyme Q-binding protein COQ10 homolog B, mitochondrial	COQ10B	26.0442	26.134	26.7676	26.4488	26.501	25.5253	27.5549	25.5428
B9A054;Q8TEB9;Q8TEB9-2	Rhomboid-related protein 4	RHBDD1	NA	24.9562	NA	25.3987	26.3234	NA	27.0938	NA
B9A057;Q86WW8	Cytochrome c oxidase assembly factor 5	COA5	23.9386	24.8126	25.2605	24.7331	24.4549	24.9902	25.5982	25.0165
J3KMX2;B9EGA3;Q92925-3;Q92925;Q92925-2;J3QWB6;J3QQL7;F8VZ70	SWI/SNF-related matrix-associated actin-dependent regulator of chromatin subfamily D member 2	SMARCD2	29.0031	28.5323	29.1825	28.7617	28.8866	28.8544	29.5352	28.6725
B9TWZ6;U3KQ43;Q9Y2X0-5;Q9Y2X0-4;Q9Y2X0-2;Q9Y2X0-3;Q9Y2X0;K7EKS6;B9TX03;B9TX12;B9TX11;U3KQB4;K7EKX2	Mediator of RNA polymerase II transcription subunit 16	MED16	NA	NA	25.8178	NA	NA	NA	25.8524	NA
B9TX33;M0QZQ2;Q71SY5-5;Q71SY5;Q71SY5-2;Q71SY5-4;Q71SY5-3;M0QYR4;A0A087WW16;A0A087WYW9	Mediator of RNA polymerase II transcription subunit 25	MED25	25.6785	25.0308	24.9914	24.3433	25.2133	24.8057	25.4204	24.7668
B9ZVN9;O95602	DNA-directed RNA polymerase;DNA-directed RNA polymerase I subunit RPA1	POLR1A	25.4502	26.3696	26.6931	27.2197	26.1332	26.141	26.1221	26.5237
B9ZVT1;Q8IXT5	RNA-binding protein 12B	RBM12B	26.5623	26.4969	26.7824	26.5948	26.7493	26.3376	26.9781	26.9025
C0LTP6;Q8TDF6-8;Q8TDF6-2;Q8TDF6;Q8TDF6-7;Q8TDF6-5;Q8TDF6-9;Q8TDF6-6;Q8TDF6-3	RAS guanyl-releasing protein 4	RASGRP4	25.6927	26.5344	26.1527	27.0342	25.3618	26.5863	NA	26.2936
C4AMC7;Q6VEQ5;A8K0Z3;A8MWX3	Putative WAS protein family homolog 3;WAS protein family homolog 2;WAS protein family homolog 1	WASH3P;WASH2P;WASH1	28.4801	29.1113	28.7823	28.9466	28.5953	29.1423	28.4762	29.019
C9IYN3;D6W592;Q8WVV9-4;Q8WVV9;B7WPG3;Q8WVV9-5;Q8WVV9-3;Q8WVV9-2;H7C464;H7BXH8;C9JJZ7	Heterogeneous nuclear ribonucleoprotein L-like	HNRNPLL;HNRPLL	29.4683	29.2716	29.4768	29.6424	29.6474	29.243	29.3071	29.3792
C9IYN7;Q0PNE2;C9JLH5;C9JA82;C9J2D6;C9J9N8;C9JEX8;Q0PNE2-2	Elongator complex protein 6	ELP6	NA	23.8986	22.97	24.975	23.0254	24.6372	22.9349	25.1025
C9IZF6;P41247;P41247-2	Patatin-like phospholipase domain-containing protein 4	PNPLA4	23.3425	24.4397	NA	23.5386	24.2259	24.6072	24.489	23.9215
C9JMG3;C9JWL4;C9IZL5;C9JC87;O00189;H7C0A0;H7BZV3;H0Y6K1;F8WCR6	AP-4 complex subunit mu-1	AP4M1	24.9464	25.1452	25.1041	24.0528	25.2619	25.0803	24.3602	24.6775
E9PN67;C9J066;Q8N4C6-4;Q8N4C6-9;Q8N4C6-2;Q8N4C6;Q8N4C6-5;Q8N4C6-10;Q8N4C6-7;H0YDJ4;H9KV85;Q8N4C6-6;Q8N4C6-11;H7C162	Ninein	NIN	22.4598	23.3403	NA	23.7204	22.6537	23.7785	22.3052	24.1763
C9J0I9;Q86WB0-2;Q86WB0;Q86WB0-3	Nuclear-interacting partner of ALK	ZC3HC1	25.8083	25.3599	25.4282	26.1657	26.4164	25.9879	26.5885	25.8633
C9J0K6;P30626-2;P30626;P30626-3;B4DHQ6;E9PG82	Sorcin	SRI	31.5825	31.5283	31.4846	31.1024	31.2887	31.2284	30.8938	31.4255
C9JE98;C9J0Q5;C9JFD3;Q9Y618-5;Q9Y618-4;Q9Y618;C9J7T7;A0A384DVL6;C9JQE8;Q9Y618-2;H7C1J7;H0YGK8;C9J330;H7C184	Nuclear receptor corepressor 2	NCOR2	24.4179	25.9419	25.6079	25.9142	24.1065	24.9984	NA	26.4799
C9J2P0;P51965;H7C061;B7Z306;P51965-2;P51965-3;A0A087X283	Ubiquitin-conjugating enzyme E2 E1	UBE2E1;UBE2E2	NA	24.11	23.0289	23.3819	24.0708	24.3868	23.5518	24.1122
C9J2V2		IKBKG	25.0023	25.0943	NA	24.4718	24.9511	24.4173	NA	NA
C9J2Y9;P30876;A0A1W2PPT5;C9J4M6	DNA-directed RNA polymerase;DNA-directed RNA polymerase II subunit RPB2	POLR2B	29.3234	29.6546	29.761	29.838	29.3399	29.5799	29.534	29.8478
C9J316;O95905;O95905-3;O95905-2;F2Z2R1;C9JGV1	Protein SGT1	ECD	NA	24.7055	NA	24.9767	NA	24.6342	NA	24.6893
C9J3D7;Q9UKG9;Q9UKG9-3	Peroxisomal carnitine O-octanoyltransferase	CROT	NA	NA	NA	24.0403	NA	25.2059	24.0995	24.3043
C9J406;H7C463		IMMT	24.1781	24.8446	NA	23.9604	24.7677	25.0708	25.9583	25.7766
C9J470;E9PHA2;Q15003;C9JZP1;Q15003-2	Condensin complex subunit 2	NCAPH	NA	NA	24.1347	23.8232	NA	NA	NA	23.767
C9J494;Q9H000;Q9H000-2	Probable E3 ubiquitin-protein ligase makorin-2	MKRN2	26.603	27.3339	26.9376	26.3151	26.6831	26.6628	26.3029	27.1012
G5E9P4;C9J4B6;Q8N755-2;Q8N755;B5MC27	PQ-loop repeat-containing protein 3	PQLC3	25.7087	26.0792	NA	25.7707	26.1592	25.9117	26.8926	25.5262
C9J5N1;Q9BTE6;Q9BTE6-2;Q9BTE6-3;L7N2F4;K7N799;K7EQ85	Alanyl-tRNA editing protein Aarsd1	PTGES3L-AARSD1;AARSD1	NA	26.3589	NA	25.5313	NA	26.5816	24.3522	26.5592
C9J6W0		TMEM131	NA	NA	NA	23.9102	NA	NA	NA	24.3142
F5GXT2;O43374-2;O43374;C9J798;F8W6L0;E7ERK1;H0YB35;E5RK78	Ras GTPase-activating protein 4;Putative Ras GTPase-activating protein 4B	RASA4B;RASA4	25.3504	26.9596	26.2541	26.221	27.8881	27.1809	27.4727	26.9431
C9J7E5;Q9Y5L0;Q9Y5L0-1;Q9Y5L0-3;Q9Y5L0-5;E9PFH4	Transportin-3	TNPO3	29.8131	29.9596	29.9847	30.0549	30.1425	30.046	29.4969	29.9302
C9J7E8;Q9UL63-2;Q9UL63	Muskelin	MKLN1	NA	25.0437	NA	24.9329	24.6817	NA	NA	24.954
C9J7I0;A0A1B0GUC2;A0A1W2PP33	UBAP1-MVB12-associated (UMA)-domain containing protein 1	UMAD1	NA	NA	22.4579	24.461	NA	NA	24.4336	24.1809
C9J7K9;O15162-2;O15162;C9J9P4;C9J0H3;C9JE06;H7C5I5	Phospholipid scramblase 1	PLSCR1	31.7746	29.694	31.3643	29.9542	31.1476	29.6391	31.746	30.2219
C9JXZ7;C9JTT7;C9J8M3;C9JZI1;P35249-2;P35249	Replication factor C subunit 4	RFC4	24.3784	NA	NA	23.591	23.1545	23.9121	NA	24.8551
C9JNA4;C9J8P3;V9GYC2;Q9UKJ0	Paired immunoglobulin-like type 2 receptor beta	PILRB	25.487	24.785	28.8502	24.9558	25.6589	25.2826	27.348	25.2009
C9J8Q5;P51649;P51649-2	Succinate-semialdehyde dehydrogenase, mitochondrial	ALDH5A1	25.0057	26.8098	28.2147	26.7374	27.149	26.1433	28.7749	26.3541
C9J8R7;F8WBY0;F8WBB5;C9JNI1;A4D1E9-2;A4D1E9	GTP-binding protein 10	GTPBP10	NA	NA	NA	23.5727	NA	NA	NA	24.0813
Q14061;C9J8T6;H7C4E5	Cytochrome c oxidase copper chaperone	COX17	29.5026	29.3789	29.106	29.4585	29.7089	29.3779	29.8639	29.2581
Q969M7-2;Q969M7;C9J9P8;Q969M7-6;Q969M7-7;Q969M7-4;C9JSK8;F8WD80;C9JFD2;C9IZ93;C9JF62;F8WDQ9;H3BSR4;Q969M7-3;F8WB39;Q969M7-5;H3BUI7;F8WCT3	NEDD8-conjugating enzyme UBE2F	UBE2F;UBE2F-SCLY	28.9793	29.4237	28.0728	28.8852	28.6311	28.9948	27.9824	29.3191
C9J9V0;Q5THK1-3;Q5THK1-2;Q5THK1-4;Q5THK1	Protein PRR14L	PRR14L	NA	23.8043	27.6211	24.1383	26.6978	NA	27.4181	24.0736
C9JA08;Q96D46;C9J0B9;C9IY70;C9IZW9;C9K0C2	60S ribosomal export protein NMD3	NMD3	NA	26.5362	25.2065	26.517	25.7291	26.1168	24.8397	26.3314
C9JA28;Q9UNL2;Q9UNL2-2;C9J365	Translocon-associated protein subunit gamma	SSR3	28.449	28.428	28.8097	28.7569	28.6374	28.7555	29.2587	28.4009
C9JA65;O00458;C9JLG5;E9PMY4;C9JNM6;O00458-2	Interferon-related developmental regulator 1	IFRD1	NA	NA	24.5112	NA	NA	NA	22.8312	NA
C9JAU6;Q13568-4;Q13568;Q13568-3;Q13568-2;Q13568-5;C9J7M2;A0A087WWA0;Q13568-6;C9JYP7;F8WDH6;C9JB67;A0A0G2UM11	Interferon regulatory factor 5	IRF5	31.2592	31.407	30.951	31.3131	31.5551	31.4421	30.4386	31.4446
C9JAX1;Q16595;H7C585;A0A2R8Y5A1;A0A2R8Y4G3;A0A2R8Y577;Q16595-2;Q16595-3	Frataxin, mitochondrial;Frataxin intermediate form;Frataxin(56-210);Frataxin(78-210);Frataxin mature form	FXN	27.357	26.6838	27.7407	27.0814	27.518	27.2985	28.2414	26.664
C9JBG5;Q8NBJ9;Q8NBJ9-2;F5H8L4;E9PMC3;E9PPN9;E9PME7;H0YEI3	SID1 transmembrane family member 2	SIDT2	29.3102	28.2492	28.3901	27.7928	28.3121	27.8159	29.351	27.9292
C9JBI3;P78330;A0A1D5RMN5;C9JEJ7;F8WD74	Phosphoserine phosphatase	PSPH	27.9027	29.0215	27.6606	28.11	27.2772	28.6329	27.5187	29.0206
C9JCC6;Q14919;Q14919-2;E9PNC7;E9PQX9;E9PMW2	Dr1-associated corepressor	DRAP1	24.9943	26.1865	27.0839	26.7658	26.7326	26.2925	25.7409	27.0123
C9JCN8;P15408-3;P15408;P15408-2	Fos-related antigen 2	FOSL2	NA	NA	26.0144	24.7588	25.0077	NA	24.9375	NA
C9JE12;C9JCW7;Q9BVT8	Transmembrane and ubiquitin-like domain-containing protein 1	TMUB1	26.5634	NA	26.8198	26.6438	26.5805	26.58	27.2847	26.277
C9JG97;C9JEH3;Q13685;C9JTS3;H7C0R2	Angio-associated migratory cell protein	AAMP	27.2356	27.3657	27.0743	27.757	27.8103	27.2921	26.5663	27.2882
C9JEJ2;P49585;C9J050;H7C1T3;C9J2E1;C9JPY0;H7BZN1;C9JVS0;F8WAZ5;Q9Y5K3-2;Q9Y5K3-4;Q9Y5K3-3;Q9Y5K3;F8WBU2;F2Z2B1	Choline-phosphate cytidylyltransferase A	PCYT1A	30.2317	30.1758	30.2903	30.1366	30.3147	30.2385	29.7613	30.3897
C9JEV9;O95639-3;O95639-2;O95639;B7Z7B0;H7C419;C9K0K2;F8WEL7;H9KVA5;H7C016;A6NMK7	Cleavage and polyadenylation specificity factor subunit 4	CPSF4	26.4334	NA	27.0828	25.9359	26.5651	NA	26.6645	NA
C9JF50;E9PLU1;E9PRK5;Q9H019-2;Q9H019-3;Q9H019;E9PPQ0;E9PPF9;E9PLD2;E9PRW1;E9PSD6	Mitochondrial fission regulator 1-like	MTFR1L	NA	25.7086	NA	26.1577	25.8524	26.2052	26.2238	25.9741
Q13098-7;Q13098;Q13098-5;C9JFE4;A8K070;A0A096LPJ3;A0A096LP07;Q13098-6;J3KSA5;J3KRJ4;J3QLT0;J3KRE8;J3QS84;J3QL53;J3QLE8;J3KTB0;J3QS88;J3QQX0	COP9 signalosome complex subunit 1	GPS1	29.6967	30.1739	29.7762	30.138	29.8036	30.2207	29.2886	30.0842
C9JFR7;P99999;CON__P62894	Cytochrome c	CYCS	33.0713	32.6014	33.3116	32.3254	32.9859	32.1238	33.3006	31.7248
C9JGT8		AP2M1	NA	NA	26.3364	26.8555	25.8946	25.6068	NA	24.6777
C9JIF9;P13798;H7C393;H7C1U0;C9JLK2;F8WEH5;H0YFE5	Acylamino-acid-releasing enzyme	APEH	31.7153	31.9334	31.1809	31.7173	31.6195	31.9997	31.1338	31.8736
C9JIS1		GNB2	NA	NA	NA	NA	25.5411	NA	27.0001	NA
C9JJ19;P82930	28S ribosomal protein S34, mitochondrial	MRPS34	28.3356	28.4209	29.0456	28.5147	28.4554	28.5007	29.3271	28.7372
C9JJK5		ZYX	NA	NA	NA	NA	NA	24.3301	NA	25.4336
C9JJN9;Q8N3P4-3;Q8N3P4;Q8N3P4-2;H7C058;H7C1G7;F8WB24;C9JKL0;H7C322;C9JIA0;C9JPI1;C9JP71;C9JG07	Vacuolar protein sorting-associated protein 8 homolog	VPS8	28.2607	28.3634	28.3632	28.243	27.8275	28.5361	27.6124	28.2433
C9JJV1;Q9Y5U2-2;Q9Y5U2;A6NCC9;E9PME3;C9JHT9;E9PL88;C9JDU0	Protein TSSC4	TSSC4	27.3007	27.4693	26.8538	27.2588	27.0787	27.2798	26.5799	26.981
C9JKD9;P45844-7;P45844-6;P45844-5;P45844-4;P45844-3;P45844-2;P45844;E9PGV9;P45844-8	ATP-binding cassette sub-family G member 1	ABCG1	NA	NA	22.7371	NA	23.2424	NA	23.5026	NA
C9JPX5;C9JKL2;O95772;C9JJ39;C9J3F5;O95772-2	MLN64 N-terminal domain homolog	STARD3NL	27.2873	NA	NA	26.8335	26.9207	26.9669	27.4626	NA
U3KQU8;C9JLB7;Q96HP4	Oxidoreductase NAD-binding domain-containing protein 1	OXNAD1	NA	23.1798	NA	NA	23.2711	23.1828	23.017	NA
C9JLU1;P52434;P52434-4;P52434-3;P52434-2	DNA-directed RNA polymerases I, II, and III subunit RPABC3	POLR2H	27.4679	27.7235	27.6688	28.0242	27.6082	27.8533	28.0838	28.157
C9JLV4;O14727-5;O14727-4;O14727;O14727-3;O14727-2;O14727-6;F8VNZ0	Apoptotic protease-activating factor 1	APAF1	29.393	28.6643	29.0837	28.9218	28.8466	28.8739	28.2946	28.9019
I3L2L5;I3L4Q0;C9JLW8;I3L317;I3L3A7	Protein FAM195B	FAM195B	26.3735	27.0149	26.5429	26.3824	25.7252	26.8221	23.4811	26.7749
C9JME2;Q9Y4F1;Q9Y4F1-2;M0R262;M0QYB0;A0A1B0GV68	FERM, RhoGEF and pleckstrin domain-containing protein 1	FARP1	NA	24.3845	NA	NA	NA	NA	NA	23.9435
C9JNA8;Q92551;Q92551-2	Inositol hexakisphosphate kinase 1	IP6K1	24.8376	24.2551	25.8446	NA	24.7439	24.6673	25.2558	NA
C9JXC3;C9JNE2;Q9Y530;H7C5Q1;C9J5P1;C9JA90;C9IZY1	O-acetyl-ADP-ribose deacetylase 1	OARD1	25.483	25.5166	24.5103	24.8213	24.9027	25.4908	24.4414	25.5191
C9JXB8;C9JNW5;P83731	60S ribosomal protein L24	RPL24	31.3316	31.4786	31.3541	31.7506	31.6032	31.9621	31.5265	32.0772
C9JRY4;C9JNZ0;Q96IW7;C9JDJ8;C9JZ27	Vesicle-trafficking protein SEC22a	SEC22A	26.1745	25.8712	26.0113	26.1808	26.421	26.0139	26.4552	25.5007
C9JQ41;H7C525;Q4VC31;C9JBU9	Coiled-coil domain-containing protein 58	CCDC58	28.5265	28.582	29.3608	28.7892	28.8248	28.6856	29.3501	28.5851
H7C0T1;H7C2R9;C9JQV0;Q9BRJ6	Uncharacterized protein C7orf50	C7orf50	NA	NA	NA	NA	NA	NA	NA	24.2746
C9JRZ6;Q9NX63;F8WAR4;A0A286YEX5	MICOS complex subunit MIC19	CHCHD3	31.2633	31.1285	31.7188	31.1721	31.1039	31.315	31.8894	31.1368
C9JTJ1;Q9Y6R6	Zinc finger protein 780B	ZNF780B	28.6143	28.9452	25.7768	28.8372	29.2744	29.3001	29.0847	29.1092
I3L0J8;C9JUK9;Q13164-4;Q13164-3;Q13164-2;Q13164	Mitogen-activated protein kinase 7	MAPK7	NA	NA	NA	25.4951	23.9646	24.4125	24.1108	24.2496
C9JUM1;C9JZR7;C9JTX5;F8WCH0		ACTB	28.5283	27.4955	NA	27.3829	26.843	26.1176	25.964	26.3178
C9JVK8;Q9H6S1-3;Q9H6S1-5;Q9H6S1-4;Q9H6S1;C9JGA2	5-azacytidine-induced protein 2	AZI2	NA	NA	NA	NA	NA	NA	NA	24.4328
C9JVN9;Q9H9P8-2;Q9H9P8;G3V272;G3V5S1	L-2-hydroxyglutarate dehydrogenase, mitochondrial	L2HGDH	26.2118	25.8183	26.6558	25.5419	26.2697	25.712	26.9908	25.8578
C9JY04;Q9BU79	Transmembrane protein 243	TMEM243	NA	NA	NA	NA	24.4806	24.4254	NA	NA
C9JYJ6;Q4L180-5;Q4L180-3;Q4L180-7;Q4L180-2;Q4L180;Q4L180-6	Filamin A-interacting protein 1-like	FILIP1L	25.0464	24.4849	24.747	25.1782	24.1028	24.9331	24.6947	24.8312
E7EVL6;C9JZE3;C9JYJ8;Q9BWE0;Q9BWE0-4	Replication initiator 1	REPIN1	22.5474	NA	22.0399	NA	22.7043	21.9531	NA	NA
C9JYM0;O75817	Ribonuclease P protein subunit p20	POP7	24.4	NA	23.7851	24.2529	24.0621	24.5365	NA	NA
C9JYN0;Q16563-2;Q16563;A0A0U1RQT9;H7C4J8	Synaptophysin-like protein 1	SYPL1	29.2026	29.4983	28.6993	29.5546	29.0084	29.6007	29.7078	29.7687
K7ENL4;J3QL63;J3QL47;J3KS67;C9JYS5;Q96ET8-3;Q9NYZ1;C9JPH1;A0A0A6YYB9;Q96ET8-2;Q96ET8	Golgi apparatus membrane protein TVP23 homolog;Golgi apparatus membrane protein TVP23 homolog C;Golgi apparatus membrane protein TVP23 homolog B	TVP23B;TVP23C;TVP23C-CDRT4	26.0966	26.2546	26.6007	24.3155	26.7486	25.8901	28.0787	26.6106
O60716;C9JZR2;O60716-3;O60716-5;O60716-2;O60716-6;O60716-7;O60716-8;O60716-4;O60716-9;O60716-10;O60716-11;O60716-13;O60716-17;O60716-12;O60716-14;O60716-18;O60716-21;O60716-19;O60716-16;O60716-15;O60716-20;O60716-22;O60716-24;O60716-23;O60716-29;O60716-27;O60716-26;O60716-25;O60716-32;O60716-31;O60716-30;O60716-28;E9PRE2;E9PKY0;H0YC95;E9PKL1	Catenin delta-1	CTNND1	30.89	30.6431	30.842	30.8627	30.8373	30.6369	30.6028	30.8092
CON__A2I7N0;CON__A2I7N1;CON__Q9TTE1			NA	25.9243	NA	NA	25.0674	26.8159	24.8463	25.9927
CON__ENSEMBL:ENSBTAP00000007350;A0A3B3ISA6			27.4214	29.0633	25.2015	27.9655	28.438	29.7925	27.8104	29.2136
CON__ENSEMBL:ENSBTAP00000024146;F5GXY0			29.6198	30.4665	25.8329	29.8154	28.8253	30.8352	29.8858	30.7807
CON__ENSEMBL:ENSBTAP00000034412			NA	NA	NA	NA	NA	NA	24.6605	NA
CON__P00761;A6XGL3;Q9BYE2-3;Q9BYE2-2;Q9BYE2-6;Q9BYE2			34.7385	35.1555	35.5792	34.1283	33.8593	34.6719	34.4161	34.2592
CON__P00978			25.6676	26.2544	NA	25.4934	NA	26.4045	25.5531	25.5392
CON__P01045-1;CON__Q2KJ62;CON__P01044-1			NA	NA	NA	NA	NA	24.807	NA	24.393
CON__P01966;A0A2R8Y7C0			31.8324	31.1791	30.668	31.1465	31.7161	31.323	32.8786	31.728
CON__P02533;P02533;CON__Q61782;A0A3B3IS58;F5GWP8;CON__Q04695;CON__Q9QWL7;CON__Q6IFX2;CON__A2A4G1;CON__Q7Z3Y9;CON__P08779;Q04695;Q7Z3Y9;P08779	Keratin, type I cytoskeletal 14	KRT14	NA	26.7455	NA	26.9131	NA	26.6753	NA	NA
CON__P02769;H0YA55;A0A0C4DGB6;CON__P02768-1;P02768;C9JKR2;D6RHD5;B7WNR0;P02768-2;A0A087WWT3;P02768-3;H7C013			32.8642	32.5718	33.493	32.5178	31.7607	31.9599	33.6847	33.1948
CON__P02777			NA	25.2011	NA	NA	25.0793	25.8849	24.645	25.1832
CON__P04264;P04264;CON__ENSEMBL:ENSBTAP00000038253;CON__Q9R0H5;CON__Q6NXH9;CON__Q6IFZ6;CON__Q7Z794;Q7Z794	Keratin, type II cytoskeletal 1	KRT1	26.9781	28.2266	26.8258	26.3859	27.548	26.4413	28.6532	26.7612
CON__P06868;P00747			NA	NA	24.5009	NA	27.1911	NA	28.0846	25.5038
CON__P07477;E7EQ64;P07477;H0Y8D1;A6XMV8;A0A0J9YYC8;A6XMV9;Q8NHM4;P07478	Trypsin-1;Alpha-trypsin chain 1;Alpha-trypsin chain 2;Putative trypsin-6;Trypsin-2	PRSS1;PRSS3P2;PRSS2	27.8216	27.9921	29.8995	26.8083	26.9911	27.4767	27.6946	26.9173
CON__P12763;P02765;C9JV77			30.2649	30.0641	29.0551	30.5679	29.6544	29.5513	31.3306	30.6375
P13645;CON__P13645;CON__P02535-1;Q7Z3Y7;Q7Z3Y8;CON__Q7Z3Y7;Q7Z3Z0;CON__Q148H6;CON__Q7Z3Z0;CON__Q7Z3Y8;K7EMD9;CON__P13646-1;CON__ENSEMBL:ENSP00000377550;CON__P08730-1;K7ERE3;P13646-2;P13646-3;P13646	Keratin, type I cytoskeletal 10	KRT10	26.8353	26.9374	26.3051	NA	26.2001	26.3937	27.4598	26.4245
CON__P15497			26.4225	24.6985	25.5963	25.5542	25.8487	25.5641	27.3936	27.34
CON__P15636			35.5639	35.6788	33.2786	32.269	33.2022	34.8036	34.1234	34.4947
CON__P17690;J3KS17;P02749			25.1409	23.2795	26.7339	25.3671	25.9148	NA	30.833	NA
CON__P34955			31.4315	30.7851	31.4965	32.1798	31.8784	32.6482	31.2782	31.0412
P35527;CON__P35527;K7EQQ3	Keratin, type I cytoskeletal 9	KRT9	NA	25.2471	NA	24.3976	25.2789	NA	27.5214	22.7257
CON__P81644			29.0513	27.4862	NA	25.7458	25.3684	24.6246	27.2135	25.8225
CON__Q0IIK2;CON__Q29443;CON__Q2HJF0			30.3224	29.6264	30.2882	28.851	30.3993	29.196	30.5512	30.1087
CON__Q0V8M9			29.5211	27.9647	27.6158	25.8132	28.9382	29.062	30.6562	29.461
CON__Q2UVX4;P01024;M0QXZ3			NA	27.6671	20.6706	28.9202	24.1614	29.6824	23.9406	28.3939
CON__Q3MHN2			NA	NA	24.8722	NA	NA	23.4299	NA	24.0044
CON__Q3SX09;CON__P02070;A8MUF7;A0A2R8Y7X9;P69892;P69891;P02100			30.0669	29.001	29.768	29.0399	30.8467	29.3279	30.9376	29.6954
CON__Q3SZH5			NA	NA	NA	NA	NA	NA	24.0456	NA
CON__Q3SZR3			NA	NA	27.2719	NA	NA	NA	NA	NA
CON__Q3SZV7			27.6148	28.6265	28.1133	28.1563	27.7747	28.9593	27.8651	28.6815
CON__Q3ZBD7			28.2733	28.1634	28.8688	28.3044	28.5549	28.58	27.6763	27.7528
CON__Q3ZBS7;P04004			26.4444	NA	24.6289	25.1638	26.4977	24.9761	28.7575	26.574
CON__Q6IME9			NA	26.6337	20.8646	23.7312	21.2932	23.5591	22.4326	24.1087
CON__Q6ISB0;CON__Q9NSB2;Q9NSB2	Keratin, type II cuticular Hb4	KRT84	24.0486	23.2788	24.0765	24.0256	24.01	23.7036	23.8731	NA
CON__Q6T181			NA	25.8123	NA	NA	NA	NA	NA	25.2815
CON__Q9TRI1;Q5T985;P19823			NA	25.4186	25.6867	25.2956	25.0838	25.0841	26.7537	26.4028
D1MQ08;O15554;M0R2E8;M0R1J0	Intermediate conductance calcium-activated potassium channel protein 4	KCNN4	NA	24.5601	25.4816	25.0408	25.4032	NA	25.987	25.6311
D3DTZ5;J3QSB9;P63272	Transcription elongation factor SPT4	SUPT4H1	27.5395	27.4792	27.7274	27.515	27.4025	27.2394	26.8165	26.8811
D3YTA9;F6U1T9;P63098;H7BYZ3;A0A1B0GUC7;A0A494C014;Q96LZ3	Calcineurin subunit B type 1	PPP3R1	29.3321	29.3434	29.5267	29.3211	29.1934	29.5889	28.7024	29.4565
D3YTC7;Q9UBM1;Q9UBM1-3;Q9UBM1-2	Phosphatidylethanolamine N-methyltransferase	PEMT	NA	NA	NA	24.7409	24.3531	NA	25.6053	NA
D6R934;P02746;A0A0A0MSV6;D6RGJ1	Complement C1q subcomponent subunit B	C1QB	28.2663	31.016	29.2171	30.6009	29.7309	31.2292	29.664	30.25
Q13557-11;Q13557;D6R938;Q13557-8;Q13557-12;Q13557-10;Q13557-6;Q13557-3;Q13557-5;Q13557-9;E9PF82;Q13557-4;E9PBG7;H0Y9C2;H0Y9J2;Q9UQM7;Q9UQM7-2	Calcium/calmodulin-dependent protein kinase type II subunit delta	CAMK2D	27.4521	29.2453	28.9897	29.8973	29.2547	29.7863	28.4156	29.9183
Q01201;D6R992;D6RIV7	Transcription factor RelB	RELB	30.1328	28.6848	29.5872	28.5757	29.8108	28.5221	29.5028	29.2633
D6R9S7;D6RHE3;D6RDB0;Q96GZ6-6;Q96GZ6-7;Q96GZ6-5;Q96GZ6-9;Q96GZ6-2;Q96GZ6;D6RDM3;D6RF72;D6R9M9;D6R9X6;Q96GZ6-8;Q8IVJ1;Q96JW4	Solute carrier family 41 member 3;Solute carrier family 41 member 1;Solute carrier family 41 member 2	SLC41A3;SLC41A1;SLC41A2	24.8396	NA	25.5846	NA	24.9767	NA	24.8661	NA
D6RA24;Q9NZF1	Placenta-specific gene 8 protein	PLAC8	24.9358	NA	NA	NA	NA	NA	NA	NA
D6RAF2;Q6PIY7-2;Q6PIY7	Poly(A) RNA polymerase GLD2	PAPD4	NA	24.7269	NA	25.3414	25.0568	25.2436	25.2431	24.7225
D6REP2;D6RAJ6;Q9UKT5-2;Q9UKT5;D6RAU6	F-box only protein 4	FBXO4	NA	NA	NA	NA	NA	NA	NA	NA
D6RAM3;Q7L591;D6RC22;Q7L591-3;D6R951;D6R977;Q7L591-4;D6RAZ9;Q7L591-2;D6RF29	Docking protein 3	DOK3	28.77	30.3948	29.8074	29.9589	29.5824	30.8923	29.0031	30.526
D6RAN8;Q9P0M9;H7C5U8	39S ribosomal protein L27, mitochondrial	MRPL27	27.4452	27.8574	28.0077	27.8656	28.1558	28.1911	27.7595	26.6547
D6RBD9;D6RB48;H0Y997;Q96J42-2;Q96J42	Thioredoxin domain-containing protein 15	TXNDC15	NA	NA	NA	NA	NA	NA	NA	NA
D6RBW1;P06730;P06730-3;P06730-2;H0Y8J7;D6RFJ3	Eukaryotic translation initiation factor 4E	EIF4E	30.2766	30.3776	30.0012	30.4062	30.5249	30.2685	29.7289	30.1848
D6RCD0;Q8NBQ5	Estradiol 17-beta-dehydrogenase 11	HSD17B11	30.8269	30.8217	30.734	31.0686	30.9357	31.3347	31.3948	30.7704
D6RDN5;D6RH17;Q8IUN7;P28332;P28332-2	Alcohol dehydrogenase 6	ADH6	NA	NA	NA	NA	NA	NA	23.9676	NA
D6RDX7;Q6PCB8-2;Q6PCB8	Embigin	EMB	25.6511	26.7698	26.7082	26.56	NA	27.5419	NA	27.5226
O75879;D6REA0;D6RDU9	Glutamyl-tRNA(Gln) amidotransferase subunit B, mitochondrial	GATB;PET112	NA	23.5094	NA	23.3311	23.1107	23.2812	24.2554	23.6871
D6REK3;Q6UX04-2;Q6UX04	Peptidyl-prolyl cis-trans isomerase CWC27 homolog	CWC27	25.7278	25.4575	25.8517	25.7701	25.1767	25.6436	25.1393	26.0992
D6RGI3;D6RER5;Q9NVA2;Q9NVA2-2;D6RDU5;H0Y961;D6RDP1;D6R9Y6;H0Y9G8	Septin-11	2011-09-01	32.4022	32.4925	32.5916	32.2315	32.496	32.3415	31.9516	32.406
D6REX3;O94979;O94979-4;O94979-8;O94979-2;O94979-9;O94979-3;O94979-10;O94979-6;D6RHZ5;H7BXG7;O94979-7;O94979-5;H0YAB3;H0Y8V7;H0Y9K1;H0Y8W8;H0Y9T9;H0YAF5;D6RE64;D6RCQ9;H0Y9V3;D6RHE8;D6RBT0	Protein transport protein Sec31A	SEC31A	32.4077	32.4454	32.1713	32.1227	32.0945	32.2339	31.7015	32.493
D6REX9;Q8N960-2;Q8N960	Centrosomal protein of 120 kDa	CEP120	NA	NA	NA	NA	NA	NA	NA	NA
Q9P2W9;D6RF48;D6RC71	Syntaxin-18	STX18	28.2238	28.2882	28.5818	28.2498	28.1764	28.465	28.6216	28.1091
D6RFG8;P27707;D6RCP9;D6RG38	Deoxycytidine kinase	DCK	29.7347	28.6983	29.8371	28.8667	29.8287	28.9103	29.1285	29.0182
D6RIY1;D6RGK3;D6RIV9;D6RIE8;Q16594;D6RHW1;Q9HBM6	Transcription initiation factor TFIID subunit 9;Transcription initiation factor TFIID subunit 9B	TAF9;TAF9B	NA	NA	24.5188	24.5822	24.5314	24.2806	24.9265	24.3745
D6RGK9;H0Y9C1;H0Y9Z5;Q96LI5;Q96LI5-2;Q9ULM6	CCR4-NOT transcription complex subunit 6-like;CCR4-NOT transcription complex subunit 6	CNOT6L;CNOT6	NA	NA	NA	NA	NA	NA	NA	23.4363
D6RGV2;P16871-4;P16871-3;P16871-2;P16871;H0YA41;B8YG18	Interleukin-7 receptor subunit alpha	IL7R	NA	NA	23.503	NA	23.486	NA	23.8782	NA
D6RHY7;O60337-5;O60337	E3 ubiquitin-protein ligase MARCH6	2006-03-01	NA	23.7743	24.7603	23.7354	23.7944	23.912	24.5828	NA
D6RIZ2;Q9BSA9;D6RCD9;D6RHV8;D6RAU7;D6RDY8	Transmembrane protein 175	TMEM175	NA	23.356	23.0389	23.6441	23.0749	24.5522	23.7011	24.073
E3W994;J3KR49;O75122;A0A0U1RQI6;B3KR06;E7ENG2;O75122-2;H7C4X8;H7C5M8;D6RBU8;C9J668;H7C4I5;H7C4M5	CLIP-associating protein 2	CLASP2	25.6742	24.6001	NA	24.3342	24.8921	25.0101	25.0113	24.9777
E5RFT4;Q8N4L2;E5RIY0;E5RJC2;E5RIP9	Type 2 phosphatidylinositol 4,5-bisphosphate 4-phosphatase	TMEM55A	26.7091	26.7566	26.9618	27.048	26.6308	27.371	27.0843	26.2127
E5RG17;Q6P1N9-2;Q6P1N9;E5RGF2;A0A0D9SGD3;G5EA19;U3KQS5;H0YBX2;E5RK70;E5RG62	Putative deoxyribonuclease TATDN1	TATDN1	NA	27.3748	26.7809	27.048	26.3201	28.0495	26.8501	27.664
E5RGS2;Q9H6H4;Q9H6H4-2	Receptor expression-enhancing protein;Receptor expression-enhancing protein 4	REEP4	25.0962	27.7033	27.0876	27.9181	27.7436	28.1661	28.1788	26.7533
E5RGX5;Q93045;Q93045-2	Stathmin;Stathmin-2	STMN2	25.1167	26.0457	26.4796	26.2261	25.1435	25.7348	24.7238	26.3615
H0YB25;E5RHA3;Q86X53;H0YBT6	Glutamate-rich protein 1	ERICH1	NA	NA	24.2921	NA	NA	NA	NA	NA
E5RHK8;Q9UQ16-2;Q9UQ16-3;Q9UQ16;Q9UQ16-4;Q9UQ16-5	Dynamin-3	DNM3	NA	NA	NA	NA	NA	23.3284	NA	NA
E5RHN3;Q8TDQ0-2;Q8TDQ0	Hepatitis A virus cellular receptor 2	HAVCR2	26.8075	28.4612	27.3262	28.4494	27.4058	28.4005	28.0283	28.6731
E5RJB8;E5RHU3;E7ESK6;E9PBI9;P34741	Syndecan;Syndecan-2	SDC2	25.6767	23.8824	23.8133	24.2431	26.1563	22.3354	26.6581	25.4349
E5RHW0;H0YBH7;Q96BY9;E5RFJ9;H0YAZ1;H0YAN9;Q96BY9-2	Store-operated calcium entry-associated regulatory factor	SARAF	NA	NA	24.1261	NA	NA	24.0489	23.851	NA
E5RHW4;O94905;E5RJ09;O94905-2;O94905-3	Erlin-2	ERLIN2	30.1117	30.9356	30.4631	31.0121	30.3105	31.1453	30.922	30.9545
E5RI87;Q86XS8-2;Q86XS8;A0A0C4DGE2	E3 ubiquitin-protein ligase RNF130	RNF130	NA	25.583	NA	24.7022	24.6283	25.8363	24.4497	24.635
E5RIH5;Q6NXR4	TELO2-interacting protein 2	TTI2	NA	NA	21.5259	21.2383	NA	NA	NA	NA
E5RIJ0;H0YBJ0;E7EW18;P06746	DNA polymerase beta	POLB	NA	NA	23.5444	NA	NA	25.57	25.5939	NA
E5RIW3;E5RJD8;O75347;E5RHG6;O75347-2;E5RIX8;A0A494C144	Tubulin-specific chaperone A	TBCA	32.2393	32.368	32.2756	31.9233	31.727	31.9163	31.3063	31.5602
E5RJ29;Q9NYI0-3;Q9NYI0-2;Q9NYI0;E5RH02;H0YAQ7;H0YC20;E5RJE4;E5RFG7;B4DKF8	PH and SEC7 domain-containing protein 3	PSD3	24.0606	24.4002	25.2541	25.9803	24.9433	23.4468	NA	25.1952
E5RJ52;P53677;H0YBA0;E7ER80;P53677-2;H0YAY4	AP-3 complex subunit mu-2	AP3M2	24.9908	25.1567	25.4026	26.2425	25.1163	26.5214	23.9753	26.1255
E5RJ69;Q13239-4;Q13239;Q13239-3;Q13239-5;E5RHT2	Src-like-adapter	SLA	27.0687	26.4842	NA	26.5044	NA	26.6917	25.7984	26.9183
E5RK69;H0YC77	Annexin	ANXA6	27.0297	27.0213	26.2071	26.6096	26.832	27.3624	25.9426	27.0924
Q7L5N1;E7EM64;H7C3T0	COP9 signalosome complex subunit 6	COPS6	29.5039	29.6802	29.6848	29.5334	29.3298	29.5309	29.0984	29.4287
E7EMB8;Q99952-2;Q99952	Tyrosine-protein phosphatase non-receptor type 18	PTPN18	26.5818	27.351	26.7948	27.3354	27.2591	27.6454	26.9763	27.8463
O43572;E7EMD6;J3QR74	A-kinase anchor protein 10, mitochondrial	AKAP10	26.7439	26.5322	26.2784	26.6568	26.3889	26.2974	25.9844	26.5929
E7EMN6;P41236;E7EUI7;Q6NXS1	Protein phosphatase inhibitor 2;Protein phosphatase inhibitor 2-like protein 3	PPP1R2;PPP1R2P3	28.6342	28.5687	27.8938	28.5248	28.7236	28.8494	27.8622	28.9782
E7EN73;Q8IZA0-2;Q8IZA0;C9J519;Q8IZA0-3;H0Y4S8;B1AN15	Dyslexia-associated protein KIAA0319-like protein	KIAA0319L	25.715	25.1918	25.6823	25.3676	25.2932	25.3013	26.0942	25.0288
E7EN77;Q15021	Condensin complex subunit 1	NCAPD2	27.2445	NA	28.5149	27.8898	27.9092	NA	NA	NA
P52747;P52747-3;P52747-2;E7EN86;E9PS81;E7EX64;C9JTC5;C9JCG1;E9PMY8;C9J2G7;E9PJF2;C9JRS3;E9PPB0;E9PLS7;P36508-2;P36508;E9PLN4	Zinc finger protein 143	ZNF143	22.2201	22.5685	23.1436	23.2736	22.3794	22.7274	22.525	23.6303
Q5T8T7;E7EN96;Q5T8T8;Q15528-2;Q15528;E9PGW7	Mediator of RNA polymerase II transcription subunit 22	MED22	25.139	24.5606	24.696	24.7071	24.0367	24.4289	24.4669	24.9385
E7ENN3		SYNE1	NA	28.7216	28.9237	29.2635	29.0219	29.1207	29.2211	29.3414
E7EP72;Q9UFG5;K7EK56;Q9UFG5-2	UPF0449 protein C19orf25	C19orf25	24.4133	24.5768	25.0523	25.0442	24.8047	25.0012	24.9772	25.2812
E7EPN9;Q9Y520-6;Q9Y520-4;Q9Y520-5;Q9Y520;Q9Y520-7;Q9Y520-3;Q9Y520-2;H7C5N8;A0A2R8YET2;A0A2R8Y7F4;A0A0A0MS30;A0A2R8Y424;A0A1W2PQP5	Protein PRRC2C	PRRC2C	30.1264	30.2605	30.2423	30.0612	30.5498	30.1745	30.1736	30.2119
E7EPT4;P19404	NADH dehydrogenase [ubiquinone] flavoprotein 2, mitochondrial	NDUFV2	29.7582	29.8139	30.5223	29.5387	29.4521	29.6564	30.3247	29.4321
E7EPT6;F8VNR3;P01135-2;P01135;F8WA74;H0Y6S5;P01135-3;P01135-5;P01135-4	Protransforming growth factor alpha;Transforming growth factor alpha	TGFA	25.7297	NA	NA	NA	26.7605	NA	25.6791	25.0743
E7EPV7;P37840-2;P37840;H6UYS7;P37840-3;D6RA31;Q16143;G4Y816	Alpha-synuclein	SNCA	28.7399	29.2368	28.316	29.2353	28.4843	29.8633	28.0779	29.4536
E7EQ45;Q9H0R1;Q9H0R1-2;G3V3L4;H0YIY0;S4R311	AP-5 complex subunit mu-1	AP5M1	27.0043	27.4756	25.8977	27.7246	26.9179	27.8468	27.195	27.951
E7EQ69;Q9GZZ1;C9J5D1;A0A087WWJ2;Q9GZZ1-2;B0AZT5;C9J5J3;C9JZU6;A0A0D9SF32;F8WCK0	N-alpha-acetyltransferase 50	NAA50	29.5757	30.2591	29.5829	29.9249	29.9664	30.0178	28.9662	29.9644
E7EQL1;Q6P4F2-2;Q6P4F2	Adrenodoxin-like protein, mitochondrial	FDX1L	26.1263	26.737	26.3543	25.9724	26.0092	25.2981	26.3142	NA
E7EQL8;Q96RT7-2;Q96RT7-3;Q96RT7	Gamma-tubulin complex component 6	TUBGCP6	NA	NA	NA	24.6766	24.271	NA	NA	NA
P15311;E7EQR4;E9PNP4	Ezrin	EZR	32.9884	32.6653	33.1677	32.941	33.0352	32.9694	32.4955	32.8952
E7EQR8;Q9GZM5;D6RFI3;D6RGY8;H0Y9A1;D6RBQ1;D6RA04;D6RAY4	Protein YIPF3;Protein YIPF3, 36 kDa form III	YIPF3	27.2216	26.6734	27.5702	26.9946	27.2836	26.6803	28.1895	26.8681
E9PES6;E7ES08;E7EQU1;O15347	High mobility group protein B3	HMGB3	27.6065	27.5164	28.4406	27.1402	27.6988	26.9764	27.3365	27.2852
E7ERI8;E7EW49;O75122-3	CLIP-associating protein 2	CLASP2	30.2677	30.3799	30.3811	30.3764	30.4487	30.5411	30.2241	30.5841
Q9BQ90;E7ERR0;F8W6A4	Kelch domain-containing protein 3	KLHDC3	NA	23.2687	21.562	22.8473	22.5704	22.763	NA	22.6876
E7ERS3;Q86VM9;Q86VM9-2;H3BPD0;H3BRN6;H3BRH3;H3BP01	Zinc finger CCCH domain-containing protein 18	ZC3H18	26.506	26.4707	27.0029	26.794	26.7658	26.5455	27.1589	26.6197
P46527;E7ES52;H7C2T1	Cyclin-dependent kinase inhibitor 1B	CDKN1B	25.1238	24.7081	25.7848	24.0852	NA	24.4362	NA	24.6874
E7ESC7;Q7L5Y9-3;Q7L5Y9;B4DQT1;B4DVN3;Q7L5Y9-2;D6RIB6;Q7L5Y9-4;D6RDW4;D6REW7;Q7L5Y9-5;D6RID6;D6RE80;D6RA86	Macrophage erythroblast attacher	MAEA	26.5941	26.9974	26.8696	27.1783	26.9695	26.8484	26.746	27.031
E7ESL0;J3KQY1;Q9NWU5;Q9NWU5-2;Q9NWU5-3	39S ribosomal protein L22, mitochondrial	MRPL22	26.7011	26.7501	27.456	27.2416	27.3128	26.9015	27.926	26.4374
K7EKW3;E7ESS3;Q71RG4-2;Q71RG4;Q71RG4-3	Transmembrane and ubiquitin-like domain-containing protein 2	TMUB2	26.9938	26.6295	27.2993	26.8534	27.8102	26.4776	27.4726	25.9434
E7ESY4;Q13330-2;Q13330-3;Q13330;H0Y4T7;H7C3F3	Metastasis-associated protein MTA1	MTA1	NA	NA	NA	24.8307	24.4906	24.1484	24.1966	25.0374
E7ET40;P00749-2;P00749;S4R3G7	Urokinase-type plasminogen activator;Urokinase-type plasminogen activator long chain A;Urokinase-type plasminogen activator short chain A;Urokinase-type plasminogen activator chain B	PLAU	27.8693	28.0019	27.5427	28.2032	27.0446	27.9014	27.4242	27.5219
E7ET76;P19440;B5MCK8;P19440-2;P36268-2;A6NGU5;P36268;P36268-3;E7ETR7	Gamma-glutamyltranspeptidase 1;Gamma-glutamyltranspeptidase 1 heavy chain;Gamma-glutamyltranspeptidase 1 light chain;Inactive gamma-glutamyltranspeptidase 2;Putative gamma-glutamyltranspeptidase 3;Putative gamma-glutamyltranspeptidase 3 heavy chain;Putative gamma-glutamyltranspeptidase 3 light chain	GGT1;GGT2;GGT3P	27.4771	26.7714	26.3953	26.6378	25.9869	26.0711	26.7605	26.0093
E7ET89;Q86UW9-2;Q86UW9;Q75MM6;C9JEH4;C9JII1	Probable E3 ubiquitin-protein ligase DTX2	DTX2	27.9581	26.6583	28.4573	25.5924	27.6542	NA	27.6136	26.9098
E7ETP9;Q9UQV4;C9JDI8;C9JYP5	Lysosome-associated membrane glycoprotein 3	LAMP3	30.7894	25.8323	29.5766	25.1131	30.4466	24.804	29.9931	27.8802
E7ETT4;E7ETT1;E9PDR0;E7EX59;P05166;P05166-2;E9PEC3;E7EUY3;C9JQS9;F8WBI9;E7ENC1;C9JVY9;C9JAW3;C9JVW9;H7C5C9	Propionyl-CoA carboxylase beta chain, mitochondrial	PCCB	NA	28.6436	27.7673	28.5054	27.6213	28.6663	28.2209	28.2606
E7ETU5;F6Y5H0;P29558-2;P29558;E7EPF2;F8W1T6;Q15434;C9J9B2;F8VV01;C9JIJ9;A0A1B0GUW5;Q6XE24-3;Q6XE24-4;Q6XE24-5;Q6XE24-2;Q6XE24	RNA-binding motif, single-stranded-interacting protein 1	RBMS1	28.0453	28.1479	28.225	27.9125	27.8019	28.0923	27.8274	28.3136
H0Y9G6;E7ETU7;P09001;E9PF06;D6RC14;D6RBQ5	39S ribosomal protein L3, mitochondrial	MRPL3	27.5866	27.5223	28.6388	27.8065	27.8162	27.8359	28.4277	27.4728
E7ETZ4;Q9Y6E2;B5MCH7;Q75MG1;B5MCE7;E9PFD4;E7EMS9;Q9Y6E2-2;C9JF98;E9PFE3;F8WDX8	Basic leucine zipper and W2 domain-containing protein 2	BZW2	28.4372	29.1002	28.1037	28.587	28.7546	28.5316	28.2611	29.0098
E7EU05;P16671;P16671-3;P16671-4;E9PLT1;P16671-2;E7EX47;E7ERZ9;E7EWI4;E9PJX8;E9PC45;E7EVU1	Platelet glycoprotein 4	CD36	27.7004	30.0157	28.0337	31.1515	27.4956	30.4276	28.6604	30.0066
E7EUI8;E7EM57	Glucose-6-phosphate 1-dehydrogenase	G6PD	27.7723	28.252	28.2692	28.3294	29.001	28.4037	27.78	28.6323
Q04637-8;E7EUU4;E9PGM1;E7EX73;Q04637-7;C9K073;C9J2Z7;H7C044;H7C0V6;C9JHW9;F8WCF2;C9JSU8;C9JIH5;C9JWW9;REV__Q8NEG2;REV__C9JQZ6;REV__J3KQX6;REV__F5H7J8;REV__Q8NEG2-2;C9J556;C9JWH9;C9JWH7	Eukaryotic translation initiation factor 4 gamma 1	EIF4G1	33.2308	33.103	32.9219	33.2336	33.4957	33.0174	32.9451	33.2799
E7EVA0;P27816;P27816-6;P27816-2;P27816-4;B5MEG9;H0Y2V1;F8W9U4;H7C456;A0A0J9YVV8;A0A0J9YW37;P27816-7	Microtubule-associated protein;Microtubule-associated protein 4	MAP4	32.8523	32.5249	32.8623	32.4442	32.8029	32.5262	32.5784	32.5144
O60941;E9PEY4;E7EVB6;O60941-4;O60941-2;O60941-7;O60941-6;O60941-3;O60941-5;M0R021;Q9Y4J8-4;Q9Y4J8-3;Q9Y4J8-5;Q9Y4J8-16;Q9Y4J8-12;Q9Y4J8-8;K7ERH7	Dystrobrevin beta;Dystrobrevin;Dystrobrevin alpha	DTNB;DTNA	NA	NA	NA	NA	NA	NA	25.2136	NA
E7EVC7;Q676U5-2;Q676U5;Q676U5-5;Q676U5-3;Q676U5-4;C9J1B2;C9JAY7;C9JK97;F8WAF9;C9J8C6	Autophagy-related protein 16-1	ATG16L1	27.0963	27.5401	26.9021	26.9444	26.867	27.0341	26.1667	27.5528
E7EVH9;Q08623-3;Q08623;Q08623-4;Q08623-2	Pseudouridine-5-phosphatase	HDHD1	29.3093	29.5395	28.909	28.7913	29.7214	29.7045	28.5208	29.1212
E7EVJ3;P52848;P52848-2	Bifunctional heparan sulfate N-deacetylase/N-sulfotransferase 1;Heparan sulfate N-deacetylase 1;Heparan sulfate N-sulfotransferase 1	NDST1	25.875	NA	25.498	25.0309	25.2894	NA	25.4625	NA
E7EVJ5;Q96F07-2;Q96F07;H7C229;E7EW33;A0A087WVE1;A0A087WV63;A0A0G2JRF5;A0A087WWY5;A0A087WZL7	Cytoplasmic FMR1-interacting protein 2	CYFIP2	24.8798	NA	23.999	23.468	23.8276	24.0136	24.0542	24.0646
E7EVK2;U3KQ69;E9PI62;Q9BT17-2;Q9BT17	Mitochondrial GTPase 1;Mitochondrial ribosome-associated GTPase 1	MTG1	NA	NA	NA	NA	NA	NA	23.8356	NA
E7EW39;Q7Z2H8-4;Q7Z2H8-3;Q7Z2H8;E5RHG5;E5RG64;E5RI40	Proton-coupled amino acid transporter 1	SLC36A1	26.3625	28.73	NA	28.0073	25.8487	28.998	25.8417	27.7838
E7EWV1;Q5H8A4-2;Q5H8A4;E7EM50;D6RFE8;Q5H8A4-5;Q5H8A4-6;Q5H8A4-4;Q5H8A4-3;D6R9J9	GPI ethanolamine phosphate transferase 2	PIGG	24.9345	25.2874	26.3896	25.638	25.5669	26.3306	26.0442	25.0815
E7EX17;P23588;P23588-2;F8VX11;F8VP89;F8W0K0;F8VSC7;F8VYE9;F8VRU1;REV__F8VX11;REV__P23588-2;REV__P23588;REV__E7EX17	Eukaryotic translation initiation factor 4B	EIF4B	31.4168	31.7369	31.096	31.6542	31.5661	31.7876	30.9953	31.9832
Q14203-3;E7EX90;Q14203;Q14203-6;Q14203-4;Q14203-2;Q14203-5;Q6AWB1;E7EWF7;C9JJD0;E9PCY0;C9JJN7;C9JKG6;C9JTE5;C9JZA4;C9J1B7;C9JUI8	Dynactin subunit 1	DCTN1;DKFZp686E0752	33.0933	33.3066	32.8719	33.1579	32.9935	33.1838	32.7255	33.1961
F8VZJ2;H0YHX9;Q13765;E9PAV3-2;E9PAV3;F8W0W4;F8W1N5;F8VNW4;F8VZ58;Q9BZK3	Nascent polypeptide-associated complex subunit alpha;Nascent polypeptide-associated complex subunit alpha, muscle-specific form	NACA	31.8623	32.1018	31.5388	32.1799	31.7218	32.2156	31.2937	32.4749
Q7KZI7-16;E9PC69;Q7KZI7;Q7KZI7-9;Q7KZI7-8;Q7KZI7-15;Q7KZI7-4;E7ETY4;Q7KZI7-11;Q7KZI7-14;Q7KZI7-5;Q7KZI7-13;Q7KZI7-3;Q7KZI7-6;Q7KZI7-2;Q7KZI7-7;Q7KZI7-12;Q7KZI7-10;F5H4F6;F5H6N2;F5H4J8	Serine/threonine-protein kinase MARK2	MARK2	29.0253	29.2069	29.4263	29.3462	29.2974	29.2048	29.441	29.583
E9PCD7;Q9Y2E5;H0YA68;Q9Y2E5-2	Alpha-mannosidase;Epididymis-specific alpha-mannosidase	MAN2B2	26.9946	28.0328	27.2126	27.2822	26.58	27.1743	27.0716	26.8812
E9PCW1;O95249;K7EJC8;G5E9T8;B4DQA8;O95249-2;F6RU00	Golgi SNAP receptor complex member 1	GOSR1	28.9313	29.3145	29.2254	29.5314	29.7546	29.3262	29.9786	29.5571
E9PD53;Q9NTJ3-2;Q9NTJ3;C9JR83;C9JVD8;C9J578;C9J9E4	Structural maintenance of chromosomes protein;Structural maintenance of chromosomes protein 4	SMC4	NA	22.9749	25.8017	22.3546	22.4993	22.2591	22.5666	22.5755
E9PDF6;O43795-2;O43795;E7EQD9;Q9UBC5;C9JYW1;A0A0U1RRI3;H7C2Y7;C9JUP5;G3V342	Unconventional myosin-Ib	MYO1B	24.4272	NA	26.0195	NA	27.7008	NA	24.3946	NA
Q5SR44;E9PDY4;P17927;E9PQN4;H0YE06;A0A0C4DGF5;Q2VPA4-3;Q2VPA4;Q2VPA4-2	Complement receptor type 1	CR1	NA	29.3839	23.612	27.6642	23.018	28.9012	24.4631	29.9282
E9PE17;I3L0E3;Q9Y2R5	28S ribosomal protein S17, mitochondrial	MRPS17;hCG_1984214	26.6923	26.4173	27.4668	26.4522	26.4548	26.8223	27.836	26.6371
H0Y547;E9PEJ6;P98196;H0Y8F0	Phospholipid-transporting ATPase;Probable phospholipid-transporting ATPase IH	ATP11A	27.375	27.6919	27.5007	27.5955	27.5154	27.6731	27.8341	27.6678
E9PEP7;P17010-2;P17010;P17010-3;P08048-2;P08048-3;P08048	Zinc finger X-chromosomal protein;Zinc finger Y-chromosomal protein	ZFX;ZFY	22.703	23.7936	23.9692	23.8601	23.9168	23.8615	25.1712	23.7968
E9PKY5;E9PEQ6;Q9UNP9-2;Q9UNP9;Q9UNP9-3	Peptidyl-prolyl cis-trans isomerase;Peptidyl-prolyl cis-trans isomerase E	PPIE	27.8338	27.563	27.9185	27.4528	27.5933	27.308	27.7272	27.4206
E9PER6;O15530-3;O15530;O15530-2;O15530-4;Q6A1A2;O15530-5;H3BQ10;H3BPW1	3-phosphoinositide-dependent protein kinase 1;Putative 3-phosphoinositide-dependent protein kinase 2	PDPK1;PDPK2P	27.2744	28.8802	27.4699	28.4664	28.1941	28.8404	26.8395	29.1022
E9PF10;O75694-2;O75694	Nuclear pore complex protein Nup155	NUP155	30.1301	29.5662	30.126	29.9058	29.852	29.6549	30.4925	29.6567
E9PF19;Q9Y4P3;Q96E41;F8WDI9;A0A087WXC6;F8WCR3	Transducin beta-like protein 2	TBL2	29.5017	30.1829	30.6462	30.4461	30.3983	30.2273	31.0478	30.0902
E9PFK5;P78316-2;P78316	Nucleolar protein 14	NOP14	NA	26.4555	26.1367	26.1859	25.5583	26.4793	25.4686	25.8084
E9PFK9;Q9UJ41;Q9UJ41-4;Q9UJ41-3;Q3HKR1;A0A0A0MSJ3;V9GYI8;A0A1W2PPY0;E9PHB8;C9JDA2	Rab5 GDP/GTP exchange factor	RABGEF1	28.4028	28.4279	27.8984	28.3535	28.1642	28.4148	27.857	28.3087
E9PFR3;Q14738;Q14738-2;H0Y8C4;Q14738-3;H7C5Q9;H0YN84;H0YJ35	Serine/threonine-protein phosphatase 2A 56 kDa regulatory subunit delta isoform	PPP2R5D	29.2789	29.733	29.4039	29.5232	29.2877	29.5427	28.8323	29.5623
E9PG19;O94868-3;O94868-2;O94868;C9JM66;E7ENZ2;H0YG35;H0Y6M2	F-BAR and double SH3 domains protein 2	FCHSD2	26.6385	26.4092	25.5433	26.2158	25.9807	25.9756	25.2336	26.8737
E9PGC0;P20936-2;P20936-4;P20936;P20936-3	Ras GTPase-activating protein 1	RASA1	25.9356	28.4687	27.7907	27.5743	27.4672	27.9586	27.1243	27.855
E9PGK7;O94759;O94759-2;O94759-3;A0A087WT16;C9JZQ8	Transient receptor potential cation channel subfamily M member 2	TRPM2	NA	26.3875	24.4876	25.9658	25.1061	28.5396	24.3533	26.6431
E9PGM9;P78332;F8WCA5;P78332-2;P78332-3;C9J250;C9JSL1;F8WF63	RNA-binding protein 6	RBM6	NA	25.986	26.1273	25.2955	25.746	25.7362	25.6356	25.5299
H9KV48;E9PGN7;P05155-2;P05155;P05155-3;CON__P50448	Plasma protease C1 inhibitor	SERPING1	27.6886	NA	27.2808	NA	28.0683	NA	28.9262	25.0087
E9PGQ0;Q96H78	Solute carrier family 25 member 44	SLC25A44	NA	NA	NA	NA	NA	NA	25.0533	NA
E9PGT6;Q99627;Q99627-2;H7C3S9;F8WEF2	COP9 signalosome complex subunit 8	COPS8	27.7621	27.7977	27.6165	27.4562	27.5938	27.6593	27.1962	28.0049
O94901-9;E9PHI4;O94901-8;O94901-5;O94901;O94901-6;H0Y6N5;H0Y742;O94901-3;O94901-7;O94901-2;H7C2K3;C9JK55;H7C019;C9JS54;H7C3X3;C9K051;C9JJU6;O94901-4;C9JR15	SUN domain-containing protein 1	SUN1	NA	25.5705	24.8927	26.092	25.8363	27.4788	27.1225	25.6613
E9PHI8;Q8NG66-4;Q8NG66;Q8NG66-2;Q8NG66-3	Serine/threonine-protein kinase Nek11	NEK11	27.6325	NA	NA	27.4435	27.9687	28.8491	28.7667	28.7135
E9PHM2;Q15031;A0A494C1E0;A0A499FJL2;A0A2R8Y581	Probable leucine--tRNA ligase, mitochondrial	LARS2	26.4307	27.2715	27.3314	27.6335	27.9899	27.9187	28.4963	27.6342
E9PHM6;F6QMI7;F8W9J4;Q03001-8;Q03001-14;Q03001;A0A494C1D7;A0A0U1RQJ2;Q6P0N6;E7ETB9;Q03001-9;Q03001-13	Dystonin	DST	26.6338	25.8001	24.4844	26.4448	25.3836	26.0382	24.7213	26.4798
E9PHV5;P28290;P28290-2;P28290-3;E7EUL7;H7BZ26	Sperm-specific antigen 2	SSFA2	27.6588	27.9366	28.0422	27.9756	27.9708	28.0828	28.3649	27.6043
E9PHY5;O43491-4;E9PK52;O43491-3;E9PII3;O43491-2;A0A2R8Y5B3;E9PRG1;E9PIG0;E9PQD2;E9PQN0;E9PJP4;E9PPC9	Band 4.1-like protein 2	EPB41L2	30.4683	31.0709	30.5858	31.6783	30.7193	30.8012	30.5715	31.1428
E9PHY8;Q8NDA8;Q8NDA8-2;Q8NDA8-7;Q8NDA8-3;Q8NDA8-4;Q8NDA8-6;Q8NDA8-5	Maestro heat-like repeat-containing protein family member 1	MROH1	29.0324	29.3709	28.8135	29.5267	29.0972	29.7679	28.7896	29.7565
E9PI44;K7EJ18;Q5M7Z0-2;Q5M7Z0-3;Q5M7Z0	RING finger and transmembrane domain-containing protein 1	RNFT1	22.5243	NA	24.5798	23.3174	24.5327	23.2384	24.6969	23.954
E9PIE4		MTCH2	NA	NA	24.9721	23.2881	NA	24.7382	25.154	24.5361
E9PN66;E9PKN9;E9PS55;E9PMW4;E9PQ46;E9PIN5;E9PIK4;U3KQ32;E9PKZ4;E9PPM1;O14683;E9PNB3;E9PMY0	Tumor protein p53-inducible protein 11	TP53I11	27.4008	26.7446	28.1496	27.6103	28.1701	26.4702	28.7699	26.8528
E9PIP3;Q9Y4H4	G-protein-signaling modulator 3	GPSM3	29.3885	28.5378	28.834	29.0527	29.1568	28.8928	29.2535	28.742
E9PJ42;Q5BJD5-3;Q5BJD5-2;Q5BJD5	Transmembrane protein 41B	TMEM41B	27.699	27.065	28.5565	26.8609	28.131	27.5156	28.5116	26.7653
E9PJ81;E9PRQ7;Q04323;Q04323-2;A0A087WTZ5;E9PS08	UBX domain-containing protein 1	UBXN1	30.0962	30.4236	29.6735	30.235	29.7741	30.2352	29.3242	30.3472
E9PJD7		CYHR1	25.4837	24.1772	24.0391	24.6863	24.4428	24.243	24.0527	24.6308
E9PMS5;E9PRT1;E9PJJ5;Q4G0X4;E9PK99;J3KSG1;J3QRK1;A0A2U3U043;Q719H9	BTB/POZ domain-containing protein KCTD21	KCTD21	25.5692	26.1125	25.1649	25.9427	24.9533	25.9514	24.5822	26.2411
E9PJM3;Q9UK99-3;Q9UK99-2;Q9UK99;E9PL46;B4E3U2;G3V1E0	F-box only protein 3	FBXO3	NA	24.5905	NA	23.9751	23.8068	24.3939	NA	24.5736
H0YEG5;E9PKZ9;E9PJQ6;E9PKZ7;H0YD74;Q8IUX1-4;Q8IUX1	Complex I assembly factor TMEM126B, mitochondrial	TMEM126B	NA	24.1744	24.3363	NA	NA	24.1159	24.7157	NA
E9PK54		HSPA8	25.2962	25.8606	NA	24.9192	24.5001	24.8236	24.0555	24.3526
E9PK67;E9PNI7;Q53GL7;E9PPE7;E9PJI2;E9PPV8;E9PSE7;E9PIA6;E9PIK9;E9PM86;E9PQQ6;F8W8G7;E9PPU2;E9PSG8;E9PLE8	Poly [ADP-ribose] polymerase 10	PARP10	31.0869	29.1714	30.4546	29.1547	30.7749	28.9367	30.2591	29.2384
E9PK91;Q9NYF8-3;E9PK09;E9PQN2;E9PKI6;A0A1W2PQ43;E9PJA7;H0YF00;H0YF63	Bcl-2-associated transcription factor 1	BCLAF1	NA	25.266	25.4987	25.1713	25.9653	25.4847	26.1725	24.9995
E9PKE9;G3V148;Q9H920-2;Q9H920	RING finger protein 121	RNF121	NA	25.1599	NA	25.7352	25.8336	25.7609	26.9621	NA
H7BXH2;E9PKF6;Q5H9R7-6;Q5H9R7-2;Q5H9R7;Q5H9R7-5;Q5H9R7-4;Q5H9R7-3;H0YEN2;E9PQP7;H0YDW1;E9PKG4;E9PNN8;E9PJD8;H0YEV0;E9PK08	Serine/threonine-protein phosphatase 6 regulatory subunit 3	PPP6R3	29.2588	29.3243	29.0564	29.267	29.1497	29.1617	28.7783	29.5952
E9PKP7;P17480-2;P17480;E9PLT2;E9PMM2;H0YDH7	Nucleolar transcription factor 1	UBTF	28.7232	29.2432	29.5988	29.7172	29.412	29.5724	29.3198	29.3671
E9PKT4;Q8N131-2;Q8N131	Porimin	TMEM123	28.3377	28.5737	27.6406	28.6504	28.2768	28.9837	28.6354	28.2378
E9PL57;F8VSA6;E9PS38;S4R3E9		NEDD8-MDP1;NEDD8	27.5073	29.0904	25.2088	28.0245	27.8	28.6277	27.4959	28.7561
E9PLI6;E9PS76;Q8N9N8;E9PS30;E9PNH5;E9PQD0	Probable RNA-binding protein EIF1AD	EIF1AD	27.4858	27.054	27.666	26.429	27.0855	27.0101	26.5352	26.8947
E9PLK3;P55786;P55786-2;A6NEC2;E9PP11;H0YDG0;A6NEC2-2;E9PJY4;E9PJ74;E9PPD4;H0YCQ5;E9PRQ5;A6NEC2-3;E9PJF9;E9PPZ2;E9PI82	Puromycin-sensitive aminopeptidase	NPEPPS	33.2014	33.2975	33.1686	33.1974	33.1126	33.2768	32.3438	33.1271
I3L3B4;F8W9H0;E9PLN8;Q9BQB6-3;Q9BQB6-2;Q9BQB6	Vitamin K epoxide reductase complex subunit 1	VKORC1	27.8823	28.9038	28.7585	28.921	28.5335	29.2997	29.3648	28.2015
Q12996;E9PLP8;H0YE74	Cleavage stimulation factor subunit 3	CSTF3	29.0907	28.3043	29.5353	29.0683	29.1292	28.5771	29.5024	28.5757
E9PLY5		MACF1	NA	25.6233	NA	25.3766	25.7889	25.4136	25.0958	25.6456
E9PM19;P29597;E9PPF2;H0YE41	Tyrosine-protein kinase;Non-receptor tyrosine-protein kinase TYK2	TYK2	23.2485	25.6185	23.7932	25.7635	24.4244	25.1572	NA	25.3013
E9PM92;O00193;E9PRZ9;E9PQA1	Small acidic protein	C11orf58;SMAP	28.4888	28.0966	28.4369	28.2012	28.3965	28.3528	27.6841	27.8725
E9PMG1;Q96D71-2;Q96D71-4;Q96D71-3;Q96D71;H0YDT0;F2Z3L2;H7C1V2;H0YE89;H7C225;H0YCF0;H0YCR2;H0YE73;Q8NFH8-3;Q8NFH8-2	RalBP1-associated Eps domain-containing protein 1	REPS1	28.3434	28.0666	28.0602	27.5113	28.0866	28.2511	27.7981	28.0457
E9PMI6;J3KN38;P54105;E9PJF4;E9PQ83	Methylosome subunit pICln	CLNS1A	27.8054	26.932	27.5873	27.8199	27.1384	27.3784	27.2529	27.9987
G3V179;E9PMJ2;J3KP39;Q9BPY3;E9PIM5;E9PMW3	Protein FAM118B	FAM118B	24.8847	26.0286	26.3605	24.4657	24.6703	24.3433	24.5039	26.5685
E9PMQ6;Q00613-2;Q00613;Q03933-2;Q03933;E9PI02;H0YBT7;E5RG51;E7EWW4;E5RJV4;E5RK26;Q9ULV5-2;Q9ULV5	Heat shock factor protein 1;Heat shock factor protein 2	HSF1;HSF2	25.6592	25.6325	26.1046	25.1723	25.8246	24.7303	23.9382	25.8341
K4DIA7;E9PMR4;P48509;E9PRJ3	Tetraspanin;CD151 antigen	CD151	25.768	25.9617	24.311	26.2236	25.5492	25.5966	26.5197	26.1083
E9PMR6;Q9NZN5-2;Q9NZN5	Rho guanine nucleotide exchange factor 12	ARHGEF12	24.0968	24.2608	24.2699	24.6625	24.1132	24.7331	23.9704	23.9995
E9PMV2		HLA-DQA1	NA	NA	28.9375	30.903	30.9368	30.5529	NA	NA
E9PN81;Q8TDP1;H0YEF3;H0YCP5	Ribonuclease H2 subunit C	RNASEH2C	NA	26.8874	27.1057	27.5931	26.9545	27.6686	26.0469	27.5898
E9PN89		HSPA8	NA	NA	NA	NA	NA	NA	NA	NA
E9PP49;P25067	Collagen alpha-2(VIII) chain	COL8A2	NA	NA	NA	NA	NA	NA	23.9732	NA
E9PPH5;Q9BTT0-3;Q9BTT0;Q5TB19;E9PLC4	Acidic leucine-rich nuclear phosphoprotein 32 family member E	ANP32E	27.9237	27.0712	27.9722	26.9131	26.9492	26.6983	26.6594	26.7222
E9PPW7;O00217;E9PKH6;E9PN51;F8W9K7;H0YDT4	NADH dehydrogenase [ubiquinone] iron-sulfur protein 8, mitochondrial	NDUFS8	29.1946	29.6173	30.0677	29.7257	29.4041	29.5318	30.0346	29.6099
E9PQA6;Q96EY5-3;Q96EY5;E9PLL0;Q96EY5-2;M0QZK6;E9PLZ8;E9PJW8	Multivesicular body subunit 12A	MVB12A	25.8928	27.118	25.6779	26.637	26.0421	27.0442	25.6325	26.8657
E9PQL0;Q86UB9-2;Q86UB9	Transmembrane protein 135	TMEM135	25.8182	NA	25.5635	25.0229	24.4088	24.3805	25.7547	NA
E9PQL1;Q8TAV0-5;Q8TAV0-2;Q8TAV0;Q8TAV0-4;Q8TAV0-3	Protein FAM76A	FAM76A	NA	24.3277	NA	NA	23.5231	23.7132	NA	NA
E9PQY2;Q9NQP4	Prefoldin subunit 4	PFDN4	28.239	28.2623	27.813	27.8719	27.7733	28.1239	27.2149	28.0293
E9PR30;P62861	40S ribosomal protein S30	FAU	30.466	29.9844	30.9126	30.6444	30.3414	30.2238	29.957	29.6928
E9PR47;Q9H7C9;E9PIQ4;E9PNP3;E9PJP1;E9PLK9;K4DI89;Q9H7C9-3;Q9H7C9-2	Mth938 domain-containing protein	AAMDC	26.1291	28.3438	24.7422	27.2415	25.2145	27.9252	25.3821	27.5787
E9PR71;Q9P2Y5;E9PK00;Q9P2Y5-2;H0YDD1	UV radiation resistance-associated gene protein	UVRAG	27.143	27.3801	26.8405	27.408	27.1928	27.3894	26.8621	27.4714
E9PRF4;Q15047-3;Q15047	Histone-lysine N-methyltransferase SETDB1	SETDB1	NA	25.0168	NA	25.5401	NA	NA	25.7381	26.0379
E9PRG8	Uncharacterized protein C11orf98	C11orf98	NA	25.9311	NA	26.0213	NA	25.9811	NA	25.7229
H0YEP0;E9PRM3;E9PRL6;Q92993-2;Q92993-4;Q92993;Q92993-3	Histone acetyltransferase KAT5	KAT5	NA	NA	25.6744	NA	NA	25.068	NA	24.3887
J3KND1;E9PRZ1;Q96ER3;H0YCN7;H0YEK5;E9PMD2	Protein SAAL1	SAAL1	24.1739	24.2721	NA	25.4976	24.175	NA	23.4463	26.0313
E9PS17;Q96KG9-3;Q96KG9-2;Q96KG9;E9PK59;Q96KG9-4;Q96KG9-5;Q96KG9-6;E9PPN3;A0A0A0MQX4;H0YCI6;H0YDH0	N-terminal kinase-like protein	SCYL1	29.9966	30.02	29.547	29.8115	29.9716	29.7135	29.5714	29.932
E9PS44;Q01628;H7BYV1;E9PQN9;Q01629	Interferon-induced transmembrane protein 3;Interferon-induced transmembrane protein 2	IFITM3;IFITM2	29.8032	NA	28.7545	26.3672	28.8965	24.4637	28.5855	24.8128
E9PS74;Q8NBI5;Q8NBI5-2;H0YD64	Solute carrier family 43 member 3	SLC43A3	26.957	26.623	26.9458	26.9495	27.4448	26.3719	27.8895	27.2098
E9PSA9;Q9H2W1-2;Q9H2W1;Q9H2W1-5	Membrane-spanning 4-domains subfamily A member 6A	MS4A6A	NA	25.3007	NA	25.3967	NA	25.7931	NA	NA
E9PSE3;M9RSF4;Q92985-2;Q92985;Q92985-4	Interferon regulatory factor 7	IRF7	26.3096	NA	25.3889	NA	26.0356	NA	25.6841	NA
E9PSI1;E9PQ80;E9PQI5;E9PMQ9;O15321-2;O15321;E9PL78;E9PJM1;G3V1B9;E9PQY7;E9PS99;H0YI89;E9PNW2;E9PJC4		CHMP4A	29.5818	29.7692	28.9943	29.6337	29.3572	29.7955	29.8604	29.9197
F1LLU8;Q9NQG7-2;Q9NQG7-3;Q9NQG7;Q9NQG7-4	Hermansky-Pudlak syndrome 4 protein	HPS4	NA	25.3816	NA	24.9949	24.766	25.1698	25.1869	24.6065
F1T0I1;O15027-2;O15027-4;O15027-3;O15027;O15027-5;A0A3F2YNX0;A0A3F2YNZ0;X6RGP5;A0A0C4DH09;Q8N9G1	Protein transport protein Sec16A	SEC16A	30.8183	30.5345	30.8009	30.5088	30.5014	30.4272	30.5208	30.5911
F8WDY7;F2Z2C9;O60583-2;O60583	Cyclin-T2	CCNT2	NA	NA	NA	NA	23.7725	NA	24.5369	23.71
F2Z2M7;Q86SR1-3;Q86SR1-2;Q86SR1	Polypeptide N-acetylgalactosaminyltransferase 10	GALNT10	22.8902	23.2339	22.8495	23.5991	23.7199	23.3795	24.0395	24.3112
H0Y4W2;F2Z2U4;Q9Y4A5-2;Q9Y4A5;A0A2R8YFJ4	Transformation/transcription domain-associated protein	TRRAP	27.5692	27.3521	27.0259	27.5396	27.129	27.3482	27.7988	26.9961
F2Z2W7;Q8IZ69;H7C100;Q8IZ69-2;C9K041;H7BZZ4	tRNA (uracil-5-)-methyltransferase homolog A	TRMT2A	25.0357	26.337	25.2824	26.4639	25.5551	25.8748	25.0726	26.1921
F2Z2X4;Q9C0E2	Exportin-4	XPO4	28.8554	28.2556	28.6437	28.6366	28.0475	28.5153	27.6813	28.8705
F2Z3A6;F8W8C2;Q9HBM0-2;Q9HBM0	Vezatin	VEZT	NA	NA	24.7254	NA	NA	NA	25.0925	NA
F2Z3H6;Q9BQE9-4;Q9BQE9;F8WE18;F8WDZ4;Q9BQE9-2;Q9BQE9-3	B-cell CLL/lymphoma 7 protein family member B	BCL7B	NA	24.2104	NA	25.4396	NA	25.4376	NA	NA
F2Z3J9;Q14914-2;Q14914;Q5JVP2;F6XGT7	Prostaglandin reductase 1	PTGR1	29.7779	30.0158	29.5581	29.195	29.3029	29.8413	28.7463	30.0208
F5GWA4;Q9H3F6-2;Q9H3F6;F5H497;F5H6V0;J3QSD4;I3L1U2;F5GWK6;F5H268;J3QS43;B3KVY5;A0A3B3IS45;I3L108;Q9H3F6-3;Q13829;Q8WZ19	BTB/POZ domain-containing adapter for CUL3-mediated RhoA degradation protein 3	KCTD10	NA	25.2712	25.176	26.7684	26.295	26.2873	25.4313	26.664
F5GWT4;Q9H4A3-2;Q9H4A3;Q9H4A3-5;Q9H4A3-6;Q9H4A3-7;Q9H4A3-4;F6UYG0;H0YH68;Q96J92-3;Q96J92;K7ENT7;H0Y7J9;H0Y493;H0Y7R3;Q96J92-2	Serine/threonine-protein kinase WNK1	WNK1	29.2632	29.4193	28.9564	29.1358	29.3221	29.3429	28.9451	29.6048
F5GX09;Q5HYJ3-3;Q5HYJ3-2;Q5HYJ3	Protein FAM76B	FAM76B	23.2535	NA	23.338	NA	23.4152	NA	22.9158	NA
F5GXE4;O95260-2;B4E107;H0Y5C2;O95260;B4DK25;Q5SQQ1	Arginyl-tRNA--protein transferase 1	ATE1	25.9615	26.1928	26.71	25.7936	25.1715	26.1343	25.0714	26.0073
F5GXW6;O95415	Brain protein I3	BRI3	26.9547	27.1245	25.8005	27.5183	27.544	27.5641	28.3501	27.0389
F5GXX5;P61803;F5H895;A0A0B4J239	Dolichyl-diphosphooligosaccharide--protein glycosyltransferase subunit DAD1	DAD1	29.2594	29.5441	30.0753	29.8635	29.9549	30.1685	30.8318	27.9819
P09486;F5GY03;E5RK62	SPARC	SPARC	NA	NA	NA	25.9748	24.4634	NA	24.9094	23.9704
F5GY68;H0YFB5;F5H0F9;Q9UJX4-2;Q9UJX4-3;Q9UJX4	Anaphase-promoting complex subunit 5	ANAPC5	23.7636	NA	NA	23.8974	24.3358	24.0486	23.5627	23.9958
H0YG54;H0YGR4;F5GYG5;Q9Y3B8-2;Q9Y3B8-3;Q9Y3B8	Oligoribonuclease, mitochondrial	REXO2	NA	28.0241	26.1318	25.3225	25.5365	27.4155	25.2956	27.2257
F5GYJ5;Q9NX18;F8W679;M0QYN2;F5GXW4;M0R060;F5H5T6	Succinate dehydrogenase assembly factor 2, mitochondrial	SDHAF2	25.458	25.6992	24.9126	25.1345	25.0919	25.5462	22.1559	24.3866
F5GYQ1;P61421;R4GN72;J3QL14;H3BQB4;H3BSG7;H3BQJ1;H3BUQ0;H3BTB5	V-type proton ATPase subunit d 1	ATP6V0D1	32.798	32.8575	31.9998	33.0431	32.457	32.8408	33.2844	33.1133
F5GZ97;Q9Y3C0;F5GWI9;F5GXZ7;H0YGN0	WASH complex subunit CCDC53	CCDC53	28.9155	29.144	28.4602	28.96	28.5988	29.0364	28.3008	29.1439
F8WCM7;F8VRJ6;F5GZG6;Q9H3S4;Q6ZQX6	Thiamin pyrophosphokinase 1	TPK1	28.2329	27.8831	28.223	27.3434	28.0415	28.146	27.6715	27.8104
F5GZY7;Q9H0R8;Q9H0R8-2;F5GX12;F5H007;G3V1T7	Gamma-aminobutyric acid receptor-associated protein-like 1	GABARAPL1	29.331	29.7204	28.2163	29.1141	29.4797	29.8458	28.7375	29.1273
F5GZZ9;Q86VB7-3;C9JHR8;Q86VB7-4;Q86VB7-2	Scavenger receptor cysteine-rich type 1 protein M130;Soluble CD163	CD163	NA	25.5757	27.1339	26.5558	NA	26.1691	NA	25.0852
F5H039;Q9NQX3;Q9NQX3-2;G3V582;H0YJ30;G3V4R0;G3V355;G3V4D2	Gephyrin;Molybdopterin adenylyltransferase;Molybdopterin molybdenumtransferase	GPHN	26.9959	26.9997	26.2195	26.8889	27.1172	27.3698	26.9319	27.8838
F5H0M7;Q2M296-4;Q2M296-2;Q2M296-3;Q2M296	Methenyltetrahydrofolate synthase domain-containing protein	MTHFSD	NA	NA	NA	NA	NA	23.5589	NA	NA
F5H1F6;F5H4M0;Q9H9H4	Vacuolar protein sorting-associated protein 37B	VPS37B	NA	24.4063	NA	24.3633	24.8201	25.1391	NA	25.3634
F5H265		UBC	NA	26.1896	NA	24.3959	24.3639	24.585	24.4566	24.025
Q9Y485;F5H269;E7EMZ0	DmX-like protein 1	DMXL1	30.0985	30.4062	27.6562	30.3901	30.062	30.8258	29.4509	30.402
F5H2B9;H0YNH8;Q9BZF9-2;Q9BZF9;H0YN48;H0YMI1	Uveal autoantigen with coiled-coil domains and ankyrin repeats	UACA	22.4539	24.5657	24.5311	24.7582	25.2119	25.2188	25.3722	25.4661
F5H365;Q15436;Q15436-2;G3V4V1;G3V1W4;G3V3G5;G3V2R6;G3V5X8;G3V4Q2;G3V5K1	Protein transport protein Sec23A	SEC23A	31.3724	31.3609	31.4398	31.3952	31.1149	31.392	30.6186	31.2339
P55209;P55209-2;H0YIV4;F5H4R6;F8VY35;F8W0J6;F8VV59;B7Z9C2;F8W543;F8VUX1;P55209-3;F8W118;F8W020;H0YHC3;H0YH88;F8VXI6;F8VRJ2;F8VVB5;B7Z4K9	Nucleosome assembly protein 1-like 1	NAP1L1	32.3343	31.876	32.1777	31.7518	32.8079	31.8234	31.9347	32.1202
J3KNB8;F5H538;Q9Y6R4-2;Q9Y6R4;F5H4R1	Mitogen-activated protein kinase kinase kinase 4	MAP3K4	25.5098	25.3482	24.1581	25.1645	24.8172	25.7975	24.6141	NA
F5H5A3;Q8IVH8-3;Q8IVH8-2;Q8IVH8	Mitogen-activated protein kinase kinase kinase kinase;Mitogen-activated protein kinase kinase kinase kinase 3	MAP4K3	NA	NA	NA	NA	NA	NA	NA	NA
F5H5I6;Q12849;H0Y8R1;H0YAK1;Q12849-5;H0YAM1	G-rich sequence factor 1	GRSF1	29.5676	28.6583	28.7152	28.7161	29.5872	28.7642	30.1363	29.3973
F5H5P2;P12694;P12694-2;F5GXU9;H0YH31	2-oxoisovalerate dehydrogenase subunit alpha, mitochondrial	BCKDHA	27.4313	28.4019	27.9087	28.3419	27.7387	28.263	28.5825	27.7907
F5H5R8;P18440	Arylamine N-acetyltransferase 1	NAT1	26.2694	25.6306	25.6299	26.0849	25.6459	NA	NA	NA
Q9ULY5;F5H5X7;F8WFA1	C-type lectin domain family 4 member E	CLEC4E	26.2339	NA	27.6531	NA	26.3521	NA	27.763	NA
F5H619;Q86XA9;Q86XA9-2;H0YIW3;H7C5W6	HEAT repeat-containing protein 5A	HEATR5A	26.0987	27.2213	24.8684	27.3084	26.6772	27.0534	26.6906	27.6234
F5H631;Q92478	C-type lectin domain family 2 member B	CLEC2B	NA	NA	25.4923	24.7981	24.7139	24.7346	26.1375	24.2307
F5H658;Q14562	ATP-dependent RNA helicase DHX8	DHX8	24.8736	24.1157	25.5071	24.4234	25.1648	24.4389	26.0485	25.2871
F5H6I7		ATL3	25.0406	25.2231	25.8667	25.317	25.6509	25.6272	26.425	25.1019
F5H702;Q96GC5-3;Q96GC5;F5H8D0	39S ribosomal protein L48, mitochondrial	MRPL48	27.4386	27.3204	28.4231	27.2343	27.495	27.3259	28.1214	27.2812
F5H7N8;P78380;F5H001;F5GZH1;P78380-2;P78380-3	Oxidized low-density lipoprotein receptor 1;Oxidized low-density lipoprotein receptor 1, soluble form	OLR1	24.4583	NA	NA	NA	NA	NA	25.2916	NA
F5H8H2;Q03426;F5H092;A0A1B0GWC2;F5GXC0;F5H163;F5H368;A0A1W2PS16;A0A0B4J236;A0A1B0GWF3	Mevalonate kinase	MVK	29.0515	29.3911	28.6243	29.7386	29.1247	29.369	28.5214	29.3372
F6M2K4;F6M2K2;Q14686	Nuclear receptor coactivator 6	NCOA6	NA	NA	NA	NA	NA	NA	23.1764	NA
F6QDS0;H3BQK0;Q9UMR2;Q9UMR2-2;Q9UMR2-4;I3L352;Q9NUU7-2;Q9UMR2-3;H3BMQ5;H3BN59	ATP-dependent RNA helicase DDX19B;ATP-dependent RNA helicase DDX19A	DDX19A;DDX19B	25.1722	24.4013	25.7202	24.6431	NA	23.6512	24.4116	24.4638
J3KPD6;F6SF04;P08631;H0Y3C5;P08631-4;P08631-2;P08631-3;H7BXG4;H7C5P9;Q9H6Q3-4;Q9H6Q3-2;Q9H6Q3-3;Q9H6Q3	Non-specific protein-tyrosine kinase;Tyrosine-protein kinase HCK	HCK	33.1967	33.2242	33.1993	32.9672	32.6143	33.128	32.9382	33.339
Q5SZR4;F6TB26;Q9Y2W6;Q9Y2W6-3;E9PKN8	Tudor and KH domain-containing protein	TDRKH	NA	27.8334	23.4368	28.216	NA	27.0349	25.7998	26.9829
F6VZ39;Q9H0Z9;Q9H0Z9-2;Q9BX46;E9PSF1;H0YA61;A6NG75	RNA-binding protein 38;RNA-binding protein 24	RBM38;RBM24	NA	24.7482	24.9707	24.7334	25.1549	25.0354	24.2067	24.3542
Q9Y6D0;F6XHT0;F8WAX7	Selenoprotein K	SELK	25.9885	25.1883	26.052	24.9877	26.1272	25.3564	26.1595	25.5789
F8U8C0;O00220	Tumor necrosis factor receptor superfamily member 10A	TNFRSF10A	NA	NA	NA	NA	NA	NA	23.5422	NA
F8VPD4;P27708;H7C3Z5;H7C2E4;H7BZB3	CAD protein;Glutamine-dependent carbamoyl-phosphate synthase;Aspartate carbamoyltransferase;Dihydroorotase	CAD	30.4874	30.7366	30.7445	30.6593	30.6834	30.7611	30.3069	30.6873
F8VQW0;F8VX73;F8VPI1;F8W201;F8W086;F8VR05;F8VQQ5;F8VSI7;F8VVJ4;P55061;F8W1G3;P55061-2;A0A0G2JKZ4;F8VY06	Bax inhibitor 1	TMBIM6	26.8053	27.9534	25.4216	26.7521	26.3961	29.1519	26.4836	27.5683
Q9BSB4;F8VQD9;F8VVA0	Autophagy-related protein 101	ATG101	NA	NA	24.8334	24.9608	25.1277	24.8538	24.4732	25.0496
F8VQR7;F8VW96;Q16527	Cysteine and glycine-rich protein 2	CSRP2	24.7659	NA	NA	NA	24.4264	NA	NA	NA
F8VW54;F8VS78;F8VWE0;Q12999	Tetraspanin-31	TSPAN31	23.9835	23.402	23.6516	24.3265	24.309	23.9538	24.8021	24.0286
F8VSP7;F8VSB6;Q9H4P4	E3 ubiquitin-protein ligase NRDP1	RNF41	NA	23.6592	NA	23.7116	24.6095	23.6799	23.7337	23.5727
F8VSL3;P25208	Nuclear transcription factor Y subunit beta	NFYB	NA	25.1665	26.2479	24.7391	24.3944	NA	24.3856	22.5362
F8VXD2;F8VYH9;F8VZZ0;F8VTV8;F8VWX7;F8VZ51;P11802-2;P11802	Cyclin-dependent kinase 4	CDK4	NA	24.3861	NA	23.8404	NA	24.7584	NA	24.5958
J3KPG5;F8VU39;Q9UIF9-2;Q9UIF9-3;Q9UIF9;A0A0C4DGI9;H0YII3	Bromodomain adjacent to zinc finger domain protein 2A	BAZ2A	23.6954	23.628	25.2694	24.0777	25.7703	24.6943	26.8856	25.3192
Q9NZN8;F8VV52;F8VUB4;Q9NZN8-5;Q9NZN8-4;Q9NZN8-2;F8VP97;Q9NZN8-3;F8VQD8;A0A087X050;F8VVY1;H0YH84;F8VX63;F8VRS8;F8W145;H0YHT8;H0YI80;F8VQF4;H0YI11	CCR4-NOT transcription complex subunit 2	CNOT2	26.514	26.4395	26.2451	26.4062	26.492	26.3775	26.567	26.7672
F8VUJ3;Q8N4A0;Q8N4A0-2	Polypeptide N-acetylgalactosaminyltransferase;Polypeptide N-acetylgalactosaminyltransferase 4	POC1B-GALNT4;GALNT4	25.8291	NA	27.1894	25.6442	25.9796	25.5339	26.7352	NA
F8VV56;F8W022;F8VWK8;P08962-3;P08962-2;P08962;F8VNT9	Tetraspanin;CD63 antigen	CD63	29.9371	30.9585	29.1035	30.5505	30.5981	31.6003	30.8955	30.2845
F8VVA7;P61923;F8W651;F8VYZ4;P61923-5;P61923-4;F8VXB1;F8VUC5;F8W156;F8VYK5;F8VXR1;P61923-2;P61923-3;F8VYE0	Coatomer subunit zeta-1	COPZ1	31.7081	31.4581	31.6631	31.4453	31.7093	31.5262	31.2764	31.3785
F8VVS7;P55211;Q5JRU8;Q5JRU2;P55211-2;P55211-4;H0Y3S8;P55211-3;A0A087WX72;F8VWA5;H0Y6Y2	Caspase;Caspase-9;Caspase-9 subunit p35;Caspase-9 subunit p10	CASP9	26.1761	25.7343	NA	25.6083	26.2036	25.8774	25.4408	26.0423
F8VW41;Q86VP3-4;Q86VP3;Q86VP3-3;Q86VP3-2	Phosphofurin acidic cluster sorting protein 2	PACS2	25.7725	27.1701	24.7567	26.1029	25.6092	26.5714	25.9657	26.7791
F8VWT9;J3KPF0;Q9Y4D8-4;Q9Y4D8;A0A494C150;Q9Y4D8-2	Probable E3 ubiquitin-protein ligase HECTD4	HECTD4	26.1418	26.3621	25.3794	26.2259	25.5119	25.8924	25.572	24.4184
F8VWW7;Q8NCJ5	SPRY domain-containing protein 3	SPRYD3	NA	24.6518	NA	24.9989	NA	24.8416	NA	23.2457
F8VXG7;Q99590-2;Q99590;A0A0A0MTP7;A0A087WTB7	Protein SCAF11	SCAF11	26	26.6819	26.0949	26.5704	26.8203	26.3242	27.1143	27.1154
F8VXK3;Q9NPF2-2;Q9NPF2	Carbohydrate sulfotransferase 11	CHST11	NA	24.5625	23.8099	24.7527	24.3723	NA	24.1211	NA
F8VXY3;P00973-2;P00973-4;P00973;P00973-3;H0YI20;F8VUC8;H0YIB8;F8VPW7	2-5-oligoadenylate synthase 1	OAS1	32.5689	30.3029	31.9973	31.0441	32.4123	29.6789	29.1826	26.9408
F8VYE8;P36873;P36873-2;F8VR82;F8W0W8;A0A087WYY5;H0Y3Y6;F5H1L6;F5H037;F8WE71;F8W1A0	Serine/threonine-protein phosphatase;Serine/threonine-protein phosphatase PP1-gamma catalytic subunit	PPP1CC	28.3713	28.1556	28.483	28.2912	28.1689	28.4343	28.4988	28.8416
F8VZ44;Q9NRG9;H3BU82;Q9NRG9-2	Aladin	AAAS	26.9113	26.4699	26.39	26.3024	26.2889	26.1878	27.3605	26.2813
Q6P1Q0-7;Q6P1Q0;F8VZA2;F8VQE7;F8VTR1;F8VVQ3;F8W1Z2;Q6P1Q0-2;F8VP71;Q6P1Q0-6;F8VXQ4;F8VPY5;F8W6J0;H0YIV5;Q6P1Q0-4;F8WCD9;Q6P1Q0-3;F8W0R0	LETM1 domain-containing protein 1	LETMD1	24.0893	24.2496	24.5673	23.9876	24.6481	24.1781	24.9022	23.9129
H3BRU6;F8VZX2;Q15366-5;Q15366-8;F8W0G4;F8VXH9;F8W1G6;J3QT27;P57721-2;P57721-3;H3BND9	Poly(rC)-binding protein 2	PCBP2	NA	24.8406	NA	NA	24.8066	25.1705	NA	25.5579
F8W0A3		PA2G4	NA	NA	NA	NA	NA	NA	NA	NA
F8W0J4;O95619;F8W1B9	YEATS domain-containing protein 4	YEATS4	NA	NA	24.0017	NA	NA	NA	NA	NA
F8W0P7		ATP5B	NA	NA	NA	NA	NA	NA	23.7854	NA
F8W0Q9;Q8NEY8-8;Q8NEY8-2;Q8NEY8;Q8NEY8-6;Q8NEY8-9;B7Z8L1;Q8NEY8-3;F8WF16;F8W6A0;Q8NEY8-5;F8VPY7;F8VWU8;F8VRK2;REV__K7EN69	Periphilin-1	PPHLN1	26.5945	26.1321	26.7437	26.6703	26.855	26.7347	27.0634	27.0109
F8W1A4;P54819-2;P54819;P54819-5;P54819-6;F8VY04;P54819-3;P54819-4;F8VZG5;G3V213;F8VPP1	Adenylate kinase 2, mitochondrial;Adenylate kinase 2, mitochondrial;Adenylate kinase 2, mitochondrial, N-terminally processed	AK2	32.9568	32.6344	33.2316	32.6109	32.6783	32.6441	33.4032	32.6109
F8W6I7;P09651-3;P09651-2;P09651;F8VZ49;Q32P51;F8VTQ5;A0A2R8Y4L2;F8W646;H0YH80;F8VYN5	Heterogeneous nuclear ribonucleoprotein A1;Heterogeneous nuclear ribonucleoprotein A1, N-terminally processed;Heterogeneous nuclear ribonucleoprotein A1-like 2	HNRNPA1;HNRNPA1L2	34.4248	34.3744	34.6541	34.601	34.5177	34.5234	34.8688	34.4334
F8W727;P62910;D3YTB1;D3YTI8	60S ribosomal protein L32	RPL32	32.3089	32.1066	33.0409	33.0477	32.9902	32.9451	32.854	32.7553
F8W785;O00461	Golgi integral membrane protein 4	GOLIM4	26.4737	26.6267	27.5234	27.0509	27.1704	27.2884	27.9103	27.0991
Q96A26;F8W7Q4;E9PH05	Protein FAM162A	FAM162A	28.4706	29.2349	29.8357	29.2578	29.6732	29.2001	30.3027	28.7304
F8W7U3;Q641Q2-2;Q641Q2;E7ESD2;A0A087WYF6;B1AP61	WASH complex subunit FAM21A	FAM21A	30.2881	30.7533	30.5456	30.1992	30.2349	30.6118	30.1595	30.6472
F8W7W8;Q30201-2;Q30201-8;Q30201-5;Q30201;Q30201-6;Q30201-7	Hereditary hemochromatosis protein	HFE	24.6531	24.867	24.8708	24.7233	24.2844	24.0113	25.0652	24.2611
F8W8I6;P31483;E5RGV5;P31483-3;E5RG67;F8WE16	Nucleolysin TIA-1 isoform p40	TIA1	28.7933	29.0986	28.6506	28.8071	28.8725	28.6579	28.6055	28.7744
F8W930;Q9Y6M1-1;Q9Y6M1;Q9Y6M1-5;Q9Y6M1-6;Q9Y6M1-3;Q9Y6M1-4;O00425-2;Q9NZI8-2;Q9NZI8;O00425	Insulin-like growth factor 2 mRNA-binding protein 2	IGF2BP2	27.3001	27.4841	27.5264	27.1751	26.7784	27.0822	27.0216	27.8378
Q567U6;F8W9X7;H7C050	Coiled-coil domain-containing protein 93	CCDC93	30.2516	30.8568	30.4584	30.7649	30.4555	30.929	30.2595	30.8849
F8WA11;Q7Z460-2;Q7Z460-4;Q7Z460-5;Q7Z460-3;Q7Z460;H0Y5T1;C9J151;C9JP76	CLIP-associating protein 1	CLASP1	27.1395	27.014	28.5169	26.9478	28.3346	27.1167	27.7433	27.3345
F8WA39;Q13613;Q13613-2;Q8NEC6;H0YDX3;E9PIH9;E9PPP8;F8W764;F8W8S8;H7BZJ1;H7C406	Myotubularin-related protein 1	MTMR1	27.7693	27.2636	27.1674	26.9981	27.5963	27.1227	27.7245	27.4955
O15519;O15519-12;F8WBH9;O15519-11;O15519-8;O15519-6;O15519-14;O15519-5;O15519-10;O15519-9;O15519-2;O15519-13;E9PAP3;O15519-3;O15519-7;M0R1A8;O15519-15;A0A0A0MR92;M0QYM0;C9J408;C9JV51;M0QY57;C9J4Q0;C9JSU3	CASP8 and FADD-like apoptosis regulator;CASP8 and FADD-like apoptosis regulator subunit p43;CASP8 and FADD-like apoptosis regulator subunit p12	CFLAR	23.9373	NA	23.1143	NA	25.4633	NA	23.5974	23.5198
F8WC90		EWSR1	NA	24.2721	NA	NA	NA	25.231	NA	24.1389
J3QRU4;F8WCA0;L7N2F9;P63027;K7ENK9;K7EKX0;F5GZV7;P23763-2;P23763-3;P23763	Vesicle-associated membrane protein 2	VAMP2;VAMP3	27.0435	26.6428	24.5334	26.6139	27.0285	25.2981	NA	26.5329
F8WCD0;Q8NC42	E3 ubiquitin-protein ligase RNF149	RNF149	25.2237	24.4924	25.5527	25.549	25.8192	24.9848	26.0084	24.8386
F8WCF6;P59998;P59998-3;R4GN08;F8WDD7;H7C0A3;A0A0A6YYG9;P59998-4;P59998-2;F8WE39;F8WDW3	Actin-related protein 2/3 complex subunit 4	ARPC4-TTLL3;ARPC4	33.8947	33.9417	33.8737	33.9499	33.7848	33.9146	33.5567	34.0206
F8WD88;P49450-2;P49450	Histone H3-like centromeric protein A	CENPA	NA	20.5278	22.56	22.2067	22.35	22.6681	22.051	21.5727
F8WF93;H7BZZ2;F8WE30;H7C0X4;Q92685	Dol-P-Man:Man(5)GlcNAc(2)-PP-Dol alpha-1,3-mannosyltransferase	ALG3	22.9866	22.0162	22.7246	23.4144	23.4827	NA	25.0385	23.2738
F8WE91;Q9Y6K1;A0A0C4DG02;Q9Y6K1-3;Q9Y6K1-2	DNA (cytosine-5)-methyltransferase 3A	DNMT3A	19.884	21.8871	20.0039	23.1017	20.1043	21.7292	20.6039	22.889
F8WJN3;Q16630-3;Q16630;Q16630-2;F8W084;A0A3B3ISW1	Cleavage and polyadenylation specificity factor subunit 6	CPSF6	30.4449	30.2547	31.056	30.439	30.4679	30.1087	30.3592	29.9807
G3V0G3;Q9NY93-2;Q9NY93;F8WDT8;H7C3E9;F8WEI3	Probable ATP-dependent RNA helicase DDX56	DDX56	NA	25.6461	25.3852	26.4613	25.759	26.1083	25.8425	25.7698
G3V0I5;P49821-2;P49821;B4DE93;E9PMX3;E9PQP1;E9PLC6;E9PPS5;E9PJL9;H0YE81;E9PPR0;H0YD04;E9PPD6	NADH dehydrogenase [ubiquinone] flavoprotein 1, mitochondrial	NDUFV1	30.3764	30.6855	31.3474	30.6474	30.4233	30.6161	31.2278	30.5001
G3V1D3;G3V180;Q9NY33;Q9NY33-4;Q9NY33-2;E9PQ14;E9PPK9;E9PKK8;E9PNX5;E9PQF2	Dipeptidyl peptidase 3	DPP3	31.999	32.0396	31.5101	31.7165	31.8384	32.0351	31.3814	31.9409
G3V1A6;P57764;E9PIB2;E9PQ48;E9PNZ0;E9PQR9;E9PRF1	Gasdermin-D	GSDMD	29.4315	28.9891	28.1335	29.0615	29.5684	29.2969	29.0243	30.1609
G3V1D4;Q9NUP9;Q9HAP6	Protein lin-7 homolog C	LIN7C	25.4306	25.6399	25.7668	25.5914	26.0954	25.5722	26.4526	25.9406
G3V1N2;P69905	Hemoglobin subunit alpha	HBA2;HBA1	25.157	23.1683	23.5787	23.474	25.3961	24.0781	26.7095	25.7301
G3V1P3;Q969J3;Q969J3-2	Loss of heterozygosity 12 chromosomal region 1 protein	LOH12CR1	26.437	26.4442	27.3151	26.4103	26.7542	26.0392	27.3333	26.7127
G3V1P5;Q96RN5-3;Q96RN5-2;Q96RN5;F8WDM6;F2Z2B7;C9JM58;C9JLN7;C9JZV5;C9JGN2;C9J1I1;H7C308	Mediator of RNA polymerase II transcription subunit 15	MED15	26.2431	26.2452	26.9012	25.9685	25.7933	26.0093	26.4089	26.2393
G3V2D5;G3V2P5;Q07352;G3V515;M0QY76;P26651	Zinc finger protein 36, C3H1 type-like 1	ZFP36L1	26.8638	26.4716	26.6053	27.7588	27.153	27.108	26.7179	27.0766
G3V2Q3;G3V5E1;O75909-2;O75909-1;O75909;O75909-4;G3V235	Cyclin-K	CCNK	27.3048	26.9429	26.9187	27.0799	26.9822	26.7403	27.5463	27.1204
G3V2U7;P07311	Acylphosphatase;Acylphosphatase-1	ACYP1	25.3048	25.5441	25.3221	25.1227	24.6319	24.8875	24.4294	24.5656
G3V325;C9JGL8;O75127		ATP5J2-PTCD1	NA	NA	NA	NA	23.8943	NA	NA	NA
G3V331;O15037	Protein KHNYN	KHNYN	22.9557	23.9328	21.609	23.7861	23.1949	23.7642	21.9842	25.5389
G3V394;Q9Y4I1-3;Q9UES5;O95317;G3V3C9;H0YMK3;Q9NQX4-2;H0YM93;H0YM96	Unconventional myosin-Va	MYO5A	31.3358	32.6957	31.5979	32.6256	31.6154	32.7216	32.1101	32.6378
G3V3G9;Q5TAQ9;V9GY54;H0YDY4;Q5TAQ9-2;V9GZ39;V9GYZ9;Q5TAQ8;A6NGE4;P0C7V8	DDB1- and CUL4-associated factor 8	DCAF8	27.1827	27.7819	27.1006	27.8235	27.4786	27.9247	26.9669	28.2207
G3V4P7;G3V5J6;G3V3X7;Q9Y587-3;Q9Y587;Q9Y587-4;Q9Y587-2	AP-4 complex subunit sigma-1	AP4S1	23.6402	24.0124	24.8915	24.215	NA	NA	NA	24.3194
G3V450;G3V4I0;O75356	Ectonucleoside triphosphate diphosphohydrolase 5	ENTPD5	NA	NA	NA	NA	NA	NA	24.6823	NA
Q9P0R6;G3V4I5;G3V368	GSK3-beta interaction protein	GSKIP	27.6542	27.3014	26.642	27.0177	27.1156	27.0192	26.598	26.9681
G3V4K3;Q9H9C1;Q9H9C1-2;G3V549	Spermatogenesis-defective protein 39 homolog	VIPAS39	28.2595	28.1306	27.4683	28.2053	28.0702	28.2563	27.9119	28.5673
G3V4U3;A0A087WV79;A0A087WUJ8;A0A087WZR1;P40305-1;P40305;A0A087X174	Interferon alpha-inducible protein 27, mitochondrial	IFI27	26.45	NA	NA	NA	26.6342	NA	26.5701	NA
G3V529;Q9GZR7;Q9GZR7-2;F5GYL3;A0A087WXU8;A0A1W2PRR2	ATP-dependent RNA helicase DDX24	DDX24	28.5419	28.5491	30.0184	28.6095	28.6767	28.5841	29.3661	28.7551
Q96PC5;Q96PC5-14;Q96PC5-10;Q96PC5-9;Q96PC5-7;G3V599;Q96PC5-12;Q96PC5-8;Q96PC5-11;Q96PC5-5;Q96PC5-13;Q96PC5-6;Q96RT6;A4D2H0;Q86UF2;A0A2R8Y569;A0A2R8YE69;A4FU28;P0CG41;Q8IX94;G3V5K6;Q8IX95;G3V3C4	Melanoma inhibitory activity protein 2	MIA2	29.223	29.3564	30.0005	28.9899	29.4609	29.3092	30.2212	29.262
G3V5N8;Q9HBF4-3;Q9HBF4;Q9HBF4-2	Zinc finger FYVE domain-containing protein 1	ZFYVE1	26.4813	27.0804	26.0597	26.8939	26.9068	27.0662	26.2032	27.5491
G3V5Q5;Q9BU02;G3V5B9;Q9BU02-2;H0YJU8	Thiamine-triphosphatase	THTPA	27.0358	27.4408	26.8829	27.082	26.6221	27.23	26.2358	27.2266
G3V5T9;P24941-2;P24941;E7ESI2;E5RIU6;A0A087WZZ9;A0A024QZP7;P06493;G3V317;P06493-2	Cyclin-dependent kinase 2	CDK2	NA	NA	NA	NA	25.0637	NA	24.3852	NA
G3XAG1;Q96ME7-3;Q96ME7;Q96ME7-2	Zinc finger protein 512	ZNF512	NA	25.659	26.1009	26.0042	25.9127	26.6413	26.8838	NA
G3XAH6;P51003;P51003-2;A0A0C4DGK1;G3V3I9;G3V2A0;G3V457;F8WAT4;Q9NRJ5;Q9BWT3-2;Q9BWT3;H7C3W0;H0YJ00;H0YJL4	Poly(A) polymerase alpha	PAPOLA	27.4776	27.5378	26.5865	27.3814	27.1466	27.4071	26.7028	27.6456
G3XAN1;Q9NV88-2;Q9NV88;Q9NV88-3;H0YBH8;E5RG70;E5RK47;E5RJ88	Integrator complex subunit 9	INTS9	NA	26.322	27.0897	26.5975	26.4911	26.0823	27.1482	26.5295
G3XAN4;Q15629-2;Q15629	Translocating chain-associated membrane protein 1	TRAM1	28.278	28.645	29.4645	28.9916	29.3435	29.1003	29.9225	28.549
G5E975;Q12824-2;Q12824;A0A0G2JRV3;C9JTA6;A0A0G2JSE9;A0A2R8Y5N5;A0A2R8YEE8;A0A0U1RQQ2;A0A0U1RRB8;B5MCL5	SWI/SNF-related matrix-associated actin-dependent regulator of chromatin subfamily B member 1	SMARCB1	27.7774	27.3445	28.6377	27.6248	27.4604	27.0552	27.8872	27.5716
P51784;G5E9A6;Q5JXD3	Ubiquitin carboxyl-terminal hydrolase 11;Ubiquitin carboxyl-terminal hydrolase	USP11	26.9437	NA	26.7519	NA	27.2931	NA	25.6443	NA
G5E9C0;Q9HB58-5;Q9HB58-3;Q9HB58-7;Q9HB58;Q9HB58-2;Q9HB58-4;E7EM70;C9JZQ4	Sp110 nuclear body protein	SP110	25.3338	NA	25.8831	NA	NA	NA	26.3194	NA
I3L4X3;G5E9C2;Q15653-2;Q15653;I3L1A4	NF-kappa-B inhibitor beta	NFKBIB	NA	25.8657	25.169	25.7285	25.4389	25.3759	24.7512	25.9227
G5E9C8;Q07889;Q07889-2	Son of sevenless homolog 1	SOS1	24.504	25.3548	24.5392	24.9419	25.0891	25.2935	24.3975	25.5728
G5E9G4;Q9ULT0;Q9ULT0-4;H0Y3V7;H7C055;Q9ULT0-3	Tetratricopeptide repeat protein 7A	TTC7A	NA	25.6445	NA	25.8341	25.6833	25.7605	25.3405	24.9075
Q8N6H7;G5E9L0;A0A0D9SF70;E9PQP3;Q8N6H7-2;E9PIY6;Q8N6H7-3;E9PMU9;H0YDN9;E9PN48;E9PK28;E9PJT7;E9PMR9;H0YDX1;E9PNY8;E9PM63;E9PM18;H0YF45	ADP-ribosylation factor GTPase-activating protein 2	ARFGAP2	28.9	29.3369	28.8322	28.9707	29.1286	29.1647	28.3495	29.2287
G5E9W7;G5E9V5;P82650;H7C5L9;H7C5F2;P82650-2;C9J5D8	28S ribosomal protein S22, mitochondrial	MRPS22	28.2907	28.5133	28.9918	28.5552	28.5828	28.5599	29.4312	28.9657
G5E9W2;Q9P2E5;Q9P2E5-2;H7C5L5	Chondroitin sulfate glucuronyltransferase	CHPF2	25.0035	24.1681	24.11	24.1205	24.28	23.8416	24.3528	24.9392
G5E9Y3;Q8WWN8;Q8WWN8-2;Q05CH1	Arf-GAP with Rho-GAP domain, ANK repeat and PH domain-containing protein 3	ARAP3	NA	NA	26.5609	NA	NA	NA	23.1503	NA
G5E9Z2;Q96KA5-2;Q96KA5	Cleft lip and palate transmembrane protein 1-like protein	CLPTM1L	26.274	25.9199	25.8585	25.9513	26.7305	26.1523	27.0275	26.0644
G5E9Z4;Q8TCG2	Phosphatidylinositol 4-kinase type 2-beta	PI4K2B	26.0235	25.2741	24.9998	26.0193	26.3005	26.2733	27.383	25.2889
G5EA30;Q92879-4;Q92879-2;Q92879-3;Q92879-6;Q92879;Q92879-5;E9PSH0;E9PKU1;E9PQK4;F5H0D8;F5H4Y5;E9PKA1;F5H3J7	CUGBP Elav-like family member 1	CELF1	30.3376	29.5807	31.246	29.6133	30.5957	28.988	31.188	29.2642
G5EA37;Q5MNZ9-2;Q5MNZ9;K7ELY0;K7EK57	WD repeat domain phosphoinositide-interacting protein 1	WIPI1	25.2575	25.3611	NA	24.9483	25.4253	25.8265	NA	25.781
G8JLB3;Q9Y606-2;Q9Y606;F5H1S9;F5GXL3;F5GY32;F5H168;F8W9U5;F5H1B2	tRNA pseudouridine synthase;tRNA pseudouridine synthase A, mitochondrial	PUS1	NA	26.5862	26.9025	26.6895	26.6429	26.7471	27.2139	26.5535
P31943;G8JLB6;E9PCY7;D6RBM0;D6RIU0;D6RFM3;D6RIT2;D6RAM1;D6RJ04;H0YB39;D6RIH9;D6RDU3;D6R9T0;E5RGV0;E7EN40;E7EQJ0;H0YBD7;D6RDL0;E5RGH4;H0YAQ2;H0YBG7;D6RF17;D6R9D3;E5RJ94	Heterogeneous nuclear ribonucleoprotein H;Heterogeneous nuclear ribonucleoprotein H, N-terminally processed	HNRNPH1	33.6083	33.4293	34.0403	33.5741	33.5908	33.3851	33.8825	33.523
G8JLQ3;P78537-2;P78537;F8W099;F8W606;A0A087WSV2;F8W036;F8VP73	Biogenesis of lysosome-related organelles complex 1 subunit 1	BLOC1S1	28.3862	28.7293	29.0985	28.7231	28.4502	28.4896	28.8464	28.1097
H0UI06;P14406;D6R9C3;D6RIE3;D6RGV5	Cytochrome c oxidase subunit 7A2, mitochondrial	COX7A2	30.6457	30.5668	30.9275	30.4874	28.5059	30.2887	31.2389	30.5292
X6RLT1;H0UI80;Q8IXH7-4;Q8IXH7	Negative elongation factor C/D	NELFCD;TH1L	25.9802	25.7584	25.8234	25.9957	25.3329	25.2806	24.9523	25.8183
H0Y337;Q5JT44		UTRN	25.2804	NA	26.2389	NA	25.3333	24.5943	25.8195	NA
Q5QPK2;H0Y368;O60762;Q5QPJ9	Dolichol-phosphate mannosyltransferase subunit 1	DPM1	30.05	30.2055	30.4171	30.377	30.8097	30.217	31.3533	29.9892
H0Y398;Q9H8U3;C9JQ48;E2QRF5	AN1-type zinc finger protein 3	ZFAND3	NA	NA	21.4497	21.0387	21.9995	NA	NA	NA
H0Y3K4;Q96EV2;H7BXM6;H7C0H2	RNA-binding protein 33	RBM33	NA	25.1512	25.3193	25.1393	24.9627	24.8716	NA	25.1655
H0Y5D3;H0Y3M0;Q13371;Q13371-2	Phosducin-like protein	PDCL	22.7265	24.4666	22.8923	24.3494	23.5691	24.617	22.7969	24.5487
H0Y3U8		CHI3L1	NA	NA	NA	NA	24.9136	NA	26.1073	NA
H0Y4B0;O43414-3;O43414-2;O43414;A0A3B3ISV9;F6QUN3;F6UGJ8	ERI1 exoribonuclease 3	ERI3	NA	26.5966	26.7	26.5751	26.875	26.9499	26.499	26.7044
H0Y4E8;Q9Y2K2-7;Q9Y2K2;Q9Y2K2-8;H7C3X8;Q9Y2K2-6	Serine/threonine-protein kinase SIK3	SIK3	25.6321	NA	24.8208	24.158	25.4592	NA	24.8404	NA
H0Y4R5;Q5SNT2-2;Q5SNT2	Transmembrane protein 201	TMEM201	NA	25.0997	26.0277	25.8009	25.9867	25.539	26.4184	NA
H0Y4V9;H0Y641		LARP4B	NA	NA	23.0158	NA	NA	NA	NA	NA
H0Y4X7;Q9UIL8-2;Q9UIL8;C9JWH0;B4DTX8;X6RH80;J3KR57	PHD finger protein 11	PHF11	24.7258	NA	NA	NA	24.4483	NA	24.6426	NA
H0Y509;O60478	Integral membrane protein GPR137B	GPR137B	25.5373	26.613	24.7424	26.1715	25.3784	26.7367	25.5509	26.18
H0Y564;Q9H1A4	Anaphase-promoting complex subunit 1	ANAPC1	23.3601	24.1984	23.9633	24.5628	23.8909	23.9039	23.8908	24.3816
H0Y5B4;H7BZ11;J3KQN4;P83881;R4GN19;H7BY91;H0Y3V9	60S ribosomal protein L36a	RPL36A;RPL36A-HNRNPH2	NA	NA	22.8177	23.0186	NA	21.4764	NA	NA
H0Y621;H0Y5K5;Q9Y282;Q9Y282-3;A0A1W2PPS8;Q9Y282-2;H0Y802;H0Y6Z0	Endoplasmic reticulum-Golgi intermediate compartment protein 3	ERGIC3	24.5015	28.2893	27.4975	28.1368	28.5556	28.0637	30.149	28.0859
H0Y624		ATP11A	NA	NA	NA	NA	NA	NA	NA	NA
H0Y670		TH	29.0204	NA	NA	NA	NA	NA	NA	NA
H0Y6E6;Q92622-3;Q92622;Q92622-2;E9PEM3;H7C357;H7C3H3	Run domain Beclin-1 interacting and cysteine-rich containing protein	KIAA0226	27.1713	25.0175	26.2513	25.7717	26.4736	25.0131	26.1762	25.5899
H0Y6Y6;P29017	T-cell surface glycoprotein CD1c	CD1C	25.5227	24.6049	25.6332	25.4788	24.9538	NA	NA	24.5294
H0Y704;O15231-5;O15231-4;O15231-7;O15231;O15231-3;O15231-8;O15231-6;H7BZT5;O15231-2;O15231-9;H7C1R1	Zinc finger protein 185	ZNF185	27.5289	27.3286	27.4956	27.3261	27.1664	27.3882	27.7171	27.9409
H0Y714;Q96G21;E7ENR5;B8ZZ47;F8WCN0;B9A008	U3 small nucleolar ribonucleoprotein protein IMP4	IMP4	NA	25.7404	25.0558	25.447	25.0297	25.4711	25.3673	25.0674
H0Y720;Q9UPQ9-1;Q9UPQ9;Q9UPQ9-2	Trinucleotide repeat-containing gene 6B protein	TNRC6B	NA	22.9837	24.1331	23.2046	NA	NA	NA	NA
H0Y755;M9MML0;P08637;C9JC71	Low affinity immunoglobulin gamma Fc region receptor III-A	FCGR3A	NA	28.4739	30.1245	28.9665	25.4114	28.012	27.5654	26.5736
P0DP25;P0DP24;P0DP23;H0Y7A7;E7ETZ0;E7EMB3;Q96HY3;G3V361;M0QZ52;F8WBR5;G3V226;G3V479;C9J7T9;P02585		CALM2;CALM1	35.079	35.4452	34.8825	35.2007	34.9916	35.4179	34.9555	35.4122
H0Y7P7;Q9UG56-2;Q9UG56;B1AKM8;B1AKM6	Phosphatidylserine decarboxylase proenzyme;Phosphatidylserine decarboxylase alpha chain;Phosphatidylserine decarboxylase beta chain	PISD	25.9635	25.805	25.4504	25.4793	26.0572	25.7836	26.9993	25.8755
H0Y870;H0Y861;Q8TDQ4;Q5SSC2;Q9H0R3;H0Y8D0;H7C5C5;Q9H0R3-2	Transmembrane protein 222	TMEM222	NA	25.2224	25.8854	25.4142	25.3946	25.7138	25.6971	25.1349
H0Y866;Q9BPZ7-5;Q9BPZ7-6;Q9BPZ7-3;Q9BPZ7-2;Q9BPZ7	Target of rapamycin complex 2 subunit MAPKAP1	MAPKAP1	25.2525	24.8051	25.4074	NA	NA	NA	24.7287	NA
Q68DL0;H0Y871;P42338;H7C565	Phosphatidylinositol 4,5-bisphosphate 3-kinase catalytic subunit beta isoform	DKFZp779K1237;PIK3CB	NA	NA	NA	NA	NA	NA	NA	23.2012
H0Y8G9;Q15034	Probable E3 ubiquitin-protein ligase HERC3	HERC3	NA	24.3258	NA	23.6757	23.5329	23.3015	NA	NA
H0Y8W5		ARHGAP10	NA	NA	NA	NA	24.3259	23.7852	23.5836	24.0545
H0Y8X4;O43598;O43598-2	2-deoxynucleoside 5-phosphate N-hydrolase 1	DNPH1	31.0089	31.4926	31.1305	31.3015	31.0028	31.665	30.6486	30.9919
O95394-3;O95394;H0Y987;O95394-4;A0A494C0G1;A0A494C1E2;J3KN95;A0A087WT27;A0A494C1Q4;A0A494C099;A0A494C163;D6RIS6;D6RCQ8;D6RF77;D6RCD1;D6RC77;H0Y8I3;A0A494C076	Phosphoacetylglucosamine mutase	PGM3	29.9225	30.1793	29.6111	29.5194	29.3355	29.8024	29.1206	29.8507
H0Y9D9;J3KN18;Q7Z5Q1-7;Q7Z5Q1-5;Q7Z5Q1-4;Q7Z5Q1-6;Q7Z5Q1-3;Q7Z5Q1;Q8NE35-2;Q8NE35;Q7Z5Q1-8;Q7Z5Q1-9	Cytoplasmic polyadenylation element-binding protein 2;Cytoplasmic polyadenylation element-binding protein 3	CPEB2;CPEB3	24.5989	NA	NA	NA	23.2168	22.8123	NA	24.0055
H0Y9Q1		LAP3	26.7834	NA	NA	NA	NA	NA	NA	NA
H0Y9S9;K7ENU7		PPIP5K2	NA	NA	25.4808	NA	25.475	NA	24.8149	NA
H0Y9X1;Q96EY4;D6RA57;D6RE67;D6RC31	Translation machinery-associated protein 16	TMA16	NA	NA	25.364	26.2014	25.0846	26.2507	26.4993	26.1776
H0YA20;P52824	Diacylglycerol kinase;Diacylglycerol kinase theta	DGKQ	NA	NA	NA	NA	NA	23.0926	NA	NA
H0YA52;Q9H0N5	Pterin-4-alpha-carbinolamine dehydratase 2	PCBD2	27.8461	27.381	26.944	26.6256	27.33	27.1484	28.28	26.8209
H0YAP0;Q96GY0	Zinc finger C2HC domain-containing protein 1A	ZC2HC1A	25.9781	25.3916	25.576	25.8392	26.1936	26.1465	25.6282	25.8997
H0YAR2;H0YB86		PABPC1	24.4539	24.078	NA	23.8749	23.1654	23.6054	NA	24.3825
H0YBC7;O60238-2;O60238	BCL2/adenovirus E1B 19 kDa protein-interacting protein 3-like	BNIP3L	NA	25.9509	26.4799	26.1121	25.1005	25.6307	26.0341	25.5189
H0YC42;H0YC44;P55327-8			29.1473	28.0109	27.8286	27.4586	27.9993	27.4031	28.1735	27.7711
H0YCU9;Q01995	Transgelin	TAGLN	NA	23.5095	NA	22.2909	NA	NA	NA	NA
H0YD93;Q8WXA3;Q8WXA3-3;Q8WXA3-1;Q8WXA3-4;Q8WXA3-5;S4R3P2	RUN and FYVE domain-containing protein 2	RUFY2	24.2644	24.7564	23.474	24.9523	24.5213	24.6406	24.549	24.9892
X6R3R3;H0YDM2;O94964-4;O94964;O94964-2;J3QL92	Protein SOGA1;N-terminal form;C-terminal 80 kDa form	SOGA1	NA	26.2327	NA	26.3613	26.2588	26.3358	25.8842	26.1658
H0YEB6;O60232;H0YEK1;G3V1B8;E9PN57;E9PK41	Sjoegren syndrome/scleroderma autoantigen 1	SSSCA1	NA	NA	NA	NA	25.5121	NA	NA	NA
H0YEE6;Q5T2R2-3;Q5T2R2;Q5T2R2-2	Decaprenyl-diphosphate synthase subunit 1	PDSS1	NA	26.1947	25.5591	29.212	26.9847	NA	28.7737	26.3125
H0YEF7;H0YEH1;H0YE97;H0YEY8;H0YD48		PICALM	28.3232	27.6853	28.9666	28.3426	28.2469	27.7499	28.2787	27.8683
H0YEH2;Q5T1Z4;Q5T1Z8;Q14671-2;Q14671;Q14671-3;Q14671-4;E9PR38;H0YDK8;E9PMX1;H0YDQ6;E9PM68;E9PL65	Pumilio homolog 1	PUM1	28.2744	28.6319	28.6858	28.7325	28.4379	28.6945	28.3079	28.6715
H0YFM9		PIGQ	27.6301	26.6422	NA	28.024	NA	27.286	27.724	27.8046
H0YFN7;Q4ADV7-2;Q4ADV7-3;Q4ADV7	RAB6A-GEF complex partner protein 1	RIC1	NA	NA	NA	23.2154	22.586	NA	NA	22.8343
H0YH69;Q9HBU6;H0YFP7;Q9HBU6-2	Ethanolamine kinase 1	ETNK1	26.9509	27.3381	26.9742	27.1553	27.6538	27.2547	27.4466	27.1401
H0YHW7;Q7Z4F1-2;Q7Z4F1	Low-density lipoprotein receptor-related protein 10	LRP10	NA	NA	NA	NA	NA	NA	NA	NA
Q9H8H3;H0YI09;F8VQX6	Methyltransferase-like protein 7A	METTL7A	29.6601	30.8042	29.1496	31.1524	30.1919	31.0113	30.7232	30.0135
H0YIV9;O43716;J3KMY1;F8VRU3	Glutamyl-tRNA(Gln) amidotransferase subunit C, mitochondrial	GATC	NA	27.132	28.5547	28.757	28.3656	28.5414	30.0099	29.1817
H0YJ50;Q99986	Serine/threonine-protein kinase VRK1	VRK1	NA	NA	24.7514	NA	NA	NA	NA	NA
H0YJ75;Q13362-2;Q13362-3;Q13362;Q13362-4;Q13362-5;Q96B13;H0YJ49;H0YJ12;H0YJU0;G3V2U3	Serine/threonine-protein phosphatase 2A 56 kDa regulatory subunit gamma isoform	PPP2R5C	26.1638	26.1674	26.1439	25.2378	26.0401	25.7595	24.6557	24.4669
H0YJ92;P51948-2;P51948	CDK-activating kinase assembly factor MAT1	MNAT1	24.5114	24.7811	24.6285	24.427	24.7701	25.0449	24.4147	25.3712
H0YJH6;P42226;A0A494C0T4;A0A1W2PNW1;P42226-3;P42226-2;G3V5I8;G3V370;G3V5K5;G3V568;H0YIY2;Q5FBW6;G3V2L2;G3V2M3;G3V2H4	Signal transducer and activator of transcription 6	STAT6	31.0385	30.1558	30.9302	30.1693	31.1003	29.8642	30.2473	30.2792
H0YK33;Q6UUV7-3;Q6UUV7	CREB-regulated transcription coactivator 3	CRTC3	NA	28.0562	28.0059	27.7365	26.3439	27.0862	26.2302	NA
H0YK62;O43315	Aquaporin-9	AQP9	27.0707	NA	26.2962	26.1473	27.7086	25.1789	25.8745	25.671
H0YLY3;H0YKR4;H0YNR6;H0YN04;H0YKC9;Q9HA82	Ceramide synthase 4	CERS4	NA	22.7119	NA	23.0546	NA	23.0172	21.938	22.4073
H0YKL0;Q9NP66	High mobility group protein 20A	HMG20A	24.7977	25.0107	NA	24.9828	23.8286	24.241	24.376	24.6729
H0YNP9;H0YKT9;Q8N4P3-2;Q8N4P3	Guanosine-3,5-bis(diphosphate) 3-pyrophosphohydrolase MESH1	HDDC3	25.0754	26.4419	25.9911	25.8649	25.1412	26.1678	25.0885	25.9151
H0YKZ9;H0YLT0;Q8WW43-2;Q8WW43	Gamma-secretase subunit APH-1B	APH1B	NA	24.8567	24.7928	25.1062	24.73	25.7042	24.9202	24.5321
H0YL22;Q9Y375;H0YNN4;H0YNB7	Complex I intermediate-associated protein 30, mitochondrial	NDUFAF1	26.3173	26.3561	26.8311	26.7801	27.0321	26.622	27.607	26.6342
H0YL33;H0YN28;H0YNA0;H0YN52;H0YLE2	Annexin	ANXA2	NA	25.4269	NA	25.7326	25.178	23.7501	NA	24.0068
H0YLI7;P59780;H0YLX6;H0YN38;P59780-2	AP-3 complex subunit sigma-2	AP3S2	NA	NA	NA	NA	22.4371	NA	NA	NA
H0YLN8;Q96QT4;A0A0C4DGL2;H0YNM0	Transient receptor potential cation channel subfamily M member 7	TRPM7	27.4122	27.1187	27.9497	27.5617	28.0856	27.416	27.6958	27.5256
H0YM15;J3KNL7;Q8NBR6-2;Q8NBR6	Protein FAM63B	FAM63B	NA	NA	NA	NA	NA	NA	23.3684	NA
H0YM23;O75179-6;O75179-7;O75179-2;O75179;H0YLQ3;O75179-4;A0A1W2PQ15;O75179-5;O75179-3	Ankyrin repeat domain-containing protein 17	ANKRD17	25.6429	26.2105	25.6713	26.0518	25.6542	25.9042	25.4378	25.7712
J3KMZ9;H0YMD1;P01130-3;P01130-6;P01130-4;P01130-5;P01130;P01130-2;H0YM92;H0YMQ3	Low-density lipoprotein receptor	LDLR	NA	25.3373	24.8025	25.9361	25.8024	25.5058	25.4455	26.1188
H0YME5;Q9P2K8-2;Q9P2K8	Eukaryotic translation initiation factor 2-alpha kinase 4	EIF2AK4	22.926	23.3846	23.0185	23.4925	23.4102	23.6816	22.8165	24.0746
Q6JHV3;H0YMI4;Q9Y6I4;H0YL81;H0YMP6;H0YLB7;H0YKU8;Q9Y6I4-2;H0YNX9;H0YLJ0;H0YM72;H0YLG0	Ubiquitin carboxyl-terminal hydrolase;Ubiquitin carboxyl-terminal hydrolase 3	USP3	NA	NA	26.3058	26.693	26.3107	26.5085	25.7721	26.103
H0YMV8;Q71UM5;C9JLI6;C9J1C5	40S ribosomal protein S27;40S ribosomal protein S27-like	RPS27L	28.6508	31.0565	31.1957	31.0599	30.9891	31.1312	30.9348	31.5839
H0YN26;P39687;H7BZ09;O95626;O43423	Acidic leucine-rich nuclear phosphoprotein 32 family member A	ANP32A	32.5709	32.6578	32.0304	32.5509	32.108	32.5345	31.5911	32.8217
H0YN69;Q6PKH6;Q6PKH6-2;A0A087WSZ6;E9PFL3;F6VUV4	Dehydrogenase/reductase SDR family member 4-like 2	DHRS4L2	27.1656	26.9924	NA	26.4781	26.1736	26.2478	28.6079	NA
H0YN78;Q9BV29;Q9BV29-2;H0YLN5;H0YM19;H0YLI5;H0YMC0;Q9BV29-3	Uncharacterized protein C15orf57	C15orf57	25.2179	26.2292	NA	25.7382	24.9526	25.4637	NA	25.779
H0YNG3;P67812-4;P67812;P67812-3;P67812-2;H0YNX5;H0YKT4;H0YNA5;P0C7V7	Signal peptidase complex catalytic subunit SEC11;Signal peptidase complex catalytic subunit SEC11A	SEC11A	29.5949	30.1218	30.2012	30.4637	30.279	30.7002	31.1249	30.0456
H0YNK8;Q5J8M3-2;Q5J8M3;S4R329;H0YK61;H0YNK0;H0YLP8;Q5J8M3-3;H0YMH5	ER membrane protein complex subunit 4	EMC4	25.7276	26.4799	26.9872	26.8039	26.641	26.8193	27.3048	26.3902
H0YNP1;O94923	D-glucuronyl C5-epimerase	GLCE	24.1974	23.582	NA	23.9459	23.7728	23.8371	23.9492	23.7484
H3BLT9;Q7RTR2-4;Q7RTR2;Q7RTR2-2;Q7RTR2-3	Protein NLRC3	NLRC3	27.607	27.0618	26.813	27.2399	27.0657	26.9407	26.657	26.9248
H3BLU1;Q4KMQ1-2;Q4KMQ1-4;Q4KMQ1-3;Q4KMQ1	Taperin	TPRN	NA	24.7504	NA	24.3983	24.4383	NA	24.6033	NA
H3BLU7;O43488;H7C5H7;A0A499FJT0;Q8NHP1;Q8NHP1-3;O95154	Aflatoxin B1 aldehyde reductase member 2	AKR7A2	30.7966	30.799	30.8062	30.4557	30.7069	30.645	30.5488	30.9196
H3BLV9;Q96SB4-4;Q96SB4;Q96SB4-3;D6RBM8;H7C2I2;H7C521;A8MPP7;A8MPY5;E7ETV6;Q9UPE1-2;Q9UPE1-3;Q9UPE1-4;Q9UPE1	SRSF protein kinase 1	SRPK1	NA	23.7862	NA	23.8453	23.967	23.915	NA	24.6164
H3BLW6;Q5T3F8;H0YCP6;Q5T3F8-3;Q5T3F8-2	CSC1-like protein 2	TMEM63B	30.2692	27.9627	31.9612	26.98	32.0034	28.207	32.1121	28.4677
H3BM67;H3BUP2;H3BUN4;O60936;O60936-3;O60936-1;J3QLT7;H3BQJ5	Nucleolar protein 3	NOL3	26.2592	26.1003	26.1072	25.7561	26.9346	26.9294	25.9981	26.4836
H3BM74;Q9Y5A7;H3BM14;Q9Y5A7-2;F8WDB6;C9JRT6;C9J7X7;F8WDL9;H7C5N1;H7C5E1	NEDD8 ultimate buster 1	NUB1	32.6248	29.5956	32.0004	29.1982	32.2326	29.2913	31.9743	29.5711
H3BMD8;P56211;P56211-2;H3BQ52;H3BTD3	cAMP-regulated phosphoprotein 19	ARPP19	26.3488	26.8513	26.9077	26.1547	26.731	27.103	26.1496	27.2313
H3BMF4;Q9H2V7-3;Q9H2V7-2;Q9H2V7;Q9H2V7-4;H3BPT8;H3BPQ9;H3BR82;Q9H2V7-5;H3BT44	Protein spinster homolog 1	SPNS1	29.962	30.3082	28.8059	30.4442	29.819	30.6907	30.5226	29.8814
H3BV80;H3BMM9;H3BTC0;Q15287-3;Q15287-2;Q15287;H3BPG5;H3BMS0	RNA-binding protein with serine-rich domain 1	RNPS1	29.2751	28.9822	30.0148	29.1408	28.9348	29.3262	29.8708	29.1048
H3BN02;P20702;Q13349	Integrin alpha-X	ITGAX	34.201	35.1695	33.3266	34.8455	33.7363	34.8042	35.0639	34.7898
H3BN98;H3BPJ2;I3L246;Q15041;Q15041-2;H3BV27;H3BT37;I3L303;Q15041-3;H3BTX6;H3BS91	ADP-ribosylation factor-like protein 6-interacting protein 1	ARL6IP1;RPS15A	32.7333	32.6793	32.4766	32.9185	32.9243	33.0416	32.8363	32.9369
H3BNA2	Coronin	CORO1A	24.9926	26.9389	NA	27.3346	24.4785	26.7717	24.5547	26.3143
H3BNC9;P08708;H0YN88;A0A075B716;H0YN73;A0A0J9YYC4	40S ribosomal protein S17	RPS17	32.4098	32.6401	32.7438	32.779	32.5659	32.8771	32.1413	33.1144
H3BNE3;H3BR42;H3BST1;Q9UL45;H3BRA4;H3BMT8	Biogenesis of lysosome-related organelles complex 1 subunit 6	BLOC1S6	NA	25.8444	24.7694	26.1158	25.6755	25.7917	24.9627	25.6118
H3BNK1;Q9Y2B5	VPS9 domain-containing protein 1	VPS9D1	NA	NA	23.9852	NA	NA	NA	NA	NA
H3BRW2;H3BRE4;H3BNQ5;P49761-3;P49761-1;P49761	Dual specificity protein kinase CLK3	CLK3	NA	23.61	NA	24.2607	24.9322	24.2763	24.3895	23.9165
H3BNT2;O75208;H3BPY0;H3BSJ5;H3BPC6;H3BRC0;H3BPW3;H3BVA5;O75208-2	Ubiquinone biosynthesis protein COQ9, mitochondrial	COQ9	27.6149	28.1484	27.9872	27.9452	28.3382	27.8479	28.8903	28.1921
H3BNU1;Q9ULP9-2;Q9ULP9;H3BV07;A0A2R8Y518;A0A0D9SFR5;H3BQ06	TBC1 domain family member 24	TBC1D24	27.0174	27.5802	26.6154	27.1568	26.8077	27.9416	26.1787	27.6986
H3BP28;Q99807;Q99807-2;H3BSZ3;H3BTN8;I3L1T0;H3BS11	5-demethoxyubiquinone hydroxylase, mitochondrial	COQ7	NA	26.3281	26.2443	27.0045	27.1634	27.5023	27.6216	27.0681
H3BPE1;H3BQK9;E9PNZ4;E9PLY0;A0A0A6YYJ5;H0Y314;H0Y4F5		MACF1	32.3769	32.9929	32.9536	33.0044	32.8687	33.0167	32.7427	33.0381
H3BPE7;P35637-2;P35637	RNA-binding protein FUS	FUS	31.2283	30.7108	32.2979	31.072	31.3725	30.9572	31.2625	30.2469
H3BPK3;Q16775-2;Q16775;H3BPQ4;H3BQW8;Q16775-3;H3BV79	Hydroxyacylglutathione hydrolase, mitochondrial	HAGH	30.7466	31.3085	31.003	30.9617	30.7985	31.0739	30.2796	30.8548
H3BRT4;H3BPS5;H3BT31;Q02556	Interferon regulatory factor 8	IRF8	24.8138	NA	24.5053	24.4442	NA	24.8428	NA	25.4252
H3BPS8;A0A087WXX2;A0A3B3IS80;P05062	Fructose-bisphosphate aldolase	ALDOA	24.4972	NA	NA	24.0596	NA	NA	NA	NA
H3BQM0;Q8NDF8;Q8NDF8-3;Q8NDF8-5	Non-canonical poly(A) RNA polymerase PAPD5	PAPD5	NA	NA	NA	NA	NA	NA	NA	NA
H3BQV3;Q96MW5;B4DYU2;A0A087X1T3;H3BSH5	Conserved oligomeric Golgi complex subunit 8	COG8	26.2989	26.1663	25.5394	26.3164	26.1531	26.0206	26.1044	25.75
H3BQZ5;Q8WUR7	UPF0235 protein C15orf40	C15orf40	24.5318	24.5943	24.0857	23.9194	24.1215	24.0763	23.8034	22.9154
H3BR23;O95273-2;O95273;H3BQA6	Cyclin-D1-binding protein 1	CCNDBP1	24.5902	23.2895	23.6143	24.0366	24.8388	22.8328	23.5672	23.3551
H3BR29;H3BSM7;Q96GQ5;Q96GQ5-2;I3L2V0	RUS1 family protein C16orf58	C16orf58	NA	25.1035	25.9729	24.9804	25.808	NA	25.2587	25.121
H3BRF9;Q96K21-2;Q96K21;H3BN64;Q96K21-4;Q96K21-3;H3BRM1;H3BUW6	Abscission/NoCut checkpoint regulator	ZFYVE19	27.0299	27.2659	27.7114	26.9574	27.0161	27.0971	26.5858	26.8548
O14562;H3BRL3;H3BUM8	Ubiquitin domain-containing protein UBFD1	UBFD1	24.1833	24.5262	NA	NA	23.7098	23.9092	NA	24.4474
H3BRN4;P80404	4-aminobutyrate aminotransferase, mitochondrial	ABAT	NA	NA	24.3216	NA	NA	NA	NA	NA
H3BRQ0;Q96CD2;H3BSE3;H3BQB0;Q96CD2-2;H3BU63;H3BU34	Phosphopantothenoylcysteine decarboxylase	PPCDC	25.7907	25.8132	NA	24.9833	24.9518	25.1232	24.9076	25.7356
H3BS46;Q96GE6-3;Q96GE6-2;Q96GE6-4;Q96GE6	Calmodulin-like protein 4	CALML4	NA	27.145	NA	NA	NA	NA	NA	NA
H3BSH7;Q969X6-3;Q969X6;A0A0J9YWK2;A0A0J9YWM9;Q969X6-2;A0A0J9YXV4;J3KSI1;A0A0J9YX18;H3BPD7;I3L4T9;H3BRM8	Cirhin	CIRH1A	NA	25.1264	26.3286	27.026	26.0648	25.9947	26.7744	26.4362
H3BSZ7;Q8NCF5-3;Q8NCF5-2;Q8NCF5	NFATC2-interacting protein	NFATC2IP	26.0753	NA	25.1922	NA	NA	NA	24.2686	NA
H3BTB7;Q5JPH6;Q5JPH6-2	Probable glutamate--tRNA ligase, mitochondrial	EARS2	24.3274	25.6699	NA	25.7842	24.9825	25.4717	25.8406	25.3053
H3BTX7;Q96A37-2;Q96A37-3;Q96A37	RING finger protein 166	RNF166	NA	24.341	NA	24.8798	NA	24.6641	NA	24.3559
H3BUY0;Q7Z2W9-2;Q7Z2W9;F5H7V8	39S ribosomal protein L21, mitochondrial	MRPL21	25.1897	24.1794	26.0474	25.4649	25.4621	25.2944	26.0291	23.9862
H3BVF7;Q0P6H9;H3BPV2;H3BTT1	Transmembrane protein 62	TMEM62	24.0282	24.7836	NA	24.4551	24.1846	24.8255	25.3427	24.3643
O95166;H6UMI1;I3L3J4	Gamma-aminobutyric acid receptor-associated protein	GABARAP	27.9674	28.9721	29.7714	29.2332	29.1107	29.7268	28.3371	28.6072
H7BXD5;P28676;H7C2Z6;C9JIZ3;C9JWQ8;C9JV47	Grancalcin	GCA	31.5066	30.8641	31.3907	30.7422	30.8424	30.3673	30.9329	31.2247
Q9NXE4-6;H7BXF4;Q9NXE4-2;Q9NXE4-4;Q9NXE4;Q9NXE4-8;Q9NXE4-3;Q9NXE4-10;H7C1Q6;Q9NXE4-7;Q9NXE4-9;Q9NXE4-5;H7C0W5;H7C2J2;H7C2E2;F2Z2I0;C9J647;F8WEQ5;F2Z2W5;F8WF03	Sphingomyelin phosphodiesterase 4	SMPD4	NA	25.8112	27.3605	26.8577	26.414	26.2792	27.8678	25.088
H7BXK0;Q3LFD5	Putative ubiquitin carboxyl-terminal hydrolase 41	USP41	26.0445	NA	25.0639	NA	25.2809	NA	25.5229	NA
H7BXP1;Q9NYR9-2;Q9NYR9;K7ERG2;Q9NYR9-3;A0A0A0MTA0;K7EKE9;K7ER26;K7ELL8;Q9NYR9-4	NF-kappa-B inhibitor-interacting Ras-like protein 2	NKIRAS2	26.6535	26.616	26.7783	26.327	26.9234	26.674	26.8622	26.9181
H7BXY3;Q7L2E3-3;Q7L2E3;Q7L2E3-2	Putative ATP-dependent RNA helicase DHX30	DHX30	27.7902	27.6964	27.5183	27.8119	27.9001	27.5484	28.3097	27.573
H7BY58;P22061-2;A0A0A0MRJ6;P22061;F6S8N6;A0A3F2YNX8;C9J0F2;F8WDT3;F8WAV5;F8WAX2;H7C4X2	Protein-L-isoaspartate O-methyltransferase;Protein-L-isoaspartate(D-aspartate) O-methyltransferase	PCMT1	32.4973	32.3367	32.5951	32.1621	32.2761	32.4872	31.7483	32.3265
Q5JRG1;H7BYF2;Q9BVL2-2;Q9BVL2-3;Q9BVL2	Nucleoporin p58/p45	NUPL1	27.9462	27.4737	28.6612	27.7086	27.755	27.7282	27.9241	28.0415
H7BYF7;P33947-2;P33947	ER lumen protein-retaining receptor 2	KDELR2	NA	NA	NA	27.4159	26.8709	26.4955	NA	NA
H7BYP4;U5Y3L1;Q9H930-2;Q9H930;Q9H930-1;Q9H930-3	Nuclear body protein SP140-like protein	SP140L	26.5205	25.6649	25.8908	26.1965	25.9099	26.7782	26.9741	25.8026
H7BYY1;F5H7S3;B7Z596;P09493-2;P09493-8;H0YL42		TPM1	27.2789	27.2946	27.7822	27.2233	27.6905	27.0479	27.4962	27.4534
H7BZJ3		PDIA3	31.1199	30.5944	31.2163	30.1202	29.2771	30.9322	30.855	31.1199
H7C2R6;H7BZW1;P57076;C9JX57;D3DSE6;C9J818;F8VZ95	UPF0769 protein C21orf59	C21orf59	NA	24.0167	24.0252	24.483	23.3358	24.0637	NA	24.0859
H7C096		BNIP2	29.0738	28.8603	28.5018	28.8427	27.99	28.482	28.1755	28.7684
H7C0A2;P20749	B-cell lymphoma 3 protein	BCL3	24.8612	23.7377	25.2712	24.4539	25.0144	23.5301	24.4878	25.1339
H7C0D5;Q9BSR8	Protein YIPF4	YIPF4	27.1284	25.6882	26.2855	25.9761	26.3326	25.7162	27.2289	NA
H7C0E5;O75312;H7BZM7	Zinc finger protein ZPR1	ZPR1	29.0285	28.6587	28.4913	28.6056	28.8791	28.3415	28.3416	28.7911
H7C1F9;Q2PPJ7-3;Q2PPJ7-2;Q2PPJ7	Ral GTPase-activating protein subunit alpha-2	RALGAPA2	NA	NA	NA	23.2949	24.002	NA	23.7366	23.692
H7C1J2;H7C1M5;Q9H147;F2Z2A4	Deoxynucleotidyltransferase terminal-interacting protein 1	DNTTIP1	NA	26.1856	26.6615	25.7681	25.3371	26.2584	25.4038	25.6071
H7C1N3;O15155	BET1 homolog	BET1	27.6019	26.2106	27.7274	27.1677	27.556	27.0036	28.5926	26.0075
H7C1U8;Q9BUR5;Q9BUR5-2;A0A0J9YWW6;G3V1B6;A0A0J9YXS4	Apolipoprotein O	APOO	26.6327	27.0609	27.1857	27.4761	26.9077	26.9166	27.7452	27.2761
H7C268;Q9H0V1-2;Q9H0V1	Transmembrane protein 168	TMEM168	NA	NA	NA	NA	NA	NA	24.5253	NA
H7C285;O95858	Tetraspanin-15	TSPAN15	NA	23.7348	NA	NA	NA	NA	NA	NA
H7C2B1;Q9UMY1-2;Q9UMY1	Nucleolar protein 7	NOL7	NA	25.3501	NA	25.964	25.3754	25.2784	25.2065	25.118
H7C2Q8;Q99848	Probable rRNA-processing protein EBP2	EBNA1BP2	27.4458	26.9458	27.6036	27.7811	27.0935	27.9793	28.0243	27.5584
H7C331;Q96C92-4;Q96C92-3;Q96C92-2;Q96C92	Serologically defined colon cancer antigen 3	SDCCAG3	NA	NA	NA	24.7477	NA	NA	NA	NA
H7C4G9;O15083	ERC protein 2	ERC2	NA	NA	NA	NA	23.1097	NA	NA	23.97
Q9Y2G3;H7C4W6;H0Y854	Probable phospholipid-transporting ATPase IF;Phospholipid-transporting ATPase	ATP11B	NA	NA	NA	24.4919	24.8221	NA	25.1657	NA
H7C561;H7C0N4		SF1	22.4858	22.4207	23.0336	22.7461	23.3391	22.6432	23.8935	24.418
H7C5B8;O95178;C9IZW8;C9JXM4	NADH dehydrogenase [ubiquinone] 1 beta subcomplex subunit 2, mitochondrial	NDUFB2	26.2953	26.8605	27.131	26.6153	26.7017	27.079	26.9671	26.3805
H7C5D9;C9JYK0;A0A087X197		LRCH4	25.811	26.0784	NA	25.9445	25.7743	25.3926	25.6415	NA
H7C5G1;Q2TAA2;Q2TAA2-2;C9JE02;C9JDY4;C9J5J2	Isoamyl acetate-hydrolyzing esterase 1 homolog	IAH1	26.4749	27.8315	25.8448	27.3045	27.5121	27.5201	26.2588	25.3638
H9KV32		CD200R1	NA	29.0587	NA	NA	24.6076	26.5662	NA	25.9837
H9KV50;Q9NZV5-2;Q9NZV5	Selenoprotein N	SEPN1	25.333	25.0235	26.1862	24.8331	24.3585	24.3005	27.5292	26.545
I3L0A0;Q13404-7;Q13404-2;Q13404-1;G3V2F7;A0A0A0MSL3;Q13404-6;E5RIF1;D6RG00	Ubiquitin-conjugating enzyme E2 variant 1	TMEM189-UBE2V1;UBE2V1	31.3572	31.8602	31.4038	31.2068	31.3958	31.8552	30.5254	31.8465
I3L0L6;Q9H6Y7;I3L1K4;I3L0V7;I3L2D4;I3L462;I3L2Y3	E3 ubiquitin-protein ligase RNF167	RNF167	24.5743	26.53	24.0165	26.6752	25.2865	26.2959	25.3491	25.6797
I3L0N3;P46459;P46459-2;I3L2G1;K7EQD6;I3L0L3;I3L338;I3L4Q9	Vesicle-fusing ATPase	NSF	33.8237	33.6771	33.697	33.6765	33.6585	33.6187	33.8656	33.5494
I3L0T6;Q9HC36;I3L443	rRNA methyltransferase 3, mitochondrial	RNMTL1	24.2423	24.7925	24.0167	24.5558	24.4812	24.5383	25.2056	24.7247
Q96F10;I3L0W4;I3L2W7	Diamine acetyltransferase 2	SAT2	27.5632	25.3641	24.2893	25.503	26.0009	27.09	24.933	25.9255
I3L0X5;O75391;I3L4C3;I3L0Q5	Sperm-associated antigen 7	SPAG7	26.7214	26.1676	26.2837	25.9354	26.7259	26.0962	25.8819	26.7802
I3L172;Q9BUT9-2;Q9BUT9	Protein FAM195A	FAM195A	NA	22.5504	NA	21.8961	20.9906	22.0069	NA	NA
I3L1A8;I3L2A9;I3L2T0;I3L3N8;I3L437;I3L1Q3;Q8TE02-3;Q8TE02-2;Q8TE02;Q8TE02-4	Elongator complex protein 5	ELP5	NA	24.5359	NA	24.2055	23.6449	NA	23.2928	24.098
I3L1D5;O15296;O15296-3;O15296-4;O15296-2	Arachidonate 15-lipoxygenase B	ALOX15B	29.0245	28.6783	25.4428	26.1571	28.0514	28.8839	28.4167	29.4518
I3L1Q2;Q8WUZ0;Q8WUZ0-2;I3L4D5	B-cell CLL/lymphoma 7 protein family member C	BCL7C	26.4812	25.8937	26.0096	25.8188	25.8537	25.9325	26.0076	25.6238
I3L4I0;I3L1Y9;Q96CP2;I3L0R3;I3L231;Q4VC44-2;Q4VC44;Q4VC44-3	FLYWCH family member 2;FLYWCH-type zinc finger-containing protein 1	FLYWCH2;FLYWCH1	25.3649	25.392	NA	24.7801	25.064	25.5635	NA	25.3183
J3QS48;I3L295;J3KT75;J3QW43;J3QRD5;O75352-2;O75352;J3KSI4;I3L1D2;I3L4E0;J3KTK8;J3QQZ4;I3L405;I3L261	Mannose-P-dolichol utilization defect 1 protein	MPDU1	29.3911	29.3808	29.8697	29.4733	29.7455	29.6731	30.4195	29.3118
I3L399;I3L2C7;P57678;E7EN12;I3L4M4;I3L4A4;I3L1J7	Gem-associated protein 4	GEMIN4	24.7056	25.1151	25.5144	25.7118	24.8359	25.2013	24.1728	24.8475
K7EPR7;I3L2H7;P62253	Ubiquitin-conjugating enzyme E2 G1;Ubiquitin-conjugating enzyme E2 G1, N-terminally processed	UBE2G1	26.9727	27.239	NA	26.9504	26.457	27.2782	26.2802	27.761
I3L2J0;A0A0A0MQR4;Q96RK0;I3L2I4;I3L373;I3L135;I3L1Q4	Protein capicua homolog	CIC	29.8018	29.8499	30.1794	29.6643	29.9456	29.863	30.1764	30.5303
I3L4A1;Q96FZ7;I3L3E4;I3L4G8	Charged multivesicular body protein 6	CHMP6	28.6979	28.5653	28.9101	28.7731	28.7237	28.9929	29.2108	28.4247
I3L4X7;Q13227-2;Q13227	G protein pathway suppressor 2	GPS2	23.8622	25.164	NA	NA	24.2019	NA	24.4184	25.3721
I3L4Y1		ABR	28.9131	29.6861	29.0151	29.3487	28.7276	29.6621	28.7581	29.5458
I3NI29;Q9NRY6;I3L4F5;I3L161;I3L3X5	Phospholipid scramblase 3	TMEM256-PLSCR3;PLSCR3	NA	NA	NA	NA	NA	NA	NA	NA
I3VM54;Q9Y2K7;Q9Y2K7-5;Q9Y2K7-2;Q9Y2K7-4;Q9Y2K7-3	Lysine-specific demethylase 2A	KDM2A	25.6955	24.8621	25.5847	25.3612	26.3175	25.4173	25.8435	25.7017
J3KMX1;Q99567;I3L4K7;I3L245	Nuclear pore complex protein Nup88	NUP88	27.7338	27.3984	28.3051	27.7436	28.1853	27.7683	28.369	27.803
J3KMZ7;Q9H0H0;A0A2R8Y4Z6;A0A2R8Y7F8;J3KRH0	Integrator complex subunit 2	INTS2	25.6793	25.4058	25.9128	25.5997	25.4916	25.4411	26.2033	25.6699
J3KMZ8;Q92785;E9PN04;Q92785-2;A0A3B3ISU5;J3KQY6;C8C3P2;E9PDV3;A5PLL3;A0A3B3IS53;A0A3F2YNX6;Q92782-3;Q92784;Q92782;Q92782-2;Q92794	Zinc finger protein ubi-d4	DPF2	27.9923	27.7314	28.0508	27.6851	27.7662	27.81	27.8789	27.6916
J3KN01;P55196;P55196-5;A8MQ02;Q5TIG5;P55196-6;H0Y8L4;H0Y9I0;F8W9I4;E9PFY5;H0Y8U8;H0Y948	Afadin	MLLT4	NA	NA	25.6818	NA	NA	NA	25.2504	NA
J3KN16;Q5VYK3;R4GMY1;F6XAQ5;R4GMY3	Proteasome-associated protein ECM29 homolog	KIAA0368;ECM29	31.7643	31.6289	31.7104	31.6069	31.8696	31.457	31.253	31.6526
J3KN36;Q5JPE7-2;P69849;Q5JPE7;Q5JPE7-3;A0A087WTD5	Nodal modulator 2;Nodal modulator 3	NOMO3;NOMO2	NA	24.7336	26.5547	26.1661	26.9996	25.8106	27.532	NA
J3KN59;Q12982;Q12982-2;Q86WG3;Q86WG3-3	BCL2/adenovirus E1B 19 kDa protein-interacting protein 2	BNIP2	NA	24.6531	24.2729	24.9055	24.713	23.301	24.7597	24.5408
J3KN67		TPM3	NA	30.3083	NA	NA	30.4476	NA	NA	NA
J3KNC0;P52655	Transcription initiation factor IIA subunit 1;Transcription initiation factor IIA alpha chain;Transcription initiation factor IIA beta chain	GTF2A1	NA	24.102	NA	24.3904	25.3877	24.2383	NA	24.5109
J3KNF4;O14618;E9PP76;E9PK03	Copper chaperone for superoxide dismutase;Superoxide dismutase [Cu-Zn]	CCS	28.6129	28.6519	26.7902	28.2683	27.0508	27.2843	27.1471	28.5759
J3KNL2;Q8WYJ6	Septin-1	2001-09-01	NA	NA	NA	NA	NA	NA	NA	23.4811
J3KNN3;P15735;P15735-2;H3BP07;H3BTW6;H3BTI9;H3BN16	Phosphorylase b kinase gamma catalytic chain, liver/testis isoform	PHKG2	27.6079	27.5628	27.0715	27.6964	27.051	27.7231	26.672	27.7817
J3KNN5;Q9UJV9;A0A499FJW5;H0Y8L8;H0YA06;D6RGI7	Probable ATP-dependent RNA helicase DDX41	DDX41	27.1658	27.0261	26.9214	27.2022	26.684	26.8012	27.5772	27.1275
J3KNN7;Q7Z569;Q7Z569-2	BRCA1-associated protein	BRAP	25.9389	26.5932	26.2892	26.3129	26.6737	26.321	25.805	26.717
J3KNS1;Q9UPW5-2;Q9UPW5;Q9UPW5-3	Cytosolic carboxypeptidase 1	AGTPBP1	25.0616	24.8329	25.347	24.7685	24.5287	24.6017	24.5059	25.4202
J3KNV5;Q75QN2-2;Q75QN2;E5RJF0;H0YBQ1;E5RH10;E5RIN8;E5RG48;H0YBS1	Integrator complex subunit 8	INTS8	NA	25.1863	24.968	26.1287	25.1396	NA	25.9098	25.6322
J3KP15;Q01130;J3QL05;Q01130-2	Serine/arginine-rich splicing factor 2	SRSF2	30.5131	29.9394	29.7929	30.1312	30.0287	29.8666	29.7166	30.4371
J3KP75;O75167-5;O75167-2;F5H858;H9KVA6;F6TH74	Phosphatase and actin regulator;Phosphatase and actin regulator 2	PHACTR2	26.7864	26.844	26.8794	26.6914	27.0777	26.4343	26.8715	26.9276
J3KPC5;X6R8W7;P47736;P47736-3;P47736-4;F2Z357;A0A0A0MQY8;P47736-2	Rap1 GTPase-activating protein 1	RAP1GAP	22.1573	22.3666	22.5136	22.3226	23.1906	NA	24.9926	NA
J3KPD3;Q9Y580;I3L521;F5GXV8;F5GY08;G3V1T9;F5H606	RNA-binding protein 7	RBM7	24.9631	24.9592	25.3874	25.2273	24.8742	25.2922	25.4694	26.1161
J3KPG6;O43586;O43586-2;H0YKY3;H0YLW8;H0YLX8;B4E1Z9;H0YLI2;H0YLM9;H0YNS1;H0YKF1;H0YNR2	Proline-serine-threonine phosphatase-interacting protein 1	PSTPIP1	29.8595	29.8669	29.8115	30.163	30.1515	29.7375	29.457	30.1065
S4R360;J3KPP0;S4R2Z7;Q9Y6G3	39S ribosomal protein L42, mitochondrial	MRPL42	NA	NA	26.6122	NA	25.6916	NA	26.3785	25.4881
J3KPP4;O95232;D6RDI2;C9JL41;O95232-2;D6RHH0;H7C5U7;U3KQT3;H0YA81;E7EN55;H0YBV7;H0YAR4	Luc7-like protein 3	LUC7L3	28.5433	28.6045	28.3154	28.6884	28.5843	28.3818	28.2498	28.4938
J3KPT4;Q9H4I3;Q9H4I3-2	TraB domain-containing protein	TRABD	29.4087	28.4709	29.7649	28.9005	29.2902	28.4025	29.9709	28.3135
J3KPV1;Q9BUK0;Q9BUK0-2;Q9BUK0-4;E5RJ08;E5RHM5;E5RFN2;E5RII1	Coiled-coil-helix-coiled-coil-helix domain-containing protein 7	CHCHD7	NA	26.863	26.5986	27.025	25.9259	26.673	26.8067	26.8785
J3KQ32;Q9NTK5;Q9NTK5-3;Q9NTK5-2;C9JCJ9;C9JTK6	Obg-like ATPase 1	OLA1	31.5568	31.9558	31.2652	31.6333	31.5027	31.8823	30.971	32.4001
J3KQ34;J3KQ41;Q9H9Q2;Q9H9Q2-3;Q9H9Q2-2;J3QT95;J3QT73;A0A087X1P5	COP9 signalosome complex subunit 7b	COPS7B	27.0716	26.6321	28.1519	27.1585	26.5733	26.7069	26.3909	26.4412
J3KQ40;O95759;O95759-2;D6RFZ2;J3KN75;Q0IIM8-2;Q0IIM8-3;Q0IIM8	TBC1 domain family member 8	TBC1D8	NA	NA	NA	24.5572	24.9807	23.8247	NA	NA
J3KQ48;Q9Y3E5	Peptidyl-tRNA hydrolase 2, mitochondrial	PTRH2	28.8132	28.7812	29.3681	29.0148	29.0773	28.8889	29.8352	28.92
J3KQJ1;Q8NBJ7;A8MXB9;C9J660;A0A494C1B1;Q8NBJ7-3;Q8NBJ7-2;F8WA42;H7C3B2;C9JL30;E9PBT8;J3QT17;Q8NBJ7-5;E9PG02;F8WEX5;F8WES7;Q8NBJ7-4;F8WEV7	Sulfatase-modifying factor 2	SUMF2	29.5755	31.1021	29.1373	31.1043	29.8602	31.1541	29.9606	31.0356
J3KQL8		APOL2	32.4542	31.1364	32.6311	31.1694	32.9266	30.6081	33.5881	31.4092
J3KR22;Q8IUN9-2;Q8IUN9-3;I3NI09	C-type lectin domain family 10 member A	CLEC10A	NA	26.0004	NA	26.5396	NA	25.0363	NA	NA
J3KR35;Q8WUD4;C9JUN5;S4R331	Coiled-coil domain-containing protein 12	CCDC12	27.1265	26.5053	27.232	27.7003	27.2462	27.5116	27.5393	27.9044
J3KR44;Q96FW1;F5H6Q1;F5GYN4;F5GYJ8;F5H3F0;Q96FW1-2	Ubiquitin thioesterase OTUB1	OTUB1	32.4814	32.5582	32.1145	32.4283	32.3307	32.7511	31.716	32.6596
J3KR55;P35236;P35236-2;P35236-3;H7C5I3;E9PE54;E7EUM0;C9JBA9;F8WF66;H7C4T8;C9IYI6	Tyrosine-protein phosphatase non-receptor type 7	PTPN7	28.3748	27.6663	28.772	27.6212	28.4221	27.2878	27.1853	27.2624
J3KR72;P49848-4;P49848;P49848-3;P49848-2;E5RKA5;F8WEJ7;C9J7C4;C9JIS2;E5RHA1;C9J088;C9JFL8;C9JTY6	Transcription initiation factor TFIID subunit 6	TAF6	25.1758	24.674	24.5229	24.3145	NA	24.6137	24.5229	24.2841
Q9BTW9-4;Q9BTW9;J3KR97;Q9BTW9-5;A0A0J9YVR1;A0A0J9YWI5;I3L439;I3L163;I3L0V3;I3L131;I3L143;I3L3H4;I3L4D2;I3L500;Q9BTW9-3;A0A0J9YXU4;I3L120;A0A0J9YVU1;I3L1S3;Q9BTW9-2;A0A0J9YYG2	Tubulin-specific chaperone D	TBCD	28.8961	29.4882	29.5229	29.8646	29.3882	30.0656	29.0843	29.9735
J3KRA9;Q96Q15-3;Q96Q15-2;Q96Q15;Q96Q15-4;H3BQN7;I3L144	Serine/threonine-protein kinase SMG1	SMG1	28.6788	29.0901	28.6981	29.4351	29.9732	30.3583	28.0185	29.0559
J3KRC4;Q8TCD5;J3KSY6;J3KSX6;Q8TCD5-2	5(3)-deoxyribonucleotidase, cytosolic type	NT5C	27.0793	27.559	26.6525	26.9354	26.7362	27.0619	25.9835	26.0631
J3KRL6;O94916-2;O94916;O94916-4;O94916-5	Nuclear factor of activated T-cells 5	NFAT5	24.4058	NA	24.2052	NA	24.8805	23.4356	24.0566	NA
J3KRN4;J3QRB6;Q99759;Q99759-2	Mitogen-activated protein kinase kinase kinase 3	MAP3K3	NA	22.16	20.935	23.7008	21.9075	22.7222	21.0381	24.0299
J3KRP6;J3QS72;X6R3J2;J3QQM2;J3KT74;J3QQW2;Q15532-2;Q15532;F5GWN1;J3QSB3;J3QSG1;J3QQW6;J3QLJ7;J3QQX5;J3KT22;B4DLD3	Protein SSXT	SS18	26.6351	26.354	26.8583	26.4466	26.2889	26.509	26.1925	26.5985
J3KRR1;J9JIC5;Q9HAS0;J3QKQ1	Protein Njmu-R1	C17orf75	NA	NA	NA	22.8532	NA	23.195	22.9796	23.1397
J3KRR7;Q9NQC7-2;Q9NQC7;H3BS09;H3BSW9;H3BTB8;H3BPZ5;J3QKR2	Ubiquitin carboxyl-terminal hydrolase CYLD	CYLD	27.2597	26.7365	27.3465	27.2843	27.4471	27.0746	26.966	27.1156
Q14197;J3KS15;J3QRF8	Peptidyl-tRNA hydrolase ICT1, mitochondrial	ICT1	NA	26.7418	26.748	27.1435	26.5541	27.3991	27.0439	27.1161
J3KS52;Q8TDQ1;Q8TDQ1-6;Q8TDQ1-3;Q8TDQ1-4;Q8TDQ1-2;Q8TDQ1-5	CMRF35-like molecule 1	CD300LF	27.2204	26.397	27.4277	26.3559	27.7283	26.6013	28.4112	26.9237
P02686;P02686-2;J3QQK6;J3KS94;J3QKN5;E9PKX9;H7BYR8;A8MZH3;J3QKL5;J3QL64;H0YF02;H0YEA2;E9PMR5;E9PLU9;F8WEU6;E9PQE7;F5H7N4;E9PSE2;J3KT34;E9PLQ9;P02686-6;P02686-5;P02686-4;P02686-3;E9PNZ1	Myelin basic protein	MBP	26.5082	28.4396	26.6154	28.5757	27.3725	28.8422	27.5884	29.1581
J3KSS7;Q9NZ52-4;Q9NZ52;Q9NZ52-3;Q9NZ52-2;J3KSG3;J3KTR5;J3QS87	ADP-ribosylation factor-binding protein GGA3	GGA3	26.9722	27.8647	27.207	27.3804	27.2392	27.871	26.4826	27.7805
J3KSS9;P32248	C-C chemokine receptor type 7	CCR7	28.2473	NA	NA	NA	26.7672	NA	27.0325	NA
J3KSW1;Q8WYR1;Q8WYR1-2;J3KT66;X6R3K3	Phosphoinositide 3-kinase regulatory subunit 5	PIK3R5	28.4396	27.9102	26.6402	27.6911	27.9437	28.1973	26.562	28.295
J3KTA1;Q96IG2-2;Q96IG2;J3QKL3;Q9UKC9	F-box/LRR-repeat protein 20	FBXL20	NA	25.0645	NA	25.0466	24.5919	25.2121	25.6354	25.4595
J3KTA4;P17844;P17844-2;J3QSF1;J3KRZ1;J3QRQ7;J3QR02;J3KRX8;J3KTQ4;X6RLV5;J3QRN5	Probable ATP-dependent RNA helicase DDX5	DDX5	32.3343	32.3936	32.4695	32.7993	32.5878	32.325	32.5022	32.4306
J3KTB5;J3QR64;J3QLN6;C9JUF0		EIF4A1	NA	26.0296	NA	26.268	26.5432	26.2727	27.5145	26.0685
Q5BJF2;J3KTD1;Q86XC5	Transmembrane protein 97	TMEM97	24.3969	24.4566	25.7623	26.6415	25.7359	26.0368	26.3261	25.8002
J3QR09;J3KTE4;P84098	Ribosomal protein L19;60S ribosomal protein L19	RPL19	31.316	31.4629	32.3921	32.1779	32.1041	32.1034	31.9571	31.8193
J3KTL2;Q07955;Q07955-3;Q07955-2;J3KSR8;J3QQV5;J3KSW7	Serine/arginine-rich splicing factor 1	SRSF1	32.2412	32.226	32.4514	32.3008	32.2182	32.0885	32.3412	32.1862
J3QL56;O75880	Protein SCO1 homolog, mitochondrial	SCO1	28.6003	29.0696	29.9282	29.1862	29.3587	28.9138	30.1547	29.3232
J3QL71;Q96FV2-2;Q96FV2;J3QQM9;J3QRJ1	Secernin-2	SCRN2	25.4328	26.0288	22.8928	24.4392	24.3084	25.9695	24.2925	26.1385
J3QLK2;J3QS31;J3QS07;J3QL97;Q19AV6	Zinc finger SWIM domain-containing protein 7	ZSWIM7	NA	NA	NA	22.7404	NA	NA	NA	NA
J3QLB2;Q8N1S5-2;Q8N1S5;J3KRX2;J3QS49;J3QRN3;J3QLA9;A0A0J9YXZ0;A0A0J9YXE3;J3KTP1;J3QQP1;A0A0J9YXX3;J3KS66	Zinc transporter ZIP11	SLC39A11	27.5463	27.4536	28.2791	27.633	28.2459	27.5601	29.0229	27.0005
J3QLE5;P14678-2;P63162;P14678;P63162-2;P14678-3;J3KRY3;S4R3P3	Small nuclear ribonucleoprotein-associated proteins B and B;Small nuclear ribonucleoprotein-associated protein N	SNRPN;SNRPB	32.0593	31.5419	32.2553	31.8515	31.733	31.6206	32.0789	31.4853
J3QLK5;Q86UE8-3;Q86UE8-2;Q86UE8;J3QS44	Serine/threonine-protein kinase tousled-like 2	TLK2	23.8191	NA	NA	NA	NA	NA	NA	NA
J3QLM1;Q14849-2;Q14849-3;Q14849;J3QRM3	StAR-related lipid transfer protein 3	STARD3	NA	26.9008	26.3525	26.6007	26.3087	26.2069	27.0607	26.3102
J3QLS3;Q9Y2R9;J3QQS1;J3QKW2;J3KSI8	28S ribosomal protein S7, mitochondrial	MRPS7	28.2095	28.6811	29.369	28.9346	28.6805	28.7996	29.4716	28.5564
J3QQ67;Q07020;G3V203;H0YHA7;Q07020-2;F8VYV2;F8VUA6;F8VXR6	60S ribosomal protein L18	RPL18	32.3735	32.444	33.3893	33.2548	33.0006	33.0342	33.1332	32.4593
J3QQJ0;Q9UHR5-2;Q9UHR5;X6R3T8;J3QLH3;J3QLM2;J3KRR6;J3KS14;F5H478;J3KRU5	SAP30-binding protein	SAP30BP	27.1722	26.9027	27.306	26.9464	27.3692	26.8442	27.1765	26.7226
J3QQM5;Q9BT23;J3QL69;J3KRR0	LIM domain-containing protein 2	LIMD2	28.4549	28.811	27.5485	28.2047	28.0348	28.286	27.7553	29.0093
J3QQW9;Q15022	Polycomb protein SUZ12	SUZ12	25.989	24.5499	25.5302	25.6897	25.564	24.8389	25.6896	25.2683
J3QQZ9;Q9NVS9;Q9NVS9-3;Q9NVS9-4;J3QQV6;A0A286YFL3	Pyridoxine-5-phosphate oxidase	PNPO	29.1211	29.5063	29.7041	29.4108	29.2911	29.5146	28.329	29.0391
J3QR07;Q96MU7-2;Q96MU7;J3KS01;J3KRG5	YTH domain-containing protein 1	YTHDC1	28.0828	27.5474	28.213	27.9677	27.8212	27.7409	28.4824	28.0904
K7ES20;K7ENC6;J3QRG6;P42771-2;P42772;P42771;P42771-4	Cyclin-dependent kinase inhibitor 2A;Cyclin-dependent kinase 4 inhibitor B	CDKN2A;CDKN2B	NA	23.6936	23.4759	NA	24.9193	24.1455	22.7569	23.1487
P19105;J3QRS3;J3KTJ1	Myosin regulatory light chain 12A	MYL12A	34.4925	34.0769	34.5262	34.1715	34.2679	33.8394	34.6243	34.2477
J3QRS9;O43670-2;O43670;O43670-4;X6R4W8;O43670-3;J3KS31;J3QS27;J3KTL1;J3KRB6;J3KRW6;H0Y3M2	BUB3-interacting and GLEBS motif-containing protein ZNF207	ZNF207	29.8574	30.1375	29.9666	29.8265	29.768	30.0866	29.4262	29.7031
J3QS80;Q8N9M1-3;Q8N9M1-2;Q8N9M1	Uncharacterized protein C19orf47	C19orf47	NA	NA	26.2152	25.2991	NA	NA	24.3993	NA
J3QSZ6;Q9NPI0	Transmembrane protein 138	TMEM138	24.8641	NA	22.7928	NA	25.2321	NA	25.3988	22.7754
J3QTA2;Q99933-4;Q99933-3;Q99933-2;Q99933;C9JYK5;A0A0U1RR89	BAG family molecular chaperone regulator 1	BAG1	27.2428	27.3827	27.3519	27.2696	27.0476	26.9488	27.2673	27.3608
J3QTB2;J3QTA6;Q9BRQ6;H0Y922	MICOS complex subunit MIC25	CHCHD6	24.785	25.5454	25.213	25.0161	25.0898	25.6438	25.7372	25.1794
K3W4U1;P06734;M0R1R5	Low affinity immunoglobulin epsilon Fc receptor;Low affinity immunoglobulin epsilon Fc receptor membrane-bound form;Low affinity immunoglobulin epsilon Fc receptor soluble form	FCER2	NA	26.816	NA	28.2652	22.3926	28.7485	NA	28.1265
K4DI92;Q6NW29;D6R9C7;D6RCM5;D6RDH6;E7EV43;Q6NW29-2	RWD domain-containing protein 4	RWDD4	26.7758	27.2861	26.3849	27.0334	27.035	27.0852	26.4845	26.8637
K4DI93;Q13620-1;Q13620;Q13620-3;A6NE76	Cullin-4B	CUL4B	27.0452	27.905	28.3507	28.0093	27.7731	28.4803	27.452	27.9808
K4DIA0;O75144;O75144-2	ICOS ligand	ICOSLG	NA	25.6975	NA	NA	24.8297	NA	25.0921	25.9753
K7EID0;Q9UH92-2;Q9UH92-3;Q9UH92	Max-like protein X	MLX	NA	23.8301	NA	23.5106	23.1218	23.5133	NA	24.9232
K7EM02;K7EIJ8;Q8IYT4-2;Q8IYT4	Katanin p60 ATPase-containing subunit A-like 2	KATNAL2	29.8178	29.6091	NA	29.4313	29.6705	29.8627	29.3317	29.8819
K7EIN2;Q9BRJ7;K7ENA3;W4VSQ8;Q9BRJ7-2	Protein syndesmos	NUDT16L1	NA	25.9433	NA	25.3527	24.3781	25.8488	24.3488	25.8263
K7EIU8;Q13485;K7EL18;K7EIJ2;K7ENG8;K7ES96;K7EL15;A0A087WUF3	Mothers against decapentaplegic homolog;Mothers against decapentaplegic homolog 4	SMAD4	26.9483	27.2198	26.0173	27.1399	26.6492	27.351	26.3277	27.4821
K7EIX0;K7ELB8;Q96S99	Pleckstrin homology domain-containing family F member 1	PLEKHF1	NA	27.6921	NA	27.7285	27.3395	28.2544	NA	28.0537
K7ELY2;X6R2W0;K7EIY4;Q5U8S2;O60499;K7EJ05;K7EPP9;K7EQ84;O60499-2	Syntaxin-10	STX10	26.7394	27.4071	26.4174	27.7084	26.9918	27.5491	27.4065	27.8591
Q9BV68;K7EIY6;U3KQF4	E3 ubiquitin-protein ligase RNF126	RNF126	27.1037	26.8834	25.5279	26.7438	26.6249	26.7169	26.067	27.0651
K7EJB8;K7EMN0;Q96A00-2;Q96A00	Protein phosphatase 1 regulatory subunit 14A	PPP1R14A	NA	23.0149	NA	22.2793	NA	22.0403	NA	23.6762
K7EJH8		ACTN4	25.9285	26.4645	26.0236	25.8844	25.7681	26.082	26.097	26.4948
K7EJR8;Q9P0W2-2;Q9P0W2-3;Q9P0W2;B5MDG7	SWI/SNF-related matrix-associated actin-dependent regulator of chromatin subfamily E member 1-related	HMG20B	NA	NA	NA	NA	23.8721	NA	NA	NA
K7EK00;Q96ND0;K7EPG9;K7ERQ2	Protein FAM210A	FAM210A	26.4047	25.634	25.4964	25.4248	25.5389	25.6664	26.3591	25.9697
K7EK07;P84243;K7EMV3;B4DEB1;K7ES00;Q16695;Q6NXT2;K7EP01	Histone H3;Histone H3.3;Histone H3.1t;Histone H3.3C	H3F3B;H3F3A;HIST3H3;H3F3C	33.4327	34.2363	35.5824	34.9116	35.1777	35.2434	35.4551	34.5376
K7EQ02;K7EQ55;K7EK33;Q96EP5-2;Q96EP5	DAZ-associated protein 1	DAZAP1	31.1518	30.6914	31.4018	30.5977	30.825	30.4343	31.0981	30.5461
K7EK35;P42229;P42229-2;C9JVV6;K7EIF9;K7EM17	Signal transducer and activator of transcription;Signal transducer and activator of transcription 5A	STAT5A	32.1556	31.6971	32.0621	31.6547	32.0276	31.728	31.5375	31.5993
K7EKB8;K7ESN2;Q9C0B9	Zinc finger CCHC domain-containing protein 2	ZCCHC2	NA	NA	23.6085	NA	NA	NA	NA	NA
K7EKE6;P36776-2;P36776;K7EJE8;P36776-3;K7ER27;K7ERR6;K7EQF8;K7ER56	Lon protease homolog, mitochondrial	LONP1	32.3496	32.2145	33.7293	32.4746	32.8248	32.3421	33.9161	32.337
K7EKM5;Q9NP99-2;Q9NP99-3;Q9NP99	Triggering receptor expressed on myeloid cells 1	TREM1	NA	NA	NA	NA	24.8004	NA	NA	NA
K7EKQ0;O43291;K7ESI5;K7EQZ3;K7EM91;O43291-2	Kunitz-type protease inhibitor 2	SPINT2	NA	26.8541	NA	27.0148	NA	26.4731	25.2776	26.9018
K7EKW4;Q96AB3;Q96AB3-2;K7ENV7;Q96AB3-3	Isochorismatase domain-containing protein 2, mitochondrial	ISOC2	28.7956	29.1822	30.068	29.1786	29.1053	29.0396	30.4905	28.6679
Q6PIP6;K7EL65;K7ELF8;O14732-2;O14732	Inositol monophosphatase 2	IMPA2	26.2166	26.2078	NA	26.2708	26.0222	26.8381	NA	25.8354
K7EL81;Q9BZL4-3;Q9BZL4-4;Q9BZL4;Q9BZL4-5;Q9BZL4-2;K7ER83	Protein phosphatase 1 regulatory subunit 12C	PPP1R12C	28.1777	28.3517	28.3388	28.3135	28.5056	28.4342	27.9404	28.1237
K7EL86;Q9H665;S4R3Z9;K7ES44;K7ESC2	IGF-like family receptor 1	IGFLR1	29.1021	28.9951	27.6913	28.1035	27.8954	28.5304	29.4687	28.8848
K7ELC2;P62841;K7EM56;A0A0B4J2B4;S4R417;K7EQJ5;K7EJ78;S4R456	40S ribosomal protein S15	RPS15	32.2014	32.5072	32.9412	33.1071	32.7877	33.0261	32.1224	32.8844
K7ELL7;P14314-2;P14314;K7EPW7;K7EKX1;K7EJ70;A0A0C4DGP4;K7EIP3;K7EL27	Glucosidase 2 subunit beta	PRKCSH	33.5639	33.9702	33.5916	33.8802	33.3423	33.421	34.1714	33.9719
K7ELV5;Q00526	Cyclin-dependent kinase 3	CDK3	26.733	25.7846	25.8423	25.9909	26.5922	26.1222	25.7822	26.0459
K7EM18;P41567;O60739;K7EQP2	Eukaryotic translation initiation factor 1;Eukaryotic translation initiation factor 1b	EIF1;EIF1B	31.7693	31.2479	30.7864	30.9875	31.7389	31.0841	30.7095	31.6177
K7EM38;J3KT65		ACTG1	NA	27.5001	NA	NA	NA	NA	NA	27.2674
K7EMR7;Q7RTN0;O75298-3;O75298;O75298-2	Reticulon;Reticulon-2	RTN2	27.2744	NA	24.6897	NA	26.0798	25.3343	26.5404	NA
K7EMX4;Q9BZR8;Q9BZR8-2;Q9BZR8-3;K7EKK7	Apoptosis facilitator Bcl-2-like protein 14	BCL2L14	28.6553	24.1619	25.4989	25.7768	27.9178	24.5996	26.85	24.1575
K7ENF0		NARS	NA	NA	26.5966	NA	NA	NA	26.0898	NA
K7ENL9;Q96DM3;A0A087WZD4;K7EIS6;K7EL80;K7EQJ3;K7EQ65	Uncharacterized protein C18orf8	C18orf8	28.1658	27.4046	27.7449	27.6616	27.9336	27.715	28.2417	27.5579
Q5JY01;Q5JY02;K7ENP1;Q7Z4G4-3;Q7Z4G4-2;Q7Z4G4	tRNA (guanine(10)-N2)-methyltransferase homolog	TRMT11	NA	23.4819	23.0475	NA	22.9372	NA	23.3176	23.1445
K7EP90;Q9BTD8-4;Q9BTD8-2;Q9BTD8-3;Q9BTD8;K7EQ03;K7ER08;K7EML2	RNA-binding protein 42	RBM42	25.9705	25.7756	26.1067	26.3271	26.1654	26.1092	26.1885	26.3864
K7EQE7;K7EQ34;U3KQT6;K7EPA3;Q9NX61-2;Q9NX61;K7EJK6	Transmembrane protein 161A	TMEM161A	23.3037	24.4196	24.9013	24.7623	24.9425	25.1958	24.9796	24.6727
Q08E86;K7EQ86;Q14667-2;Q14667;Q14667-3;K7EQR3	Protein KIAA0100	KIAA0100	26.228	26.8954	25.363	26.9028	26.4534	26.5151	27.3123	26.5875
K7EQX8;P84157-2;Q6ZR64		MXRA7	NA	23.7807	23.561	24.1133	NA	NA	22.9302	NA
K7EQY5;P42679;P42679-2;P42679-3;K7ENL8;K7ES68;K7EQV3;K7EKS5	Non-specific protein-tyrosine kinase;Megakaryocyte-associated tyrosine-protein kinase	MATK	27.0883	26.9927	27.8876	27.9935	28.2876	25.7469	27.0538	27.139
K7ER00;Q9Y285;Q9Y285-2;K7EPH2;K7ER16;K7ERS0;K7EK06	Phenylalanine--tRNA ligase alpha subunit	FARSA	28.9582	29.302	29.7005	29.4975	29.2157	29.4523	28.8004	29.2325
K7ER15;Q9H0R4;K7EQD2;K7EMY7;Q9H0R4-2;A0A1B0GXB1;K7EJQ8;K7EKX8	Haloacid dehalogenase-like hydrolase domain-containing protein 2	HDHD2	29.7681	29.8883	29.1917	29.4971	28.5166	29.0426	28.6067	29.8073
K7ERC8;Q06136;K7EQS7;Q06136-2	3-ketodihydrosphingosine reductase	KDSR	27.7235	28.3371	28.213	28.5088	28.426	29.0675	29.1054	28.5772
K7ERI9;P02654;K7EKP1;K7EJI9;K7ELM9;K7EPF9	Apolipoprotein C-I;Truncated apolipoprotein C-I	APOC1	NA	26.9815	NA	28.7285	26.2475	28.5685	27.7759	26.5842
K7ERU9;Q2NL98	Vimentin-type intermediate filament-associated coiled-coil protein	VMAC	NA	NA	24.2978	NA	NA	24.6096	NA	NA
X6RGC9;K7ES93;O43914-3;O43914-2;O43914	TYRO protein tyrosine kinase-binding protein	TYROBP	29.4965	29.3416	30.4861	29.8256	30.3535	29.7357	30.6669	28.839
K7ESE6;Q9BUM1	Glucose-6-phosphatase 3	G6PC3	26.4899	26.505	27.0049	26.9499	27.0458	26.745	27.5429	25.7766
L0R6Q1		SLC35A4	28.8914	28.6489	28.4431	28.8792	28.9822	28.9004	29.5775	28.1468
L0R819		ASNSD1	NA	NA	24.2815	25.5678	26.7962	25.4221	NA	25.0914
L0R8F8		SMCR7L	23.24	NA	NA	NA	NA	NA	NA	25.1471
M0QWZ7;Q9NP81;Q9NP81-2;M0R2C6;B4DJM9;M0R259;M0R2H5;M0R1C0;M0QX29	Serine--tRNA ligase, mitochondrial	SARS2	28.3042	28.2297	29.3385	28.7984	28.5216	28.344	29.2256	28.1472
M0R2G3;M0R228;M0QX74;M0QXP3;M0QY77;Q9BQD3;M0QXN9;M0R0B4	KxDL motif-containing protein 1	KXD1	26.7104	26.9012	26.7348	26.6072	26.5919	26.672	26.9124	26.6337
M0QXF9;O15382;B3KSI3;M0QZ10;O15382-2;M0QZP4;M0R2K7	Branched-chain-amino-acid aminotransferase;Branched-chain-amino-acid aminotransferase, mitochondrial	BCAT2	29.6732	29.0335	29.9716	29.5167	29.478	29.3761	30.3935	29.4636
M0QXT0;Q15853-4;Q15853-3;Q15853-2;Q15853;M0QYU7;B4DLJ1;M0R1C6	Upstream stimulatory factor 2	USF2	NA	25.9258	25.6233	25.6669	26.6569	25.8474	26.4862	25.6675
M0QXZ5;Q96B54	Zinc finger protein 428	ZNF428	25.2692	25.3545	24.6649	24.9355	24.7507	25.9605	NA	25.9047
M0QY01		EPS15L1	NA	25.3956	NA	25.9732	NA	NA	NA	25.2012
M0QYA2;Q9NWS0;M0R2P8;M0R3A4;M0QXD5;M0R0J2;M0R3A8;M0QYF4;Q9NWS0-3	PIH1 domain-containing protein 1	PIH1D1	NA	26.4872	26.8135	26.706	26.7686	26.2616	26.2434	27.231
M0R073;M0QYA8;Q8IV63-2;Q8IV63-3;Q8IV63;M0R3H2	Inactive serine/threonine-protein kinase VRK3	VRK3	NA	NA	NA	23.1455	23.6095	22.9557	23.753	23.4753
M0QYH2;Q96T60-2;Q96T60;M0R3C8;A0A0D9SFL2;M0QYI1;A0A0D9SFD6;A0A0D9SEV0;M0R000	Bifunctional polynucleotide phosphatase/kinase;Polynucleotide 3-phosphatase;Polynucleotide 5-hydroxyl-kinase	PNKP	27.5965	27.5007	27.7573	27.7548	27.3441	27.5324	27.0431	27.4161
M0QYM7;M0R042		TUBB4A	NA	26.5175	24.3026	27.0482	24.7828	25.7804	24.802	25.5086
M0QYT9;Q14653;M0R205;M0QZB7;Q14653-4;M0R0X9;M0QXC8;M0R3C2;Q14653-3;Q14653-2;M0R0R8	Interferon regulatory factor 3	IRF3	26.5482	26.3561	25.9054	26.5512	26.5958	26.5529	26.1438	26.5147
M0R0N4;M0QYZ2;P53680;X6R390;P53680-2;M0QZ21;M0R1S0	AP-2 complex subunit sigma	AP2S1	29.8654	31.1791	29.5942	31.1123	29.9762	31.2236	30.4131	30.5671
M0QZ28;Q9Y4J8-6;Q9Y4J8-10;Q9Y4J8-11;Q9Y4J8-13;Q9Y4J8-2;Q9Y4J8-14;Q9Y4J8-15;Q9Y4J8;M0R0C4	Dystrobrevin alpha	DTNA	26.5315	27.3177	26.3232	27.0172	26.2806	27.4089	26.5796	27.5609
M0QZM1		HNRNPM	NA	NA	NA	NA	NA	NA	NA	24.2372
M0QZR4;Q92888;Q92888-3;Q92888-2;Q92888-4;M0QYC1;M0R2C7;M0QYS3;M0QZH8;M0QXV6;M0R3H5	Rho guanine nucleotide exchange factor 1	ARHGEF1	32.102	31.9212	32.2282	31.9093	32.2869	31.93	32.0534	31.7081
M0R0F0;P46782;M0R0R2;M0QZN2	40S ribosomal protein S5;40S ribosomal protein S5, N-terminally processed	RPS5	33.1401	33.5566	33.0402	33.9404	33.6442	33.536	33.0758	33.8968
M0R0P8;Q13459;M0R300;Q13459-2;M0R332;M0R2J3;M0QXP0;M0QZY4;M0R240;B2RTY4-3	Unconventional myosin-IXb	MYO9B	31.26	32.3878	31.5355	32.2001	31.7972	32.4854	31.7384	32.27
M0R0Q5;M0R398;Q96IQ9-2		ZNF414	21.1189	21.495	21.4196	21.4989	21.0724	21.3654	21.0069	21.8347
M0R2A0;Q5UCC4-2;Q5UCC4	ER membrane protein complex subunit 10	EMC10	28.5522	28.2193	28.6968	28.9717	28.7378	28.9452	29.343	28.1875
M0R2B7;P28340;A0A2R8Y7K6;M0QZR8;A0A2R8Y705;M0QZB4;M0R3H8;M0QXE6;M0QXQ2	DNA polymerase;DNA polymerase delta catalytic subunit	POLD1	25.2857	26.425	25.4422	27.2385	24.5725	26.4806	NA	27.2238
M0R2P6;Q8TBC3;M0R0S1;M0QYB1;Q8TBC3-2;M0R0S2;M0R0E3;M0R204;Q9Y597;M0QZF4;H0Y5P8;M0R0K4;M0QXA4;Q9Y597-2;M0QZF2;M0QZE8;M0R1G0;M0QYJ9;M0R2U6	SH3KBP1-binding protein 1	SHKBP1	27.2467	26.5476	27.9349	26.5081	26.7334	25.5763	27.4507	26.3988
M0R3F6;M0R2Z9;Q8IX01-4;Q8IX01-3;Q8IX01	SURP and G-patch domain-containing protein 2	SUGP2	NA	NA	24.4022	24.6885	24.7422	23.9402	24.5434	24.6451
M0R353;Q6NSJ2-2;Q6NSJ2	Pleckstrin homology-like domain family B member 3	PHLDB3	NA	23.8043	NA	23.8309	NA	23.699	NA	24.706
M0R3D4;Q9UI14;M0QXH1;M0R1H9	Prenylated Rab acceptor protein 1	RABAC1	25.9488	25.4363	25.5734	25.3916	26.0362	25.3832	26.343	25.6332
M0R3G1;Q99633;Q5T9P7	Pre-mRNA-splicing factor 18	PRPF18	NA	21.5585	22.9097	23.2981	22.7714	23.5082	NA	NA
O00115;O00115-2;K7ENE5	Deoxyribonuclease-2-alpha	DNASE2	30.1444	31.821	29.5892	31.2222	30.1215	32.4644	30.27	31.7087
O00116;A0A1B0GWA2;A0A2R8YEL0;B8ZZ81	Alkyldihydroxyacetonephosphate synthase, peroxisomal	AGPS	32.0033	31.8955	32.4813	32.0304	31.9542	32.0964	32.9452	31.9562
O00139-2;O00139-1;O00139-5;O00139;O00139-4;D6R9M0;H0Y8H2;Q8N4N8	Kinesin-like protein KIF2A	KIF2A	28.8376	29.1874	28.8941	29.2235	29.3383	29.0936	28.8727	29.1744
O00148;O00148-2;O00148-3;K7EQN7;K7EPJ3;K7EN69;K7ENP6;K7EL56;K7EIL8;A0A0G2JHN7;F6U6E2;F6S2B7;F6SXL5	ATP-dependent RNA helicase DDX39A	DDX39A	30.3721	30.4166	30.4537	30.55	30.189	30.46	30.0221	30.6974
O00154-4;O00154-6;O00154-7;O00154;O00154-5;K7EKP8;O00154-2;O00154-3;Q6ZUV0	Cytosolic acyl coenzyme A thioester hydrolase	ACOT7	30.053	30.6914	30.1627	30.3739	30.5138	30.0802	29.9625	30.7982
O00159-2;I3L204;I3L3Y6;I3L3F5	Unconventional myosin-Ic	MYO1C	31.1836	30.2272	31.243	30.6582	31.2542	30.8893	31.4862	30.742
O00160;M0QXU2;M0QY89;M0QXU5	Unconventional myosin-If	MYO1F	33.4025	33.3054	33.7504	33.7684	33.7473	33.7742	33.526	33.4906
O00161;O00161-2;H3BM38;H3BNE1;H3BR18;H3BPJ0;H3BV99;H3BP15;H3BQY9;H3BNG6;H3BU94;H3BR99	Synaptosomal-associated protein 23;Synaptosomal-associated protein	SNAP23	31.2563	31.3695	30.9611	31.1716	31.2592	31.225	31.481	31.0729
O00165-5;O00165;O00165-2;O00165-3;E9PIQ7;Q5VYD6;O00165-4;O00165-6	HCLS1-associated protein X-1	HAX1	28.0475	27.0493	28.2038	27.0631	27.733	27.3672	28.0752	27.2173
O00170;E9PMH2;V9GYQ3	AH receptor-interacting protein	AIP	30.7775	30.7188	30.5099	30.5439	30.6366	30.7312	30.0572	30.7474
O00178;F5H716;B0QY59;F5H257	GTP-binding protein 1	GTPBP1	29.6593	28.6436	29.5305	28.7854	29.6356	28.6397	29.2386	28.7689
O00182-6;O00182;O00182-3;O00182-2;O00182-5;O00182-4;Q3B8N2-2;Q3B8N2;J3KS82;J3KSY2;Q6DKI2;J3QS92;J3QR96;J3KT17;J3QSH0;J3KSA0;K7EPS0	Galectin-9	LGALS9	33.4292	32.9659	33.4759	33.5958	33.3523	32.7757	34.2055	33.1605
O00186;REV__H7C070;REV__H0Y781;REV__Q2LD37-6;REV__Q2LD37-7;REV__Q2LD37-4;REV__Q2LD37	Syntaxin-binding protein 3	STXBP3	30.8837	31.0459	30.7832	31.0348	30.7193	31.0363	31.2764	31.0573
O00203-3;O00203;A0A2R8Y2A8;Q13367;Q13367-4;Q13367-3;F5GWU4;H0YBD0;F5GYB0	AP-3 complex subunit beta-1	AP3B1	32.1645	32.3607	32.2157	32.301	32.3544	32.4025	31.9537	32.3597
O00214-2;F6V2D4;O00214;E9PN19;Q5T3P9;B1ANM0;H7BXD8;E9PJ77;E9PRN3;E9PNC2;E9PPL1	Galectin-8;Galectin	LGALS8	29.0316	29.4547	28.9669	29.5479	28.9134	29.4562	29.4936	29.3681
Q7LC14;O00221;H3BNC2;H0Y4W4	NF-kappa-B inhibitor epsilon	NFKBIE	29.4446	28.7723	29.3161	28.7237	29.6969	28.5639	29.1826	28.6978
O00231;O00231-2;J3QRY4;J3QS13;J3KSW3	26S proteasome non-ATPase regulatory subunit 11	PSMD11	33.0619	32.9153	33.242	32.7437	33.0461	32.8056	32.7778	32.7933
O00232;O00232-2;J3KTJ5;J3KSK1	26S proteasome non-ATPase regulatory subunit 12	PSMD12	31.7222	31.6651	31.48	31.674	31.6684	31.5897	31.2908	31.7609
O00233;J3KN29;F5H5V4;F5GX23;O00233-2;F5H7X1;F5H169;O00233-3	26S proteasome non-ATPase regulatory subunit 9	PSMD9	30.6855	30.9213	30.2047	30.6595	30.3049	31.0363	29.6276	30.8523
O00244;E5RIM7;E5RGN3	Copper transport protein ATOX1	ATOX1	32.6467	32.7353	31.8934	31.8045	32.0242	32.6232	31.1414	32.5
O00264;O00264-2	Membrane-associated progesterone receptor component 1	PGRMC1	30.403	30.6115	31.0584	30.8887	30.6627	30.7497	31.1258	30.3154
O00267;O00267-2;M0QYL9	Transcription elongation factor SPT5	SUPT5H	29.714	29.1508	29.9045	29.1831	29.7449	29.239	29.4999	29.3318
O00268;A0A0G2JRY5;V9GY03;V9GY14	Transcription initiation factor TFIID subunit 4	TAF4	NA	23.652	NA	23.7509	23.7701	23.4798	23.6837	23.9354
O00273;O00273-2;K7ERT1	DNA fragmentation factor subunit alpha	DFFA	29.2647	29.1961	28.4299	29.076	28.9637	29.3451	28.3543	29.0807
O00291-4;O00291;O00291-3;C9JMG5	Huntingtin-interacting protein 1	HIP1	29.1674	28.7481	29.5754	29.0343	29.0569	28.5153	29.5639	28.4663
O00299	Chloride intracellular channel protein 1	CLIC1	35.4727	35.1276	35.0173	34.9706	34.7928	34.8474	34.4995	35.1766
O00303;H0YDT6;E9PQV8;A0A1W2PP79	Eukaryotic translation initiation factor 3 subunit F	EIF3F	32.2371	32.0505	31.951	32.2408	32.244	32.0689	31.7014	32.2611
O00329;Q5SR50;F8W9P4;O00329-2	Phosphatidylinositol 4,5-bisphosphate 3-kinase catalytic subunit delta isoform	PIK3CD	28.8801	29.8535	28.9225	29.8645	28.6127	29.9203	28.6824	29.6758
O00330-3;O00330;H0YD97;O00330-2;E9PLU0;E9PRI6	Pyruvate dehydrogenase protein X component, mitochondrial	PDHX	28.74	28.9802	29.13	28.7243	28.978	28.9507	29.5124	29.0054
O00391;O00391-2;H0Y5Z8	Sulfhydryl oxidase 1	QSOX1	25.7686	25.7493	NA	25.8738	26.093	25.3392	26.3921	25.5117
O00399;E5RK00;E5RFU3;E5RIK5;E5RGW9	Dynactin subunit 6	DCTN6	28.5493	28.6697	28.5029	28.9126	28.8898	28.9957	28.3695	28.5186
O00400;H7C562;A0A2R8YF57;A0A2R8YEX5;A0A2R8Y359;H7C532;A0A2R8Y5I5;A0A2R8Y6H1;H7C577	Acetyl-coenzyme A transporter 1	SLC33A1	28.5851	28.594	28.6113	29.1094	29.2671	28.6575	29.749	28.6618
O00401	Neural Wiskott-Aldrich syndrome protein	WASL	25.3418	24.03	24.3474	23.7757	25.2698	24.27	24.6165	23.8343
O00410;O00410-3;H0Y8C6;E7ETV3;E7EQT5;E7EV12;H0Y3V4;E7EWK4;E7EX05;E7ESZ1;E7ETV8;C9JZD8;C9JQT6;C9J875;C9JXE0;C9JZ53;F8WF30;C9J583	Importin-5	IPO5	31.4604	31.6644	31.6092	31.5841	31.4327	31.57	31.3216	31.6525
O00410-2	Importin-5	IPO5	NA	25.4283	NA	25.4049	25.4512	25.2257	25.2457	25.2562
O00411	DNA-directed RNA polymerase, mitochondrial	POLRMT	NA	NA	25.9745	25.4717	25.8549	NA	26.336	NA
O00418;H3BRH4	Eukaryotic elongation factor 2 kinase	EEF2K	NA	28.9957	26.5968	27.8699	NA	27.7801	25.8961	27.6927
O00421-2;O00421;C9JP23	C-C chemokine receptor-like 2	CCRL2	26.6023	25.7762	27.4648	25.4684	26.9965	25.9071	27.5872	25.4382
O00422;O00422-2;H7BZW6;U3KPY7;U3KQ12	Histone deacetylase complex subunit SAP18	SAP18	29.1118	28.0841	28.1697	28.8178	28.4311	28.6113	29.371	29.4519
O00429-3;O00429;O00429-5;O00429-6;O00429-7;F8VZ52;F8W1W3;F8VUJ9;B4DDQ3;B4DPZ9;F8VR28;F8VYL3;H0YHY4	Dynamin-1-like protein	DNM1L	32.0568	31.9673	31.7853	31.6634	31.8827	31.7301	31.4322	31.8114
O00429-4;O00429-2;G8JLD5;O00429-8	Dynamin-1-like protein	DNM1L	NA	NA	24.5753	NA	NA	NA	NA	NA
O00442;O00442-2;A6NIC1	RNA 3-terminal phosphate cyclase	RTCA	29.5053	29.4497	29.3517	29.3238	29.1199	29.2565	28.5928	29.4522
O00443;A0A0C4DGF9;O00443-2	Phosphatidylinositol 4-phosphate 3-kinase C2 domain-containing subunit alpha	PIK3C2A	26.0394	25.8277	27.2311	27.2219	27.0983	26.2264	26.0987	26.5904
O00453-10;O00453;A0A024RCL9;O00453-6;O00453-4;O00453-13;O00453-3;O00453-2;O00453-11;F2Z2M1	Leukocyte-specific transcript 1 protein	LST1	27.1401	27.3018	27.2334	27.2817	27.2021	27.1235	27.0548	27.0971
O00459;E9PFP1	Phosphatidylinositol 3-kinase regulatory subunit beta	PIK3R2	NA	24.5382	24.2891	24.3644	24.0532	24.6531	NA	25.0074
O00462;A0A2R8YEC9;A0A2R8Y524;E9PFW2;A0A2R8Y4U7;A0A2R8YCE9;A0A2R8YE79;A0A2R8Y211;A0A2R8Y7A0;A0A2R8Y7A7;A0A2R8Y7N1	Beta-mannosidase	MANBA	30.1393	31.3027	29.2975	30.4909	30.0575	31.6519	29.8846	31.8389
O00471;F8W9B8;A0A0A0MSI8	Exocyst complex component 5	EXOC5	30.1014	29.9646	29.8373	29.7764	29.7936	29.7613	29.7126	29.922
O00478;O00478-2;C9JUV8;O00481;O00481-4;P78410;P78410-2;P78410-3;C9J877;C9JZT5;C9JQT8;O00481-3;O00481-2;E9PRR1;E9PJE9;C9JNZ3;E9PRX1;C9J3Q8;C9JVU4;E7EPR2;E9PFB8;S4R3N0	Butyrophilin subfamily 3 member A3;Butyrophilin subfamily 3 member A1;Butyrophilin subfamily 3 member A2	BTN3A3;BTN3A1;BTN3A2	27.8003	21.6974	28.0907	22.616	24.9663	21.6429	27.8664	22.7981
O00479	High mobility group nucleosome-binding domain-containing protein 4	HMGN4	27.248	25.5954	28.0733	27.3319	28.2057	27.7554	28.1364	27.7264
O00483	Cytochrome c oxidase subunit NDUFA4	NDUFA4	NA	27.5356	25.6568	28.5889	26.0603	27.8574	26.6902	28.1886
O00487;C9JW37	26S proteasome non-ATPase regulatory subunit 14	PSMD14	31.4701	31.4233	31.4703	31.4371	31.2966	31.3188	31.1286	31.5797
O00499-3;O00499-5;O00499;O00499-9;O00499-10;O00499-7;O00499-8;O00499-4;O00499-6;O00499-11;O00499-2	Myc box-dependent-interacting protein 1	BIN1	27.8555	28.3371	28.7843	28.5882	28.9739	29.3101	26.8986	29.2123
O00505;H0Y4S9	Importin subunit alpha-4	KPNA3	29.1744	29.0816	29.3965	29.3052	29.2506	28.8039	29.008	29.2256
O00506;O00506-3;O00506-2;H7C279;C9J6L2;C9JCC0;C9J232;C9JDH9;C9JFA1;C9JN58;E7EM58	Serine/threonine-protein kinase 25	STK25	26.0597	26.199	NA	26.0683	25.7315	25.8892	25.536	26.1719
O00515;E9PDI4;A0A0J9YYF6;A0A0J9YW63;A0A0J9YVY2;H0Y901	Ladinin-1	LAD1	29.3526	NA	26.0043	NA	27.9273	NA	27.4411	NA
O00534;B4DHS6;O00534-3;O00534-2;O00534-4	von Willebrand factor A domain-containing protein 5A	VWA5A	29.4016	30.2511	29.2949	29.1117	29.4048	29.8436	29.3118	29.9383
O00560;O00560-3;B4DHN5;E9PBU7	Syntenin-1	SDCBP	31.1664	32.5781	31.9917	32.9897	31.8562	32.8518	32.0995	33.0213
O00560-2;G5EA09	Syntenin-1	SDCBP	NA	25.2604	25.7564	26.0173	25.0739	25.7674	25.4925	26.2465
O00562-2;O00562;E9PMZ6;E9PMS0;E9PSD1;E9PNU6	Membrane-associated phosphatidylinositol transfer protein 1	PITPNM1	26.9224	24.7185	27.0343	25.869	26.4392	25.6154	25.8883	25.68
O00566;U3KQ48	U3 small nucleolar ribonucleoprotein protein MPP10	MPHOSPH10	NA	25.7041	25.4485	26.5459	24.7057	25.2466	25.3119	25.0262
O00567;A0A494C128;Q5JXT2;H0YDU4;H0Y653	Nucleolar protein 56	NOP56	30.377	31.0056	31.6099	31.446	31.1989	31.2946	31.8984	31.0525
O00602;A0A087WVE2	Ficolin-1	FCN1	28.5066	26.3882	26.9532	26.5267	26.1969	25.6386	27.2947	NA
O00625	Pirin	PIR	29.1452	29.4455	28.9928	29.2516	29.5642	30.0691	28.9981	29.9887
O00626	C-C motif chemokine 22;MDC(3-69);MDC(5-69);MDC(7-69)	CCL22	26.0401	25.3174	NA	27.2847	28.0066	24.5163	26.3607	26.6477
O00629;H7C4F6	Importin subunit alpha-3	KPNA4	31.8442	31.7454	31.7461	31.9727	32.0061	31.7674	31.8764	32.0455
O00635	E3 ubiquitin-protein ligase TRIM38	TRIM38	28.6125	28.1192	28.9216	27.9127	28.6487	28.0119	28.2729	28.0971
O00743;O00743-2;O00743-3;Q5T1S7	Serine/threonine-protein phosphatase 6 catalytic subunit;Serine/threonine-protein phosphatase 6 catalytic subunit, N-terminally processed	PPP6C	30.2412	30.2058	29.788	30.212	30.0566	30.2045	29.5588	29.8816
O00754;O00754-2;M0QZ24;M0R2P5;M0R174;M0QYZ1;M0QZG6	Lysosomal alpha-mannosidase;Lysosomal alpha-mannosidase A peptide;Lysosomal alpha-mannosidase B peptide;Lysosomal alpha-mannosidase C peptide;Lysosomal alpha-mannosidase D peptide;Lysosomal alpha-mannosidase E peptide	MAN2B1	34.7526	35.3244	33.8977	34.8893	34.4124	35.0479	35.1858	35.0343
O00757	Fructose-1,6-bisphosphatase isozyme 2	FBP2	32.0998	30.5782	32.0182	30.7783	32.0252	30.5166	31.8477	30.5371
O00764;F2Z2Y4;O00764-3;O00764-2;A8MV33	Pyridoxal kinase	PDXK	33.928	34.3661	33.7164	33.9798	34.0369	34.1736	33.488	34.2674
O00767	Acyl-CoA desaturase	SCD	NA	26.5192	21.4634	29.7082	25.4702	26.3893	25.9569	26.8488
O14495;A0A286YF41;A0A286YEZ7;A0A286YES4	Lipid phosphate phosphohydrolase 3	PPAP2B	NA	27.0724	26.1249	26.9703	25.9935	27.6274	27.0965	26.9972
O14497;H0Y488;A0A1B0GTU5;O14497-3;O14497-2;A0A087WUV6;H0YCU6;H0YEW5	AT-rich interactive domain-containing protein 1A	ARID1A	28.7838	27.7273	28.9699	28.0184	28.3993	27.9281	28.8071	27.8212
O14521-2;O14521	Succinate dehydrogenase [ubiquinone] cytochrome b small subunit, mitochondrial	SDHD	25.895	26.075	26.1883	26.1275	25.7613	25.5743	26.484	25.3716
O14523;O14523-2;E9PK05	C2 domain-containing protein 2-like	C2CD2L	25.6344	25.8678	27.4637	26.25	27.239	26.0782	28.4611	25.928
O14530;O14530-2;B8ZZX4;F8WCJ3;F8WBV5;G3XAJ4	Thioredoxin domain-containing protein 9	TXNDC9	29.5072	29.2619	28.7601	29.2014	29.124	28.7863	28.5185	28.9557
O14543	Suppressor of cytokine signaling 3	SOCS3	NA	NA	24.2627	NA	NA	NA	NA	NA
O14545;F8VNX8;F8VVF3;O14545-2;F8VWK2;S4R2Z9	TRAF-type zinc finger domain-containing protein 1	TRAFD1	30.6277	28.6987	30.2645	28.3583	30.5478	28.4988	30.0923	29.107
O14548;E5RJZ1;H0YBD2	Cytochrome c oxidase subunit 7A-related protein, mitochondrial	COX7A2L	28.593	28.5627	28.4333	28.2445	28.5384	28.4981	28.9787	28.374
O14556	Glyceraldehyde-3-phosphate dehydrogenase, testis-specific	GAPDHS	NA	26.3471	NA	NA	NA	NA	NA	NA
O14561;I3L505;H3BNK3	Acyl carrier protein, mitochondrial;Acyl carrier protein	NDUFAB1	31.2371	31.2332	31.8262	31.3225	31.4582	31.1483	31.8341	31.3348
U3KQU4;O14569	Cytochrome b561 domain-containing protein 2	CYB561D2	27.5796	27.7645	27.2602	27.5803	28.2494	28.2014	28.1011	26.4123
O14576-4;O14576-3;O14576-5;O14576-2;O14576;A0A0A0MTG2	Cytoplasmic dynein 1 intermediate chain 1	DYNC1I1	NA	25.956	NA	NA	26.4431	25.2699	NA	NA
O14579;M0QXB4;O14579-3;O14579-2;M0R061	Coatomer subunit epsilon	COPE	32.6376	32.2656	32.6728	32.2718	32.4952	32.1678	32.1755	32.2988
O14602;A6NJH9	Eukaryotic translation initiation factor 1A, Y-chromosomal	EIF1AY	30.4322	30.4927	30.2615	30.4165	30.0875	30.3702	29.6785	30.6258
O14617-5;O14617;O14617-2;O14617-4;O14617-3;A0A2R8Y611;A0A2R8Y4J3;K7ELX8;A0A087WYN6;K7ERW8;A0A2R8YCY8	AP-3 complex subunit delta-1	AP3D1	31.3398	31.5135	31.3514	31.558	31.4341	31.5285	31.2204	31.6336
O14646-2;O14646	Chromodomain-helicase-DNA-binding protein 1	CHD1	NA	25.4376	NA	25.1749	25.4816	NA	25.774	25.4849
O14647-2;O14647;A0A1B0GTU9;A0A0D9SFV8;A0A0D9SGK0;B7Z3I4;O14647-3	Chromodomain-helicase-DNA-binding protein 2	CHD2	NA	25.7104	26.2261	25.9018	26.0681	26.0775	26.4547	26.1911
O14656;A0A494BZT7;O14656-2	Torsin-1A	TOR1A	29.7996	28.9034	29.7002	29.4104	29.8658	29.0366	30.584	28.9852
O14657;H0Y7C8	Torsin-1B	TOR1B	32.2096	29.0217	31.24	29.9063	31.3	28.9153	32.1324	29.4559
O14662-2;H3BU86;O14662-4;O14662-5;O14662;Q96NX8;B7ZBM8;O14662-6;F8W9Z6;O14662-3;E9PND6;B7ZBM4;B7ZBM5;H0YEW0	Syntaxin-16	STX16;STX16-NPEPL1	28.5472	28.5749	28.1011	28.7924	28.6289	28.5637	29.027	28.5646
O14672;O14672-2;H0YNC5;H0YK87;C9J9B4	Disintegrin and metalloproteinase domain-containing protein 10	ADAM10	29.438	30.5406	30.441	30.5032	29.4301	30.8231	30.0788	30.6998
O14678;H0YJ82;H0YJ78;G3V4U7;H0YJL8	ATP-binding cassette sub-family D member 4	ABCD4	NA	21.2769	20.6867	NA	NA	NA	NA	20.2574
O14681;E9PL33;E9PM05;E9PS58;E9PK61;O14681-3;E9PQN7;A0A087WV44;E9PLB8;B7ZB74	Etoposide-induced protein 2.4 homolog	EI24	24.918	25.7802	NA	25.825	25.3738	26.0834	25.9015	25.5752
O14684	Prostaglandin E synthase	PTGES	29.0759	NA	28.6676	NA	28.4091	NA	30.1323	26.6891
O14733;O14733-4;O14733-3;O14733-2	Dual specificity mitogen-activated protein kinase kinase 7	MAP2K7	NA	NA	NA	NA	25.7913	NA	NA	NA
O14734;E9PJN0;H7C5A7;H0Y698;Q9BR14;E9PMC4;E9PIS4;A0A494C0N6;E9PRD4	Acyl-coenzyme A thioesterase 8	ACOT8	26.1015	26.8011	27.4807	26.4413	26.5701	27.1503	27.4906	26.7165
O14737;O14737-2;K7EQA1;K7ESJ4;Q3HM38;X6R2P6	Programmed cell death protein 5	PDCD5	30.1263	30.4391	30.2127	29.9478	29.4888	30.347	29.4955	30.4254
O14744;O14744-2;O14744-5;O14744-3;O14744-4;H0YJX6;G3V580;G3V5L5;G3V2X6;G3V2L6;C9JSX3;H0YJ77;H7BZ44;G3V507;G3V2F5;G3V5T6;H0YJD3	Protein arginine N-methyltransferase 5;Protein arginine N-methyltransferase 5, N-terminally processed	PRMT5	29.7261	29.8334	29.7382	29.7347	29.5995	29.6178	29.32	29.4827
O14745;O14745-2;J3QRP6;J3QRA3	Na(+)/H(+) exchange regulatory cofactor NHE-RF1	SLC9A3R1	30.6584	30.9341	30.0283	30.2093	30.1857	30.4691	29.929	30.4154
O14772;H0YDF0;V9GXZ4	Fucose-1-phosphate guanylyltransferase	FPGT	28.2454	27.941	27.3094	27.704	27.6101	28.0376	27.4739	28.1814
O14773;A0A2R8YD45;A0A2R8Y7U1;A0A2R8YGD1;O14773-2;A0A2R8YE64;E7EV34;A0A2R8Y7I4;A0A2R8YCK4;A0A2R8YD72;A0A2R8YDY1	Tripeptidyl-peptidase 1	TPP1	33.1633	34.1504	33.1941	34.2943	33.638	34.5369	34.1064	34.3423
O14776-2;O14776;G3V220;Q5VWI1	Transcription elongation regulator 1	TCERG1	30.0037	29.8223	30.3393	29.9156	29.8274	29.799	29.9198	29.8341
O14786;E9PEP6;Q5JWQ6;E7EX60;Q5T7F0;O14786-3;O14786-2;Q5JWQ4;V9GYL7;H0Y4A0;Q5JWQ2	Neuropilin-1	NRP1	29.1881	31.2604	30.0381	31.1654	30.6817	31.1616	30.2658	31.5879
O14787-2;O14787;A0A075B780	Transportin-2	TNPO2	26.5403	26.5475	26.9588	26.5664	26.6759	26.4048	26.1708	26.5777
O14791-3;O14791;O14791-2	Apolipoprotein L1	APOL1	NA	NA	NA	NA	NA	NA	NA	NA
O14807;C9J8Q6;O14807-2	Ras-related protein M-Ras	MRAS	27.3785	27.2548	27.2348	26.8555	28.1637	26.8413	28.603	26.4764
O14818;O14818-4;O14818-2;H0Y586;Q8TAA3-2;Q8TAA3-5;Q8TAA3;A0A087WYS6;F5GY34	Proteasome subunit alpha type-7	PSMA7	33.3059	33.0824	33.3598	33.0975	33.0597	33.0245	32.5443	32.9075
O14828;O14828-2	Secretory carrier-associated membrane protein 3	SCAMP3	30.642	30.2586	30.6631	30.4705	30.8921	30.517	31.3088	30.2233
O14841	5-oxoprolinase	OPLAH	30.1138	30.3056	30.1337	29.919	30.3834	29.9955	29.4195	29.4762
O14867;C9IYH8;H7C4B6;C9JMP6;C9IYR0;M0QZP0	Transcription regulator protein BACH1	BACH1	25.7513	NA	26.7831	NA	25.3197	25.1456	NA	25.665
O14874;O14874-2;O14874-3;H3BTL2;H3BS02;H3BNP3;H3BQP2;H3BUV3	[3-methyl-2-oxobutanoate dehydrogenase [lipoamide]] kinase, mitochondrial	BCKDK	29.3824	30.1838	30.0744	30.5797	29.9687	30.3159	30.8146	30.5003
O14879	Interferon-induced protein with tetratricopeptide repeats 3	IFIT3	35.1776	28.0491	34.1912	30.596	34.1747	27.7786	33.2693	29.196
O14880;Q5VV89;Q5VV87	Microsomal glutathione S-transferase 3	MGST3	32.4524	32.7087	32.9546	33.1162	32.9875	33.1707	33.8141	32.793
O14907;A0A087X282	Tax1-binding protein 3	TAX1BP3	27.9979	28.2493	28.6148	28.0551	28.4191	27.7216	27.3022	27.9067
O14908;K7EM11;O14908-2;K7ESN1;A0A2R8Y651;Q8TF64	PDZ domain-containing protein GIPC1	GIPC1	26.6709	27.4648	26.894	27.3845	27.1179	27.8716	26.7607	27.8086
O14920;O14920-2;A0A499FJS7;O14920-4;G3V105;E5RGW5;O14920-3;J3KNS5;E5RJH2;E5RGA0;E5RIW0;E5RFT3;E5RFG5	Inhibitor of nuclear factor kappa-B kinase subunit beta	IKBKB	30.1107	30.3412	30.0305	30.2144	30.1971	30.2442	29.5507	30.2547
O14924-7;O14924-6;O14924-2;O14924-3;O14924-5;O14924-4;O14924	Regulator of G-protein signaling 12	RGS12	NA	NA	21.2823	22.2866	22.8467	23.6149	21.9053	23.209
Q5SRD1;O14925;B4DDK6	Putative mitochondrial import inner membrane translocase subunit Tim23B;Mitochondrial import inner membrane translocase subunit Tim23	TIMM23B;TIMM23	26.3977	26.4306	26.2449	26.3931	26.6917	26.6362	26.6535	27.0415
O14929;O14929-2;F8WEW1;F8W9G7	Histone acetyltransferase type B catalytic subunit	HAT1	27.9319	28.4734	27.5901	28.372	27.8451	28.3747	27.1647	28.5182
O14933;O14933-2;E9PQT7;E9PKW8	Ubiquitin/ISG15-conjugating enzyme E2 L6	UBE2L6	32.087	29.4737	30.9933	29.8725	31.3935	29.7518	31.1447	30.1776
O14939-4;O14939;O14939-3;I3L1F3;I3L222;I3L4R5	Phospholipase D2	PLD2	25.7457	25.3556	22.3589	23.5456	26.991	25.0089	26.1676	24.279
O14948-4;O14948-2;O14948	Transcription factor EC	TFEC	NA	24.785	24.4688	25.5125	24.5439	24.7654	24.3401	24.7359
O14949	Cytochrome b-c1 complex subunit 8	UQCRQ	30.9311	31.1233	30.9066	31.3841	31.1313	31.3373	31.5618	31.0297
O14950	Myosin regulatory light chain 12B	MYL12B	29.4399	29.4042	28.1917	29.5905	29.5752	28.9093	29.8322	29.8868
O14964;O14964-2;I3L1P5;I3L1E3;I3L165;I3L2H4	Hepatocyte growth factor-regulated tyrosine kinase substrate	HGS	30.7686	31.2837	30.726	31.2196	31.141	31.4229	30.7581	31.4101
O14966;O14966-2;O14966-3;E9PL56	Ras-related protein Rab-7L1	RAB29	29.3942	28.2555	29.1838	28.3952	29.3496	28.2341	29.9742	27.867
O14974;O14974-3;O14974-5;O14974-2;H0YHI8;H0YIS4;A0A3B3ISH4;H0YIS3;H0YHL8;H0YIM2;F8VW28;A0A0U1RQZ1;H0YIL7;E1CKY7;O60237-4;O60237;O60237-6	Protein phosphatase 1 regulatory subunit 12A	PPP1R12A	30.9821	30.4507	30.9855	30.5895	30.9116	30.425	30.7543	30.6093
O14974-4;F8VZN8	Protein phosphatase 1 regulatory subunit 12A	PPP1R12A	22.1457	21.4059	21.1051	21.0592	21.9734	21.0545	21.7369	21.543
O14976;O14976-2;A0A087X1U9;H0Y8H5;D6RAW3;D6RE78;D6RF16;D6RC24;D6RAQ7;H0Y9M4	Cyclin-G-associated kinase	GAK	31.1681	31.0725	30.5816	30.8812	31.1131	30.9422	30.711	31.3224
O14980;C9JKM9;C9J673;C9IZS4;C9JQ02;C9JV99;F8WF71;C9IYM2;C9JF49;H7BZC5	Exportin-1	XPO1	32.8563	32.4727	32.6923	32.5177	32.6325	32.3983	32.2304	32.5219
O15031;E2PU09;A6QRG9;A0A087WU36;A6QRH1;H0Y6J7	Plexin-B2	PLXNB2	30.3518	31.175	30.9247	31.1216	29.9758	31.1679	30.5087	31.0103
O15042-2;O15042;E7ET15;O15042-3;H7C4V2;C9J5L1;C9JDJ7	U2 snRNP-associated SURP motif-containing protein	U2SURP	29.846	29.9852	30.0396	30.1564	30.0262	29.8453	30.471	30.1002
O15047	Histone-lysine N-methyltransferase SETD1A	SETD1A	23.9148	23.6126	25.094	22.6847	24.3425	23.312	25.1752	NA
O15067;H0YGH1;J3KT98;J3KTQ5;J3QSG0;J3QSH6	Phosphoribosylformylglycinamidine synthase	PFAS	30.0226	30.2	30.3611	30.2811	29.7489	30.2035	29.3397	30.0256
O15085;O15085-2	Rho guanine nucleotide exchange factor 11	ARHGEF11	29.6583	28.793	29.1915	28.4221	28.6282	28.5836	29.2942	28.7763
O15091;O15091-2;O15091-4	Mitochondrial ribonuclease P protein 3	KIAA0391	NA	24.9498	NA	25.3875	NA	25.0745	25.3019	24.7489
O15111;Q9UPZ9-2;Q9UPZ9	Inhibitor of nuclear factor kappa-B kinase subunit alpha	CHUK	28.831	28.9935	28.269	28.9502	28.7317	28.8642	28.5134	28.944
O15116;E5RJ47;E5RH18	U6 snRNA-associated Sm-like protein LSm1	LSM1	28.5408	28.3887	27.3175	27.9929	27.909	28.1777	27.6597	28.3896
O15117-2;O15117-3;O15117;D6RFJ5;D6RER7;D6RAE8;D6RC38;A0A2R8YEE1	FYN-binding protein	FYB	29.2855	29.3188	29.9716	29.7478	29.5746	29.5952	29.8397	29.4046
O15118;K7EQ23;O15118-2;K7ERM4;K7ERW2	Niemann-Pick C1 protein	NPC1	30.9947	31.5625	30.9995	31.9681	31.4271	32.2676	31.7854	31.4934
O15120;O15120-2	1-acyl-sn-glycerol-3-phosphate acyltransferase beta	AGPAT2	26.7734	26.5819	26.8274	26.6082	27.3148	26.7679	27.4998	25.7548
O15121	Sphingolipid delta(4)-desaturase DES1	DEGS1	27.0547	26.2861	27.4496	26.8286	27.9079	27.001	27.8812	27.4674
O15126;A0A087WXB0;O15126-2;A0A087WZA6;A0A087WU14;A0A087WTX8	Secretory carrier-associated membrane protein 1	SCAMP1	29.0349	29.8761	29.2396	30.0554	29.4317	30.1176	29.6468	29.8217
O15127;H3BV04;H3BN93;H3BUB6;H3BPL9	Secretory carrier-associated membrane protein 2	SCAMP2	30.7484	31.3027	30.6564	31.4912	30.8619	31.5673	31.1907	30.9556
O15143;C9JEY1;C9K057;C9J4Z7;F8VXW2;C9JQM8;C9JFG9;C9J6C8;C9JBJ7;C9JTT6;C9JM51;F8WEB3	Actin-related protein 2/3 complex subunit 1B	ARPC1B	33.259	33.5272	33.0289	33.3351	33.412	33.3623	32.9493	33.4742
O15144;H7C3F9;C9JTV5;G5E9J0;G5E9S7	Actin-related protein 2/3 complex subunit 2	ARPC2	35.0971	35.0682	34.908	34.9495	35.0512	35.002	34.6489	35.1236
O15145;C9JZD1;F8VR50	Actin-related protein 2/3 complex subunit 3	ARPC3	33.651	33.7874	33.733	33.7443	33.7262	33.8442	33.3276	33.8587
O15156;O15156-2	Zinc finger and BTB domain-containing protein 7B	ZBTB7B	23.5098	24.1258	23.9095	24.7916	24.2521	24.4911	24.5667	24.46
O15164-2;O15164	Transcription intermediary factor 1-alpha	TRIM24	NA	NA	NA	23.9065	23.5595	23.5757	23.6329	23.7483
O15173;O15173-2;U3KQM0;D3DNX8	Membrane-associated progesterone receptor component 2	PGRMC2	29.3101	29.5995	30.2665	29.92	29.6276	30.1599	30.2273	29.4361
O15204-2;O15204	ADAM DEC1	ADAMDEC1	23.0633	NA	23.9184	NA	23.4828	NA	22.8584	22.8266
O15211	Ral guanine nucleotide dissociation stimulator-like 2	RGL2	NA	23.8381	NA	23.5459	21.3885	23.4717	NA	23.731
O15212;A2AB88	Prefoldin subunit 6	PFDN6	30.1592	30.104	29.3593	29.812	29.5545	29.9214	29.2252	30.2811
O15213;H0Y6G3;A0A140T9L0;A0A0G2JJL1	WD repeat-containing protein 46	WDR46	NA	25.963	25.9945	26.1648	25.7676	26.204	25.951	26.0416
O15226;O15226-2	NF-kappa-B-repressing factor	NKRF	26.1779	26.2996	27.0843	26.1562	27.2102	26.5419	27.472	26.4007
O15228;Q5TBH8;O15228-2;A0A2R8YH69;Q5TBH6	Dihydroxyacetone phosphate acyltransferase	GNPAT	27.1033	27.5859	27.4155	27.544	27.3393	27.2566	28.3029	27.7936
O15229;O15229-3;O15229-2;H0Y320	Kynurenine 3-monooxygenase	KMO	30.1806	28.9985	30.4515	29.6945	30.3922	29.1553	31.4945	28.9774
O15234;J3KSY7	Protein CASC3	CASC3	NA	24.3406	24.2356	24.76	24.2603	24.4191	25.4753	25.6845
O15235	28S ribosomal protein S12, mitochondrial	MRPS12	24.6618	25.3584	26.1395	25.843	25.8205	26.2301	26.3919	24.216
O15239	NADH dehydrogenase [ubiquinone] 1 alpha subcomplex subunit 1	NDUFA1	NA	25.3894	27.5098	26.1277	26.4725	27.0298	26.3117	25.527
O15247;A6PVS0	Chloride intracellular channel protein 2	CLIC2	31.4568	32.1378	30.3288	31.2497	30.9718	31.49	30.7967	NA
O15254;O15254-2;D6RJ89	Peroxisomal acyl-coenzyme A oxidase 3	ACOX3	30.3381	29.8156	30.6534	30.245	30.5585	30.1653	30.9494	30.2807
O15258;Q5T092;A0A0A0MR06;Q5T091;Q5T093	Protein RER1	RER1	30.3297	30.4181	30.1877	30.5237	30.3669	30.7105	31.2384	30.3687
Q5T8U5;O15260-2;O15260;O15260-3;B7Z1G8	Surfeit locus protein 4	SURF4	31.3859	30.6918	31.5223	31.4749	31.4582	31.3398	32.146	31.0322
O15264;O15264-2;Q5R3E6	Mitogen-activated protein kinase 13	MAPK13	28.907	28.691	28.5588	29.0678	29.2552	29.0802	28.3836	27.9515
O15269;A0A2R8Y4S0;A0A2R8Y6A2;O15269-2;A0A2R8Y763	Serine palmitoyltransferase 1	SPTLC1	29.4727	29.9261	30.1912	30.1278	29.9084	30.2044	30.4745	29.9927
O15270;H0YJV2	Serine palmitoyltransferase 2	SPTLC2	29.3584	28.1449	29.1358	28.5358	28.8009	28.3947	29.8646	28.1546
O15294;O15294-3;O15294-2;O15294-4;C9JZL3	UDP-N-acetylglucosamine--peptide N-acetylglucosaminyltransferase 110 kDa subunit	OGT	30.153	30.0289	30.6173	30.1558	30.4005	30.1703	30.0117	30.1609
O15305;H3BV55;H3BPH4;H3BRM0;O15305-2;H3BR08;H3BM92;H3BV34;H3BT06;H3BNY9;Q92871	Phosphomannomutase 2;Phosphomannomutase	PMM2	30.2597	30.7229	30.0142	30.2982	30.1701	30.3345	29.4326	30.5839
O15355	Protein phosphatase 1G	PPM1G	29.6837	29.8652	29.5181	29.7486	29.6124	29.5331	28.7479	29.7367
O15357;A0A0A0MTP6;O15357-2;F5GY16;H0YFZ4;H7BXR2;D6RJB9	Phosphatidylinositol 3,4,5-trisphosphate 5-phosphatase 2	INPPL1	29.5904	29.2357	29.4228	29.1955	29.3647	29.2634	28.9603	29.2407
O15371-2;O15371-3;O15371;B0QYA5;B0QYA4;B0QYA6;B0QYA8;A0A0D9SGB5	Eukaryotic translation initiation factor 3 subunit D	EIF3D	31.2808	31.5542	31.5616	31.7634	31.7568	31.5768	31.3062	31.7202
O15379-2;O15379;E7ESJ6	Histone deacetylase 3	HDAC3	NA	25.9126	26.0185	26.3121	25.6561	25.7445	25.9898	25.4991
Q08ET2;O15389	Sialic acid-binding Ig-like lectin 14;Sialic acid-binding Ig-like lectin 5	SIGLEC14;SIGLEC5	NA	24.9996	NA	NA	NA	NA	NA	NA
O15397;O15397-2;F5H2I3;F5H244;H0YH64	Importin-8	IPO8	28.6735	28.1885	28.3875	28.0953	28.1494	28.2342	27.5721	28.3359
O15400-2;O15400	Syntaxin-7	STX7	31.0913	31.8813	31.2037	31.5053	31.0914	31.9231	31.7455	31.5156
O15427;J3QQV2;J3QSC3;J3KTI8;J3QQS9;J3QLE3;J3KTM6;J3QRU2;J3KT83;J3QRA0;J3QRP8	Monocarboxylate transporter 4	SLC16A3	31.409	30.9649	31.3404	31.2614	31.6774	31.1562	32.0857	31.0652
O15431	High affinity copper uptake protein 1	SLC31A1	29.7709	29.9535	30.5466	29.7951	30.7537	30.1967	30.5956	29.1347
O15438;O15438-4;O15438-2;H0Y8Q6;O15438-5	Canalicular multispecific organic anion transporter 2	ABCC3	26.8218	25.8113	25.1814	27.3938	28.2763	26.6577	27.1071	26.6694
O15439-2;O15439;A0A2R8YDC1;A0A2R8Y6V8;O15439-4;O15439-3	Multidrug resistance-associated protein 4	ABCC4	NA	NA	NA	NA	NA	NA	24.2783	NA
O15440;O15440-5;F8WCY8	Multidrug resistance-associated protein 5	ABCC5	NA	NA	NA	24.1845	NA	24.4234	NA	24.0155
O15460-2;O15460;C9JN43;C9JIG4;C9JCP0;C9JX45;A8MXE0;E7ERI1;E7ENX0;E7EPI9	Prolyl 4-hydroxylase subunit alpha-2	P4HA2	NA	24.6241	NA	25.9429	24.83	NA	25.0085	24.9113
O15498;O15498-2;H7C3K7	Synaptobrevin homolog YKT6	YKT6	29.7414	30.1096	29.3381	29.9621	29.6835	29.9651	29.4118	30.2231
O15511;O15511-2;B1ALC0	Actin-related protein 2/3 complex subunit 5	ARPC5	33.3368	33.6904	33.2453	33.2004	33.3633	33.6061	33.293	33.8175
O15514;E9PB93;E9PHV4	DNA-directed RNA polymerase II subunit RPB4	POLR2D	25.3436	25.8763	24.8448	25.3994	24.8914	25.4892	25.3504	25.7863
O15523;O15523-2;O15523-3;C9J8G5;C9J081	ATP-dependent RNA helicase DDX3Y	DDX3Y	28.5796	28.5393	28.1031	27.9171	NA	NA	29.1037	28.7639
O15525;O60675	Transcription factor MafG;Transcription factor MafK	MAFG;MAFK	NA	NA	24.9203	NA	24.6375	NA	NA	NA
O15528;V9GYP0;F8VWR7	25-hydroxyvitamin D-1 alpha hydroxylase, mitochondrial	CYP27B1	27.0616	NA	27.8723	NA	28.0887	NA	28.4844	NA
O15541	RING finger protein 113A	RNF113A	26.581	26.2682	26.7771	26.3316	26.1866	25.9282	25.6686	26.7053
O15553;F5H6N9;F5H2E5;F5H595;I3L0S7;F8W6Z2;O15553-1;F5GZV9;O15553-3;D2DTW1;E3P8H6	Pyrin	MEFV	28.2523	22.9511	29.0082	23.0186	27.2083	23.0445	26.5379	NA
O43143	Pre-mRNA-splicing factor ATP-dependent RNA helicase DHX15	DHX15	32.3776	32.1182	32.8106	32.3744	32.5351	32.1459	32.6591	32.0574
O43148;O43148-2;K7EP06;K7EPP5;K7ERH6	mRNA cap guanine-N7 methyltransferase	RNMT	25.4824	27.8701	28.7975	28.5982	27.6611	27.8934	27.6002	27.8745
O43149;I3L141;O43149-2;I3L3Q3;I3L1Q8	Zinc finger ZZ-type and EF-hand domain-containing protein 1	ZZEF1	29.6638	30.0528	29.4303	29.8459	29.7695	30.2309	29.2028	30.2371
O43156	TELO2-interacting protein 1 homolog	TTI1	NA	NA	NA	23.6182	23.0105	NA	22.8154	23.2708
O43159;E9PPY3;E9PPP6	Ribosomal RNA-processing protein 8	RRP8	NA	25.3667	25.3497	25.9374	NA	25.2879	26.4519	25.2201
O43164-2;O43164	E3 ubiquitin-protein ligase Praja-2	PJA2	23.5684	23.8121	23.5752	23.6475	23.8982	23.129	23.0127	23.5422
O43166-3;O43166-2;O43166;F5GYF8;H0YJY2;G3V4Z3	Signal-induced proliferation-associated 1-like protein 1	SIPA1L1	28.3784	26.1675	28.002	25.7239	28.1319	NA	28.6795	25.9109
O43169;H3BUX2;A0A499FJ32;D6RFH4;J3QR91	Cytochrome b5 type B	CYB5B	30.0246	30.5559	30.4719	30.407	30.5555	30.807	31.1229	30.0677
O43172-2;O43172	U4/U6 small nuclear ribonucleoprotein Prp4	PRPF4	29.8081	29.3076	30.2534	29.498	29.7032	29.2435	30.0276	29.2118
O43181;H0Y9M8	NADH dehydrogenase [ubiquinone] iron-sulfur protein 4, mitochondrial	NDUFS4	29.1928	29.5482	29.4404	29.1895	29.3514	29.5886	30.0567	28.9787
O43187	Interleukin-1 receptor-associated kinase-like 2	IRAK2	NA	24.2921	NA	NA	NA	NA	NA	24.8304
O43237;O43237-2;B4E2E0;J3KRI4;J3KRZ2;H3BUM4;J3KSD2	Cytoplasmic dynein 1 light intermediate chain 2	DYNC1LI2	30.0289	30.3288	29.307	30.2756	30.089	30.3092	29.6715	30.4525
O43242;O43242-2;H0YGV8;F5H8K4	26S proteasome non-ATPase regulatory subunit 3	PSMD3	32.415	32.4723	32.6325	32.611	32.6282	32.5871	32.2326	32.6411
O43252	Bifunctional 3-phosphoadenosine 5-phosphosulfate synthase 1;Sulfate adenylyltransferase;Adenylyl-sulfate kinase	PAPSS1	31.3607	30.8276	31.5176	30.9447	31.5421	30.8055	30.9402	30.8177
O43264;O43264-2;F5H3C1	Centromere/kinetochore protein zw10 homolog	ZW10	28.1996	28.2014	28.533	28.2426	28.1002	28.0301	28.4613	28.1752
O43278-2;O43278;H3BVD9;H3BR01;H3BMB6;H3BTQ8;H3BNW5;H3BSM2	Kunitz-type protease inhibitor 1	SPINT1	29.1966	27.0095	29.4749	28.1359	28.9241	24.6067	29.5509	28.2184
O43286	Beta-1,4-galactosyltransferase 5	B4GALT5	29.1274	26.4882	28.4783	26.9	27.7924	26.2633	29.3493	26.7683
O43290;E9PQI8	U4/U6.U5 tri-snRNP-associated protein 1	SART1	28.6904	28.7444	29.3012	28.8467	28.742	28.7798	29.1699	28.7904
O43292;O43292-2;E9PPZ9;E9PQ31;E9PLV6;E9PM11;E9PLG8;E9PM94	Glycosylphosphatidylinositol anchor attachment 1 protein	GPAA1	26.9824	28.1212	28.242	28.8241	28.7688	28.5256	29.3192	28.1345
O43293;O43293-2;M0R0D0;M0QYY8;M0QYW5	Death-associated protein kinase 3	DAPK3	26.0044	26.7331	26.655	26.9485	27.2602	27.3309	27.2436	26.8551
O43299;O43299-2;A0A3B3ISJ0;O43299-3;A0A3B3IS81;A0A3B3IRY2;A0A3B3ITJ1;A0A3B3IRY4;A0A3B3IU94	AP-5 complex subunit zeta-1	AP5Z1	29.0751	29.1118	28.5409	29.0272	28.6192	29.0392	29.045	29.168
O43318-2;O43318;O43318-4;O43318-3;Q9UG54	Mitogen-activated protein kinase kinase kinase 7	MAP3K7	27.2139	27.2658	26.9512	26.9562	27.0715	26.9824	26.658	27.4032
O43324;D6RBD7;C9J1V9;O43324-2;H0YAL7;D6RCQ0;H0YAH9	Eukaryotic translation elongation factor 1 epsilon-1	EEF1E1;EEF1E1-BLOC1S5	29.642	29.6744	29.6904	29.6346	30.0095	29.7856	29.5728	29.7494
O43353;O43353-2;E7ERW9;E5RGK6;Q16566	Receptor-interacting serine/threonine-protein kinase 2	RIPK2	31.216	29.5373	31.3905	29.1957	30.8774	29.2687	30.3552	29.1691
O43390;O43390-3;O43390-2;B4DT28;O43390-4;A0A286YEZ8	Heterogeneous nuclear ribonucleoprotein R	HNRNPR	31.8928	31.677	32.2783	31.9771	31.7927	31.8228	32.1538	31.4739
O43395;O43395-3	U4/U6 small nuclear ribonucleoprotein Prp3	PRPF3	29.0902	28.8994	29.8464	28.9413	29.3821	28.9532	29.5984	28.6633
O43396;K7ER96;K7EML9;K7EPB7;K7EME7;K7EKG2	Thioredoxin-like protein 1	TXNL1	31.69	31.7347	31.3906	31.2971	31.6109	31.9529	31.0371	31.9628
O43399;O43399-5;O43399-7;A0A087WYR3;A0A087WZ51	Tumor protein D54	TPD52L2	32.3145	33.055	31.7707	32.7676	32.1524	33.0882	31.662	32.9027
O43399-2;O43399-4;O43399-3;O43399-6	Tumor protein D54	TPD52L2	25.9016	27.9311	27.2652	27.5259	26.4132	28.1443	26.0793	27.3265
O43402;M0R1B0;O43402-2	ER membrane protein complex subunit 8	EMC8	29.154	28.9882	29.6577	29.1095	28.9169	28.8481	29.6136	28.8522
O43427-2;O43427;E9PSD3;H0YCE7;E9PJW6	Acidic fibroblast growth factor intracellular-binding protein	FIBP	27.0816	27.2594	26.6554	27.3624	26.9772	27.5096	26.9468	27.8406
O43447;C9JQD4;O43447-2;H0YEL5;A6NM32;C9JAN8	Peptidyl-prolyl cis-trans isomerase H;Peptidyl-prolyl cis-trans isomerase	PPIH	28.9858	29.2122	28.6397	29.0575	28.727	28.8907	28.7868	29.3455
O43464;A0A0C4DG44;O43464-3;O43464-2;O43464-4;P83110-2;P83110	Serine protease HTRA2, mitochondrial	HTRA2	27.5716	27.1375	27.7999	27.2502	27.3306	27.1866	27.8394	26.8873
O43493-2;O43493-5;O43493-3;O43493;O43493-4;O43493-6	Trans-Golgi network integral membrane protein 2	TGOLN2	25.8956	27.0774	26.4393	27.3993	26.663	27.5386	26.1286	27.2053
O43504;R4GMU8;E9PLX3;A0A0C4DGV4	Ragulator complex protein LAMTOR5	LAMTOR5	31.1242	31.3246	30.8867	31.1649	30.7549	31.1495	31.6596	31.396
O43505	Beta-1,4-glucuronyltransferase 1	B4GAT1	NA	NA	NA	NA	NA	NA	NA	NA
O43516;O43516-3;O43516-2;O43516-4;E9PB87;C9JTB9;B8ZZ90;C9JB04	WAS/WASL-interacting protein family member 1	WIPF1	30.3968	30.4945	30.5495	30.2748	30.2302	30.4082	29.5955	30.2799
O43566;H0Y8W3;O43566-5;O43566-6;O43566-4	Regulator of G-protein signaling 14	RGS14	23.8125	24.96	23.394	26.9724	23.3314	24.9094	NA	25.6573
O43567;C9J8T4;C9JYN7;C9IY58;C9JCY0;O43567-2;C9JRV0;F8WDJ5;C9J7B4;C9J383;C9JU37;C9JYY4;H7C5Q6	E3 ubiquitin-protein ligase RNF13	RNF13	29.7156	30.1996	29.7156	29.3289	30.1509	30.2967	30.1427	29.6588
O43570;O43570-2;B3KUB4	Carbonic anhydrase 12	CA12	26.4024	NA	30.4043	NA	25.4747	NA	25.9754	NA
O43583;F8VVL1	Density-regulated protein	DENR	28.215	28.6885	28.5504	28.5199	28.6587	28.6973	28.0181	28.3203
O43592;F8WDU6;F5GYW6;F5GZM3	Exportin-T	XPOT	28.7056	28.505	29.1027	28.4017	28.3677	28.7995	28.1168	28.7828
O43615;M0QXU7;M0QXM9;M0R301;M0R124	Mitochondrial import inner membrane translocase subunit TIM44	TIMM44	30.3899	30.7519	30.5922	30.867	30.6487	30.7983	31.429	30.7408
O43617;A0A087WWM0;O43617-2;A6NKE1;A0A087WYS5	Trafficking protein particle complex subunit 3	TRAPPC3	29.5966	29.7157	29.8609	29.6788	29.4733	29.8455	29.4622	29.8622
O43633;M0R1L7;M0R1T5;M0QXX8	Charged multivesicular body protein 2a	CHMP2A	29.1165	29.6711	28.7531	29.7324	28.923	29.8961	28.3498	29.4499
O43639;E7ERP6;E9PEE2;E7EPF5	Cytoplasmic protein NCK2	NCK2	NA	23.8876	24.4387	24.6728	23.69	24.9009	NA	24.6273
O43660;O43660-2;D6RA26;B7Z982;H0YA24;H0YAA2	Pleiotropic regulator 1	PLRG1	29.6319	29.365	29.6564	29.6353	29.5686	29.452	30.0899	29.1623
O43665;O43665-2;O43665-1	Regulator of G-protein signaling 10	RGS10	29.4217	29.5733	29.0397	29.3757	28.7338	29.4589	27.8419	29.6919
O43674;H0Y886;E7EWP0;O43674-2;A0A087WYD0;H7C568;F8WDZ2;F8WDD2	NADH dehydrogenase [ubiquinone] 1 beta subcomplex subunit 5, mitochondrial	NDUFB5	30.4739	30.6603	30.9148	30.9992	30.784	30.8486	31.4347	30.6237
O43676;C9JKQ2	NADH dehydrogenase [ubiquinone] 1 beta subcomplex subunit 3	NDUFB3	28.3648	28.8458	28.5281	28.5833	28.127	28.5067	28.9071	28.2455
O43677	NADH dehydrogenase [ubiquinone] 1 subunit C1, mitochondrial	NDUFC1	NA	25.0266	25.4905	NA	NA	25.5854	25.4964	25.2586
O43678;O43678-2	NADH dehydrogenase [ubiquinone] 1 alpha subcomplex subunit 2	NDUFA2	28.7518	29.2905	29.2098	28.9865	28.8169	28.9985	29.338	28.9513
O43684-2;O43684;J3QT28;J3QSX4	Mitotic checkpoint protein BUB3	BUB3	30.5849	30.527	30.9163	30.513	30.4353	30.4897	30.2657	30.8883
O43707;O43707-2;F5GXS2;O43707-3;H7C144;K7EP19	Alpha-actinin-4	ACTN4	36.3013	35.6513	36.2267	35.8008	36.1916	35.5775	36.0365	35.7502
O43715	TP53-regulated inhibitor of apoptosis 1	TRIAP1	25.071	25.9681	25.5477	26.2313	25.3864	26.0447	26.1805	26.0067
O43719;Q5H919;Q5H918	HIV Tat-specific factor 1	HTATSF1	28.366	28.1954	28.7791	28.3787	28.3587	28.2856	28.9425	28.6833
O43741-2;O43741	5-AMP-activated protein kinase subunit beta-2	PRKAB2	NA	24.1605	NA	24.0614	NA	24.5034	23.2587	24.1503
O43747;O43747-2;H3BNR4;H3BR36;H3BUN9;H3BRM7;H3BN71;B4DGE1;H3BS13;H3BV30;H3BN75;H3BNN2;B3KNW1	AP-1 complex subunit gamma-1	AP1G1	31.6145	31.5327	31.6062	31.4931	31.6288	31.473	31.916	31.7287
O43752;O43752-2	Syntaxin-6	STX6	27.4136	27.9315	27.7564	27.3967	27.4532	27.4572	27.6761	27.1207
O43760;O43760-2;K7ELS8;K7ELD9;K7ENG9;K7EJ35	Synaptogyrin-2	SYNGR2	31.0104	31.5385	29.83	31.5827	31.1382	31.5049	31.3205	31.2055
O43765;K7EMD6;K7ERW5	Small glutamine-rich tetratricopeptide repeat-containing protein alpha	SGTA	30.0208	29.9246	29.7234	29.9546	30.1024	29.8539	29.2623	30.1343
O43772;C9JPE1;F8WEF6	Mitochondrial carnitine/acylcarnitine carrier protein	SLC25A20	29.3829	29.7183	30.043	29.6063	29.752	29.6332	30.3824	28.9926
O43776;K7EIU7;O43776-2;K7EJ19;K7EQ35;K7EPK2;K7EMQ6	Asparagine--tRNA ligase, cytoplasmic	NARS	32.5955	33.0418	32.6393	32.816	32.7514	33.0645	32.1384	33.1353
O43805;A0A087WV26	Sjoegren syndrome nuclear autoantigen 1	SSNA1	NA	25.9197	NA	25.6493	24.6808	26.0768	24.5434	26.7517
O43809;H3BND3;H3BV41	Cleavage and polyadenylation specificity factor subunit 5	NUDT21	31.3073	30.7771	31.2417	30.8874	30.8308	30.8862	30.9199	31.0393
O43813;E9PHS0;F8WDS9;H7C2E3	LanC-like protein 1	LANCL1	28.1901	28.5009	28.1221	28.0226	27.7235	28.5033	27.6705	28.1833
O43815;O43815-2	Striatin	STRN	30.3208	30.2126	30.2895	29.8331	30.1665	29.9279	30.1928	30.0246
O43818	U3 small nucleolar RNA-interacting protein 2	RRP9	26.6753	27.3425	27.0825	27.4954	26.9325	27.4151	27.2921	27.5797
O43819	Protein SCO2 homolog, mitochondrial	SCO2	25.3119	26.5776	26.1525	26.076	26.0362	26.2837	26.5446	26.336
O43823;M0QYL4	A-kinase anchor protein 8	AKAP8	28.6336	28.5073	28.315	28.4161	28.3132	28.3535	28.7636	28.1319
U3KPU7;U3KQS2;O43826;O43826-2;U3KQL4	Glucose-6-phosphate translocase	SLC37A4	NA	NA	NA	25.5394	NA	NA	24.3584	24.0683
O43852;O43852-3;O43852-6;O43852-10;O43852-5;O43852-15;H0Y875;O43852-9;O43852-11;O43852-13;O43852-14;O43852-12	Calumenin	CALU	29.6036	30.9807	28.9235	30.7025	29.2634	31.077	30.8213	30.7334
O43852-2;O43852-4;O43852-8;O43852-7	Calumenin	CALU	32.1957	33.2378	31.6001	33.0046	32.0733	33.2507	33.2075	32.9087
O43861-2;O43861;F6XUP2;K7EPH4;K7ERE0;K7EQQ5;B4DJ94;O75110;A0A0G2JNU9;A0A0J9YYD2;K7EJG1;K7ES39;K7EII3;A0A0A0MR22;O75110-2	Probable phospholipid-transporting ATPase IIB	ATP9B	26.9943	27.9633	26.3613	27.5353	27.0406	27.4909	27.5968	27.5219
O43865;O43865-2	Putative adenosylhomocysteinase 2	AHCYL1	31.8403	32.3419	32.1364	32.3297	31.9797	32.2587	31.9552	32.1365
O43920	NADH dehydrogenase [ubiquinone] iron-sulfur protein 5	NDUFS5	29.2891	29.9324	30.1943	29.6329	29.4499	29.9708	30.0677	29.6484
O43924;B8ZZK5;C9IZ52	Retinal rod rhodopsin-sensitive cGMP 3,5-cyclic phosphodiesterase subunit delta	PDE6D	27.463	27.4351	27.7025	27.1139	27.1923	27.3211	27.0476	27.2176
O43929-2;O43929-3;O43929	Origin recognition complex subunit 4	ORC4	NA	NA	NA	NA	NA	NA	NA	NA
O60216;E5RJW1;E5RJK5;E5RI01;E5RFZ5;E5RFV8;E5RIN7;E5RG18;Q9H4I0;A0A140T8W2;Q9H4I0-2	Double-strand-break repair protein rad21 homolog	RAD21	29.0154	28.9712	29.4453	28.8082	28.8177	28.7326	29.2222	28.9457
O60220	Mitochondrial import inner membrane translocase subunit Tim8 A	TIMM8A	28.684	28.604	28.8713	28.5843	28.6947	28.751	29.0226	28.5456
O60231;A0A140T947;Q5SQH5;A0A140T8Y5;A2AB15;A0A140T9T4	Putative pre-mRNA-splicing factor ATP-dependent RNA helicase DHX16	DHX16	27.9805	28.0785	27.7412	28.0025	28.1002	27.92	28.0556	28.0691
O60234;M0QYJ8;M0R0C1;M0QXC2;M0QX47;M0QXZ6;M0R2P2	Glia maturation factor gamma	GMFG	32.4436	32.5702	32.0046	31.9119	32.0486	32.0382	31.2743	32.3667
O60244;H7C3E5;H7C017	Mediator of RNA polymerase II transcription subunit 14	MED14	NA	25.1287	NA	26.5224	25.8355	25.6945	26.9342	25.5216
O60256;O60256-3;E7EPA1;C9JDU5;C9JJS3;C9K0K7;O60256-4;O60256-2;C9JDH0;E7EW35;I3L164;I3L331;I3L0S1;I3L4G9	Phosphoribosyl pyrophosphate synthase-associated protein 2	PRPSAP2	29.8517	30.1338	30.0184	30.2372	29.976	30.3642	29.8402	30.2463
O60262;K7ESC6	Guanine nucleotide-binding protein G(I)/G(S)/G(O) subunit gamma-7;Guanine nucleotide-binding protein subunit gamma	GNG7	NA	26.1314	NA	25.5601	25.0508	26.0331	NA	NA
O60264;A0A0A0MRP6;B7ZLQ5;P28370-2;P28370	SWI/SNF-related matrix-associated actin-dependent regulator of chromatin subfamily A member 5	SMARCA5	30.7843	30.3358	31.5904	30.7866	31.2349	30.5168	31.6474	30.3958
O60268-3;O60268;H3BMU3;H3BNA7;O60268-2	Uncharacterized protein KIAA0513	KIAA0513	26.5739	27.0723	25.8549	27.0317	26.015	27.147	25.5083	26.8174
O60271-4;A0A087X2D8;O60271-2;O60271;O60271-9;O60271-5;O60271-3;E9PFH7;A0A087WYG2;Q9UPT6;H0YBE9;H0YBS5;Q9UPT6-2;D6RHI8;H0Y981	C-Jun-amino-terminal kinase-interacting protein 4	SPAG9	31.9101	31.9282	31.3555	31.7921	31.9194	31.7999	31.509	31.9272
O60306;H0YH15;H0YLN9	Intron-binding protein aquarius	AQR	26.4529	26.4415	27.7794	27.2557	27.3983	27.3831	27.7888	27.3565
O60307;V9GXZ1;Q6P0Q8;E7ERL6;Q9Y2H9;O15021-2;O15021-3;O15021-6;O15021	Microtubule-associated serine/threonine-protein kinase 3;Microtubule-associated serine/threonine-protein kinase 2	MAST3;MAST2	21.6438	21.764	21.3873	21.957	21.584	21.9108	NA	22.3277
O60313-2;O60313-10;O60313;O60313-11;O60313-9;E5KLJ9;A0A2R8Y3X5;O60313-13;C9JMB8;A0A2R8YDM2;A0A2R8YE78;A0A2R8YFD1;A0A2R8YGE5;A0A2R8YD53;A0A2R8Y4Q3;A0A2R8Y4G4;A0A2R8YE54;H7C141;A0A2R8Y5G3;C9JY58;H7C321;A0A2R8Y5E2;H7C3G2	Dynamin-like 120 kDa protein, mitochondrial;Dynamin-like 120 kDa protein, form S1	OPA1	30.8026	31.0354	31.4137	31.0973	31.2111	31.1852	31.7221	31.1506
O60331-4;O60331;O60331-2;O60331-3	Phosphatidylinositol 4-phosphate 5-kinase type-1 gamma	PIP5K1C	27.8157	28.2539	27.354	28.5782	28.3925	29.0429	28.8182	28.8466
R4GMQ1;O60341;O60341-2;R4GMP9	Lysine-specific histone demethylase 1A	KDM1A	28.2994	28.1401	27.9214	28.3689	27.9091	28.2186	28.1811	28.2904
O60343-2;O60343-3;O60343;A0A3B3IRT3;O60343-4;O60343-5;Q5JU47	TBC1 domain family member 4	TBC1D4	23.7291	25.2914	27.906	25.7547	25.0038	25.6792	24.2433	25.8517
O60443;C9JSR4;O60443-3;H7C147;O60443-2;H7BZJ0;H7C0L2	Non-syndromic hearing impairment protein 5	DFNA5	30.3428	31.8974	30.1873	31.0354	30.6363	31.8468	29.2595	31.3135
O60447-2;O60447;A0A1B0GUF4	Ecotropic viral integration site 5 protein homolog	EVI5	25.6088	27.602	NA	26.2761	25.4064	26.6787	24.9665	27.1524
O60449	Lymphocyte antigen 75	LY75	32.1476	31.875	30.378	30.6472	31.8346	30.6916	31.9014	32.4593
O60449-2;O60449-3;Q8IX05;A0A087WT00;Q8IX05-2	Lymphocyte antigen 75	LY75	NA	NA	NA	24.9395	NA	25.0421	NA	NA
O60462-2;O60462-3;O60462;O60462-6;C9JH98	Neuropilin-2	NRP2	30.4438	30.5909	29.9435	29.6916	30.4909	30.6532	30.3254	30.8465
O60462-4;O60462-5	Neuropilin-2	NRP2	NA	21.1039	19.5901	20.9967	21.5409	21.5619	20.9597	23.3823
O60476;H0Y543;H0Y7H1;Q5T9E3	Mannosyl-oligosaccharide 1,2-alpha-mannosidase IB	MAN1A2	26.937	26.3229	27.0942	26.8563	26.7062	25.8526	27.0291	25.3933
O60486;B4DHQ7;F5H3A2;F8W1K6;F8VUW4;F8W095	Plexin-C1	PLXNC1	28.3234	30.7158	27.7039	30.2885	28.6499	31.3966	29.7957	30.8409
O60488-2;O60488;H0Y9A0;D6RF95;D6RD96;D6RFW9;D6RDA8	Long-chain-fatty-acid--CoA ligase 4	ACSL4	33.5913	32.2667	33.9303	33.1818	33.5513	32.0883	33.5843	32.3029
O60493;O60493-2;O60493-4;O60493-3	Sorting nexin-3	SNX3	31.8442	32.7407	31.3358	32.6132	31.5643	32.7496	31.0935	32.7883
O60496;E5RJ11;G3V114;E5RIG9	Docking protein 2	DOK2	30.2943	30.2474	29.6874	30.3214	29.9802	30.2701	29.3487	30.2709
O60502-4;O60502;O60502-2;O60502-3;H7C3X0	Protein O-GlcNAcase	MGEA5	29.3414	29.0061	29.2799	28.8125	29.2944	28.8929	28.8413	28.7778
O60504;O60504-2;E5RJP2;H0YB51;E7EQH0;E5RIA0;H0YAZ3;H0YAU6	Vinexin	SORBS3	28.5905	29.4247	29.0513	29.2965	29.0223	29.8366	28.7269	29.0907
O60506;O60506-2;F6UXX1	Heterogeneous nuclear ribonucleoprotein Q	SYNCRIP	33.0976	33.1503	33.2107	33.3692	33.0776	33.106	33.3671	33.1851
O60506-4;O60506-3;B7Z645;O60506-5;H0YAA0	Heterogeneous nuclear ribonucleoprotein Q	SYNCRIP	NA	NA	NA	24.0865	25.6521	NA	NA	NA
O60508;Q5SRN1	Pre-mRNA-processing factor 17	CDC40	NA	25.4157	28.6562	27.8393	25.687	27.121	27.205	27.6418
O60512	Beta-1,4-galactosyltransferase 3;N-acetyllactosamine synthase;Beta-N-acetylglucosaminylglycopeptide beta-1,4-galactosyltransferase;Beta-N-acetylglucosaminyl-glycolipid beta-1,4-galactosyltransferase	B4GALT3	NA	NA	NA	23.3005	23.553	22.9519	24.9678	23.0536
O60518;A0A096LPA6;A0A096LNS2	Ran-binding protein 6	RANBP6	24.0701	23.4026	25.0456	24.5771	24.5503	24.0048	25.1583	24.2375
O60524-4;O60524-3;O60524;G3V5V3;O60524-5;G3V4D9;O60524-2;G3V547	Nuclear export mediator factor NEMF	NEMF	26.6839	30.0133	28.9363	29.5806	29.2612	29.6422	29.0503	29.7457
O60547-2;O60547	GDP-mannose 4,6 dehydratase	GMDS	28.2716	28.7825	27.5219	29.0968	28.678	29.1904	28.3259	29.022
O60563	Cyclin-T1	CCNT1	21.5413	20.5779	20.7298	20.9587	21.458	20.683	22.2184	NA
O60568;H7C2V1;H7C2S8;H7C0B8;C9JIX5;H7C2A8;C9JU11	Procollagen-lysine,2-oxoglutarate 5-dioxygenase 3	PLOD3	31.1608	31.8238	31.7624	31.7706	31.1342	31.9714	32.1084	31.7233
O60573;C9JEL3;B9A044;B8ZZ50;O60573-2;B8ZZL3;B4E1E4;B9A023	Eukaryotic translation initiation factor 4E type 2	EIF4E2	27.3806	27.3148	27.697	27.0354	27.5291	27.7648	26.0866	26.7012
O60603;A0A0S2Z4L7;A0A2R8Y4N9	Toll-like receptor 2	TLR2	31.1459	29.3122	32.1611	30.3261	30.4863	29.2197	31.3367	29.1813
O60645;D6RB59;H0Y995;D6RBR9	Exocyst complex component 3	EXOC3	30.2799	30.1303	30.0903	30.1658	30.1903	30.4872	29.9509	30.0969
O60664-4;O60664;O60664-3;K7ERZ3;O60664-2;K7EL96;K7ER39;K7EJD0	Perilipin-3	PLIN3	33.5992	33.4601	32.877	33.1801	33.3684	33.4808	32.9028	33.4994
O60669	Monocarboxylate transporter 2	SLC16A7	NA	21.5309	NA	21.7633	NA	21.6967	NA	22.4415
O60674;A0A1B0GTR9	Tyrosine-protein kinase JAK2	JAK2	26.0602	25.9964	26.9277	25.974	26.6691	26.5507	26.2216	26.5048
O60678	Protein arginine N-methyltransferase 3	PRMT3	NA	NA	24.2307	NA	NA	24.8643	NA	NA
O60684;Q5TFJ7;S4R3E5	Importin subunit alpha-7	KPNA6	28.2521	28.5773	28.5921	28.8656	28.8334	28.6105	28.492	28.7575
O60701;O60701-2;O60701-3;E7ER83;E7ETF4;E7EV97;E7ER95;D6RHF4;E9PBD2	UDP-glucose 6-dehydrogenase	UGDH	31.2402	29.8991	31.1879	29.7595	31.2546	29.3207	30.773	29.5464
O60704;B1AHJ5;B1AHJ7;B1AHJ6	Protein-tyrosine sulfotransferase 2	TPST2	NA	26.3638	NA	26.1272	25.8136	26.4357	26.3302	26.4396
O60711;O60711-2;B7Z5P7;E9PNX9	Leupaxin	LPXN	32.2926	32.4449	32.4497	32.2747	32.6599	32.4605	31.8018	32.6029
O60725;K7EQW0;Q7Z750	Protein-S-isoprenylcysteine O-methyltransferase	ICMT	25.4264	26.4125	26.3055	27.6176	26.0424	26.1877	26.7782	26.2046
O60749;D6RC15	Sorting nexin-2	SNX2	33.2632	34.1102	33.1834	34.0715	33.1928	34.1252	32.6723	33.8372
O60749-2	Sorting nexin-2	SNX2	NA	NA	NA	25.6246	NA	24.3821	NA	NA
O60759;O60759-2;C9JRF8;C9JNN8;F8WF61	Cytohesin-interacting protein	CYTIP	27.1228	NA	NA	NA	NA	NA	NA	NA
O60763;O60763-2;REV__R4GMN2	General vesicular transport factor p115	USO1	33.1703	32.8256	33.3432	32.7231	33.3227	32.7008	32.7707	32.7657
O60783	28S ribosomal protein S14, mitochondrial	MRPS14	25.8118	25.8061	27.5085	26.1571	26.5041	26.2317	27.226	25.6479
O60784;O60784-3	Target of Myb protein 1	TOM1	32.2997	32.0938	31.8575	31.752	31.8977	32.0216	31.6964	32.1554
O60784-2;O60784-4;B0QY01;V9GYF4;B0QY02;Q6UW50;V9GZ68;H7BYN7;F8WB30;F8WAW7;F8WE29;F8WBB0	Target of Myb protein 1	TOM1	23.6812	23.6756	22.6908	23.5976	23.6134	23.8265	23.1094	24.0019
U3KQK0;Q99879;Q99877;Q93079;Q5QNW6;P62807;P58876;O60814;Q5QNW6-2;P57053;A0A2R8Y619	Histone H2B;Histone H2B type 1-M;Histone H2B type 1-N;Histone H2B type 1-H;Histone H2B type 2-F;Histone H2B type 1-C/E/F/G/I;Histone H2B type 1-D;Histone H2B type 1-K;Histone H2B type F-S	HIST1H2BN;HIST1H2BM;HIST1H2BH;HIST2H2BF;HIST1H2BC;HIST1H2BD;HIST1H2BK;H2BFS	32.9426	32.7293	34.291	33.8065	33.6024	33.3002	34.2076	30.9807
O60825-2;O60825	6-phosphofructo-2-kinase/fructose-2,6-bisphosphatase 2;6-phosphofructo-2-kinase;Fructose-2,6-bisphosphatase	PFKFB2	27.0035	28.4239	25.2612	27.8222	27.0713	28.4068	26.6037	27.33
O60826	Coiled-coil domain-containing protein 22	CCDC22	30.6591	31.2016	30.9444	31.1187	30.7725	31.161	30.7071	31.185
O60828-5;O60828-4;O60828-2;O60828;H7C053;O60828-10;O60828-9;O60828-8;O60828-7;O60828-6;O60828-3	Polyglutamine-binding protein 1	PQBP1	26.99	26.0827	27.6393	26.0093	27.2974	26.6224	27.0486	26.2045
V9GYS0;O60830;O60830-2	Mitochondrial import inner membrane translocase subunit Tim17-B	TIMM17B	NA	NA	NA	NA	NA	NA	NA	NA
O60832;O60832-2;C9IYT0;H7C0M1;H7C2Q9;H7C2Q2;H7BZF2	H/ACA ribonucleoprotein complex subunit 4	DKC1	29.5172	29.8937	30.1523	30.1894	29.7801	30.0495	30.242	29.6695
O60858;O60858-3;X6R9U5;X6RH27;O60858-2	E3 ubiquitin-protein ligase TRIM13	TRIM13	NA	24.345	25.1366	24.8255	26.5046	25.8846	27.5132	24.4897
O60861;O60861-1;O60861-4;O60861-2;A0A0A0MS68;J3KS47;J3QLH8;J3KTB1;J3QS26	Growth arrest-specific protein 7	GAS7	25.8037	29.346	28.0412	30.4087	27.7901	30.2499	27.1579	29.782
O60869;O60869-2;O60869-3	Endothelial differentiation-related factor 1	EDF1	28.9512	29.5923	28.3984	29.3232	29.3535	29.6019	28.1233	29.7735
O60870-2;O60870	DNA/RNA-binding protein KIN17	KIN	NA	NA	NA	NA	NA	NA	NA	NA
O60884;A0A087WT48;I3L320	DnaJ homolog subfamily A member 2	DNAJA2	30.6487	30.7989	30.6286	30.8387	30.7019	30.7599	30.233	31.0491
O60885;O60885-2;O60885-3;M0QZD9;Q15059;Q15059-2;M0R0H4;M0QYW0;Q58F21-5;Q58F21-4;Q58F21;Q58F21-3;Q58F21-2	Bromodomain-containing protein 4	BRD4	28.1265	28.0289	28.4292	28.1474	28.0808	28.1457	28.0491	28.0746
O60888-3;C9IZG4;O60888;O60888-2;C9IZQ5	Protein CutA	CUTA	30.3266	32.7983	30.4932	32.0188	30.412	31.9446	29.6971	31.8552
O60907-2;O60907;A0A2R8YFW3;Q9BQ87;A0A494C153	F-box-like/WD repeat-containing protein TBL1X;F-box-like/WD repeat-containing protein TBL1Y	TBL1X;TBL1Y	NA	NA	25.0143	NA	NA	NA	NA	NA
O60921-2;O60921;H7C272;C9JA95;F8WAW9;C9JCK8	Checkpoint protein HUS1	HUS1	NA	NA	NA	NA	NA	25.3807	NA	NA
O60925;E5RGS4;D6RGG5	Prefoldin subunit 1	PFDN1	29.7289	29.7296	28.4626	29.0202	28.8774	29.3227	28.2295	29.3363
O60927;Q5SRK2	Protein phosphatase 1 regulatory subunit 11	PPP1R11	26.6306	25.3	26.9232	26.2446	26.4988	25.3088	25.7438	25.3602
O60930;F8WBP0	Ribonuclease H1	RNASEH1	NA	NA	24.5479	NA	23.755	NA	23.5751	NA
O60934;A0A0C4DG07;A0A087X1V5;E5RGU1;E5RGR7;E2QRP0;E5RGN7	Nibrin	NBN	27.2677	26.504	27.4287	26.5446	26.9064	26.0901	26.7409	26.562
O60942-2;O60942;O60942-3;O60942-4	mRNA-capping enzyme;Polynucleotide 5-triphosphatase;mRNA guanylyltransferase	RNGTT	NA	NA	24.2875	NA	23.9972	23.3361	23.4661	23.8176
O75027;O75027-2;B4DGL8;A0A087WW65;O75027-3;A0A2R8Y473;E9PJR8;A0A2R8Y3N2;E9PNQ5;A0A2R8YF35	ATP-binding cassette sub-family B member 7, mitochondrial	ABCB7	28.2811	28.4849	28.8595	28.6637	28.7909	28.6175	29.4283	28.3154
O75030;O75030-2;O75030-12;O75030-3;O75030-5;O75030-6;O75030-8;O75030-7;O75030-4;O75030-9;O75030-10;O75030-11;C9JBI8;C9J845;E9PKJ8;A0A087WXU1;O14948-3;B7Z757	Microphthalmia-associated transcription factor	MITF	26.536	26.6294	26.394	26.8083	26.4173	26.8753	26.5711	26.6737
O75037-3;O75037-4;O75037-2;O75037	Kinesin-like protein KIF21B	KIF21B	NA	24.2002	NA	24.9005	23.9588	24.4418	24.0418	24.3878
O75063	Glycosaminoglycan xylosylkinase	FAM20B	24.2585	24.0931	NA	NA	24.6115	24.3359	25.0772	24.2755
O75064;E9PAK5;H0YEF0	DENN domain-containing protein 4B	DENND4B	29.4797	29.6196	29.5568	29.5944	29.56	29.4271	29.2167	29.5715
O75083;O75083-3;D6RD66	WD repeat-containing protein 1	WDR1	34.8733	34.8674	35.1341	34.7894	34.8128	34.8611	34.5267	34.9218
O75113;I3L3R7	NEDD4-binding protein 1	N4BP1	28.9695	29.7683	29.0542	29.1665	29.0479	29.3998	28.5594	29.6539
O75116;E9PF63;Q14DU5;D6REE7;C9JFJ0	Rho-associated protein kinase 2	ROCK2	29.2512	29.1604	29.3021	29.1192	29.2946	29.2339	28.7849	29.1277
O75131;A0A087WYQ3;H0YB26;E5RHZ0;A0A087WXR6;A0A087WUS8;E5RFT7;Q96A23;O95741;Q9UBL6-2;Q96A23-2;O95741-2;Q9UBL6	Copine-3	CPNE3	31.3687	31.7601	31.0004	31.6683	31.4347	31.8913	30.7795	31.8389
O75143-3;O75143-2;O75143;O75143-5;H0YEM7;O75143-4;J3QLH7;J3QR16;A0A1B0GXJ3;J3KST9;J3QR83;J3QRL1;J3KRU6;H0YCL5;E9PPR2;J9JIF6	Autophagy-related protein 13	ATG13	25.8049	25.7098	25.5751	25.6559	25.9304	25.6855	25.9179	25.6045
O75150;H3BP71;O75150-4;O75150-3;H3BQ99;H3BUL6;I3L332;H3BS50;A0A087WTK2	E3 ubiquitin-protein ligase BRE1B	RNF40	27.5207	28.393	27.9006	28.2375	28.3047	28.3833	27.9772	28.7124
O75151	Lysine-specific demethylase PHF2	PHF2	NA	NA	25.7003	NA	NA	NA	NA	NA
O75152;E9PQ61;E9PBY7;A0A1W2PPR9;A0A1B0GTU1;A0A494C0C4	Zinc finger CCCH domain-containing protein 11A	ZC3H11A	25.6509	25.5374	26.6079	25.5788	25.8534	25.9472	26.7552	25.8463
O75157-2;O75157;H0Y865;Q5JRJ0;E7EWD5;Q99576-4;Q99576;Q99576-3	TSC22 domain family protein 2	TSC22D2	26.4547	24.7984	26.4028	25.0579	26.3722	NA	25.4156	25.8041
O75165;A0A3B3IRM0;H0Y8Q2;H0YA63	DnaJ homolog subfamily C member 13	DNAJC13	32.0814	31.995	32.3335	32.1357	32.1254	31.9893	32.4162	32.012
O75170-6;O75170-2;O75170-4;O75170-3;O75170-5;O75170;T1ECW5;A0A0A0MSJ8	Serine/threonine-protein phosphatase 6 regulatory subunit 2	PPP6R2	27.9127	28.2804	27.7137	28.0425	28.0261	27.8499	27.7431	27.8923
O75175;B7Z6J7;H7C148;H7C3F5;A0A2H2FJL5;A0A0G2JNJ7;A0A2R8Y7Z8;A0A2R8Y6N5;H7C5J4;A0A0G2JPP0;A0A2R8Y4W0;H0Y5X7;A0A2R8Y691	CCR4-NOT transcription complex subunit 3	CNOT3	27.2364	27.4422	27.4547	27.1137	27.4674	27.2935	27.0791	27.4041
O75190;A0A0J9YX62;O75190-3;C9J2C4;O75190-2;E9PH18;O75190-4;C9JB42;C9JDR7;C9JDX6;F8WCZ4;C9J2P2;C9JN01;Q8WWF6;Q8NHS0;Q7Z6W7	DnaJ homolog subfamily B member 6	DNAJB6	28.7813	28.3433	28.4785	28.7884	28.9984	28.3984	28.3758	28.6552
O75223;M0QZK8;B8ZZK2;O75223-3;H7BZK5;O75223-2;O75223-4;A0A0B4J1Y4	Gamma-glutamylcyclotransferase	GGCT	30.2726	30.3806	29.9993	30.0208	30.1334	30.2736	29.6085	30.4383
O75251;F5H5N1;F5GXJ1;O75251-2;A0A087WXF6;A0A087WTI3	NADH dehydrogenase [ubiquinone] iron-sulfur protein 7, mitochondrial	NDUFS7	28.5424	28.4903	29.1629	28.6656	28.5072	28.5901	29.1448	27.7876
O75306-2;O75306	NADH dehydrogenase [ubiquinone] iron-sulfur protein 2, mitochondrial	NDUFS2	30.7355	30.9298	31.3257	31.0342	30.8089	30.8005	31.5062	30.3049
O75317;H7BZK6;P62068-2;P62068-4;P62068-3;P62068;A0A087WWP2	Ubiquitin carboxyl-terminal hydrolase 12;Ubiquitin carboxyl-terminal hydrolase 46	USP12;USP46	25.639	25.3639	24.8751	25.3814	25.3874	25.6331	25.5383	25.0737
O75323;H7C333;C9K068;C9J7B1;F8WBI5	Protein NipSnap homolog 2	GBAS	30.792	31.3139	30.7699	31.3429	30.9047	31.5704	31.5002	31.0906
O75326;O75326-2;F5GYX3	Semaphorin-7A	SEMA7A	26.5914	NA	NA	NA	26.721	NA	25.7569	NA
O75340;O75340-2;A0A024QZ42;H0Y9X3;A0A087WZ38	Programmed cell death protein 6	PDCD6	30.7147	31.0368	30.8986	30.6142	30.6922	31.004	30.0223	30.9992
O75348;F2Z307;O95670-2;O95670	V-type proton ATPase subunit G 1	ATP6V1G1	32.884	32.524	32.297	32.6134	32.6254	32.4849	32.5647	32.553
O75351;K7EL71;K7EKZ3	Vacuolar protein sorting-associated protein 4B	VPS4B	31.5827	32.0443	31.8903	31.8521	31.7286	31.9347	31.0592	31.9639
O75367-3;O75367;B4DJC3;D6RCF2	Core histone macro-H2A.1;Histone H2A	H2AFY	28.9152	NA	27.4781	27.2273	28.0531	25.1493	29.2554	27.5542
O75367-2	Core histone macro-H2A.1	H2AFY	32.9817	33.0795	34.0249	33.8419	33.5629	33.9063	34.1647	33.1262
O75368	SH3 domain-binding glutamic acid-rich-like protein	SH3BGRL	32.8821	33.0185	32.1842	32.5635	32.2743	32.8883	31.6274	32.7383
O75369-2;O75369-9;O75369;O75369-8;O75369-6;O75369-3;E7EN95;O75369-7;O75369-5;O75369-4;A0A0A0MT44;H7C5L4;A0A0C4DGA1	Filamin-B	FLNB	32.6645	32.8277	32.4285	32.7147	32.0436	31.7625	31.7138	31.93
O75376-2;O75376;A0A088AWL3;E7EVU5;E7EW50;J3KS51;O75376-3;J3KRE4;H7C1Y3;E7EVK1	Nuclear receptor corepressor 1	NCOR1	25.4264	27.3024	27.0043	27.3198	26.7218	27.3683	26.3101	26.7599
O75379-2;O75379	Vesicle-associated membrane protein 4	VAMP4	24.3506	25.1701	24.5777	24.7022	25.0546	24.9429	25.2102	24.5768
O75380;D6RBT3	NADH dehydrogenase [ubiquinone] iron-sulfur protein 6, mitochondrial	NDUFS6	29.4271	29.7832	30.0136	29.8165	29.5316	29.894	30.1232	29.5342
O75381;O75381-2;K7EK59	Peroxisomal membrane protein PEX14	PEX14	29.3004	29.052	30.1117	29.0732	29.7523	29.288	30.8769	29.2541
O75382-2;O75382;A0A1W2PPI7;O75382-4;O75382-3;E9PMK8;E9PMW5;A0A0J9YW70;C9JVI3;A0A0J9YX34;Q9C040;Q9C040-2	Tripartite motif-containing protein 3	TRIM3	27.7154	27.5985	NA	27.0174	26.3132	27.1344	26.7087	26.7032
O75394	39S ribosomal protein L33, mitochondrial	MRPL33	27.057	27.068	27.9276	26.6534	26.2547	26.7297	27.2777	26.6517
O75396;A0A087X1A9	Vesicle-trafficking protein SEC22b	SEC22B	32.611	32.7228	32.846	32.5794	32.8513	32.7259	33.2745	32.2345
O75410;O75410-2;O75410-9;O75410-7;O75410-3;E7EVI4;E7ET87;O75410-10;H0YAY0;O75410-6;O75410-5;O75410-4;R4GMT7;H0YBT8;B4E3H6;E5RFM9;O75410-8;E5RJU4;E5RJG6;E5RIP3;D6RAA5;Q4VXL8;E9PBC6;E7EMZ9;O95359-2;Q4VXL4;H0Y9C3;O95359-3;O95359-5;O95359-1;O95359-6;O95359	Transforming acidic coiled-coil-containing protein 1	TACC1	29.6972	29.9809	29.5502	29.6223	29.7907	29.8107	30.0112	29.7937
O75427	Leucine-rich repeat and calponin homology domain-containing protein 4	LRCH4	29.5844	28.8259	29.8939	29.1014	29.5443	28.9314	29.8193	28.7121
O75431;O75431-2;C9JNK6;C9JAZ1;F8WE26	Metaxin-2	MTX2	29.4987	29.3282	29.9575	29.3637	29.7366	29.6227	30.4584	29.6572
O75436;S4R2Y3	Vacuolar protein sorting-associated protein 26A	VPS26A	32.1692	32.5343	31.867	32.5522	31.9979	32.5402	31.7181	32.5567
O75438;O75438-2	NADH dehydrogenase [ubiquinone] 1 beta subcomplex subunit 1	NDUFB1	28.1448	28.6559	28.3253	28.4436	27.6911	28.4308	28.7172	28.797
O75439;G3V0E4;F8WAZ6;F8WEA6;F8WBE1	Mitochondrial-processing peptidase subunit beta	PMPCB	29.6695	29.9408	30.3273	30.1285	29.8641	29.8971	30.4593	29.4462
O75446	Histone deacetylase complex subunit SAP30	SAP30	25.1388	25.2289	26.3603	25.5973	NA	25.424	24.7463	24.384
O75449;B7ZBC9;B7ZBC8;O75449-2	Katanin p60 ATPase-containing subunit A1	KATNA1	NA	26.0607	NA	NA	25.9666	25.5792	25.8502	26.8454
O75460	Serine/threonine-protein kinase/endoribonuclease IRE1;Serine/threonine-protein kinase;Endoribonuclease	ERN1	NA	NA	25.1423	NA	24.0152	NA	24.2412	23.5946
O75475;O75475-3;O75475-2;H3BPQ6;A0A024R216;Q9Y3E1	PC4 and SFRS1-interacting protein	PSIP1	27.7861	27.4849	28.6309	27.8618	27.4379	27.7645	27.7841	28.0598
O75477;B0QZ43	Erlin-1	ERLIN1	27.6337	28.4882	28.8189	28.7457	28.6968	28.8514	28.9516	27.8644
O75487;O75487-2	Glypican-4;Secreted glypican-4	GPC4	26.4545	NA	27.6547	26.5526	27.79	NA	27.9718	NA
O75489;E9PS48;O75489-2;G3V194;E9PJE7;E9PKL8	NADH dehydrogenase [ubiquinone] iron-sulfur protein 3, mitochondrial	NDUFS3	30.3432	30.517	30.8385	30.5452	30.3318	30.4383	30.9449	30.2202
Q5JRI1;O75494-5;O75494-4;O75494-6;O75494-3;O75494-2;O75494;Q8WXF0;Q6IQ42;R4GMP8	Serine/arginine-rich splicing factor 10	SRSF10	29.4431	29.2925	29.9106	29.3261	29.1789	29.2289	29.5323	29.082
O75506	Heat shock factor-binding protein 1	HSBP1	28.0632	29.0168	27.7757	28.8259	28.1466	28.8	28.0033	28.8958
O75530-3;O75530;O75530-2;E9PJK2;E9PMU3;H0YEL4	Polycomb protein EED	EED	26.5415	24.9042	26.2405	26.4502	26.5407	25.7163	26.7061	26.0456
O75531;E9PJJ8	Barrier-to-autointegration factor;Barrier-to-autointegration factor, N-terminally processed	BANF1	31.5906	31.4745	31.667	31.5372	31.2644	31.4973	31.0875	31.7144
O75533;B4DGZ4;A0A494C1M2;H7C341;O75533-2;F8WC19	Splicing factor 3B subunit 1	SF3B1	32.0209	32.2708	32.6304	32.66	32.3343	32.2754	32.7077	32.4464
O75534;O75534-2;O75534-4;O75534-3;E9PLT0;E9PNG3;E9PLD4;E9PKN4;E9PJK7	Cold shock domain-containing protein E1	CSDE1	31.6941	32.3228	31.2614	32.2865	32.2022	32.3162	31.3173	32.5175
O75554-2;O75554	WW domain-binding protein 4	WBP4	25.5061	25.1137	NA	NA	NA	NA	24.7856	24.8925
O75558	Syntaxin-11	STX11	31.4676	29.3501	31.2057	29.3394	31.2909	29.4633	31.9662	29.4595
O75563;C9JQ17	Src kinase-associated phosphoprotein 2	SKAP2	30.3581	30.9539	31.1221	31.4718	31.1421	31.247	31.4479	30.9482
O75569;O75569-3;O75569-2;G5E9Q4;F8WEG8;C9JMM3	Interferon-inducible double-stranded RNA-dependent protein kinase activator A	PRKRA	28.2735	28.6541	28.7459	28.474	28.3567	28.5447	27.962	28.7348
O75607	Nucleoplasmin-3	NPM3	25.8302	26.5024	25.8467	26.3948	25.7381	26.2924	25.9972	27.3554
O75608;O75608-2;A0A087X1K9;B4DP64;E5RGR0;E5RJ48;E5RI35	Acyl-protein thioesterase 1	LYPLA1	31.076	31.1539	31.5767	30.7727	31.0544	31.295	30.7714	31.2668
O75616;K7EQJ8;J3QT61;J3QSB2;J3QRV9;O75616-2	GTPase Era, mitochondrial	ERAL1	NA	26.33	NA	27.1504	26.7713	26.8326	26.8838	26.3038
O75643;A0A494C1A5;O75643-2	U5 small nuclear ribonucleoprotein 200 kDa helicase	SNRNP200	32.3606	32.3597	32.7311	32.655	32.3592	32.4622	32.8867	32.7026
O75663;O75663-2	TIP41-like protein	TIPRL	29.5773	29.5323	29.257	29.0307	29.3421	29.3386	28.7886	29.3375
O75683	Surfeit locus protein 6	SURF6	23.7454	24.5631	24.1276	25.0805	24.1086	24.8006	24.541	24.5012
O75688;C9JIR6;A0A3B3IS24;O75688-4;O75688-2;B8ZZF0;O75688-5;O75688-3	Protein phosphatase 1B	PPM1B	29.9018	30.048	30.1943	29.9081	30.0496	29.9768	29.3959	29.7874
O75691	Small subunit processome component 20 homolog	UTP20	NA	27.8024	24.0854	25.8172	25.5087	25.7078	25.8252	25.435
O75695	Protein XRP2	RP2	31.0972	30.9043	30.843	31.1305	30.8759	31.069	31.3586	31.0304
O75718;C9JP16;Q92791	Cartilage-associated protein	CRTAP	28.9717	29.1333	28.4724	28.8845	28.2923	28.6731	28.9369	28.6738
O75746;O75746-2;F8W9J0;H0YFB2;B4DGK6	Calcium-binding mitochondrial carrier protein Aralar1	SLC25A12	26.6577	26.8351	29.9224	26.805	28.1699	27.2486	29.3278	27.6186
O75792;A0A2R8Y606;A0A2R8Y658	Ribonuclease H2 subunit A	RNASEH2A	26.5279	26.9234	26.8608	27.6223	26.6879	27.3944	25.9946	27.501
X6RA30;O75794;X6RKY7;X6RF82;H7BZW7	Cell division cycle protein 123 homolog	CDC123	NA	25.5061	NA	25.6903	25.4111	25.0676	25.5396	25.5902
O75821;K7EL20;K7ENA8;K7ER90;K7EL60;K7EP16;K7ENH0	Eukaryotic translation initiation factor 3 subunit G	EIF3G	30.9024	31.0139	31.019	30.9553	30.9747	30.939	30.3362	31.0455
O75822;O75822-2;O75822-3;H0YGJ7;H0YLP3	Eukaryotic translation initiation factor 3 subunit J	EIF3J	30.55	30.6957	30.2656	30.5595	30.7441	30.7602	30.1403	31.0651
O75828	Carbonyl reductase [NADPH] 3	CBR3	31.0197	30.4205	31.2427	30.3594	30.9377	29.776	30.1095	29.7693
O75832;B1AJY7;B1AJY5;O75832-2;B1AJY6	26S proteasome non-ATPase regulatory subunit 10	PSMD10	30.3552	30.7294	29.773	30.173	30.3361	30.5684	29.6802	30.5325
O75843;G3V532;H0YJ08;G3V3Z2;H0YJ47;G3V2V9	AP-1 complex subunit gamma-like 2	AP1G2	29.718	29.4871	29.3691	29.2242	29.1863	29.2666	29.0597	29.3552
O75844	CAAX prenyl protease 1 homolog	ZMPSTE24	30.6996	30.6455	31.2034	30.9748	31.2629	30.9943	32.1224	30.5335
O75864;F5H3P7	Protein phosphatase 1 regulatory subunit 37	PPP1R37	NA	25.3252	27.3699	25.5185	25.4682	25.125	24.5167	24.9439
O75865;O75865-2	Trafficking protein particle complex subunit 6A	TRAPPC6A	24.4432	25.5554	25.0236	25.142	24.9053	25.8856	25.601	25.293
O75874;C9J4N6;C9JLU6;C9JJE5	Isocitrate dehydrogenase [NADP] cytoplasmic	IDH1	34.9914	35.337	34.6551	35.1833	34.7647	35.3464	34.1965	35.1116
O75882-3;O75882-2;O75882	Attractin	ATRN	NA	NA	NA	NA	NA	20.4597	NA	NA
O75884;O75884-2	Putative hydrolase RBBP9	RBBP9	29.3494	29.4893	28.7487	28.905	28.9463	29.4315	29.077	29.2264
O75886;O75886-2	Signal transducing adapter molecule 2	STAM2	29.4657	29.3147	28.8948	29.0103	29.3279	28.9508	29.2836	29.2022
Q2QBA2;O75888-4;O75888-2;O75888;K7EJ28;O43508-2;A0A0A6YY99;O75888-5;O75888-3;C9JFN2;C9JF68	Tumor necrosis factor ligand superfamily member 13	TNFSF13;TNFSF12-TNFSF13	NA	25.7516	NA	26.0563	25.5866	25.7727	26.3145	25.8484
O75907;A0A0A0MR74	Diacylglycerol O-acyltransferase 1	DGAT1	26.2877	27.0602	27.4442	28.0704	27.418	27.4222	28.1929	26.691
O75915;F8WF90;C9JQU6;F8WF33	PRA1 family protein 3	ARL6IP5	33.1972	32.8308	33.1785	32.8708	33.4116	33.0525	33.7585	32.8707
O75923-2;O75923-8;O75923;O75923-14;O75923-5;O75923-11;O75923-4;O75923-10;O75923-7;O75923-13;O75923-3;O75923-9;O75923-6;O75923-12;O75923-15	Dysferlin	DYSF	28.2309	30.0878	30.1363	31.0691	28.6718	29.9473	30.1398	28.847
O75934	Pre-mRNA-splicing factor SPF27	BCAS2	29.2073	28.7296	29.3804	29.0784	29.3202	28.7234	29.6655	28.0854
O75935;X6RA56;X6RCK5;X6RLR1;O75935-3;O75935-2;A0A0A0MRV8	Dynactin subunit 3	DCTN3	30.2687	30.5951	29.7581	30.3337	29.9936	30.4142	29.6724	30.5936
O75937;S4R3J5	DnaJ homolog subfamily C member 8	DNAJC8	29.8738	30.4318	29.666	30.3361	29.9354	30.5641	29.1666	30.5977
O75940	Survival of motor neuron-related-splicing factor 30	SMNDC1	27.5451	27.1986	27.1961	26.9325	27.3027	27.127	27.5553	27.6039
O75947;O75947-2;F5H608	ATP synthase subunit d, mitochondrial	ATP5H	32.2055	32.265	32.4217	32.4078	32.471	32.3916	33.2169	32.4908
O75955;O75955-2;A0A140T9R1;A2AB09;A0A140T9X0;A2AB10;A0A140T9W4;A2AB12;A0A140T959;A0A0G2JJQ6;A2AB13;A0A140T9C3;A2AB11;A0A140T910;A0A140T957;A0A140T9B1;A0A140T974;A0A140T907;A0A140T905;A2ABJ5	Flotillin-1	FLOT1	30.6915	30.9967	31.6274	30.8154	30.3685	31.0291	31.4219	31.057
[truncated: 4,779 more rows]
