# Supplementary material for: Proteomics of immune cells from liver tumors reveals immunotherapy targets
Source: Cell Genom. 2023 May 30;3(6):100331. doi: 10.1016/j.xgen.2023.100331 (PMC10300607; doi:10.1016/j.xgen.2023.100331)
Supplement: Table S4: Log2 LFQ data of proteomes of resting and activated CD8+ T cells, related to Figure 5A [file mmc5.xlsx]

## Sheet: CD8 T cell proteome time course
Table S4: Log2 LFQ data of proteomes of resting and activated CD8+ T cells. Related to Figure 5A.
Protein.IDs	Protein.names	Gene.names	LFQ.intensity.CD8TCellnaive_01	LFQ.intensity.CD8TCellnaive_03	LFQ.intensity.CD8TCellnaive_04	LFQ.intensity.CD8TCellnaive_05	LFQ.intensity.Naive_T013_CD8_12h	LFQ.intensity.Naive_T016_CD8_12h	LFQ.intensity.Naive_T017_CD8_12h	LFQ.intensity.Naive_T013_CD8_24h	LFQ.intensity.Naive_T014_CD8_24h	LFQ.intensity.Naive_T015_CD8_24h	LFQ.intensity.Naive_T009_CD8_48h	LFQ.intensity.Naive_T013_CD8_48h	LFQ.intensity.Naive_T016_CD8_48h	LFQ.intensity.Naive_T015_CD8_72h	LFQ.intensity.Naive_T016_CD8_72h	LFQ.intensity.Naive_T017_CD8_72h	LFQ.intensity.Naive_T008_CD8_96h	LFQ.intensity.Naive_T016_CD8_96h	LFQ.intensity.Naive_T017_CD8_96h
A0A5B9	T-cell receptor beta-2 chain C region	TRBC2	28.7206	29.1069	28.8933	28.5265	27.4901	27.8245	27.2872	27.2746	27.5025	26.9909	26.3524	27.1021	26.5284	27.3653	27.7941	27.2668	27.0083	27.6454	27.3567
Q15424;B7ZLP6;A0AV56;Q15424-2;F5GZU3;B7Z2F6;K7EII0;K7ES42	Scaffold attachment factor B1	SAFB	29.799	30.2749	30.3618	29.7559	29.678	29.5468	29.716	29.4458	29.4799	29.6473	29.9975	29.9658	29.6207	29.453	29.4738	29.8415	30.5374	29.8489	29.5619
A0AVT1;A0AVT1-2;H0Y8S8;A0AVT1-3;A0AVT1-4;H0Y9U5	Ubiquitin-like modifier-activating enzyme 6	UBA6	30.2645	30.1442	29.9221	30.4361	30.7921	30.7971	30.5532	30.6362	30.4916	30.7975	29.8076	30.1029	30.4024	29.829	29.989	29.6736	30.0746	29.9002	30.0245
A0JNW5	UHRF1-binding protein 1-like	UHRF1BP1L	NA	21.8148	21.8305	21.694	22.3522	22.1284	22.0037	21.5245	22.048	22.01	21.6592	22.3082	22.4096	21.7099	22.986	21.4035	NA	22.1006	NA
A0PJW6	Transmembrane protein 223	TMEM223	25.1843	24.8322	24.5414	24.7358	24.2466	24.4127	24.5869	24.5593	24.0678	24.845	NA	24.3056	23.9608	NA	24.406	NA	22.6886	24.4151	23.0311
A1KXE4;A1KXE4-2	Myelin-associated neurite-outgrowth inhibitor	FAM168B	NA	NA	NA	NA	NA	NA	NA	22.39	22.6856	NA	NA	NA	23.0484	23.4862	NA	23.1146	NA	NA	NA
A1KZ92;A1KZ92-2	Peroxidasin-like protein	PXDNL	NA	NA	NA	NA	NA	22.2988	22.641	NA	NA	22.6742	NA	22.273	NA	NA	22.8314	NA	NA	NA	NA
A1L0T0;M0R026;E9PJS0;E9PL44;M0R1B5;M0QZX5;E9PNL1	Acetolactate synthase-like protein	ILVBL	27.1861	27.0987	27.3763	27.5785	27.2047	26.4757	27.6082	26.7623	26.7655	27.3542	23.7139	27.7042	26.8856	26.9283	28.2568	25.6963	25.7638	27.7757	27.1669
A1L188	Uncharacterized protein C17orf89	C17orf89	22.5381	NA	NA	21.6489	21.7882	21.7086	NA	21.8163	NA	NA	NA	NA	21.8378	NA	21.9814	NA	NA	NA	NA
A2A288;J3QT81;A2A288-4;A2A288-3;B7ZBA4;H0Y4Y6	Probable ribonuclease ZC3H12D	ZC3H12D	25.282	24.1033	23.2821	24.0869	26.9005	24.2204	25.8517	26.1617	26.0846	26.4493	23.2584	24.8665	25.0583	24.5159	25.2314	22.1355	23.6065	23.6072	23.2524
Q86X10;Q86X10-3;A2A2E9;Q86X10-2;A2A2F0;Q86X10-4;B4E2E8	Ral GTPase-activating protein subunit beta	RALGAPB	25.6175	26.5079	26.5421	26.9955	26.906	27.1439	27.5127	27.008	26.7519	27.4084	24.712	26.352	26.6351	24.0671	27.0798	24.1811	23.3842	26.3024	24.8767
Q9Y672;A2A2G4	Dolichyl pyrophosphate Man9GlcNAc2 alpha-1,3-glucosyltransferase	ALG6	NA	NA	NA	NA	25.1543	25.969	25.5407	25.8781	25.6996	25.9901	NA	24.0901	25.1491	NA	25.1752	NA	NA	24.6477	NA
Q9Y312;A2A2Q9	Protein AAR2 homolog	AAR2	NA	NA	NA	NA	25.2121	24.8156	25.7627	25.8408	25.7001	25.8704	25.0266	26.059	25.4098	25.2742	25.5422	24.7685	25.2684	24.9066	25.0218
P04156-2;A2A2V1;P04156	Major prion protein	PRNP	23.5385	23.0883	NA	23.5768	24.3133	24.4706	24.7071	24.443	24.8905	24.6104	23.9629	22.8407	23.4623	22.1636	23.3303	NA	NA	23.1178	NA
Q8NG27;A2A322	E3 ubiquitin-protein ligase Praja-1	PJA1	NA	NA	NA	NA	NA	NA	NA	NA	NA	NA	NA	NA	20.5898	21.321	NA	22.5318	NA	NA	20.9486
Q8IV20;A2A3Z5	Laccase domain-containing protein 1	LACC1	NA	NA	NA	NA	20.8079	NA	20.7302	21.3062	21.1572	21.273	22.3435	21.2655	21.395	21.5534	22.1377	20.9065	21.2174	20.9888	21.5862
O15068;O15068-3;A2A640;O15068-5;O15068-4;O15068-2;O15068-6;O15068-8;O15068-10;O15068-9;J3KPD4;G5E9A1	Guanine nucleotide exchange factor DBS	MCF2L	NA	NA	NA	22.1436	NA	NA	NA	NA	NA	NA	NA	NA	NA	NA	NA	NA	NA	NA	NA
Q92504;A2AAT0	Zinc transporter SLC39A7	SLC39A7	19.806	19.9822	21.4483	21.0703	20.9233	20.5185	20.449	20.1939	20.3657	19.3443	21.8852	21.1883	20.4958	NA	19.8864	19.1147	NA	20.5823	20.1745
A2ABB6;Q5HYZ1		WDR46	NA	25.3592	25.4336	NA	24.215	25.5096	NA	24.4044	25.5502	25.5505	NA	NA	25.269	NA	NA	NA	NA	25.2241	NA
P10321;A2AEA2;A2AEA4;F5GXA6	HLA class I histocompatibility antigen, Cw-7 alpha chain	HLA-C	27.9604	26.5978	27.6088	25.1935	25.5524	25.3387	26.3576	24.8697	25.4076	25.3838	24.8075	26.4619	23.9036	25.443	25.2183	26.5031	25.1395	25.4646	25.1135
Q9TNN7;A2BF25;A2BF26;A2BF24	HLA class I histocompatibility antigen, Cw-5 alpha chain	HLA-C	NA	NA	NA	NA	21.8946	22.8451	23.038	23.1765	NA	22.7878	23.1908	22.5148	22.926	NA	23.7936	NA	24.3025	NA	21.5887
Q96IR2;A2RRD8;M0R1K6;M0QZA2;M0R2Z6;M0R2L4;M0R2N3;M0QX96;M0R0Z8	Zinc finger protein 845;Zinc finger protein 320	ZNF845;ZNF320	21.0693	NA	NA	21.0987	NA	21.3069	21.4525	NA	NA	22.0643	NA	20.9606	21.3157	NA	NA	NA	NA	NA	NA
A2RRP1;A2RRP1-2;H0Y5G7;H7C007;H7BZR3;H7BZU5;C9JCM7;H7C1U4;H7C1Y9	Neuroblastoma-amplified sequence	NBAS	27.6308	27.9684	28.0549	28.1804	26.9316	27.7405	27.3921	27.1637	27.1791	27.8881	25.8934	27.4247	26.9593	25.1414	27.174	26.4265	25.9732	27.0371	26.1873
A2RTX5;A2RTX5-2;B7ZLP8;H0YKB9	Probable threonine--tRNA ligase 2, cytoplasmic	TARSL2	25.5163	25.216	25.0454	25.4796	25.3321	24.0561	25.7553	24.2431	24.668	24.8079	24.4006	23.9861	24.0664	NA	23.6766	NA	NA	NA	NA
A2RU30;A2RU30-2;A2RU30-3;E9PN46;E9PM24;E9PPW8;E9PIN8;H0YEX3	Protein TESPA1	TESPA1	25.4007	25.5605	25.9404	25.1255	24.8161	24.5371	25.3545	24.7138	24.6931	24.2394	24.2706	24.9018	24.2741	23.4092	23.068	NA	24.3979	24.1372	NA
A2RUS2;A2RUS2-2;H0YAY3;E9PF32;E5RJ42;A2RUS2-4;E5RIR7;E5RHH2;E5RI43	DENN domain-containing protein 3	DENND3	21.2422	20.8112	20.5683	NA	20.0311	20.8641	21.6281	20.8284	20.7861	21.0366	21.0198	22.5097	21.5239	22.8974	22.3397	22.8406	19.0017	20.847	20.2065
A2VDJ0;A2VDJ0-5;A2VDJ0-2;A2VDJ0-3;H0Y2M0	Transmembrane protein 131-like	KIAA0922	NA	NA	NA	NA	23.2511	23.6874	22.7693	24.4104	23.3675	24.1286	22.5702	24.3012	23.2894	24.8209	23.0508	24.9706	NA	23.3864	22.9014
A3KMH1;A3KMH1-3;E2QRD0;A3KMH1-2;C9JBW2	von Willebrand factor A domain-containing protein 8	VWA8	28.8756	28.9511	28.4026	28.7141	27.8448	27.7361	28.5792	27.907	27.5228	28.9467	26.3242	28.157	28.0902	27.2637	27.5744	27.475	24.9908	26.6088	27.5993
A3KN83;A3KN83-2;A3KN83-3;A3KN83-4;Q9Y2G9;Q9Y2G9-3;K7ES28	Protein strawberry notch homolog 1	SBNO1	26.6648	26.3775	26.579	26.8476	27.2645	27.3869	27.4788	27.6232	27.5894	27.5668	26.9772	27.6745	27.3112	26.1665	27.684	25.1973	26.873	27.529	26.4036
P20839;A4D0Z6;E7EQS0;P20839-3;C9JV30;J3KNX8;P20839-2;P20839-4;C9J381;C9K0R9;C9J029;H7C5T1;H7C511	Inosine-5-monophosphate dehydrogenase 1;Inosine-5-monophosphate dehydrogenase	IMPDH1	27.0096	26.6253	26.1794	27.1573	27.215	27.2298	27.2449	27.1683	27.3373	27.6044	27.2925	27.695	27.6043	28.5312	28.1655	28.6159	27.8881	27.9981	28.0848
C9J7I0;A4D104		LOC401307	NA	22.4832	23.3598	23.4025	22.1	22.6583	22.4451	22.4208	22.1094	21.5651	NA	21.6725	21.9889	22.5469	21.716	23.1751	NA	NA	NA
A4D161;A4D161-2;F8WCP3;F8WCP2;A4D161-3;B8ZZQ8	Protein FAM221A	FAM221A	NA	NA	NA	NA	22.5757	NA	NA	NA	22.4961	NA	22.9916	NA	23.0412	NA	NA	23.2132	NA	NA	22.9389
A4D1E9;A4D1E9-2;C9J8R7;C9JNI1;C9JEQ8;F8WBY0;F8WCN4;F8WBB5;A4D1E9-3	GTP-binding protein 10	GTPBP10	25.5047	26.2826	26.0611	25.8513	25.8263	26.3552	26.2634	26.4511	26.7441	26.6871	26.2905	26.6326	26.7295	25.9205	26.8357	25.8428	25.4074	26.455	25.8158
A4D1P6;C9J1X0;A4D1P6-2;A4D1P6-3	WD repeat-containing protein 91	WDR91	27.9591	28.1998	27.9973	27.9749	28.0001	27.7839	27.8789	27.8858	27.8595	27.3176	26.5608	27.4682	27.1306	26.2035	26.4741	25.4477	25.1841	26.1814	25.709
A4D1S5;C9JJQ5;A4D1S5-2	Ras-related protein Rab-19	RAB19	NA	NA	NA	NA	23.7756	24.4329	NA	NA	24.1416	NA	NA	NA	NA	NA	23.1734	22.0397	NA	NA	NA
A4D1U4;C9J7X6	Protein LCHN	LCHN;KIAA1147	21.98	21.7567	21.7094	21.8965	21.706	21.5865	22.0742	22.0408	21.7162	NA	NA	22.0549	NA	21.6705	22.2635	21.1845	22.0795	21.9492	21.7539
Q8N201;A4D212;H7C582	Integrator complex subunit 1	INTS1;DKFZP586J0619	27.5592	27.6169	27.6145	27.7284	27.8374	27.8457	28.0666	27.5263	27.4738	27.7752	25.8898	27.2278	27.6064	27.4213	27.9187	26.6559	26.3781	27.8895	27.2453
O94901;O94901-5;O94901-8;E9PHI4;A4D2Q0;O94901-6;H0Y742;H0Y6N5;E7EP45;H7C2K3;O94901-3;O94901-2;O94901-7;H7C019;C9JK55;C9JS54;C9JJU6;C9K051;H7C3X3	SUN domain-containing protein 1	SUN1;UNC84A	25.1746	24.8456	24.6174	24.714	24.6073	24.8924	24.8738	24.3805	24.4828	24.6126	23.0267	24.466	24.0496	22.349	23.0276	NA	NA	22.2668	NA
A5D8V7;K7EPK8;K7EN59;B4DXT0	Coiled-coil domain-containing protein 151	CCDC151	24.5221	24.4275	NA	24.4354	23.4385	23.8916	NA	23.6506	23.3185	NA	21.7431	NA	NA	23.5917	NA	24.2417	NA	NA	22.0445
A5PLN9;A5PLN9-2;A5PLN9-4;A5PLN9-5;F5GXC3;A5PLN9-7;D6RB83	Trafficking protein particle complex subunit 13	TRAPPC13	NA	25.7764	24.6776	NA	25.8645	25.2021	25.1142	26.1887	24.9784	25.2737	25.2323	25.8073	25.4223	26.4591	25.6276	26.1104	25.1522	25.167	25.7534
A5YKK6;A5YKK6-2;A5YKK6-3;A5YKK6-4;B5MDN3;H3BMZ2;H3BVC9;H3BNB1;H3BTH2;H3BT18;H3BU44;H3BMH0;H3BR89;H3BUY8;H3BPF1	CCR4-NOT transcription complex subunit 1	CNOT1	29.6571	29.78	29.6934	29.8716	29.968	30.0449	29.9697	30.1557	30.1363	30.2254	29.1854	30.0092	30.1415	30.1899	30.1334	29.9414	29.5567	29.9254	30.0942
A5YM72;E9PK38;F5H427;A5YM72-3	Carnosine synthase 1	CARNS1	NA	NA	NA	NA	22.4514	22.735	22.8148	22.2795	21.5887	22.5063	NA	NA	21.6197	NA	20.7444	NA	NA	NA	NA
A6NC98;A6NC98-4;A6NC98-2;A6NC98-5;H7BY33;A6NC98-3;A6NC98-6;Q3V6T2;Q3V6T2-5;Q3V6T2-4;Q3V6T2-2;Q3V6T2-3	Coiled-coil domain-containing protein 88B	CCDC88B	28.2435	27.7104	27.6153	27.5612	27.5397	27.3935	28.1233	27.791	27.7666	27.2187	27.1093	27.8348	27.4619	27.9915	27.2839	27.856	27.4062	28.0883	28.2332
Q9GZQ8;A6NCE7;H3BTL1;Q9H492;Q9H492-2;H3BTE7	Microtubule-associated proteins 1A/1B light chain 3B;Microtubule-associated proteins 1A/1B light chain 3 beta 2;Microtubule-associated proteins 1A/1B light chain 3A	MAP1LC3B;MAP1LC3B2;MAP1LC3A	NA	NA	NA	NA	24.7803	24.8807	24.8431	25.1664	25.1411	25.3323	25.3596	25.8718	25.8241	24.674	25.8171	25.0869	25.3134	25.6604	25.3985
J3KPP0;Q9Y6G3;A6NCI0	39S ribosomal protein L42, mitochondrial	MRPL42	NA	NA	NA	NA	NA	NA	NA	NA	NA	NA	NA	23.4499	NA	23.9906	23.8066	23.8796	NA	23.4519	NA
Q86SQ7;A6NCS9;Q86SQ7-3;Q86SQ7-4;E9PFS7;Q86SQ7-2	Serologically defined colon cancer antigen 8	SDCCAG8	NA	NA	NA	NA	19.1695	18.9747	19.2252	NA	NA	NA	NA	19.8474	NA	21.6508	NA	22.0935	19.9253	NA	19.4858
Q7LGA3;Q7LGA3-3;Q7LGA3-2;A6ND99	Heparan sulfate 2-O-sulfotransferase 1	HS2ST1	23.2054	23.2791	23.7547	23.2458	22.9706	23.3905	22.9748	23.1644	23.4798	24.0719	NA	23.5301	23.0509	NA	24.1436	22.1627	21.7507	23.6916	NA
Q7LDG7;A6NDC7;Q7LDG7-2;E7EM78;E7EMB4;E7EWQ7;Q7LDG7-3;A6NJ28;C9JZ82;A6NHE2;A8MVK8;A8MTF9;C9JKH6	RAS guanyl-releasing protein 2	RASGRP2	29.4313	29.5191	29.8108	30.1268	29.6734	29.3885	28.9228	28.5578	28.9152	29.2154	26.2955	27.4563	27.9103	21.392	27.5424	21.3479	20.1046	27.0777	24.3662
A6NDG6;H3BV17	Phosphoglycolate phosphatase	PGP	26.6615	27.6268	26.1967	27.1267	26.6249	26.8112	26.7297	26.7899	26.717	26.8846	26.8251	25.4292	27.2595	28.5333	27.2022	28.8559	27.4481	26.9837	28.0495
A6NDU8	UPF0600 protein C5orf51	C5orf51	NA	NA	NA	NA	25.0575	24.7542	24.5146	24.7662	25.0733	25.1112	24.4968	25.1384	25.3185	24.6339	25.0594	24.7148	23.6797	24.6118	24.1569
Q86X29;B4DKL4;A6NDW3;Q86X29-4;Q86X29-3;Q86X29-2;M0QZL9;M0R2C4;M0R1W9;M0QY03	Lipolysis-stimulated lipoprotein receptor;Protein FAM131B	LSR;FAM131B	24.6833	24.568	25.3391	23.9713	24.9103	25.2007	24.3251	25.6453	25.6531	24.2865	25.6645	23.8308	25.8088	24.7706	24.0321	24.6816	25.1704	24.1381	24.7284
A6NED2;G3V2I3	RCC1 domain-containing protein 1	RCCD1	23.3958	22.8593	22.7871	24.0664	NA	22.774	23.8222	NA	22.2055	NA	NA	NA	22.5268	23.8695	22.9638	24.1891	23.1561	22.3728	23.3635
A6NEM2		HCFC1	31.1312	31.3565	31.3845	31.2776	31.0484	31.07	31.1229	30.9747	31.123	31.1268	30.6028	30.7818	30.8786	31.2252	30.7839	31.3467	30.6866	30.6487	31.0337
Q9Y2X9;A6NF48	Zinc finger protein 281	ZNF281	NA	NA	NA	NA	23.9519	24.6496	23.5587	24.1149	23.6328	24.7732	22.2016	25.0086	24.0518	25.0004	23.1414	25.369	NA	23.1822	23.7391
A6NFI3	Zinc finger protein 316	ZNF316	23.7432	23.7731	24.113	23.4842	22.7599	23.4852	23.5169	NA	23.2657	22.9944	NA	NA	22.9357	NA	23.4859	NA	NA	NA	NA
Q8IZP0;Q8IZP0-3;Q8IZP0-2;Q8IZP0-10;Q8IZP0-8;F5H1G9;Q8IZP0-7;F8WA55;Q8IZP0-4;Q8IZP0-5;Q8IZP0-6;Q8IZP0-9;F8WA56;A6NFN2;Q8IZP0-12;Q8IZP0-11;H0Y6B5;F8WAL6	Abl interactor 1	ABI1	26.1131	26.3252	24.2108	25.9369	27.5477	27.1666	27.2557	26.7439	26.712	26.5825	26.2439	26.1033	26.6583	26.6484	25.4321	26.6772	25.9002	25.9932	25.907
A6NFQ2;A6NFQ2-2;A6NFQ2-3;H0YC74;Q8N1I1	Protein FAM115C	FAM115C	28.0814	28.0807	28.0277	28.1358	26.9734	27.5899	27.8646	26.817	27.6686	27.9369	26.7946	26.4989	27.7044	27.2146	28.1624	27.2541	26.9358	27.6836	28.104
Q92599;Q92599-2;A6NMH6;A6NFQ9;F6W7K9;F8W8I8;Q92599-3;C9JV02;Q9P0V9;C9J4G8;B7Z277;B7Z371;Q9P0V9-3;E7EW69;E7EX04;Q9P0V9-2;B5ME97;H7C604	Septin-8	2008-09-01	NA	NA	NA	NA	23.0381	22.6961	NA	22.887	22.9661	24.2485	23.5683	24.204	23.0903	24.2642	23.6794	24.4498	24.8279	23.9145	25.3579
Q96EV8;Q96EV8-2;A6NFV8;D6RCT8;D6RID1;Q96EV8-3;D6RAX1;D6RJC6	Dysbindin	DTNBP1	26.0174	27.1677	25.424	26.182	24.9035	23.0793	NA	24.9334	25.4421	25.7966	NA	23.1132	25.807	23.6494	NA	23.2774	24.0908	NA	23.3214
Q969T9;K7EIJ0;K7ENL2;A6NG10;K7EMC9;B4DFG2;K7EIN1;K7ESN4;K7EIK1	WW domain-binding protein 2	WBP2	27.4187	27.0539	26.7658	27.4505	26.433	27.3885	27.0766	26.8789	26.4714	26.259	26.2765	26.8934	26.6553	27.4711	26.7332	27.9627	26.5176	27.2013	27.3834
Q92733;A6NG79;H0YE12;H0Y679	Proline-rich protein PRCC	PRCC	26.4269	26.9176	26.7459	26.1565	26.3103	26.6686	26.4146	26.5797	25.9025	27.0815	26.4069	26.6188	26.5709	27.0864	26.7919	26.9576	27.0633	26.6214	26.332
P05026;B7Z9S8;A6NGH2;P05026-2	Sodium/potassium-transporting ATPase subunit beta-1	ATP1B1	21.3817	23.6306	21.8331	NA	22.0386	22.9562	22.2504	23.3473	23.7513	23.6054	22.9567	24.7799	24.0237	23.0265	25.1988	22.2899	22.0717	25.3771	22.399
P51808;A6NGJ0;F2Z328	Dynein light chain Tctex-type 3	DYNLT3	27.1241	25.6923	26.9059	26.6642	27.27	27.5384	27.545	26.7478	27.0121	27.2516	26.6442	26.6822	26.8667	27.2415	26.4767	25.833	26.3678	26.6991	25.1378
Q9NR34;A6NGN6;B1AJZ5	Mannosyl-oligosaccharide 1,2-alpha-mannosidase IC	MAN1C1	NA	NA	NA	22.9757	NA	22.7959	23.3538	22.8734	23.0665	24.2447	NA	22.9355	23.6832	NA	25.2794	NA	NA	24.2687	NA
Q8N2K1;D6RD90;B1AMF0;A6NGS0;Q8N2K1-2;Q8N2K1-3	Ubiquitin-conjugating enzyme E2 J2	UBE2J2	NA	NA	NA	NA	23.7989	23.5432	22.9609	23.9459	23.799	24.4638	22.9482	23.2911	23.4963	22.733	NA	23.2616	22.7056	23.865	23.6359
O95070;E9PIZ0;C9JST7;A6NGW1;F8W9A1	Protein YIF1A	YIF1A	NA	NA	NA	NA	23.9379	24.0513	23.9621	24.0185	23.6824	25.529	24.1096	23.1157	23.6466	NA	24.028	NA	24.0929	23.5505	23.5909
Q14202;Q14202-2;A6NHB5;A6NHN7;Q14202-3;A6NL54;A6NC58	Zinc finger MYM-type protein 3	ZMYM3	26.0879	27.3054	26.9074	26.6134	26.1262	26.3151	26.3787	26.0657	26.5706	25.668	25.4821	25.6514	25.9804	25.6555	25.9812	26.1142	25.4316	25.3887	26.0404
A6NHL2-2;A6NHL2	Tubulin alpha chain-like 3	TUBAL3	NA	NA	NA	21.3432	NA	NA	NA	NA	NA	NA	NA	NA	NA	NA	NA	NA	NA	NA	NA
Q9HBD1-3;A6NHN2;Q9HBD1;Q9HBD1-2;Q9HBD1-6;Q4VXB0;Q9HBD1-4;Q5TC82;Q5TC82-2	RING finger and CCCH-type zinc finger domain-containing protein 2	RC3H2	NA	NA	NA	NA	21.0554	21.1523	20.5501	20.8606	21.0367	20.0471	22.7163	21.2729	21.1854	NA	20.7061	NA	20.8438	NA	NA
A6NHQ2	rRNA/tRNA 2-O-methyltransferase fibrillarin-like protein 1	FBLL1	28.7451	29.2656	28.9651	29.2458	28.417	28.458	28.2077	29.11	28.805	28.0954	27.5807	27.5602	27.3267	27.5621	28.0341	28.2505	27.102	27.1674	27.0709
A6NHR9;A6NHR9-2;J3KTL8;A6NHR9-3;J3QSH1;J3KRK8;J3KTK7	Structural maintenance of chromosomes flexible hinge domain-containing protein 1	SMCHD1	31.0475	31.0052	31.1047	30.979	30.8915	30.8125	30.8688	30.7765	30.7927	30.916	30.0611	30.4859	30.5622	29.5374	30.7146	28.5937	29.8586	30.6942	29.9784
Q99640;B4DXD4;A6NHV6;Q99640-2;I3L1V2;B4DZM6	Membrane-associated tyrosine- and threonine-specific cdc2-inhibitory kinase	PKMYT1	NA	NA	NA	NA	NA	NA	NA	NA	NA	NA	NA	22.6087	22.3561	NA	22.6643	NA	NA	22.5757	NA
P63092;Q5JWF2;A6NI00;P38405;P38405-2;Q5JWE9;Q5JWD1;H0Y7E8;K7EQ80;K7EPE2	Guanine nucleotide-binding protein G(s) subunit alpha isoforms short;Guanine nucleotide-binding protein G(s) subunit alpha isoforms XLas	GNAS	28.4737	28.6431	28.6449	28.5717	28.408	28.6185	28.8997	28.4904	28.6718	28.8778	28.2896	28.3484	28.3407	27.5931	28.5012	27.4127	28.804	28.624	28.5302
A6NIH7	Protein unc-119 homolog B	UNC119B	25.2218	25.6847	25.6447	25.5801	25.9436	26.0794	26.0998	25.5586	26.0125	26.4226	25.2914	24.9835	26.2664	26.0477	25.7856	26.2528	25.3935	25.9786	26.0996
Q5JSL3;A6NIW2	Dedicator of cytokinesis protein 11	DOCK11	30.1135	29.9031	29.9983	30.1465	30.0293	29.9319	30.3306	29.785	29.6329	30.1069	28.7205	29.1099	29.15	26.6195	29.6262	26.1936	27.8909	29.3608	28.016
Q9GZM8;A6NIZ0;J3QT32;Q9GZM8-2;J3QRZ1;J3KRK9;J3QL85	Nuclear distribution protein nudE-like 1	NDEL1	24.6635	NA	25.5395	NA	NA	NA	NA	NA	NA	NA	NA	NA	NA	NA	NA	NA	NA	NA	NA
A6NJ78;A6NJ78-2;A6NJ78-4;P0C7V9;B5MC64;A6NJ78-3;F8WD83	Probable methyltransferase-like protein 15	METTL15	23.0014	23.3817	23.8177	22.6639	22.9104	22.7938	22.7288	22.9404	22.191	21.9395	24.1798	22.8719	23.909	24.9676	22.9332	25.4692	23.4681	23.5043	25.0779
Q86XN7;A6NJ97;Q5JS36;Q5JS34	Proline and serine-rich protein 1	PROSER1;C13orf23	NA	NA	NA	NA	22.53	NA	NA	22.3311	22.4875	22.0915	21.9456	NA	22.6304	24.0779	21.0641	22.8785	22.9809	NA	24.0377
Q8WTT2;A6NJZ9;F5H677	Nucleolar complex protein 3 homolog	NOC3L	28.0949	28.9866	28.6684	28.2244	27.8389	27.8997	28.1357	27.9132	27.8011	28.6554	27.2192	28.6595	27.635	22.4008	27.8551	22.4244	26.2841	27.5034	22.893
A6NK58	Putative lipoyltransferase 2, mitochondrial	LIPT2	23.3748	23.0744	23.2428	23.771	23.5397	23.7928	NA	23.3327	NA	23.6052	NA	23.3354	23.2301	NA	NA	NA	NA	NA	NA
A6NKD9;G3V4C8;H0YJY5;H0YJE0	Coiled-coil domain-containing protein 85C	CCDC85C	NA	NA	NA	NA	NA	NA	NA	NA	NA	NA	NA	NA	NA	NA	NA	NA	23.223	NA	NA
A6NKT7;J3KNE0;H7BZ48	RanBP2-like and GRIP domain-containing protein 3	RGPD3	25.1941	26.1787	26.3775	25.0696	26.1101	25.3127	25.8987	26.0786	26.7991	26.4885	24.6849	26.4953	25.493	25.4273	25.8861	24.7546	25.1812	25.7234	24.9402
A6NKV8;D6RJF2;D6RJ02;D6RD97	Polyadenylate-binding protein-interacting protein 1	PAIP1	21.9668	22.021	21.6741	22.4268	NA	NA	21.0947	21.206	20.8695	NA	NA	NA	21.2932	21.3153	21.7844	NA	NA	NA	NA
P51606;A6NKZ2;H7C1A7;P51606-2	N-acylglucosamine 2-epimerase	RENBP	NA	NA	NA	NA	26.2059	NA	25.6529	26.2807	25.5812	NA	NA	26.3508	26.2466	26.3806	26.3636	26.2466	NA	25.8438	25.8454
A6NL28-2;A6NL28	Putative tropomyosin alpha-3 chain-like protein		NA	NA	NA	NA	23.2535	23.502	23.009	23.0394	23.3656	23.2822	22.4098	25.8924	24.0414	NA	23.3333	NA	NA	NA	NA
A6NLH6;Q9P003	Protein cornichon homolog 4	CNIH4	25.7973	26.1487	26.6058	26.6017	NA	NA	NA	NA	NA	NA	NA	NA	NA	NA	NA	NA	NA	NA	NA
Q9C035;A6NLP3;Q9C035-6;Q9C035-5;Q9C035-4;F8W6N8;Q9C035-3;Q9C035-2;E7EQQ5;C9JWN8;H7C134	Tripartite motif-containing protein 5	TRIM5	24.1223	NA	NA	23.5504	23.5534	23.8234	23.3877	24.4404	23.748	24.3289	23.7005	24.7433	24.5377	23.6702	24.4535	22.5871	24.0301	24.6315	24.3799
P22307;A6NM69;C9JC79;P22307-4;E1B6W5;P22307-2;H0YF61;P22307-3;E9PLD1;H0YCB0	Non-specific lipid-transfer protein	SCP2	29.0838	29.2347	29.0034	29.1021	27.9255	28.6703	28.101	28.5942	28.5741	28.178	28.598	28.8491	29.276	29.5013	28.7376	29.6547	29.3058	28.6856	29.6792
P60033;E9PJK1;E9PRJ8;H0YDL9;H0YDJ9;E9PIF1;A6NMH8;E9PM31;H0YEE2	CD81 antigen	CD81	25.8001	25.3047	24.729	24.7675	25.7173	24.8955	25.2672	26.9135	25.9223	26.7618	26.0073	26.9998	26.0278	NA	26.3239	25.0083	25.8586	26.7712	26.5401
Q9H0C5;A6NMI8	BTB/POZ domain-containing protein 1	BTBD1	NA	20.2894	NA	23.4113	NA	NA	NA	NA	NA	NA	NA	NA	NA	NA	NA	NA	NA	NA	NA
O60879;O60879-2;A6NML8;O60879-3;C9J6U3;K4DI95	Protein diaphanous homolog 2	DIAPH2	NA	NA	NA	NA	22.3127	NA	NA	22.2363	22.3157	24.6594	NA	NA	24.5677	23.9103	NA	26.6371	NA	21.8094	21.8023
P09884;A6NMQ1	DNA polymerase alpha catalytic subunit;DNA polymerase	POLA1	NA	22.3982	24.0229	NA	24.3816	24.2028	21.9112	24.5398	24.8039	26.5193	27.894	27.913	28.3124	27.6058	28.9493	25.6509	27.6261	29.3431	26.8919
O43768;O43768-2;O43768-9;O43768-3;O43768-4;A6NMQ3;C9JUF4;Q5T5H1;O43768-6;O43768-5;D6RE62;O43768-7;O43768-8	Alpha-endosulfine	ENSA	28.5401	28.8317	28.3266	29.1709	28.6809	28.7765	28.5026	28.4787	28.6211	28.1768	28.5751	28.5844	28.6025	29.1956	28.1491	29.3752	28.9393	27.9559	28.9951
Q5VXH4;Q5TYX0;A6NMV5;Q5VWM5;O60810;O60813;H0Y7S4	PRAME family member 6;PRAME family member 5;PRAME family member 23;PRAME family member 9/15;PRAME family member 4;PRAME family member 11	PRAMEF6;PRAMEF5;PRAMEF23;PRAMEF9;PRAMEF4;PRAMEF11;LOC645359	NA	NA	NA	NA	23.262	NA	22.2087	NA	NA	22.1156	22.9253	NA	21.3912	NA	21.5837	NA	22.7347	22.0701	NA
A6NN80;E5RK69;E5RK63;E5RJF5;E5RFF0;E5RI05;E5RJR0;E5RIU8;H0YC77	Annexin	ANXA6	26.3391	27.1366	25.41	26.616	25.9349	26.362	26.5652	26.2326	25.6456	26.8876	25.1279	25.8078	25.8903	25.4514	26.4074	24.9811	25.3398	26.324	24.777
P21926;A6NNI4;G8JLH6;F5GXT1	CD9 antigen	CD9	NA	24.4593	24.5533	24.3901	24.9876	25.0721	23.5818	25.892	25.2482	25.5297	26.4567	25.6578	25.6185	24.0448	25.7673	23.8692	23.9484	25.3922	23.8782
Q15257;Q15257-2;A6PVN5;Q15257-3;B4DZF8;Q5T949;Q5T948;Q15257-4;A6PVN9;Q68CR8;A6PVN6;A6PVN8;C9IZ76;B7ZBQ0;A6PVN7;B7ZBP9;B7ZBP7;B4DDQ6;H0Y6E5	Serine/threonine-protein phosphatase 2A activator	PPP2R4;DKFZp781M17165	29.3073	29.07	29.1891	29.5849	29.689	29.6422	29.6452	29.5468	29.6292	29.5578	29.1759	29.0149	29.1432	28.3079	29.3561	28.4453	28.9212	29.0806	28.9001
Q99755;Q99755-4;Q99755-3;A6PW57;Q99755-2	Phosphatidylinositol 4-phosphate 5-kinase type-1 alpha	PIP5K1A	24.2785	24.4774	24.4142	24.357	24.4003	24.4818	24.2501	24.7648	24.5367	25.1131	24.9404	25.233	24.4805	23.4054	24.149	NA	24.9248	23.9947	23.0542
A6QL63;A6QL63-2;A6QL63-3;A6QL63-5;C9JV03;A6QL63-4;H0YHR1	Ankyrin repeat and BTB/POZ domain-containing protein BTBD11	BTBD11	24.3218	24.4679	24.7333	24.356	24.301	24.5066	24.0016	23.9345	24.7284	24.8531	24.3365	24.3521	25.3319	NA	24.5153	NA	22.9107	24.4227	22.7216
Q9H633;Q9H633-3;Q9H633-4;B0S836;Q9H633-2;A6ZJ12	Ribonuclease P protein subunit p21	RPP21;TRIM39R	NA	NA	NA	NA	NA	21.6535	NA	22.6545	22.5483	22.8431	NA	22.4461	22.5818	22.8127	22.9097	23.0692	NA	NA	NA
A6ZKI3;Q17RB0	Protein FAM127A;Protein FAM127C	FAM127A;FAM127C	NA	NA	NA	NA	21.8679	21.6839	NA	22.5043	21.9497	23.0039	21.9112	21.9476	22.4643	22.313	NA	22.6761	23.1103	NA	23.3764
A7E2V4;H7C453;A7E2V4-5;A7E2V4-3;A7E2V4-4;A7E2V4-2;H7BZW8;H7C214;H0YCW2;H7BZ52	Zinc finger SWIM domain-containing protein 8	ZSWIM8	20.4398	20.5246	20.4321	21.4832	NA	NA	NA	NA	NA	NA	NA	NA	NA	NA	NA	NA	NA	NA	NA
Q9ULV4;A7MAP0;A7MAP1;B4E3S0;F8W1H8;F8VUX3;F8VSA4;F8VRE9;H0YHL7;F8VTT6;F8VVB7;F8VV53	Coronin-1C;Coronin	CORO1C	24.1111	23.7749	23.9665	24.6521	24.9645	23.9228	23.8409	24.5304	25.1654	25.4489	26.58	25.561	25.9539	25.4449	26.856	25.8887	28.1539	27.5896	27.7701
P35241;A7YIJ8;F5H1A7;P35241-3;H0YE16;P35241-2;E9PKN5	Radixin	RDX	NA	NA	NA	NA	NA	23.2673	22.4555	NA	23.3703	21.9942	25.3454	23.8348	23.4848	25.4966	25.1988	24.0321	28.102	25.9545	25.2132
A8CG34;A8CG34-2;A6NF01;C9JFL1;Q6PJE2;Q6PJE2-5;C9JER0;C9J370;A8MY32	Nuclear envelope pore membrane protein POM 121C	POM121C	24.6482	25.4936	24.6629	24.8102	24.818	24.3448	24.4183	24.8402	24.7282	24.4688	NA	25.2581	24.376	24.9232	24.6158	24.0405	NA	24.6845	23.6598
Q9Y6M4;Q9Y6M4-3;A8K040;Q9Y6M4-2;B4DSH2;K7ESB6;E7EVD0;H0YBN6;K7EP38;K7EJC0	Casein kinase I isoform gamma-3	CSNK1G3;CSNK1G2	24.7942	25.4288	25.0334	24.4828	24.8066	24.1638	23.8238	24.874	25.1529	24.1831	23.4082	24.2765	24.1926	NA	24.2696	22.6918	22.9472	23.9262	22.8837
Q8IWT0;A8K0B5;Q8IWT0-2;H7C3R6	Protein archease	ZBTB8OS	22.909	NA	NA	23.8765	23.96	23.8663	24.3828	24.1397	24.5259	24.8611	23.6748	24.4589	24.7862	24.5462	24.4002	24.7187	24.5571	24.0678	24.3903
Q9Y6D0;A8K0M9;F8WAX7	Selenoprotein K	SELK	21.4688	21.477	21.7971	20.3916	21.8491	21.6457	21.2709	21.6793	21.1064	21.3675	22.4903	22.4192	21.6433	21.2684	21.1868	21.7489	21.674	22.1798	21.8209
A8K7Q2		HSPA8	NA	NA	NA	NA	NA	NA	NA	NA	NA	NA	NA	NA	NA	NA	NA	22.312	NA	NA	NA
Q8N587;B4E2Q8;A8KAD9;C9IZJ4	Zinc finger protein 561	ZNF561	NA	NA	NA	NA	NA	NA	NA	NA	NA	NA	NA	NA	22.032	NA	NA	NA	NA	NA	NA
Q03060-6;A8MPQ2;Q03060-26;C9IYZ7;Q03060-21;C9JK96;E9PHM1;G5E998;E9PAR2;Q03060-23;Q03060-9;Q03060-24;Q03060-8;C9IYM9;Q03060-25;E9PBM5	cAMP-responsive element modulator	CREM	NA	NA	NA	NA	NA	23.4758	23.8119	NA	23.0222	NA	NA	24.1576	24.0848	24.6666	23.5652	25.5814	24.4775	23.1554	25.0811
A8MPS7;A8MPS7-3;A8MPS7-2	UPF0249 protein ydjC homolog	YDJC	NA	NA	NA	NA	23.2483	NA	NA	24.1873	23.2696	23.565	NA	22.7352	23.5801	22.7358	22.6775	22.9152	NA	23.1786	21.9566
P55196;P55196-3;C9JX92;A8MQ02;J3KN01;P55196-5;P55196-2;P55196-6;Q5TIG5;P55196-1;H0Y8U8;H0Y948;H0Y8L4;H0Y7R8	Afadin	MLLT4	NA	NA	NA	NA	21.2487	21.0243	21.4179	21.2715	21.5577	NA	23.3961	NA	NA	NA	21.7441	NA	NA	NA	NA
Q9BY42;A8MSH5;A2A2L5;A2A2L6	Protein RTF2 homolog	RTFDC1	26.9857	26.2673	26.6514	26.5415	25.5372	26.6143	25.4982	26.0802	26.1988	25.664	26.4868	26.8848	25.4761	27.2141	26.2989	27.705	27.2001	26.2392	27.2098
Q8TBF5;F8WEJ3;H7C0F2;C9JF71;C9JFU3;C9JLT7;A8MSL3;Q8TBF5-2;H0Y2P9	Phosphatidylinositol-glycan biosynthesis class X protein	PIGX	NA	NA	NA	NA	NA	NA	22.2352	NA	NA	NA	NA	NA	NA	NA	NA	NA	NA	NA	NA
Q5JTW2;Q5JTW2-2;Q5JTW2-3;A8MST6;E9PHX5	Centrosomal protein of 78 kDa	CEP78	24.3671	23.2283	23.5045	22.9336	23.9556	21.7213	22.8988	NA	22.9549	23.3438	NA	23.2481	22.9883	23.2823	23.1599	22.5972	NA	23.294	23.104
O14972;A8MTY9;B7Z6B1;A8MY26;B7Z606;E7EWN9	Down syndrome critical region protein 3	DSCR3	26.2547	25.8369	25.3715	26.097	26.2052	26.3346	26.6964	26.4046	26.3956	26.4458	26.2097	26.0996	25.99	26.4804	26.9568	26.3546	26.4072	26.5584	26.9091
Q96BU1;E9PIY5;E9PMK1;E9PL86;E9PSA0;A8MTZ6;Q96BU1-2;E9PIZ7	S100P-binding protein	S100PBP	NA	NA	NA	NA	22.4356	NA	NA	22.7878	22.8952	23.0194	22.2365	22.0814	23.1297	23.5772	NA	23.142	22.6676	NA	24.0626
P55854;A8MUA9;B4DUW4;A8MU27	Small ubiquitin-related modifier 3	SUMO3	NA	NA	NA	25.5257	18.782	19.4151	NA	18.6208	20.0797	18.2975	22.9327	18.9245	19.6191	NA	NA	22.1823	20.9508	19.6791	22.1898
Q9UJC3;A8MU44;B1AK95	Protein Hook homolog 1	HOOK1	26.1806	26.6296	27.1022	26.9716	26.017	26.2334	26.1764	25.8487	26.1539	25.7821	26.0259	26.3415	26.1596	26.5186	25.4849	26.2228	25.8865	25.6835	25.4879
Q53HC9;A8MUM1;C9J0U9;D3YTH5;F8WDS8;C9JVR6;F8WDX0;F8WB12	Protein TSSC1	TSSC1	27.4377	27.3212	27.0224	26.8157	27.0779	26.5711	26.0286	26.7709	26.768	25.2959	26.2923	24.8795	26.6271	27.4608	26.2697	27.8023	27.2081	26.5174	27.7484
P62750;H7BY10;K7EJV9;K7ERT8;A8MUS3;K7EMA7;K7ERR0	60S ribosomal protein L23a	RPL23A	32.6923	32.1415	31.983	32.3767	31.1296	31.4093	31.3955	31.027	31.4562	31.5242	31.3368	31.6659	30.9813	29.5511	31.6638	29.9076	30.6527	31.5404	29.294
Q16643;A8MV58;Q16643-2;D6R9W4;D6RFI1;F8W9Z3;D6R9Q9;D6RCR4	Drebrin	DBN1	28.8669	29.0604	29.1644	28.9859	28.3748	28.6026	28.7101	28.6586	28.4108	28.2543	29.0285	28.8047	28.6465	29.865	28.55	29.8926	29.2935	28.5206	29.481
Q13574;B7Z6M3;A8MVN1;J3KNJ6;Q13574-2;Q13574-4;Q13574-3;E9PPW4;E9PNL8;F5H033;O75912;H0YDN6;E7EM72;E7EWQ4;E9PNZ3;E9PFX6;H0YEG2	Diacylglycerol kinase zeta	DGKZ	27.8632	28.4456	28.2028	28.5895	28.2508	27.9883	28.6194	28.0936	28.041	28.0468	26.6012	27.3394	27.6634	25.9131	27.9208	25.6339	25.8043	27.4426	26.5869
O43660;A8MW61;O43660-2;H0YA24;D6RA26;B7Z982;H0YAA2	Pleiotropic regulator 1	PLRG1	28.7475	28.9121	28.8846	28.635	29.1382	28.8222	28.8981	28.8381	28.7264	28.405	28.7277	28.8919	28.7154	27.4383	28.6549	27.5357	28.3592	28.8777	27.7603
P62308;A8MWD9;Q49AN9;F5H013;C9JVQ0	Small nuclear ribonucleoprotein G;Small nuclear ribonucleoprotein G-like protein	SNRPG	28.4123	28.9691	28.9822	28.5796	27.4795	27.9312	28.0156	27.8038	27.6573	27.9388	27.7732	27.8842	27.7942	28.305	27.8275	28.3973	27.9174	27.8791	28.0361
P04733;A8MWH4	Metallothionein-1F;Metallothionein	MT1F	NA	NA	NA	NA	NA	NA	NA	NA	19.359	17.2183	22.1926	19.3577	21.3631	20.4704	18.7124	20.5642	19.9765	NA	19.8799
C9JKN2;B7Z6W2;F8WDT9;A8MWT1;C9JDT9;B7Z730;Q6ICL3-2;C9J695;Q6ICL3-3;Q6ICL3;C9JC99;B7WNV6	Transport and Golgi organization protein 2 homolog	TANGO2	22.1162	22.2373	22.4943	22.7563	23.8249	23.3667	23.5681	23.4282	24.0433	24.5363	NA	22.9983	23.4425	NA	23.0561	NA	NA	23.0851	NA
A8MWU4;Q9UMZ2-4;Q9UMZ2-3;Q9UMZ2;Q9UMZ2-6;Q9UMZ2-5;K7ERE7;K7EP22	Synergin gamma	SYNRG	26.6648	26.7243	26.5554	27.3701	26.9702	26.8189	27.3275	27.3046	27.4077	27.2889	27.2718	26.6129	27.1684	27.5827	27.5139	27.4766	27.1103	27.1084	27.321
O94967;O94967-2;O94967-3;A8MX09;E9PKZ6;E9PR96	WD repeat-containing protein 47	WDR47	NA	NA	NA	NA	23.7101	23.8018	23.7864	23.4811	23.2728	23.4046	24.1055	24.3626	23.5017	24.3811	23.8424	23.3835	23.7836	23.7213	23.7763
P18074;A8MX75;E7EVE9;P18074-2;K7EIT8;K7EKF3;K7ENL1;B4E0F6	TFIIH basal transcription factor complex helicase XPD subunit	ERCC2	25.5667	25.3844	25.4312	25.6402	25.693	25.965	25.3046	25.851	26.0159	26.2681	26.1242	25.7551	25.9444	25.6655	26.1816	24.8816	26.14	26.0863	25.8927
A8MXP9		MATR3	NA	NA	NA	NA	NA	NA	NA	NA	NA	NA	NA	NA	NA	NA	NA	NA	NA	NA	23.1504
P53801;A8MZH8;A8MXQ1	Pituitary tumor-transforming gene 1 protein-interacting protein	PTTG1IP	NA	21.5893	22.3048	22.0434	NA	NA	NA	NA	NA	NA	NA	NA	NA	NA	NA	NA	NA	NA	NA
A8MXV4	Nucleoside diphosphate-linked moiety X motif 19, mitochondrial	NUDT19	27.471	26.7566	26.4103	26.4969	25.5079	25.8076	26.4887	24.8911	25.0731	25.5337	24.0512	26.2441	24.9016	22.3038	26.1796	22.1773	23.42	25.3198	23.8619
O14874;Q96G95;A8MY43;H3BTL2;H3BS02;H3BNP3	[3-methyl-2-oxobutanoate dehydrogenase [lipoamide]] kinase, mitochondrial	BCKDK	25.5132	25.703	25.8865	25.5481	25.7769	25.417	25.7588	25.6018	25.705	25.9856	25.2854	26.1528	26.0083	24.74	26.3251	25.1096	26.1426	25.7786	25.8244
Q6GTX8;F8WC07;Q6GTX8-4;Q6GTX8-3;A8MZ84;Q6GTX8-2;D3YTC8;Q6ISS4;C9JMH1;C9JFQ0;C9IZB2;Q6ISS4-2	Leukocyte-associated immunoglobulin-like receptor 1	LAIR1	26.1186	26.7475	26.817	25.9918	24.2153	24.4017	24.2011	23.9327	24.1476	22.9991	22.7187	23.6185	22.9892	22.2131	24.3528	23.3392	23.7923	25.2667	25.3468
A9IYQ1		PDS5B	22.6064	23.7414	22.93	22.7786	22.4643	23.0056	NA	22.1925	21.7923	21.1124	NA	NA	21.7015	NA	21.5677	NA	NA	NA	NA
P01892;A9R9N7;A9R9N8	HLA class I histocompatibility antigen, A-2 alpha chain	HLA-A	30.708	31.3923	31.3773	30.345	32.1045	31.8711	31.7592	32.1508	31.1117	32.429	32.2574	32.7164	31.3866	31.07	31.24	31.1685	32.124	31.5939	31.2055
A9UHW6;J3QLD1;J3KSU6;J3QKW3;J3KSB8;J3QRZ6;J3QLJ5;A9UHW6-2;B4DUM7;J3QLN4	MIF4G domain-containing protein	MIF4GD	NA	20.8636	23.3882	23.9266	24.012	23.6308	24.3682	24.7595	24.2058	24.7621	24.8118	24.78	25.0899	24.9821	25.7019	25.1429	24.8723	25.5939	24.8902
Q8IYB3;A9Z1X7;Q8IYB3-2;E9PCT1;M0R088;M0R1E7;M0QXG5;B4DED5	Serine/arginine repetitive matrix protein 1	SRRM1	28.6961	28.882	28.9798	28.7945	28.3151	28.4111	28.5071	28.1895	28.5288	28.4367	28.5989	28.5241	28.4078	26.051	28.2819	25.8165	28.2586	28.2404	26.6917
O60238;B0AZS9;H0YBC7	BCL2/adenovirus E1B 19 kDa protein-interacting protein 3-like	BNIP3L	22.1983	22.0072	22.8451	NA	NA	NA	NA	NA	NA	NA	NA	NA	NA	22.7593	20.4425	22.0265	22.9989	NA	22.2463
Q6ICG6;B0QY16;Q6ICG6-3;B0AZU2;Q6ICG6-2	Uncharacterized protein KIAA0930	KIAA0930	NA	NA	NA	NA	22.2005	NA	NA	22.0791	22.3143	21.841	20.1456	NA	21.5496	20.2583	NA	NA	NA	20.8691	NA
O60825;O60825-2;B0FLL2;B4DI16;B4DY91	6-phosphofructo-2-kinase/fructose-2,6-bisphosphatase 2;6-phosphofructo-2-kinase;Fructose-2,6-bisphosphatase	PFKFB2	NA	NA	NA	NA	NA	NA	23.1239	NA	NA	NA	NA	NA	NA	NA	NA	NA	NA	NA	NA
B0I1T2;B0I1T2-4;B0I1T2-3;F8WEW9;B0I1T2-2	Unconventional myosin-Ig;Minor histocompatibility antigen HA-2	MYO1G	31.8198	31.8684	32.0516	31.7405	30.9839	31.5157	31.1364	30.7947	30.9139	31.0161	29.729	30.3823	30.3761	28.9163	31.2439	29.0959	31.0343	31.9813	30.6498
O95503;B0QXZ6	Chromobox protein homolog 6	CBX6	24.872	24.3506	24.3819	24.1311	25.7599	25.5834	25.0627	24.572	25.4895	25.351	24.8189	24.9421	24.1149	23.6476	23.6456	23.5009	NA	23.5503	23.3365
Q969V6;E7ER32;B0QY83	MKL/myocardin-like protein 1	MKL1	NA	NA	NA	23.1624	23.2595	22.8291	23.2616	22.6997	23.6197	22.7324	NA	NA	23.0043	24.5219	23.2945	23.8817	23.1601	24.2038	24.0958
Q9Y262;B0QY89;Q9Y262-2;J3KN35;B0QY90;C9JHP4;C9K0Q7;H7C3A0;H0Y7E6	Eukaryotic translation initiation factor 3 subunit L	EIF3L	30.4999	30.5877	30.5147	30.6829	30.9689	31.0377	30.938	31.1428	31.242	31.476	30.8924	31.2226	31.2567	31.0077	31.4912	30.528	31.159	31.1417	31.0955
Q9NQG6;B0QY95	Mitochondrial dynamic protein MID51	SMCR7L	NA	NA	NA	NA	NA	NA	22.9158	NA	22.0682	22.9798	NA	22.1764	NA	NA	23.117	NA	NA	22.2261	NA
Q9UH17;B0QYD3;Q9UH17-3;Q9UH17-2;P31941;P31941-2	DNA dC->dU-editing enzyme APOBEC-3B	APOBEC3B	NA	NA	NA	NA	23.3711	NA	23.8998	22.9499	22.5454	23.4655	24.3678	24.3698	25.228	23.7002	24.8381	22.1299	24.4214	23.8931	23.0355
Q8WUA7;B0QYI3;Q8WUA7-2;B0QYI1;Q8WUA7-3;Q9NU19;F8WDP1	TBC1 domain family member 22A	TBC1D22A	25.6099	25.819	25.3098	25.5744	25.6631	25.6152	26.0081	25.8518	25.5349	25.598	25.383	25.8906	26.2275	25.7245	26.3103	25.4893	25.9563	26.092	25.554
Q01844;Q01844-6;B0QYK0;Q01844-3;Q01844-5;Q01844-2;C9JGE3;Q01844-4;F8WC90	RNA-binding protein EWS	EWSR1	30.0465	29.7801	30.2237	29.9546	29.9777	29.8738	29.9461	29.7646	29.6467	29.8985	29.2318	29.5964	29.5597	30.3779	29.4587	30.1148	30.0124	29.6928	29.8033
Q9HBI1;B0QYP8;Q9HBI1-3;Q9HBI1-2	Beta-parvin	PARVB	NA	NA	NA	NA	NA	NA	22.135	NA	NA	22.0007	NA	NA	22.8471	NA	22.6939	NA	NA	22.0744	NA
P41229;P41229-2;B0QZ44;P41229-4;P41229-3;Q9BY66;Q9BY66-3;Q9BY66-2;B4E1Y0;E9PFH2;H7BZF9;C9JGA3	Lysine-specific demethylase 5C;Lysine-specific demethylase 5D	KDM5C;KDM5D	NA	NA	NA	NA	24.0136	23.3826	23.2154	24.3641	24.3547	22.9979	24.0149	22.8936	23.425	22.9327	23.6731	23.4034	25.3756	22.7736	23.2437
P25440;P25440-2;B0S7P1;H0Y6K2;B0V073;B0V072;Q658Y7;E9PIQ3;H0Y799;E9PKQ9;H0YDJ7	Bromodomain-containing protein 2	BRD2;DKFZp313H139	26.8602	27.258	27.7285	26.9205	26.8695	27.059	26.7784	26.9093	26.7213	26.5622	26.0883	27.0971	26.6068	26.3854	26.6763	26.5961	25.6458	26.5764	26.4245
Q5SQH8;Q5SQH8-2;Q5SQH8-3;Q0P5T2;B0S7Q4;F8VX15;H7C5B5;H7C5D3;H7C4U4	Uncharacterized protein C6orf136	C6orf136	NA	NA	NA	NA	23.9972	24.1559	25.3161	22.9705	23.7105	24.1831	NA	23.6025	22.3169	NA	NA	NA	NA	23.1244	NA
P46379;P46379-2;B0UX83;P46379-3;P46379-5;P46379-4;F6S6P2;F6UR09;F6U1F2;F6XTU0;F6RG75;F6WML8;F6VEM6;F6X9W3;F6U341;H0Y710;H0Y4L1;F6TC96;H0Y7K4;H0Y759;H0Y583	Large proline-rich protein BAG6	BAG6	28.7213	28.7793	28.7148	28.8895	28.451	28.9539	28.9415	28.9491	28.9519	29.0458	28.7247	29.4205	29.0948	30.1631	29.254	30.072	29.4609	29.1953	29.7072
O95870;B0UXB6;O95870-2;B3KNX9;F2Z3G6;F2Z3H2	Abhydrolase domain-containing protein 16A	ABHD16A	26.6618	26.4242	26.7688	26.7138	25.2591	25.0101	23.6044	25.1531	25.2547	25.9107	24.393	24.6531	25.2238	25.0007	25.6546	NA	24.4475	25.6305	NA
Q29963;B0UY14;B0UY12;B0UY15;F8W9Z8	HLA class I histocompatibility antigen, Cw-6 alpha chain	HLA-C	24.7137	24.1053	NA	NA	NA	27.0505	24.2215	NA	27.2444	25.9036	25.4257	21.5241	25.6539	23.8272	25.2797	24.0535	24.8624	26.2339	23.3507
B0UZ83		C4A	32.3957	30.4559	30.179	29.9425	32.9905	32.6369	32.1427	32.836	32.1477	31.8332	35.9287	32.5638	33.3893	31.6585	32.8576	31.2118	33.9071	32.3359	30.8651
Q96KQ7-2;B0UZY3;A2ABF8;Q96KQ7;B0UZY0;B0UZY1;A2ABF9;A2BED6;A2BED7;Q96KQ7-3;H0Y4K5	Histone-lysine N-methyltransferase EHMT2	EHMT2	24.9647	26.4485	25.934	25.9309	24.4017	25.0113	25.4409	24.1348	25.2539	24.6017	25.0434	25.0304	24.761	24.6823	24.8396	NA	24.8863	25.2025	25.1966
P26640;B0V043;Q5SP20;B4DZ61;H0Y426;B0V044;A2ABF4	Valine--tRNA ligase	VARS	30.826	30.6051	30.7194	31.0452	30.8151	30.86	30.8739	30.8406	30.9743	30.9816	30.4539	31.0433	30.752	30.4988	31.0868	29.4411	30.6046	31.0879	30.6185
P04222;B0V0C1;B0V0C2;B0V0B9	HLA class I histocompatibility antigen, Cw-3 alpha chain	HLA-C	NA	NA	25.2658	24.2017	27.202	NA	NA	26.4772	NA	NA	NA	27.0376	NA	NA	NA	NA	NA	NA	NA
B0V1E4;Q5SQ72;B0V056;P04440;F5H135;A2BEU2;H0Y7G7;H0Y5P2	HLA class II histocompatibility antigen, DP beta 1 chain	HLA-DPB1	23.3554	23.5487	24.3596	24.2947	NA	24.6099	NA	22.9482	23.0005	24.0594	NA	NA	22.9699	NA	23.0657	22.9586	NA	23.4438	NA
B0V2J7		TAP2	NA	NA	NA	NA	NA	24.9227	24.4882	NA	NA	NA	NA	NA	23.837	NA	23.8101	NA	NA	24.3544	NA
P02656;B0YIW2	Apolipoprotein C-III	APOC3	32.8415	30.5208	30.6275	30.6713	32.6425	32.0524	31.855	32.8875	32.7042	32.4543	33.182	31.0517	32.1524	30.404	31.1415	30.6586	30.6274	30.8896	29.9275
B1AH87;P30536	Translocator protein	TSPO	29.226	30.1446	29.9923	29.7043	29.1908	29.508	29.1684	28.694	28.6243	29.8231	27.8316	28.0038	27.9287	25.9505	28.9403	26.6227	27.2528	28.9293	27.9145
P85299;B1AHG3;B1AHG4;P85299-2;P85299-4;H0Y6F2;B1AHF5;P85299-3;P85299-5;B1AHC4	Proline-rich protein 5	PRR5;ARHGAP8	NA	NA	NA	22.7843	NA	NA	NA	NA	NA	NA	NA	NA	NA	NA	NA	NA	NA	NA	NA
P23142-4;B1AHL2;P23142-2;B1AHL4;B1AHM7;H7C1M6;B1AHM9;B1AHM5;B1AHM6;B1AHM4;B1AHN3;B1AHM8	Fibulin-1	FBLN1	23.01	NA	NA	21.3554	22.5841	NA	NA	NA	NA	NA	25.6152	21.8015	22.6159	NA	22.5296	NA	22.0778	NA	NA
Q9UH03;B7Z686;B1AHR1;Q9UH03-2;B1AHR2	Neuronal-specific septin-3	2003-09-01	27.5509	29.3523	29.3074	28.7614	25.1847	23.0419	26.0143	26.7821	23.1668	26.9519	24.9338	26.7086	27.5515	24.4492	27.0571	19.2033	24.967	25.8709	24.6063
Q86Y82;B1AJQ6	Syntaxin-12	STX12	23.3987	NA	NA	23.1812	23.9051	24.0905	24.0584	24.0706	24.5732	24.5336	24.5722	24.0248	25.0714	26.2916	25.2148	26.0632	25.714	25.5388	25.7054
P35914;B1AK13;P35914-2;H0Y2L7;Q8TB92-2;Q8TB92;G5E9S9;B7Z4D4;B7Z212;Q8TB92-5	Hydroxymethylglutaryl-CoA lyase, mitochondrial	HMGCL	28.4499	28.7416	28.5766	28.5201	28.1376	28.4964	28.4358	27.8306	27.909	28.4005	27.2679	27.7334	28.1013	28.6319	28.0109	28.9665	28.1281	27.8717	28.5633
Q9UI95;B1AK45;B1AK46;B1AK43;B1AK47;B1AK44	Mitotic spindle assembly checkpoint protein MAD2B	MAD2L2	NA	NA	NA	NA	NA	NA	NA	NA	NA	NA	NA	NA	NA	NA	NA	NA	NA	24.3107	NA
Q9HAF1;Q9HAF1-2;B1AK64;Q9HAF1-3;B1AK63	Chromatin modification-related protein MEAF6	MEAF6	26.5716	26.3749	25.5451	25.5729	24.0797	24.4596	24.001	23.8575	NA	24.3024	NA	22.4444	24.5579	NA	24.1318	NA	22.428	NA	NA
Q5TZA2;B1AKD8;Q5TZA2-2;Q8IVE0;Q86T23	Rootletin	CROCC	29.5752	28.531	29.2255	28.1863	28.7684	28.7187	28.6536	28.5634	27.7528	28.6918	28.8577	27.8693	28.0261	27.9872	28.2191	29.1428	28.4968	28.1493	28.0957
Q9NUK0;Q9NUK0-2;B1AKI6;Q9NUK0-4;Q9NUK0-3;B1AKI2;B1AKI5;B1AKI4;Q9NUK0-5	Muscleblind-like protein 3	MBNL3	NA	NA	NA	NA	NA	NA	NA	NA	NA	NA	NA	NA	NA	22.1566	21.9203	22.4198	NA	21.3194	NA
O43847;O43847-2;B1AKJ5;G3V1R5;F5H7V1;H0Y5G9	Nardilysin	NRD1	26.4803	26.4041	26.4408	26.9326	27.9803	27.6551	27.6687	28.0628	28.3715	28.4927	28.1245	28.4044	28.7062	29.0681	28.9185	28.7682	29.1982	28.8957	29.431
Q96SU4;E9PJW9;Q96SU4-7;Q96SU4-2;B1AKJ6;J3KPA3;Q96SU4-6;Q96SU4-3;Q96SU4-5;Q96SU4-4;H0YE19;E9PKX6;H0YCW0;E9PJ80;E9PLH0;E9PNR1	Oxysterol-binding protein-related protein 9;Oxysterol-binding protein	OSBPL9	25.3028	25.447	25.916	24.876	26.1531	25.5946	25.5423	25.5344	25.3966	25.1669	26.4733	25.9176	26.5065	25.7998	25.6403	26.2955	26.7391	25.9184	26.4402
Q9Y483;Q9Y483-2;Q9Y483-3;B1AKT6	Metal-response element-binding transcription factor 2	MTF2	NA	NA	NA	NA	NA	NA	NA	NA	NA	NA	NA	NA	NA	NA	NA	NA	NA	22.7654	NA
Q92845;Q92845-2;B1AKU4;F5H591;B7Z7E7	Kinesin-associated protein 3	KIFAP3	22.0766	22.3226	22.4613	21.5604	NA	NA	NA	NA	NA	NA	NA	NA	NA	NA	NA	NA	NA	NA	NA
P50993;B1AKY9	Sodium/potassium-transporting ATPase subunit alpha-2	ATP1A2	NA	NA	25.6968	25.3719	NA	NA	NA	NA	NA	NA	NA	24.2484	NA	NA	NA	NA	NA	NA	NA
Q7L3B6;B1AL69	Hsp90 co-chaperone Cdc37-like 1	CDC37L1	NA	NA	NA	NA	24.2572	23.9261	24.0418	23.7262	23.9344	25.1383	24.2083	24.3534	23.0549	24.2628	24.1151	23.7292	23.5861	23.8827	24.8182
Q14155-1;B1ALK7;B7Z6G2;Q14155-5;Q14155-6;Q14155;Q14155-2;Q14155-3;E7EUY6;E9PDQ5;E7EU80;C9JDI6;B1ANY6;E7ENL8;B7Z6D9;C9JAD7	Rho guanine nucleotide exchange factor 7	ARHGEF7	28.708	27.9949	27.961	27.8463	27.704	27.8735	27.9192	27.5616	27.2891	27.9338	27.4146	27.6883	27.5007	27.7912	27.6533	27.8992	27.2873	27.1806	27.9899
Q14141;Q14141-2;Q14141-4;B1AMS2;F5H1J5;B4E049;Q14141-3	Septin-6	2006-09-01	31.6115	31.9933	31.9194	32.0285	31.5175	31.7211	31.9329	31.5231	31.48	31.6994	31.3392	31.076	31.3707	31.0305	31.492	31.3083	31.0605	31.4009	31.3375
P19256-3;P19256;P19256-2;B1AMW1;H0YDI1	Lymphocyte function-associated antigen 3	CD58	NA	NA	NA	NA	22.7988	22.0921	22.0358	22.0416	23.593	21.8581	23.2921	20.7988	22.5164	NA	23.604	19.8941	22.4415	23.1956	23.7391
B1ANH0;Q16774-2;B1ANG9;B1ANH1;B1ANH2;B1ANH3	Guanylate kinase	GUK1	27.8899	27.9689	28.1698	27.6773	27.2752	27.3462	26.6514	27.4023	27.0492	28.0882	27.2806	27.2486	27.7039	28.3164	27.8047	28.6786	28.4905	28.0555	28.4765
P08174;P08174-2;H3BLV0;Q14UF5;E9PSH2;Q14UF4;Q14UF6;B1AP13;B1AP15;H7BY55	Complement decay-accelerating factor	CD55	27.0874	27.2133	26.9326	26.3916	26.7057	27.0655	27.1584	27.0108	27.0263	27.1914	26.4379	26.9372	26.6559	27.64	27.1989	27.766	27.3148	27.2045	27.9824
P22415;Q7Z5Y1;B1AQP1;E9PME6;H0YD59	Upstream stimulatory factor 1	USF1;usf1-bd	25.6555	25.5535	25.8434	25.4878	26.166	26.4759	24.6788	26.0162	26.0137	27.0439	24.7792	25.866	26.2376	26.0379	25.9805	26.3069	26.087	25.3877	25.1581
P07602;B1AVU8;P07602-2;C9JIZ6;P07602-3	Proactivator polypeptide;Saposin-A;Saposin-B-Val;Saposin-B;Saposin-C;Saposin-D	PSAP	30.0405	29.59	29.7353	29.8486	29.9719	30.3468	29.5789	30.2693	30.5082	30.1141	29.7279	29.1727	30.0702	30.2232	29.8006	30.5744	30.3152	29.3731	30.2954
Q5SPT7;B1AZU4;P30511-2;F6T2Q8	HLA class I histocompatibility antigen, alpha chain F	HLA-F	27.3346	27.0314	28.6097	27.7432	27.4173	27.4865	26.3422	28.0705	27.9883	27.9159	26.9887	26.9111	27.5535	23.7726	27.5861	21.202	21.1232	27.523	23.4762
Q03518;B1AZV3;F5H648	Antigen peptide transporter 1	TAP1	29.8384	30.0924	30.1575	30.1639	30.209	30.2145	30.1544	30.2066	30.4259	30.9781	29.3618	30.2365	29.6434	27.6928	30.0821	27.612	28.3078	30.1467	28.772
P21675;P21675-2;P21675-3;B1Q2X3;P21675-4;Q8IZX4;H7BY98;H7C2K9;H0Y8N6;H0Y9L7	Transcription initiation factor TFIID subunit 1;Transcription initiation factor TFIID subunit 1-like	TAF1;N-TAF1;TAF1L	25.9494	26.9887	25.5988	25.1079	24.7144	24.6217	24.9518	24.5381	24.2847	24.801	NA	24.4611	24.1749	NA	24.4869	NA	NA	24.3546	20.8425
Q8TAX9;B2CM72;B2CM71;Q8TAX9-2;Q8TAX9-3;Q8TAX9-6;Q8TAX9-4;J3QLF0;B2CM73	Gasdermin-B	GSDMB;GSDML	22.6499	21.8689	21.7106	22.0439	NA	NA	NA	NA	NA	NA	NA	NA	NA	NA	NA	NA	NA	NA	NA
Q16881;Q16881-3;B2R5P6;Q16881-5;E2QRB9;Q16881-2;B7Z2S5;Q16881-4;E9PNQ6;E7EW10;Q16881-6;B7Z904;E9PIR7;E7ESI6;F5H780;E9PMY9;E9PKD3;E9PIZ5;E9PLT3;E9PKI4;E9PRI8;E9PQI3;E9PJU2	Thioredoxin reductase 1, cytoplasmic	TXNRD1	29.5949	29.737	29.4068	29.7071	29.9636	30.054	29.8941	30.1867	29.953	30.2759	30.021	30.3854	30.2092	30.5613	30.4404	30.9503	30.2715	30.061	30.5898
Q6NYC1;B2WTI3;B2WTI4;Q6NYC1-2;K7EJU9;Q6NYC1-3	Bifunctional arginine demethylase and lysyl-hydroxylase JMJD6	JMJD6	22.9028	23.0587	22.7739	24.556	25.3095	25.0024	25.2828	25.6752	25.1451	25.6755	25.9168	25.1368	25.0377	23.8345	25.1253	24.6661	25.986	25.9045	24.6957
B3FL70		DOCK10.2	NA	NA	NA	NA	22.2943	20.8916	21.714	NA	21.4318	22.7488	NA	21.3539	20.1568	NA	21.8795	NA	NA	24.0846	21.8125
Q53HC0;B3KNQ0	Coiled-coil domain-containing protein 92	CCDC92	21.1418	21.5539	21.5775	21.5546	NA	NA	NA	NA	NA	NA	NA	NA	NA	NA	NA	NA	NA	NA	NA
Q96P47;H0Y873;B3KNZ8;Q96P47-2;Q96P47-4	Arf-GAP with GTPase, ANK repeat and PH domain-containing protein 3	AGAP3;CENTG3	NA	NA	NA	NA	NA	NA	NA	NA	NA	NA	NA	22.7794	NA	NA	NA	NA	NA	NA	NA
Q8TBZ3;Q8TBZ3-2;B3KPG5;B3KR43;Q8TBZ3-4;G3V2F8;E7EUY8	WD repeat-containing protein 20	WDR20	NA	NA	NA	NA	22.1882	22.298	23.188	22.7133	22.5119	23.0842	NA	22.6373	22.8194	NA	22.9594	NA	NA	22.6437	22.1077
Q8IXK0;Q8IXK0-2;B3KPJ4;Q8IXK0-4;Q8IXK0-5;Q8IXK0-3;C9J3D2	Polyhomeotic-like protein 2	PHC2	23.8148	24.6466	24.3175	22.825	27.5668	27.3834	27.0634	27.6074	27.8978	27.408	23.9721	24.4799	26.9706	27.3098	24.7499	27.4008	26.8877	23.9743	26.5828
Q9NQC1-3;Q9NQC1-2;Q9NQC1;D3DQA3;G3XAA4;B3KPL2;B5MBX1;C9J929;D6R9B8;D6RCS1;D6RC05;D6RBB3;D6RFK0;D6RGE7	Protein Jade-2	PHF15	26.3176	26.0205	26.6895	26.429	25.8351	25.6067	26.111	25.3997	25.5651	25.3174	23.7658	24.4122	25.1136	23.3067	25.0333	23.221	23.1657	23.6517	23.1731
Q86XF7;M0R087;B3KQ07	Zinc finger protein 575	ZNF575	21.1189	21.7242	NA	21.3207	NA	NA	NA	NA	NA	NA	NA	NA	NA	NA	NA	NA	NA	NA	NA
Q99808;B3KQV7	Equilibrative nucleoside transporter 1	SLC29A1	23.3073	NA	NA	NA	25.1733	25.6796	25.7733	26.2206	27.2117	26.7479	26.8294	27.5057	27.1233	25.7081	27.8309	26.6867	27.1803	25.2992	26.8053
Q5TEU4;B3KR61;Q5TEU4-2	NADH dehydrogenase [ubiquinone] 1 alpha subcomplex assembly factor 5	NDUFAF5	NA	NA	NA	NA	NA	NA	NA	NA	NA	NA	NA	22.2302	21.1871	NA	NA	NA	NA	NA	21.7575
O15372;B3KS98;E5RJT0;E5RGU4;E5RFH0;E5RFW7;E5RHC7;E5RH59	Eukaryotic translation initiation factor 3 subunit H	EIF3H;EIF3S3	29.4816	29.3432	29.2465	29.5324	29.1698	29.1957	29.2164	29.3157	29.3646	29.3736	29.0715	29.4564	29.3326	30.005	29.3481	29.9275	29.3276	29.4406	29.7796
O00303;B3KSH1;B4DEW9;H0YDT6;E9PQV8	Eukaryotic translation initiation factor 3 subunit F	EIF3F	30.1441	30.1778	29.9399	30.5128	30.4056	30.2933	30.8031	30.7572	30.4836	30.9871	29.8982	30.9418	30.8586	31.4677	31.0362	31.5551	30.6133	30.9409	30.9671
O75925;B3KSY9;H3BSI8;O75928-3	E3 SUMO-protein ligase PIAS1	PIAS1	23.8213	24.7368	24.4991	25.1949	25.4834	25.9097	25.3806	25.5495	25.4737	26.0309	24.1138	25.1673	25.6728	25.5535	25.5095	25.5651	24.2867	25.3392	25.4167
H0YLJ3;Q9UBU8-2;B3KTM8;Q9UBU8;H0YMJ0;Q9UBU8-3;H0YM21;H0YMT8;H0YNE0;H0YLV1;H0YNI8;H0YNX3	Mortality factor 4-like protein 1	MORF4L1	26.7809	26.8241	27.008	27.1565	26.9239	27.6123	28.1928	26.8588	27.2355	27.6814	27.0388	27.4773	26.9022	25.8263	27.3829	25.3645	25.9216	26.9859	26.0403
Q6NXT4;B3KU87;B5MCR8;Q6NXT4-4;Q6NXT4-3;Q6NXT4-2	Zinc transporter 6	SLC30A6	23.2581	23.8057	23.5041	23.1118	NA	NA	23.4232	NA	NA	22.7458	NA	24.1567	23.1112	NA	23.6504	NA	NA	23.642	NA
P55058;B3KUE5;P55058-3;P55058-2	Phospholipid transfer protein	PLTP	25.7135	NA	NA	22.4771	23.9246	24.5939	23.5036	23.7126	24.7991	24.6079	25.9304	23.0532	24.9423	NA	23.2036	21.6887	22.5079	23.6847	NA
Q8TBK6-2;Q8TBK6;B3KVL5	Zinc finger CCHC domain-containing protein 10	ZCCHC10	23.0997	NA	22.7462	23.6307	NA	23.0178	NA	NA	23.1914	23.724	NA	23.4598	NA	23.1665	23.1291	22.8548	NA	23.9188	NA
Q8WU10;B3KWN8;B4DEW4;F5GWZ0	Pyridine nucleotide-disulfide oxidoreductase domain-containing protein 1	PYROXD1	NA	NA	23.3813	NA	24.6282	24.8103	24.4138	24.7465	25.3458	24.9059	23.5194	24.9872	24.5264	24.8326	25.1549	24.3584	25.2766	24.4066	24.6844
O43747;B3KXW5;O43747-2;J3KQU9;H3BNR4;H3BR36;H3BUN9;H3BN71;B4DGE1;H3BRM7;H3BS13;H3BV30;B3KNW1;H3BN75;H3BNN2	AP-1 complex subunit gamma-1	AP1G1	29.0537	29.085	29.0278	29.2204	29.1212	28.9971	29.2677	29.1568	29.3224	29.4618	28.3067	28.8549	29.1095	28.854	29.4255	28.3795	28.8798	29.4113	29.3234
O14735;H3BTV1;B3KY94;H3BUR9;O14735-2	CDP-diacylglycerol--inositol 3-phosphatidyltransferase	CDIPT	26.6728	27.8382	27.8747	25.7814	26.3391	26.4785	26.2519	26.3141	25.8778	25.7467	24.2393	24.5527	25.3249	NA	25.5365	NA	21.3262	23.999	23.4486
Q13188;B3KYA7	Serine/threonine-protein kinase 3;Serine/threonine-protein kinase 3 36kDa subunit;Serine/threonine-protein kinase 3 20kDa subunit	STK3	NA	NA	NA	NA	NA	21.4482	NA	NA	NA	NA	21.9442	NA	NA	22.6784	21.8874	23.048	22.286	22.401	22.2112
Q99439;B4DDF4;B4DUT8;Q99439-2;H3BTZ5;H3BVI6;H3BQH0;K7ES69;H3BQR6;K7EQ72;K7ER02	Calponin-2	CNN2	31.2603	31.0193	31.2479	31.4312	30.5889	30.6635	30.7417	30.3638	29.9878	29.9197	29.6675	29.7463	30.0329	30.4522	30.4983	30.8817	30.0441	30.5404	30.9718
P54619;B4DDT7;Q8N7V9;F8VYY9;F8W9D1;H0YIC9;F8VVA3;H0YHF8;F8VPF5;F8VSL2;F8VZX1;F8VSH3;F8VRY2;F8VU55	5-AMP-activated protein kinase subunit gamma-1	PRKAG1	27.0298	27.5297	27.1962	27.6386	27.3436	27.4527	27.8359	27.4091	27.5557	27.7602	26.1053	27.4363	27.495	26.6499	27.8893	26.3713	26.2975	27.56	27.0275
Q8N6T7;B4DDV3;Q8N6T7-2;M0QZ09;M0R1F6;M0R1N9	NAD-dependent protein deacetylase sirtuin-6	SIRT6	24.8334	25.2713	24.9674	24.6869	24.128	23.9663	24.9419	24.1235	23.8319	25.3743	24.2179	25.5071	24.8315	23.978	25.4897	24.4463	24.6261	25.5525	24.4077
P49590;B4DDY8;E9PG66;C9JV49;C9JHI8;B4DQ67;D6RJE6;D6RB22	Probable histidine--tRNA ligase, mitochondrial	HARS2	27.5592	27.2376	27.1907	27.1858	26.8734	27.1715	26.929	26.6248	26.6345	26.8098	25.3065	25.8702	26.4391	24.3635	26.4578	23.8697	24.4232	26.0734	24.0609
P48651;B4DE85;Q9BUQ5	Phosphatidylserine synthase 1	PTDSS1	26.5047	26.3528	26.4233	25.6048	26.1077	26.8595	26.6794	26.7648	26.7091	27.0594	24.957	25.9542	26.1256	NA	26.3444	22.3443	22.6877	26.1644	23.1741
Q8WV99;B8ZZ56;Q8WV99-2;E7EV05;E9PFU9;B4DEN4;F8WEE4;C9J1R6	AN1-type zinc finger protein 2B	ZFAND2B	23.789	24.3238	24.2713	24.1059	23.8436	24.1388	25.1654	24.245	24.1774	25.2773	24.7651	25.8584	24.7958	24.9505	25.231	25.5246	24.9199	25.0929	24.6732
Q14693;B4DET9;B4DGZ6;Q14693-2;E7ESE7;F5GY24	Phosphatidate phosphatase LPIN1	LPIN1	NA	22.4826	NA	NA	22.889	23.4959	NA	NA	23.0543	24.0402	NA	23.3633	23.4234	NA	NA	NA	NA	24.2907	NA
O43414;O43414-3;B4DEX5;H0Y4B0;O43414-2;F6QUN3;F6UGJ8	ERI1 exoribonuclease 3	ERI3;PRNPIP	25.3343	25.3695	25.3873	25.7756	25.9822	25.4754	26.1147	25.731	25.6964	25.9052	23.9638	26.4223	25.35	25.2949	25.018	25.6182	24.288	23.9636	24.922
Q13772;B4DZ85;B4DF87;Q96E88;Q13772-3;Q13772-4;H0Y5U8	Nuclear receptor coactivator 4	NCOA4	NA	NA	NA	NA	22.4771	22.28	23.3968	22.4434	22.3912	23.4591	24.6514	23.5686	23.8888	21.5632	25.3145	22.825	22.7479	24.4995	22.1683
Q13286;Q9UBD8;Q13286-5;Q13286-4;H3BPM8;Q2TA70;B4DFF3;Q13286-2;B4DXL3;Q13286-3	Battenin	CLN3	NA	NA	NA	NA	20.778	20.9139	NA	21.0005	21.5469	21.3173	NA	24.0648	20.6564	NA	21.327	NA	NA	21.0092	NA
Q13563;B4DFN3;Q13563-5;Q13563-3	Polycystin-2	PKD2	NA	NA	NA	NA	NA	NA	NA	NA	NA	NA	NA	NA	NA	NA	NA	NA	22.144	NA	NA
Q8N668;B4DFQ4;E9PE85;H7C169	COMM domain-containing protein 1	COMMD1	26.1054	25.7241	26.1662	24.4708	25.9562	26.6113	26.2764	26.2873	26.0394	26.7607	25.8537	26.8213	26.4953	26.3143	26.8647	26.7689	26.3956	26.9905	27.2835
E9PF16;B4DHT5;Q96CM8;B4DFQ6;B4DUF5;D6RF87	Acyl-CoA synthetase family member 2, mitochondrial	ACSF2	26.1661	26.4194	25.5669	24.709	25.3537	26.1393	24.5861	25.282	25.683	25.4705	24.9105	NA	25.4203	26.766	26.1607	26.3473	24.9356	24.7915	25.4238
P13797;B7Z6M1;F8W8D8;B4DGB4;B4DI60;H7C4N2	Plastin-3	PLS3	22.1436	22.4132	22.3682	23.2989	23.9385	23.3321	23.6838	22.6862	23.7032	24.0423	23.6139	23.8971	24.3507	24.2173	23.9242	23.723	23.4593	22.3862	23.9376
P48728;B4DGG9;P48728-2;P48728-3;C9JXJ4;H0Y695;P48728-4	Aminomethyltransferase, mitochondrial;Aminomethyltransferase	AMT	NA	NA	NA	NA	NA	20.1696	21.2877	NA	20.5587	19.7013	20.9005	21.1948	20.8057	NA	NA	21.6554	21.1842	NA	21.5452
P27824;B4DGP8;B4E2T8;H0Y9Q7;D6RGY2;D6RDP7;D6RFL1;D6RB85;H0Y9H1;D6RAU8;D6RAQ8;D6RHJ3;D6RD16	Calnexin	CANX	31.5978	31.6125	31.4905	31.4386	30.9887	31.2213	31.0987	30.9823	31.129	31.6517	30.4793	31.5693	31.1469	29.155	31.558	29.7929	29.2974	31.3041	30.048
O75928;B4DGW0;K7ERV6;Q2TA77;O75928-2	E3 SUMO-protein ligase PIAS2	PIAS2	NA	NA	NA	NA	NA	NA	NA	NA	NA	NA	NA	NA	NA	21.9702	NA	NA	21.7385	19.2262	20.5161
Q9UKB1;Q9UKB1-2;B4DH70;Q9UKB1-3;Q9Y297;Q68DS0;Q9Y297-2;E5RGC1	F-box/WD repeat-containing protein 11;F-box/WD repeat-containing protein 1A	FBXW11;BTRC;DKFZp781N011	26.1569	26.0193	24.4059	26.2644	25.8264	25.8851	26.6248	25.1274	25.277	25.9846	24.6273	25.451	25.5932	24.8394	25.3759	24.5046	23.9927	25.9256	25.4546
Q9UIS9;Q9UIS9-5;K7ELI2;Q9UIS9-9;B4DI41;Q9UIS9-7;K7ESN0;Q9UIS9-8;Q9UIS9-4;K7EQZ4;Q9UIS9-2;K7EN65;Q9UIS9-6;K7EPZ6;K7EMA9	Methyl-CpG-binding domain protein 1	MBD1	28.1353	28.1633	28.135	27.5958	26.807	27.281	27.0573	26.7259	26.9176	26.0454	NA	25.6409	26.5889	23.6917	26.5368	24.0968	23.9423	25.4321	23.7327
Q08495;Q08495-2;Q08495-3;B4DI75;E5RGQ7;E5RJC0;E5RFK4;E5RIG5;E5RGQ0;E5RJ06;E5RJ56;E5RIE7	Dematin	DMTN	23.9237	24.2857	24.5772	24.4522	23.2365	24.2385	23.955	23.2577	23.7543	22.6629	NA	NA	21.948	23.0471	22.8988	23.6641	NA	22.833	NA
P30305;G8JLH2;B4DIG0;P30305-2;P30305-3;P30305-4	M-phase inducer phosphatase 2	CDC25B	NA	NA	NA	22.0725	22.533	22.7155	23.6675	23.1035	22.8821	23.6348	NA	NA	NA	23.2491	NA	23.9127	NA	NA	23.6537
Q99504;B4DIR7;Q8IVX7;B4DNZ7;Q99504-2;B1APR7	Eyes absent homolog 3	EYA3	NA	NA	22.7915	NA	23.9045	23.8699	24.6397	24.8533	24.3966	24.4839	24.7612	25.2645	25.1265	26.2985	24.9197	25.766	25.7285	25.4039	26.4942
P20339;B4DJA5	Ras-related protein Rab-5A	RAB5A	24.4047	24.0939	25.1362	24.9797	NA	24.883	NA	23.8705	23.6155	25.6639	23.9774	24.7522	NA	NA	25.4413	NA	24.0383	26.6037	24.2616
Q9BUE6;B4DJI5;Q5TBE2;Q5TBE9	Iron-sulfur cluster assembly 1 homolog, mitochondrial	ISCA1	24.549	25.5335	25.2173	24.9608	24.9513	24.442	24.1333	24.8983	25.4306	25.0248	24.1974	24.426	24.403	25.7448	24.514	25.7419	23.3681	24.306	24.0108
Q9NXE8;B4DJK2;B4DZL1;Q9NXE8-2	Pre-mRNA-splicing factor CWC25 homolog	CWC25	23.2557	24.6673	23.2989	22.4145	24.0184	23.473	24.3054	23.7839	23.5959	22.7013	23.6185	24.4472	23.6022	NA	23.2322	NA	23.019	24.427	22.1076
Q96SY0;B4DJL6;Q96SY0-4;Q96SY0-3;H3BRY6;B4DVT3;H3BP17;H3BMK7	von Willebrand factor A domain-containing protein 9	VWA9	27.0684	27.2265	26.9058	27.0078	27.5894	27.6339	27.6927	27.8118	27.5565	27.8119	26.8502	27.3421	27.7125	27.6665	27.6362	27.6726	27.5806	27.7804	27.9119
P62318;B4DJP7;H3BT13	Small nuclear ribonucleoprotein Sm D3	SNRPD3	30.7943	30.9719	31.0736	30.4915	29.7783	30.0445	29.6765	29.8284	30.1269	30.5201	30.4225	29.7589	30.0583	30.4228	30.1874	30.3751	30.1177	29.8683	29.8512
O75390;B4DJV2;F8VPA1;H0YH82;H0YIC4;F8VRI6;F8VPF9;F8W1S4;F8VRP1;F8VX68;F8W4S1;F8VTT8;F8VZK9;F8VX07;F8VR34;F8W642;F8VWQ5;F8VVF6;F8VU34;F8W0J2	Citrate synthase, mitochondrial;Citrate synthase	CS	32.3542	32.2977	32.4326	32.1974	30.5055	31.3206	31.4653	30.4998	31.2382	31.4793	30.5898	30.5044	31.0439	30.9071	31.0995	30.4814	30.6746	31.3558	30.8796
P52895;B4DK69	Aldo-keto reductase family 1 member C2	AKR1C2	NA	26.0905	NA	26.4906	NA	NA	NA	NA	NA	NA	NA	NA	NA	NA	NA	NA	NA	NA	NA
Q13472;B4DK80;Q13472-2;H7BZN5;K7EMT6	DNA topoisomerase 3-alpha;DNA topoisomerase	TOP3A	NA	NA	NA	NA	21.9148	21.8267	NA	21.8818	22.1285	NA	21.5198	NA	23.1326	NA	NA	21.3428	NA	NA	21.5597
Q9C0D3;B4DK95;Q9C0D3-2;A8DPD7	Protein zyg-11 homolog B	ZYG11B	22.9055	21.9349	22.2367	22.2609	23.2006	22.6928	22.8685	22.3914	22.8511	23.8692	NA	22.5	23.169	NA	23.276	NA	NA	23.0018	NA
P42892;P42892-3;B4DKB2;P42892-2;P42892-4;E9PJG1	Endothelin-converting enzyme 1	ECE1	NA	NA	NA	22.0338	NA	21.9016	22.0754	NA	NA	22.0081	NA	24.0766	22.4759	22.3813	22.7544	22.6978	23.7929	23.8435	23.3582
Q7L099;Q7L099-3;Q7L099-2;B4DKC2;Q7L099-4	Protein RUFY3	RUFY3	NA	NA	NA	NA	21.2186	20.9191	NA	21.4877	NA	NA	NA	NA	21.3677	NA	22.5516	NA	NA	23.4796	20.9202
Q5H8A4;Q5H8A4-5;B4DKC7;Q5H8A4-4;E7EM50;D6RFE8;E7EWV1;Q5H8A4-2;D6R9J9;Q5H8A4-3	GPI ethanolamine phosphate transferase 2	PIGG	NA	21.0572	22.1551	NA	22.8493	NA	NA	22.6673	NA	23.1978	NA	NA	NA	NA	23.5411	NA	24.7272	22.9197	NA
B4DKJ3;G3XAP6;P49747;P35443;CON__ENSEMBL:ENSBTAP00000006074;E7ES19	Cartilage oligomeric matrix protein;Thrombospondin-4	COMP;THBS4	NA	NA	NA	NA	NA	NA	NA	NA	21.353	NA	24.2802	NA	NA	NA	NA	NA	NA	NA	NA
Q9H8Y8;B4DKT0;Q9H8Y8-2	Golgi reassembly-stacking protein 2	GORASP2	28.3997	28.3399	28.5696	28.3788	28.4385	28.5254	28.8479	28.9999	28.506	28.953	27.9778	28.374	28.866	28.9627	28.71	29.2335	28.4842	28.7819	29.0268
Q6PI26;B4DL05	Protein SHQ1 homolog	SHQ1	NA	NA	NA	NA	19.6763	20.3436	20.0911	20.4431	20.3666	19.8618	19.7723	21.2719	20.2682	21.2649	19.7118	20.7257	NA	19.7853	19.2431
B4DL54;H0YHI0;B4E1A0;B3KSC2;H0YID9;H0YHA3		CHURC1-FNTB	25.5142	25.3604	24.9968	26.0706	25.6794	26.1289	26.324	25.8736	26.0291	26.3037	25.9035	26.7387	26.1103	26.026	26.283	25.6413	26.0534	26.089	25.8385
O95235;B4DL79;D6RBN1;H0YAC9;D6R9E4	Kinesin-like protein KIF20A	KIF20A	NA	NA	NA	NA	22.531	23.0176	23.1386	NA	NA	NA	24.9151	26.1559	25.9181	25.9508	26.3042	24.9185	24.402	26.0945	25.1098
Q8N357;B4DLH2	Solute carrier family 35 member F6	SLC35F6;C2orf18	19.0975	20.2671	20.588	19.7339	19.5337	19.0195	20.0194	19.4641	19.4331	18.9792	20.747	19.0535	19.6179	NA	19.0779	19.2038	20.0605	20.2483	NA
Q9H910;B4DLH4;A6NGP5;H3BU16;Q9H910-2;H3BMV3;H3BMT0;H3BTV5;H3BMM8;B4E1P3;H3BS08	Hematological and neurological expressed 1-like protein	HN1L	26.9172	26.8116	26.6614	27.6039	27.2263	26.9156	26.7099	27.1713	27.5292	27.2458	28.1529	27.7723	27.6227	28.9792	27.5967	29.0516	28.5864	27.6464	28.4451
B4DLN1;B4E1E9;I3L1E8		SLC25A10	28.5967	29.0831	28.6342	29.1628	28.0547	27.828	28.2715	27.9282	28.3388	28.4023	27.9306	28.3822	28.3746	29.1405	28.9844	29.5465	29.1275	29.8311	29.4654
O15117;O15117-2;B4DLN2;D6RFJ5;D6RER7;D6RC38;D6RAE8	FYN-binding protein	FYB	30.2932	30.3412	30.4693	30.3803	29.7404	30.2244	30.1655	29.5607	30.1235	30.0097	29.5204	28.8404	29.289	29.6851	28.7731	29.5629	29.088	28.8779	29.2772
P23443;P23443-2;B4DLT4;F6UYM1;Q7Z721;K7EIM2;K7ER06	Ribosomal protein S6 kinase beta-1	RPS6KB1	25.7651	25.9247	25.7462	26.6713	26.6599	26.889	26.9136	27.0684	26.955	27.175	27.1482	26.7703	27.0247	25.0816	26.259	25.3416	26.1328	26.3946	25.2705
Q5VTB9;B4DLZ9;Q5TDE7;Q5TDE8	E3 ubiquitin-protein ligase RNF220	RNF220	24.2028	23.7711	NA	NA	24.4284	24.8085	24.5251	25.4947	25.1261	25.6214	24.5867	25.4862	25.0009	25.4417	23.5782	24.8106	24.4147	24.9266	24.492
Q96AN5;F5GZQ8;B4DMT0;Q96AN5-2;B4DPF8	Transmembrane protein 143	TMEM143	22.8072	27.9092	NA	22.1185	NA	NA	NA	NA	NA	NA	NA	NA	NA	NA	NA	NA	NA	NA	NA
P32322;B4DMU0;E2QRB3;P32322-2;J3KQ22;J3QKT4;J3QL24;J3QLK9;J3QL23;J3QL32;J3QKT3;J3KSA9;J3QRZ0;J3QR88;J3KTA8	Pyrroline-5-carboxylate reductase 1, mitochondrial;Pyrroline-5-carboxylate reductase	PYCR1	NA	NA	NA	NA	24.1833	25.3593	25.4962	25.8759	26.1489	25.224	26.1754	27.9434	26.7242	28.4824	26.0897	28.3532	27.1266	26.0559	27.3225
Q96GC5;F5H702;B4DN34;F5H8D0	39S ribosomal protein L48, mitochondrial	MRPL48	25.9316	25.3859	25.2749	25.5828	24.7901	23.8821	25.1699	24.8818	24.812	25.3031	25.5096	24.5908	24.7157	24.4018	26.1581	23.4812	25.4786	26.1771	24.8517
P29558;E7ETU5;P29558-2;B4DN88;E7EPF2;Q6XE24;C9J9B2;Q6XE24-3;Q6XE24-4;Q6XE24-5;Q6XE24-2;J3QT21;C9JIJ9	RNA-binding motif, single-stranded-interacting protein 1	RBMS1	26.1865	26.0692	25.857	25.6797	26.0334	26.3019	26.5238	26.7686	26.4364	26.7768	25.9519	26.7923	26.6698	27.5566	27.0788	27.3204	26.9053	27.018	26.8782
Q8N1B4;B4DNI9;B0UYQ4	Vacuolar protein sorting-associated protein 52 homolog	VPS52	24.6349	23.5633	25.5843	25.5412	25.932	25.7609	26.3492	25.407	25.7359	25.6354	25.775	25.8989	26.264	24.7123	25.4579	24.7958	26.0657	25.7316	26.261
Q9Y3F4;B4DNJ6;B0AZV0;H0YH33;F5H1G1	Serine-threonine kinase receptor-associated protein	STRAP	29.471	29.3057	29.4057	29.7078	29.7565	29.7549	29.799	30.0734	30.0697	30.2247	30.1597	30.533	30.2012	31.6467	30.2801	31.7028	30.8898	30.5173	30.8215
O15228;B4DNM9;Q5TBH8;Q5TBH6	Dihydroxyacetone phosphate acyltransferase	GNPAT	25.2692	24.7826	24.6219	24.9309	23.9857	24.6983	24.9482	24.0063	24.4391	25.275	22.6387	25.4573	24.3748	25.2275	25.6966	24.5194	24.1453	25.3093	25.4653
Q03154;B4DNW0;C9J6I6;C9JMV9;C9J9D8;C9JWD4;C9JYZ0;F8WC59	Aminoacylase-1	ACY1;ABHD14A-ACY1	25.4972	25.048	23.7464	24.5619	23.9842	25.1251	24.2121	25.9007	25.327	26.0897	27.1513	26.614	26.2349	28.5952	26.9398	28.6311	27.3734	24.0943	28.1653
Q14592;B4DNX9;Q08ER8;P16415;P17097;Q6V9R5;Q9NXT0;F5H1B4;Q6V9R5-2;B4E2P7;Q9NXT0-3;B4DZP9;K7EIE6;B7Z8D4;F5H290;B4DT08	Zinc finger protein 460	ZNF460	NA	NA	NA	NA	20.4577	20.429	20.9546	19.6494	19.9666	19.6159	21.0609	20.2403	20.5823	NA	19.9357	NA	21.4394	22.5928	19.7519
Q13889;F5GWD3;B4DNZ6;F5H6X0;F5GXG6;H0YFF7;F5GX35;F5H4K7	General transcription factor IIH subunit 3	GTF2H3	24.2771	24.3917	23.8926	24.6558	23.5619	23.8987	24.4849	23.8136	24.0452	24.3602	24.0792	25.1729	24.1972	22.9963	24.4777	NA	24.0449	24.2531	23.8373
Q15185;B4DP11;B4DP21;B4DDC6;B4DHP2	Prostaglandin E synthase 3	PTGES3	30.6514	31.1324	31.1924	30.9203	31.1498	30.8188	31.1344	30.727	30.9172	31.2026	31.6786	30.9315	30.9166	32.1746	30.9568	32.1118	31.5085	31.0755	31.4693
B4DP36;Q13137;E9PBE5;Q13137-2;E7ENK0;D6REB0;D6RJE7;D6RF70;I3L4E1;I3L493;D6RBI4;H0YBP4;H0Y9G3	Calcium-binding and coiled-coil domain-containing protein 2	CALCOCO2	NA	NA	NA	NA	25.374	26.1235	25.8423	25.1291	25.6191	25.7278	25.6311	26.2144	25.9756	27.2081	25.8276	26.9506	26.1277	26.3465	26.2833
B4DPG5;Q6ZS11;M0QY08	Ras and Rab interactor-like protein	RINL	24.0074	23.6401	22.9607	23.9851	23.0683	23.2106	23.1472	23.5002	23.1699	22.8515	23.1347	23.6815	23.5153	24.2938	22.9615	24.0376	NA	23.4104	23.4468
P04070;E7END6;B4DPQ7;H7BYX9;E7ENR9	Vitamin K-dependent protein C;Vitamin K-dependent protein C light chain;Vitamin K-dependent protein C heavy chain;Activation peptide	PROC	25.2905	22.4902	21.12	19.6978	23.5534	23.3716	23.6544	22.4759	21.6997	21.0383	29.1299	23.8986	22.9967	19.8402	21.1631	21.509	25.0402	22.2065	21.313
Q9NQ25;B4DPU4;B4DPY3;B4DWA3;Q9NQ25-2;A8K3U1;Q9NQ25-3	SLAM family member 7	SLAMF7	NA	NA	NA	NA	NA	NA	NA	NA	NA	NA	NA	22.7406	NA	NA	NA	NA	NA	NA	NA
Q9NVV5;Q5THU2;Q5T2H3;B4DPX2;Q9NVV5-5;Q9NVV5-3;Q9NVV5-2	Androgen-induced gene 1 protein	AIG1	NA	NA	NA	NA	NA	NA	23.2217	NA	21.7375	23.6342	NA	21.7907	NA	NA	22.3111	NA	NA	NA	20.68
O94842;B4DPY8;O15405;O15405-2;O94900;Q96NM4;B4DQV8;Q96NM4-3;G3XAC7;Q96NM4-2	TOX high mobility group box family member 4	TOX4	25.917	25.9365	26.2902	26.1165	25.3601	25.4583	25.2687	25.9521	26.1024	25.6391	25.1546	25.9294	25.9548	27.0934	25.6267	26.9508	25.6183	25.4069	26.1485
Q7L8J4;B4DQ94	SH3 domain-binding protein 5-like	SH3BP5L	NA	NA	NA	NA	NA	22.6067	NA	22.4131	22.5752	23.094	23.0901	NA	23.2939	23.297	22.5669	23.518	22.9383	22.8223	22.936
O95249;E9PCW1;B4DQA8;K7EJC8;G5E9T8;J3KST5;F6RU00	Golgi SNAP receptor complex member 1	GOSR1	24.5179	24.8433	24.7801	22.7942	25.3621	25.1441	25.6238	25.8119	25.8287	26.6283	25.2842	26.1307	25.8646	24.3892	26.0572	24.6346	25.366	25.7744	24.7125
Q9BY41;B4DQE7;Q9BY41-4;A6NGJ7;A6NMT1;Q9BY41-5;Q9BY41-2	Histone deacetylase 8	HDAC8	NA	NA	NA	21.2265	NA	NA	NA	NA	NA	NA	NA	NA	NA	NA	NA	NA	NA	NA	NA
B4DQH4		CCT8	NA	NA	NA	18.4324	19.5955	19.805	20.5712	18.9248	19.1789	19.1589	NA	19.9859	19.5789	20.0837	19.401	20.548	19.7474	22.3226	19.5926
Q6VN20;B4DQH9;B3KP49;B4DID0;B4DHL9	Ran-binding protein 10	RANBP10	24.3382	25.2599	24.9229	25.0234	24.5847	25.1669	24.3185	25.251	25.0293	25.5853	25.1028	25.868	24.9882	25.6495	25.2693	26.1647	24.8152	25.3677	25.8531
Q13595;B4DQI6;B4DUA9;Q13595-2	Transformer-2 protein homolog alpha	TRA2A	28.5358	28.4206	28.409	28.0705	28.5253	28.9061	28.9132	28.4411	28.5612	28.7887	28.482	28.1521	28.6214	27.8411	28.5138	27.8566	28.2241	28.5584	28.0435
Q9HD23;F5GWH3;Q9HD23-2;B4DQL2	Magnesium transporter MRS2 homolog, mitochondrial	MRS2	20.0293	20.5878	20.3967	20.4559	20.2951	21.1454	22.2402	20.4012	20.4904	20.6386	NA	21.5745	21.1678	19.6053	22.409	19.8098	20.7027	22.4662	21.6719
Q86UY6;B4DR03;F5H2C9;B4DU10	N-alpha-acetyltransferase 40	NAA40	22.5744	22.5153	22.6249	22.2335	NA	NA	22.7	NA	NA	23.3676	NA	23.5342	NA	NA	21.7756	NA	NA	22.9089	NA
P61619;B4DR61;P61619-3;Q9H9S3;F8W776;Q8TC24;Q9H9S3-2;Q9H9S3-3;H7C1Q9;C9JXC6;H7C069;A6NK38;F2Z2C7;A6NIF9;C9JJV4;H7C287	Protein transport protein Sec61 subunit alpha isoform 1	SEC61A1	28.8767	29.4489	28.9261	28.8906	28.0985	27.8038	28.0127	28.0988	28.2357	27.7805	26.7037	28.7478	27.4179	23.0224	28.1563	24.8208	25.8275	27.8021	26.1933
Q9Y6E0-2;B4DR80;Q9Y6E0;H0Y630;Q5JV98;Q5JV99	Serine/threonine-protein kinase 24;Serine/threonine-protein kinase 24 36 kDa subunit;Serine/threonine-protein kinase 24 12 kDa subunit	STK24	29.1213	29.3898	29.4568	29.4267	29.6662	29.8316	29.7376	29.8312	29.6509	29.9811	29.6774	29.3332	29.7137	29.9582	29.6454	30.2421	29.9208	29.4983	29.9995
P18846;B4DRF9	Cyclic AMP-dependent transcription factor ATF-1	ATF1	22.7115	22.8029	22.1552	22.9933	NA	NA	22.2164	NA	NA	NA	NA	23.4373	NA	NA	22.5383	NA	NA	NA	NA
Q96JJ3;Q5JVZ5;B4DRL5;F5GZP8;Q7Z5G9;B4DZ20;H0YCM7;Q5JW01;Q5JVZ4;Q5JVZ8	Engulfment and cell motility protein 2	ELMO2	27.274	27.4577	27.0731	27.7074	27.6919	27.2469	27.6031	27.0911	27.4814	27.1688	25.2403	26.4424	26.4782	25.5544	26.6761	25.2432	25.952	27.0692	26.1673
P24386;B4DRL9	Rab proteins geranylgeranyltransferase component A 1	CHM	NA	NA	NA	NA	24.034	24.2434	24.5032	23.9555	23.636	24.1469	24.203	24.4579	23.9718	24.3122	24.1762	24.0038	24.9106	24.6046	24.7081
Q86YS7;B4DRN7;Q86YS7-2;F5H2A1;F5H5R1;H0YFC4;H0YFE9;H0YGU7;H0YGJ3	C2 domain-containing protein 5	C2CD5	26.6861	27.2339	27.0619	26.982	27.4342	27.2795	27.4931	27.3854	27.4848	27.7929	27.0819	27.0413	27.4675	27.2423	27.3212	27.4012	27.0637	27.438	27.4402
Q5W0Z9;B4DRN8;Q2TB82;Q5W0Z9-3;Q5W0Z9-2	Probable palmitoyltransferase ZDHHC20	ZDHHC20	NA	NA	NA	NA	22.3567	22.4339	22.1817	22.651	22.7176	22.6473	22.7313	22.8614	22.6446	NA	22.8624	22.8554	22.9641	23.0126	23.3418
Q92552;B4DRT2;G5EA06;D6RH20;D6RJC7;E5RJ73	28S ribosomal protein S27, mitochondrial	MRPS27	27.196	27.7728	27.5712	27.1381	27.3164	27.488	27.317	27.6254	27.9849	27.5958	27.9008	27.8851	28.119	28.4383	28.3011	28.4084	28.2784	27.962	28.2029
Q96J42;B4DS52;Q96J42-2;H0Y997;H0Y928;D6RBD9;D6RB48	Thioredoxin domain-containing protein 15	TXNDC15	NA	NA	NA	25.7304	24.2834	24.4817	24.9116	24.3492	24.5233	24.3235	24.7079	25.0789	23.9703	24.2709	24.5279	24.3783	NA	24.3697	NA
B4DSM5;G3XAG1;Q96ME7;Q86XK6;B4E0X7	Zinc finger protein 512	ZNF512	30.1534	30.0634	29.9341	29.8036	29.1148	29.2779	29.4255	28.5946	28.9222	28.8995	27.2205	27.4598	27.8725	21.6413	27.6354	23.3159	21.7806	27.4709	21.9381
O60268;B4DSS5;H3BNA7;H3BMU3;O60268-2	Uncharacterized protein KIAA0513	KIAA0513	NA	NA	NA	NA	NA	NA	NA	NA	22.2249	21.2291	NA	NA	NA	21.2153	NA	NA	NA	21.2283	NA
O43463;B4DST0	Histone-lysine N-methyltransferase SUV39H1	SUV39H1	NA	NA	NA	NA	NA	NA	22.9678	NA	NA	NA	NA	NA	NA	NA	23.4727	NA	NA	24.9144	NA
Q7Z3B4;B4DT35;E7EUM5;Q7Z3B4-2	Nucleoporin p54	NUP54	28.3037	28.1145	28.3508	28.4777	27.7995	27.9067	28.0177	27.9388	27.9964	28.1663	28.2929	28.4186	28.1236	29.7121	28.5118	29.9168	29.1153	28.984	29.2105
O75352;J3QS48;I3L295;J3KT75;B4DT74;J3QW43;J3QRD5;J3KSI4;I3L1D2;I3L4E0;J3KTK8;J3QQZ4;I3L405;I3L261	Mannose-P-dolichol utilization defect 1 protein	MPDU1	26.4226	26.8464	27.0867	27.6187	26.6889	26.6232	26.3497	26.5198	27.0039	27.417	25.3113	26.8113	26.7696	24.0141	27.3378	24.449	24.3946	26.8411	25.0524
P20073;B4DT77;P20073-2	Annexin A7;Annexin	ANXA7	30.9225	30.888	30.7463	31.1574	30.3525	30.4387	30.1782	30.3153	30.3521	30.4402	29.9235	29.9037	30.201	30.6183	29.9215	30.7309	29.9693	29.9261	30.2037
P01732;P01732-2;B8ZZZ4;B4DT80	T-cell surface glycoprotein CD8 alpha chain	CD8A	30.1496	29.7495	29.8766	29.8306	29.0762	30.2726	30.0661	29.4946	29.9134	30.0356	29.2019	28.7812	29.8644	30.0778	30.121	30.1659	29.6016	30.1257	30.2763
Q14103-4;B4DTC3;Q14103-2;D6RBQ9	Heterogeneous nuclear ribonucleoprotein D0	HNRNPD	NA	NA	NA	NA	NA	15.6149	15.9899	NA	15.8222	NA	NA	NA	16.0493	19.0527	NA	18.97	18.3522	17.4318	19.8565
B4DTE8;O15162;H7C5I5;C9J0H3;C9J9P4;C9J7K9	Phospholipid scramblase 1	PLSCR1	NA	NA	NA	NA	22.4231	NA	23.962	22.5114	23.9332	23.8375	NA	24.779	22.6072	24.0181	23.3713	23.8176	NA	22.2865	24.4756
Q8ND56;B4DTG6;Q8ND56-2;I3L4Q1	Protein LSM14 homolog A	LSM14A	27.3567	27.1983	27.3588	27.2647	27.3673	27.1252	26.9923	26.9835	27.0889	27.3385	27.4936	26.8993	27.1443	27.8109	26.6663	27.8622	27.5257	27.3748	27.7903
P20936;P20936-2;B4DTL2;E9PGC0;Q68CU6	Ras GTPase-activating protein 1	RASA1	24.0137	24.8443	23.6187	24.4708	25.0275	25.217	25.565	25.8597	25.7716	26.4961	25.638	26.2862	26.3042	23.8699	26.2854	24.5893	25.1426	26.0313	24.9466
H3BQM0;B4DV38;Q8NDF8;E9PC61;Q8NDF8-3;Q8NDF8-2;Q8NDF8-4;Q5XG87	PAP-associated domain-containing protein 5	PAPD5	24.9652	24.8793	24.6077	24.2518	24.0922	24.4452	24.6883	24.4163	24.3492	24.1296	24.1178	NA	24.8446	24.2895	24.1206	22.5512	24.25	24.3709	24.5123
P11049;B4DVC1;M0QZP6;B7ZAN3	Leukocyte antigen CD37	CD37	25.2677	26.0707	26.0725	26.0988	24.6048	24.5832	24.6795	24.422	25.1559	25.9267	24.2239	24.771	24.4318	22.45	24.9364	22.9123	22.668	24.4852	23.738
P50995;B4DVE7;H0Y6E1;P27216;E5RIN3;Q5T0G9;P27216-2	Annexin A11;Annexin	ANXA11	31.6978	31.6093	31.8388	32.006	31.6245	31.4727	31.4862	31.4808	31.375	31.4641	31.0832	30.8778	31.0184	31.2614	31.2234	31.5169	31.1551	31.135	31.242
Q86Y37;B4DVQ4;Q86Y37-4;Q86Y37-2	CDK2-associated and cullin domain-containing protein 1	CACUL1	NA	NA	NA	NA	21.4353	20.9307	21.8535	21.2473	21.1541	20.3673	20.8921	22.0568	22.1081	22.6625	21.6202	22.9572	21.6012	21.7253	22.828
Q86WQ0;B4DW92;K7ES62;K7ERL0;F5H0B6	Nuclear receptor 2C2-associated protein	NR2C2AP	26.5962	26.8469	26.8328	26.9195	26.5949	26.8655	26.7046	26.9819	27.2591	26.7962	27.3735	27.0529	26.9074	27.6189	26.5222	27.5915	27.2712	27.0324	27.2333
Q9UQB8;B4DWA1;F8W878;Q9UQB8-3;Q9UQB8-5;Q9UQB8-4;Q9UQB8-6;Q9UQB8-2;I3L4C2;I3L0Y9;I3L2M4;I3L1C8;I3L3C6	Brain-specific angiogenesis inhibitor 1-associated protein 2	BAIAP2	NA	NA	NA	NA	23.216	22.7978	NA	22.9932	23.2549	NA	22.0733	23.2718	23.0259	22.6966	23.3633	23.5422	21.7701	22.5863	22.7702
G5E9P4;C9J4B6;B4DWA4;Q8N755;B5MC27	PQ-loop repeat-containing protein 3	PQLC3	23.8579	24.1284	23.9809	24.1765	23.9044	24.3269	24.1632	23.5782	23.8811	24.4046	21.0055	23.1224	22.5413	NA	22.7544	NA	NA	NA	NA
B4DWB0;Q8TB37;H0YHR7;F8W061;F8W0A2;Q8TB37-2	Iron-sulfur protein NUBPL	NUBPL	24.4001	24.869	25.1076	25.0739	NA	NA	NA	NA	NA	NA	22.8514	NA	NA	NA	NA	NA	NA	NA	NA
Q9UKS7;C9JTM9;Q9UKS7-2;B4DWF2;C9JCG7;F5H8M1	Zinc finger protein Helios	IKZF2;ZNFN1A2	NA	NA	NA	NA	21.2481	20.1607	NA	NA	21.2155	20.9009	NA	23.8884	20.9191	NA	21.6859	NA	NA	NA	NA
Q9UJ83;B4DWI1;B4DXI5;E9PEN4;C9J306;B3KPX4;C9JJM7;Q7Z773;F8WCH9	2-hydroxyacyl-CoA lyase 1	HACL1	24.8275	25.567	25.2506	25.1686	24.2142	23.8255	23.9133	23.8567	23.9385	24.2401	24.258	24.9334	24.3803	25.0285	24.8352	25.9828	25.1387	24.2698	25.7274
Q6ZP65;B4DWL0;H0YHP2;B4DNE7;H0YHW1	Bicaudal D-related protein 1	CCDC64	NA	NA	NA	NA	23.3673	23.7874	23.8011	23.6846	23.579	23.8989	NA	22.9884	23.379	NA	NA	NA	NA	NA	NA
P40616;B4DWW1;F8VYN9;B4DZG7;F8VP99;F8W1Z8;F8VP63	ADP-ribosylation factor-like protein 1	ARL1	26.7048	26.7521	26.6725	26.7572	26.9855	26.9809	27.036	27.3425	27.2348	27.7082	25.692	27.3938	27.2966	26.238	27.3358	26.0166	25.4357	27.7056	26.7626
Q13227;B4DXA1;I3L4X7;I3L3Y9;I3L1H4	G protein pathway suppressor 2	GPS2	NA	24.1297	24.1472	23.7989	24.5922	24.3205	23.5665	23.9805	25.4176	NA	24.3768	23.8715	25.496	24.9815	24.6136	25.0413	25.3387	22.9779	24.8221
Q9NP64;Q9NP64-2;B4DY38;E7EPF0	Nucleolar protein of 40 kDa	ZCCHC17	25.6114	25.771	25.502	25.0586	24.8042	25.2687	25.4012	24.5991	24.7151	25.2623	24.8606	26.5091	25.3452	NA	25.3853	NA	25.272	NA	24.1539
Q96HI0;B4DY82	Sentrin-specific protease 5	SENP5	NA	NA	NA	NA	NA	NA	NA	NA	NA	NA	NA	NA	22.3559	NA	NA	NA	NA	NA	NA
Q8NFH5;B4DYB4;B4DP57;C9IYQ7;F8WCF5;F8WEL4;C9JIY9;C9JWU7	Nucleoporin NUP53	NUP35	27.5352	27.4972	27.3324	27.3006	27.1377	26.9598	27.0867	27.376	27.3949	26.811	27.4242	28	26.941	28.3714	27.0988	28.5096	27.7109	27.0686	27.7296
B4DYH1;B4DY72;Q5TBM3		HSPH1	NA	NA	NA	NA	23.5963	NA	NA	23.4228	23.4536	22.703	NA	NA	NA	22.4411	NA	NA	NA	NA	NA
P15586;H7C3P4;B4DYH8;F6S8M0;F5H260;F5H4C6;H0YFA9	N-acetylglucosamine-6-sulfatase	GNS	25.3695	26.542	25.5882	27.3882	26.0636	26.9804	25.1811	26.9663	27.0072	26.9795	26.1781	24.8387	26.3017	26.0896	26.4957	27.0862	25.092	26.5803	26.5004
Q9UBN7;B4DZH6;Q9UBN7-2;A6NDI8;E7EPS2;C9J172;E9PEH1;E7EP63;E7ER52;E7EUZ1;C9JEF4;H7C0Z9	Histone deacetylase 6	HDAC6	25.9629	25.787	25.8884	26.1234	26.5327	26.3741	26.3613	26.0454	26.1428	26.5757	25.8812	25.6079	26.0044	25.1678	26.5112	25.3656	25.8416	26.1443	26.4269
Q9UJ41;Q9UJ41-2;E9PFK9;B4DZM7;Q9UJ41-3;E7ERJ8;E9PHB8;C9JDA2	Rab5 GDP/GTP exchange factor	RABGEF1;KCTD7	25.4087	24.5029	25.2771	25.6806	25.3183	24.5634	26.0345	25.2731	25.2856	25.7772	24.7195	25.0865	25.94	24.8547	25.598	25.0874	24.2572	25.2105	24.1541
Q6P4F7;B4DZN9;H3BR51;H3BQ41	Rho GTPase-activating protein 11A	ARHGAP11A	NA	NA	NA	NA	NA	NA	NA	NA	NA	NA	NA	23.6975	22.5634	NA	23.6444	NA	NA	24.8557	NA
B4E022		TKT	22.8432	22.594	NA	23.7769	NA	NA	NA	NA	NA	NA	NA	NA	NA	NA	NA	NA	NA	NA	NA
P11234;Q6ZS74;B4E040;C9J6B1;C9JQB3;C9JPE8;C9JYR1;F8WEQ6	Ras-related protein Ral-B	RALB	NA	NA	NA	NA	NA	NA	NA	NA	NA	NA	NA	NA	NA	NA	25.7768	NA	NA	24.4212	NA
P24394;B4E076	Interleukin-4 receptor subunit alpha;Soluble interleukin-4 receptor subunit alpha	IL4R	NA	NA	NA	NA	20.1743	NA	20.2852	20.1113	19.9241	NA	NA	20.996	NA	21.72	20.2318	23.6457	22.0442	20.6019	22.8782
Q15629;G3XAN4;B4E0K2	Translocating chain-associated membrane protein 1	TRAM1	26.6458	27.4166	26.2145	26.126	25.8751	25.859	26.1026	25.9082	26.2859	25.303	NA	25.3186	25.4383	22.995	25.8512	23.3244	22.0851	25.9292	22.8385
Q8TEL6;Q8TEL6-2;B4E0Q1;E1P5Q0;B4DW48	Short transient receptor potential channel 4-associated protein	TRPC4AP	NA	NA	NA	NA	NA	NA	23.4827	21.9337	NA	NA	NA	22.6368	NA	NA	22.6145	NA	NA	NA	NA
P50542;P50542-2;P50542-3;P50542-4;B4E0T2;F5H3X7;F5H5C0;J3KPV0;H0YGT8;F5H432;F5GXX3;F5H205;F5GZ41;F5H0L9;F5GYB4;F5H637	Peroxisomal targeting signal 1 receptor	PEX5	23.0644	24.1135	23.4799	24.0577	24.6992	23.6252	24.5378	24.4073	24.0044	24.5247	NA	24.1319	24.2112	22.9481	23.6125	23.6735	NA	22.6871	23.1432
Q9P289;B4E0Y9;Q8NBY1;Q9P289-2;Q9P289-3;C9JJV0	Serine/threonine-protein kinase MST4	MST4	28.9615	29.1157	29.2579	29.3172	29.1858	29.267	29.4452	29.3339	29.1805	29.8086	28.608	28.7398	29.1636	29.2335	29.0224	29.3503	29.2174	28.8162	29.5465
Q92985;B4E1B1;E9PSE3;Q92985-2;Q92985-4	Interferon regulatory factor 7	IRF7	NA	NA	NA	NA	NA	NA	NA	NA	NA	NA	22.5268	NA	NA	NA	NA	NA	NA	NA	23.6497
P05155;B4E1H2;B4E1F0;H9KV48;E9PGN7;H0YCA1;CON__P50448	Plasma protease C1 inhibitor	SERPING1	26.619	NA	22.7966	22.6656	27.3799	26.466	27.1851	26.9039	26.7538	26.8521	30.0479	27.1841	27.5777	24.2145	27.1924	25.5631	28.0146	25.77	25.6902
Q9BUN8;B4E1G1;Q9BUN8-2;E5RGY0	Derlin-1	DERL1	25.526	25.9401	26.4782	26.6886	26.2459	26.3701	26.4103	26.6583	26.9711	27.0251	25.6313	26.8312	26.3005	NA	27.2741	23.4615	23.8524	27.0111	23.9777
O14730;B4E1Q4;O14730-2;J3QQL5	Serine/threonine-protein kinase RIO3	RIOK3	NA	NA	NA	NA	25.3	23.1315	24.2451	23.5819	22.6392	24.0174	24.2356	24.4884	23.8307	22.7173	25.2525	22.426	23.5943	23.9149	22.9731
Q9BUB5;Q9BUB5-2;E9PN34;E9PSE0;E9PLE7;E9PMF1;E9PMM8;B4E1V9;E9PPI6;E9PJH1;E9PIA0;Q9BUB5-3	MAP kinase-interacting serine/threonine-protein kinase 1	MKNK1	NA	NA	NA	NA	NA	NA	NA	22.866	NA	NA	22.4519	NA	22.3333	22.8834	NA	22.6933	22.6606	NA	23.3774
B4E1Z4;P00751;B0UXW4;P00751-2;C9JRT3;F2Z3N2;H0Y3H6;P06681-2;P06681-3;C9JYQ5;A2ABG0	Complement factor B;Complement factor B Ba fragment;Complement factor B Bb fragment	CFB	28.606	25.5073	23.2084	22.8628	28.9439	28.5096	27.9403	29.0934	28.5038	28.1271	32.6548	27.7909	29.1958	26.7362	28.7032	26.6532	30.0042	27.327	26.4738
B4E241;P84103	Serine/arginine-rich splicing factor 3	SFRS3;SRSF3	31.2311	31.1969	31.2547	31.4672	31.2794	31.186	31.5537	31.5302	31.4088	31.4095	31.783	31.47	31.3545	31.9885	31.1219	32.1637	31.7404	31.3834	31.7739
Q13291;B4E2E4;Q13291-2;E7ET99;Q13291-3	Signaling lymphocytic activation molecule	SLAMF1	NA	24.2568	NA	NA	23.7924	25.3386	25.8926	23.8799	26.6481	26.2271	25.4979	26.6966	24.7024	24.4449	23.4468	25.2977	25.1497	24.8252	25.0269
Q8WZA0;B4E2N0;K7ES95	Protein LZIC	LZIC	27.6216	27.9394	27.3434	28.1704	27.4352	27.6384	27.2848	27.612	27.3745	27.6299	27.0975	26.7987	27.2039	27.2693	26.5028	27.1295	26.9991	27.1528	26.7889
Q9BZ67;E9PS62;Q9BZ67-2;B4E2P1;E9PRP1;Q9BZ68	FERM domain-containing protein 8	FRMD8	NA	NA	NA	NA	23.2311	24.0209	23.2038	23.3764	23.3785	23.6662	NA	24.2598	23.2421	22.8025	23.8056	23.4092	NA	23.3861	NA
Q9UNL2;C9JA28;B4E2P2	Translocon-associated protein subunit gamma	SSR3	25.3261	25.801	25.9016	25.5587	25.1418	25.2548	24.9284	25.3096	25.2321	24.7888	24.3968	24.8156	21.8067	NA	24.0676	NA	22.731	24.0889	23.2256
P13473;P13473-2;B4E2S7;P13473-3;B7Z2R9;H0YCG2	Lysosome-associated membrane glycoprotein 2	LAMP2	26.9282	27.599	27.4819	27.5245	26.7793	27.0978	26.9995	26.9826	26.5958	27.1375	26.085	26.6027	27.0035	26.3258	27.2111	26.3554	26.0111	26.7437	26.4973
P27105;B4E2V5;P27105-2	Erythrocyte band 7 integral membrane protein	STOM	25.5151	24.4012	23.5578	24.601	23.903	23.6113	23.8212	24.3657	24.2838	24.4078	23.6958	25.8038	24.354	NA	25.4413	24.0423	25.0232	24.2623	24.9081
P55084;B4E2W0;F5GZQ3;B5MD38;C9JEY0;C9JE81;C9K0M0	Trifunctional enzyme subunit beta, mitochondrial;3-ketoacyl-CoA thiolase	HADHB	31.9161	31.8057	31.96	31.6369	30.9966	31.2549	31.0689	30.786	31.1079	30.9704	29.4067	30.6052	30.8269	30.5734	30.7188	30.9445	29.2198	30.2661	30.3806
Q8N6R0;B4E2X3;Q8N6R0-3;Q8N6R0-4;Q8N6R0-1;Q8N6R0-2;H3BLW2	Methyltransferase-like protein 13	METTL13	25.738	26.2964	26.5212	26.7637	27.5626	27.225	27.2602	28.1448	27.747	27.5349	26.8096	27.627	27.5106	27.0743	27.624	26.4252	26.8434	27.5739	27.2635
Q13438;B4E321;Q13438-6;Q13438-5;Q13438-3;Q13438-2;G3XA88;Q13438-4;E7EW91;F8W0R2;F8W1N0;F8VZI7;F8W1V2	Protein OS-9	OS9	NA	NA	NA	NA	22.4587	22.4899	23.2082	22.3552	23.3978	22.8531	22.4969	23.2618	23.1065	24.5376	22.8105	24.2408	22.8895	22.5102	23.451
Q96RU2;B4E3L3;Q96RU2-2;Q6NZX9;H0YG96;G3V1N5;H0YFX3;H0YFA0;H0YFD7;H0YFT9	Ubiquitin carboxyl-terminal hydrolase 28;Ubiquitin carboxyl-terminal hydrolase	USP28	NA	NA	NA	22.151	21.4969	NA	22.2435	NA	20.8421	20.325	NA	NA	22.2118	23.8221	23.2233	24.3003	25.9185	23.4828	25.1857
Q9NZK5;B4E3Q4;Q9NZK5-2;C9IZA8;F5H7J3	Adenosine deaminase CECR1	CECR1	25.9617	26.516	25.1952	26.6516	23.9259	25.7086	26.5951	24.3876	25.0798	24.516	22.0453	22.6628	25.1112	21.8461	21.9838	NA	NA	26.137	NA
Q96EB1;B4E3W0;Q96EB1-2;G5E9D4;E9PPJ9	Elongator complex protein 4	ELP4	24.8957	25.7985	25.0848	25.3217	25.4816	25.2431	25.0774	25.338	26.175	25.7194	24.6032	26.4467	25.9901	23.9204	25.5114	25.2435	25.2777	26.0758	25.2963
P08183;B5AK60;H7C0M2	Multidrug resistance protein 1	ABCB1	25.0261	26.9498	27.0279	27.1487	26.4271	26.6022	26.6476	26.093	26.7976	26.6377	25.4658	26.0484	26.1619	23.8678	26.077	24.1465	23.6532	24.4189	NA
Q8WYQ3;B5MBW9	Coiled-coil-helix-coiled-coil-helix domain-containing protein 10, mitochondrial	CHCHD10	25.4257	25.6623	25.8356	25.2835	23.7849	24.3682	23.6759	24.4189	24.4691	24.9452	24.7278	24.2025	24.854	24.6983	25.0546	24.6841	25.6543	24.2653	25.2675
Q96FF9;B5MBX0	Sororin	CDCA5	NA	NA	NA	NA	NA	NA	NA	NA	NA	NA	23.9951	25.1483	23.3389	25.0856	24.6262	24.2605	24.2071	24.7671	24.1874
B5MBX5;B5MCP4		LBH	25.0115	25.8989	25.1075	26.5491	25.6801	25.2541	25.6552	26.0499	26.0251	25.8926	26.1049	23.9252	25.5935	24.356	24.6488	24.3647	24.6516	24.145	25.1981
Q9Y6T7;Q9Y6T7-2;C9JTC0;B5MCD5;B5MBY2;F8WD28	Diacylglycerol kinase beta	DGKB	27.2572	27.1768	27.0888	27.4141	27.031	26.702	27.1586	27.0748	26.9007	27.2516	26.0814	26.2509	26.1107	24.3594	26.7614	24.5594	25.2301	26.4292	25.1748
Q86YP4;B5MC40;Q86YP4-2;B4DKZ7;H7C3H1;F5H7D9;C9JHD7;C9JJK9;C9JMI3;C9JGN4;C9JVY3	Transcriptional repressor p66-alpha	GATAD2A	28.7181	28.9614	29.0419	29.1493	28.3183	28.3013	28.3316	28.15	28.2074	27.9621	27.8865	28.4028	28.3954	29.8521	28.6915	29.7728	28.5125	28.6291	29.2753
B5MC51;P53671-3;P53671;E7EUC1;P53671-2	LIM domain kinase 2	LIMK2	NA	26.4524	NA	21.3973	25.4828	25.6734	23.976	24.2718	24.5722	26.2395	23.7377	25.0399	25.1076	23.7721	23.3124	22.5581	NA	25.0468	NA
B5MC53;B5MCF8;P39210;G5E9F5;C9J473;A8MPV4;E7EX18	Protein Mpv17	MPV17	26.1169	25.9868	26.1989	26.4634	25.4322	25.9275	26.2248	25.5845	25.5204	26.4216	NA	25.2769	25.8392	NA	26.0425	NA	NA	24.8969	NA
Q96DZ1;B5MC72;Q96DZ1-2	Endoplasmic reticulum lectin 1	ERLEC1	25.3611	24.7185	25.2202	24.6137	24.5341	24.1295	24.6272	25.3094	24.5719	25.3098	25.0464	25.41	24.9627	24.4684	25.1117	24.0968	24.0983	24.9827	24.0872
Q96G28;B5MCA1;Q96G28-2;B5MC35;B5MD16	Coiled-coil domain-containing protein 104	CCDC104	NA	NA	NA	NA	24.0105	23.3336	23.892	23.9594	23.7137	24.3238	24.0127	23.2417	24.0889	23.8118	23.9682	24.1527	23.4998	23.9252	23.8692
O00541;B5MCF9;O00541-2;B3KXD6;C9JXJ1;H7C267	Pescadillo homolog	PES1	28.4403	28.9391	28.916	28.7628	28.6019	28.5424	28.8333	28.9686	29.27	29.1862	28.6524	29.0369	29.1568	27.0548	29.1213	26.3759	27.5503	28.8679	26.4544
P84101;B5MCG1;F8WBN3;B9A031;C9JQZ0;B8ZZY7;F8WBV6;A6NL45;B9A026	Small EDRK-rich factor 2	SERF2	19.8296	19.6827	19.9922	NA	20.2843	19.6932	20.8437	20.2274	20.4272	20.4218	22.039	22.0708	20.9964	21.9909	21.5981	22.392	21.2396	23.5014	21.9174
Q53T94;B5MCK7;B5MD29;F8WE32;Q53T94-2	TATA box-binding protein-associated factor RNA polymerase I subunit B	TAF1B	NA	NA	NA	NA	19.5784	19.5882	19.6397	19.8273	19.5955	NA	19.7275	19.8391	20.1894	19.9861	19.3646	19.821	NA	19.5027	19.7192
Q15084;B7Z254;F8WA83;B5MCQ5;Q15084-2	Protein disulfide-isomerase A6	PDIA6	29.0557	28.7494	28.6827	29.0933	30.0871	29.9008	28.67	30.7182	30.571	30.7868	30.7374	31.0465	30.817	31.4217	30.8753	30.7327	31.5274	30.6869	30.2797
H7C0E9;B5MCU0;Q9Y2K5;B7ZL65;Q9Y2K5-2;E9PAL1;B5MCG9	R3H domain-containing protein 2	R3HDM2	20.9877	21.6008	21.1017	22.0187	NA	21.1157	NA	NA	NA	21.8348	NA	NA	21.6511	21.9577	NA	22.4579	NA	NA	21.6197
Q96AA3;B5MDE0;C9JP01	Protein RFT1 homolog	RFT1	25.6693	25.7524	24.9196	25.5222	24.8026	23.5738	23.947	24.4169	24.5495	25.1178	23.1965	24.7692	24.8058	NA	24.6702	22.4472	22.2126	24.3598	22.9377
Q9H6V9;B5MDU6;Q9H6V9-2;C9JHU6;C9JUM0;B4DRG3;B7ZA47;B5MCU4;B7ZAJ5;B5MCE2;D3YTH1	UPF0554 protein C2orf43	C2orf43;FLJ21820	25.6175	25.4561	25.9582	25.8194	25.3952	25.0055	25.6115	25.8953	25.8322	26.0167	25.0092	26.1092	25.693	25.5439	24.9236	25.761	24.518	25.0774	24.7272
Q8WXI7;B5ME49	Mucin-16	MUC16	NA	NA	NA	NA	NA	24.5981	NA	24.7628	NA	24.9948	NA	NA	24.2409	24.9547	NA	24.4041	NA	NA	NA
P09086;H0YNL2;P09086-4;H0YNW1;P09086-3;P09086-2;H0YLL6;E9PNC9;P09086-5;B5ME60;H0YKT2;Q9UKI9;E9PIN6;Q9UKI9-3;Q9UKI9-2;H0YMY4;E9PR37;E9PK32;H0YLC5;H0YLD5;E9PQI0	POU domain, class 2, transcription factor 2;POU domain, class 2, transcription factor 3	POU2F2;POU2F3	NA	NA	NA	NA	20.0339	19.4407	18.9332	20.8331	19.9774	19.2887	21.2866	20.0438	20.4896	NA	19.1537	21.348	21.9328	NA	20.3665
Q9Y6J0;B5MEB3;G5E9F3	Calcineurin-binding protein cabin-1	CABIN1	25.9404	24.9063	25.1549	24.2104	23.54	24.1884	23.5706	23.1428	22.6533	22.0352	23.0279	22.4236	22.2649	24.3484	23.3332	23.865	23.3515	22.6967	23.228
Q8WXE1;Q8WXE1-2;B5MEB7;Q8WXE1-3;F8WE08;C9IZM8	ATR-interacting protein	ATRIP	24.2377	24.1865	24.0537	24.3544	23.0601	NA	23.8763	NA	NA	23.3906	NA	NA	23.6827	24.7408	23.8191	25.3681	24.5913	24.4128	25.3707
P55345;B7U630;H7C2H9;B7U632;A8MXR3;P55345-2;B7U631;P55345-3	Protein arginine N-methyltransferase 2	PRMT2	NA	24.3696	24.6779	24.683	25.0403	24.5091	24.2137	25.2774	24.9949	24.1051	NA	NA	NA	NA	23.8353	23.4373	NA	23.3382	NA
Q9HCG8;B7WP74;B7WP27	Pre-mRNA-splicing factor CWC22 homolog	CWC22	27.2493	27.0318	27.4787	27.3149	26.7387	27.1827	27.2082	26.7465	26.6465	26.657	26.6568	27.2244	26.9204	24.9908	26.6941	25.094	26.6544	26.6967	25.6617
Q32P44;B7WPE2;Q32P44-2;H0Y3M3;G3V1D0;G3V195;H7C355;C9J6V3;E9PJV5;E9PSB4;Q32P44-3	Echinoderm microtubule-associated protein-like 3	EML3	29.5274	29.4504	29.3192	29.477	29.3807	29.4606	29.3268	29.4362	29.2928	29.3075	28.4599	28.9362	29.0073	28.3496	28.6892	28.2283	27.6131	28.396	27.8217
H7C3S3;B7XGB9;Q96MI6;Q96MI6-4;F8W976;Q96MI6-2;Q96MI6-3	Protein phosphatase 1M	PPM1M;ppm1m	23.3628	NA	23.7752	23.2721	22.5827	23.0825	22.575	22.8251	22.2216	NA	23.4934	23.6032	23.2235	24.0182	22.878	23.7862	23.1121	NA	23.4761
Q9H8M1;B7Z1Y4;B8ZZV9;B8ZZX2;Q96MF6;H0YHF1;Q96MF6-2	Coenzyme Q-binding protein COQ10 homolog B, mitochondrial	COQ10B	24.2395	NA	23.3655	24.7045	22.5611	23.6643	22.489	24.0177	23.9909	23.5614	NA	22.7039	23.2822	NA	22.2964	NA	NA	NA	NA
Q8N5Y2;Q8N5Y2-4;B7Z227;Q8N5Y2-2;Q8N5Y2-3;Q8N5Y2-5;A6NLU8;C9JKR8;P0C860;C9JXM9;H7C522	Male-specific lethal 3 homolog	MSL3	25.2988	25.1825	NA	24.7681	25.053	25.585	25.904	25.207	25.0877	25.8581	NA	24.0918	23.8823	NA	23.3684	NA	NA	23.7056	21.8519
P18433;P18433-2;J3KP22;P18433-4;P18433-3;B7Z2A4;Q5JWG0	Receptor-type tyrosine-protein phosphatase alpha	PTPRA	26.7257	27.0171	26.2372	25.5149	25.1516	25.7103	26.361	24.4539	26.1514	25.0195	25.9869	25.5212	25.6803	23.3608	26.4118	24.0037	25.5718	26.6906	24.9362
Q5T8D3;Q5T8D3-3;B7Z2A7;Q5T8D3-4;Q5T8D3-2	Acyl-CoA-binding domain-containing protein 5	ACBD5	NA	NA	NA	NA	NA	NA	NA	21.4219	NA	21.998	NA	22.7069	22.049	NA	22.3967	NA	NA	22.7694	22.2168
Q93050;F5H1T6;B7Z641;B7Z2A9;Q93050-1;F5H569;Q93050-3	V-type proton ATPase 116 kDa subunit a isoform 1	ATP6V0A1	NA	NA	NA	NA	NA	NA	19.8671	NA	NA	21.4874	NA	NA	21.2906	NA	21.531	NA	NA	NA	NA
Q9UHQ4;B7Z2L0;A6NME1;H0Y7N8;C9IYK6;C9JTE9;H7C5E2;G5E9L4	B-cell receptor-associated protein 29	BCAP29	23.3534	23.1579	23.4219	NA	21.667	21.6305	21.431	NA	NA	20.0632	20.9535	22.9277	20.9375	NA	21.5617	20.8999	20.9361	22.0573	NA
Q8IWD4;B7Z2V1;B7Z860;B7Z820;Q8IWD4-2;F8WBN8;B0QYH3;B0QYH1	Coiled-coil domain-containing protein 117	CCDC117	NA	NA	NA	NA	NA	NA	NA	NA	NA	NA	25.3487	NA	NA	25.1044	NA	25.463	25.7807	NA	25.5741
Q14746;B7Z2Y2;Q14746-2;F5H1E5;B7Z7N2	Conserved oligomeric Golgi complex subunit 2	COG2	24.9832	25.1937	25.0773	25.4417	25.7874	25.7062	25.9776	26.1552	26.013	25.9058	25.2275	26.0206	25.6523	26.0611	26.2462	25.9116	25.2304	25.7879	25.4831
Q8NCE0;Q8NCE0-4;B7Z355;Q8NCE0-2;C9J7Z4;Q8NCE0-3;Q8NCE0-5;H7C301	tRNA-splicing endonuclease subunit Sen2	TSEN2	24.2759	24.4014	25.0276	24.0134	23.4967	23.7436	23.5775	23.6484	24.8639	23.2846	NA	24.104	24.0437	23.6993	23.6087	21.5868	NA	22.5372	NA
B7Z367;Q9UL40;D6RJ07;Q9UL40-2;B7Z4J8;B7Z4N4	Zinc finger protein 346	ZNF346	25.7616	25.4263	25.3877	25.6529	25.2425	25.552	25.0769	25.6815	25.4404	25.4648	25.0591	24.3713	25.8849	25.5172	25.7044	26.02	24.6284	25.4173	25.4385
B7Z3X2;Q9NTN3	UDP-glucuronic acid/UDP-N-acetylgalactosamine transporter	SLC35D1	NA	NA	NA	NA	22.4682	22.3362	22.8672	22.3846	22.5216	22.3239	NA	22.3245	22.0112	NA	22.4753	NA	NA	22.448	NA
P33121;E7EPM6;B7Z452;P33121-2;B7Z3Z9;D6RER0;H0Y9Z9;H0Y9U7;D6RG07	Long-chain-fatty-acid--CoA ligase 1	ACSL1	23.2811	23.9262	24.4909	23.2348	23.0773	23.0786	23.389	23.0657	23.0191	24.317	NA	24.2418	23.9088	23.2634	24.2651	22.1715	NA	23.5897	22.5606
G5E9D3;B7Z468;E7ESM9;P20810-7;P20810-6;P20810-5;P20810;P20810-4;P20810-8;B7Z574;E7ES10;E9PCH5;E7EVY3;P20810-2;P20810-3;E9PDE4;H0Y7F0;H0Y9H6;E7EQ12;E7EQA0;H0YD33;F8W7E0;H0YA91;D6RC54;D6RAA8;E9PSG1;H0Y944;D6RGF7;D6RBR1;E7EN75;E7EQK6	Calpastatin	CAST	29.5045	29.312	29.2828	29.3777	28.8877	29.0241	28.8237	28.9376	28.896	28.5381	29.0464	28.3153	28.7424	29.0688	28.4666	29.3586	29.2705	28.5791	29.2379
P34910;B7Z4A7	Protein EVI2B	EVI2B	26.0052	26.0469	26.4906	25.3078	24.5576	26.4706	26.2323	24.0132	25.2556	25.0909	25.2879	24.4512	25.7971	23.3209	24.6456	NA	24.7364	25.3498	23.9303
O00115;B7Z4K6;K7ENE5	Deoxyribonuclease-2-alpha	DNASE2	25.0255	24.6726	24.5883	24.9597	24.4611	25.0714	24.7346	24.8635	25.2383	24.8849	24.5327	24.5638	25.4684	25.6598	25.5402	25.6558	25.2478	24.8723	26.6048
Q13239;E5RJ69;B7Z4L6	Src-like-adapter	SLA	NA	NA	NA	NA	22.937	NA	NA	22.1726	22.6892	22.2673	NA	NA	21.8987	NA	NA	NA	NA	NA	NA
O75554;B7Z4M2	WW domain-binding protein 4	WBP4	24.4667	24.6534	24.7538	NA	NA	NA	NA	NA	NA	NA	24.1771	NA	24.1413	24.5598	NA	24.3935	22.8746	24.1486	24.618
B7Z4Q3	UPF0562 protein C7orf55	C7orf55	30.4996	30.6777	30.3016	30.086	29.6131	29.7634	29.9382	29.3237	29.5363	29.0665	29.5974	30.125	29.5883	28.154	29.6475	27.6964	29.7074	29.3877	28.103
P50548;B7Z4R0	ETS domain-containing transcription factor ERF	ERF	22.6811	23.9788	23.5418	24.0347	23.0156	23.2977	23.6026	23.9775	23.936	23.6369	22.196	23.3048	23.4712	23.5247	23.9488	NA	23.3531	23.3822	23.1661
Q99571;B7Z4R5;F6RU17;E7EPF7	P2X purinoceptor 4;P2X purinoceptor	P2RX4	19.7964	NA	16.3426	NA	18.3846	18.6807	17.4011	18.8335	17.8095	16.6932	19.1081	17.5178	18.7777	19.76	18.542	20.14	19.2918	18.3234	20.6677
Q969M1;B7Z4U0	Mitochondrial import receptor subunit TOM40B	TOMM40L	22.4467	NA	22.7307	23.1833	NA	NA	NA	NA	NA	NA	NA	NA	NA	NA	NA	NA	NA	NA	NA
Q9BT40;C9JZB0;B7Z4V9;Q9BT40-2;K7EMS8;I3L0Y0;F5GXZ0;K7EPG6;I3L2L1	Inositol polyphosphate 5-phosphatase K	INPP5K	24.5902	24.2383	24.6884	23.8669	24.5337	23.9626	23.8676	24.1586	23.7065	24.1787	23.3822	24.6488	24.0315	23.7553	23.5451	22.7327	23.8616	24.3548	23.6514
Q16773;B7Z4W5;Q16773-2;Q16773-3;Q5T278;Q5T276;Q5T277	Kynurenine--oxoglutarate transaminase 1	CCBL1	26.4138	26.7303	26.2878	27.1443	27.0148	27.1386	26.6883	27.1473	26.9717	26.8851	25.5188	25.2415	25.9295	23.8495	25.65	24.2893	25.0419	25.5588	25.1718
Q3KP31;F5GXD7;B7Z586	Zinc finger protein 791	ZNF791	NA	NA	NA	NA	NA	NA	21.4612	NA	NA	NA	NA	20.9963	NA	NA	NA	NA	NA	NA	NA
P09493-5;F5H7S3;H7BYY1;H0YK48;B7Z596;H0YN06	Tropomyosin alpha-1 chain	TPM1	NA	24.2058	24.1673	23.5057	23.1472	22.9325	22.1693	22.6311	23.5345	21.6922	22.2777	22.8001	22.9457	NA	20.7911	NA	22.3446	19.9613	NA
Q16877;Q64EX5;B7Z5C3;Q66S35;Q5XLC2;C9K0D8;C9JX77;P16118;C9JJ23;B4DUN5;B7Z5L3;Q4VBA9	6-phosphofructo-2-kinase/fructose-2,6-bisphosphatase 4;6-phosphofructo-2-kinase;Fructose-2,6-bisphosphatase	PFKFB4	23.4234	23.4689	23.5074	23.8455	25.2949	25.1368	25.9921	25.1737	25.0504	25.9176	NA	NA	23.8819	24.6651	24.6366	24.6551	26.699	25.2959	26.9188
B7Z5R0		ZNF747	NA	NA	NA	NA	NA	NA	NA	NA	NA	22.1103	NA	21.8013	22.9869	NA	22.3484	NA	NA	21.2173	NA
Q9Y624;B7Z5W1;B7Z941	Junctional adhesion molecule A	F11R	25.5321	25.8458	25.6779	26.0116	25.232	24.8707	25.1813	24.65	24.9367	24.5499	25.7331	24.3316	23.892	24.0146	25.4644	23.867	NA	25.4721	25.1734
P62070;B7Z5Z2;P62070-3;P62070-2;E9PK85;E9PQ87;E9PQK5;E9PQC5	Ras-related protein R-Ras2	RRAS2	25.7612	26.0934	25.9012	25.2758	25.551	25.2272	24.8395	25.3171	25.373	25.1924	25.0768	25.7584	25.3148	26.1073	25.1935	26.892	25.936	25.2058	26.3756
Q16698;B7Z6B8;E5RJG7;E5RFV2;E5RJD2;E5RID6;H0YAW3	2,4-dienoyl-CoA reductase, mitochondrial	DECR1	30.8547	30.7424	30.98	30.7813	30.3174	30.3791	30.2981	29.9313	30.1295	30.3196	30.3482	29.9867	30.142	30.0303	30.0579	29.8051	29.4319	29.7884	30.0088
P52943;H0YFA4;B7Z6C0;H0YHD8	Cysteine-rich protein 2	CRIP2	23.4012	22.379	NA	23.0371	24.9887	22.3786	23.9021	25.0748	23.6863	22.8849	22.1516	23.5503	NA	NA	NA	22.3826	NA	NA	NA
Q99661;B7Z6Q6;Q99661-2;B7Z7M6;Q5JR91	Kinesin-like protein KIF2C	KIF2C	NA	NA	NA	NA	NA	NA	21.9759	NA	NA	21.6194	26.4635	27.0501	26.4307	26.2577	27.5203	25.451	27.6509	27.8689	26.7216
P42568;B7Z755;B1APT5	Protein AF-9	MLLT3	NA	NA	NA	NA	24.6607	24.9858	25.0371	24.1947	24.2948	23.6971	23.7601	24.1976	24.6178	23.7735	25.129	23.9608	22.4794	25.6164	24.451
Q9H6Z4-2;B7Z7F3;K7EJV3;K7EIJ4;K7ESQ0;K7ENJ2;K7EID7;K7ENB9;K7EPW1;K7EMH9;K7EMT3	Ran-binding protein 3	RANBP3	NA	NA	NA	NA	18.2998	17.4595	18.1336	17.1223	18.2212	17.766	19.8023	19.0236	18.3909	20.3609	17.9467	20.1871	19.9744	19.3602	19.8525
O95900;B7Z7G5	Probable tRNA pseudouridine synthase 2	TRUB2	NA	NA	NA	NA	24.8298	25.3521	24.433	25.443	25.0063	25.443	24.6618	26.0093	25.4047	23.8617	25.4715	24.3004	24.9105	26.3941	24.7463
P48739;P48739-2;B7Z7Q0;B3KYB6;B3KYB7	Phosphatidylinositol transfer protein beta isoform	PITPNB	28.4141	28.2824	28.2403	28.4983	29.2882	29.0375	29.1575	29.3511	29.1197	29.5102	28.8618	29.1743	29.2276	29.1402	29.4648	28.6194	29.1517	29.1292	28.9741
Q8NHH9;B7Z7X8;Q8NHH9-3;Q8NHH9-4;Q8NHH9-2;B5MCN0;C9JQQ5;H7C3A2;Q8WXF7;C9JC25;Q8WXF7-2;F8WD04	Atlastin-2	ATL2	25.7594	24.9783	25.1016	24.2882	24.1883	25.2367	25.2577	25.8428	25.3978	27.0088	25.3336	26.0293	25.2853	23.6375	25.5517	24.0126	24.6013	26.2079	24.9767
Q6ZSS7;H7C284;B7Z7Y2	Major facilitator superfamily domain-containing protein 6	MFSD6	19.6941	19.8425	20.4421	18.9458	NA	NA	19.4192	19.2276	19.423	NA	21.0512	20.2498	NA	20.4827	19.4618	22.42	21.3414	19.9378	21.2492
Q93009;B7Z815;F5H8E5;H3BND8;F5H2X1;H3BUV0;H3BTM1;H3BRA2;H3BQD1;I3L2D8;H3BMF6;REV__J3QKR9;REV__Q86YS3	Ubiquitin carboxyl-terminal hydrolase 7;Ubiquitin carboxyl-terminal hydrolase	USP7	30.895	31.179	31.1066	31.0107	30.8795	30.8968	30.8363	30.8378	30.8562	30.903	30.5798	30.6566	30.5964	30.3126	30.4322	29.9643	30.9028	30.368	30.6205
Q15392;B7Z817;F5H0H1;H7C4B7	Delta(24)-sterol reductase	DHCR24	NA	NA	NA	NA	23.8195	NA	23.5846	23.4933	23.5788	24.375	23.9121	25.8796	25.6199	NA	25.7153	23.3185	23.7282	25.7419	23.1605
Q9UFF9;E5RIL2;B7Z8R1;E5RHL9;E5RK92;E5RJC5;E5RHP3;B7Z9U0;E5RGE4;B0AZS3;E5RFJ4	CCR4-NOT transcription complex subunit 8	CNOT8	NA	NA	NA	NA	NA	23.2087	23.1151	NA	22.8878	23.8638	NA	23.8368	23.8732	24.5463	23.5857	23.3788	23.4034	25.1603	23.5262
Q6PCB8;D6RDX7;B7Z902;D6RIB9	Embigin	EMB	24.7618	24.0062	23.6547	23.8187	24.3063	23.7408	23.4898	23.7674	24.9791	23.7746	24.2024	24.6493	24.0908	NA	24.5997	23.7941	24.7671	23.7176	24.075
Q16875;F2Z2I2;Q5VX15;Q5W015;Q16875-2;Q5VX20;B7Z955;H0Y483;F5H5L1	6-phosphofructo-2-kinase/fructose-2,6-bisphosphatase 3;6-phosphofructo-2-kinase;Fructose-2,6-bisphosphatase	PFKFB3	23.9882	24.7717	24.2686	24.1949	24.7915	25.0525	25.5223	24.9276	24.9741	25.4578	22.8258	24.3623	24.9158	24.2134	25.439	23.2826	24.2086	24.7542	23.7435
P55061;F8VQW0;F8VX73;F8VPI1;F8W201;F8W086;F8VR05;B7Z984;F8VQQ5;F8VSI7;F8VVJ4;F8VPZ7;F8W1G3;F8W034;F8VY06	Bax inhibitor 1	TMBIM6	24.6348	23.879	24.3487	25.4884	23.9498	24.9755	25.1277	23.8478	24.6524	24.8302	23.3145	24.5677	24.5827	20.5534	24.6638	21.2831	21.4762	24.5511	23.1048
B7Z9C2;B3KV44		NAP1L1	NA	NA	NA	NA	NA	22.5135	NA	22.4101	22.4578	NA	NA	NA	22.2991	24.4035	NA	23.2838	22.1636	NA	23.8538
Q5VW32;B7Z9G5;F5GXQ0;Q5VW33	BRO1 domain-containing protein BROX	BROX;C1orf58	26.4941	26.5286	26.5529	27.0579	27.18	26.6207	27.3953	27.1462	26.81	27.0425	26.5192	27.2698	26.4186	24.8898	27.3611	23.8952	25.8183	27.0104	26.1316
O75787;B7Z9I3;H7C3E1;B7Z413;H7C240;H0Y750;B7Z1I9	Renin receptor	ATP6AP2	24.1626	24.5205	24.035	25.068	24.5663	24.2642	25.1469	25.0859	24.6321	24.9474	23.8031	24.5598	24.204	23.0371	25.018	23.5299	23.288	24.693	23.1835
O94766;B7ZAB3;G3V150;E9PNA1	Galactosylgalactosylxylosylprotein 3-beta-glucuronosyltransferase 3	B3GAT3	25.1446	24.8854	26.239	25.4214	25.4585	25.1389	25.5207	25.3382	25.214	25.4208	24.1404	25.2978	25.5235	23.6528	25.4777	23.6769	24.3953	25.9047	24.5216
B7ZAQ6;B7ZAQ6-3;P0CG08;A6NKF9;E9PKY3;B7ZAQ6-2;H0YFP4	Golgi pH regulator A;Golgi pH regulator B;Putative Golgi pH regulator C	GPR89A;GPR89B;GPR89C	24.0882	24.185	23.7192	24.1725	25.0264	24.0552	23.4584	23.9262	24.4653	23.8015	23.9941	23.5211	23.8514	NA	23.9849	NA	NA	23.5216	NA
Q99447;B7ZAS0;F5H8B1;Q99447-2;I3L1R7;I3L2Q1;I3L1L9;I3L3V9;I3L1C4;I3L1F9	Ethanolamine-phosphate cytidylyltransferase	PCYT2	26.4993	26.7794	26.9157	26.9	27.3549	27.1096	27.1295	27.1389	27.1561	26.8008	26.1884	25.6596	26.794	26.8091	26.5426	27.1503	26.5474	26.9422	27.2244
Q01415;B7ZAX5;Q01415-2;H0YLL8;H0YK10;H0YND3;B3KUV8;H0YK30;H0YLL3;H0YNR7	N-acetylgalactosamine kinase	GALK2	25.5137	25.9939	25.3869	26.1841	26.3483	26.7172	26.2127	26.4144	26.1359	26.8683	25.4241	25.4725	26.4509	26.3795	26.3261	26.1396	26.3239	26.4421	26.607
Q9NR46;B7ZC38;Q9NR46-2;B7ZC39;F8WFB9;G5E9J1;H7C1Z6	Endophilin-B2	SH3GLB2	27.7007	27.6917	27.5923	27.9707	27.9665	28.1755	28.2566	28.1666	28.1816	28.001	27.4562	27.4956	27.887	28.2858	27.8748	28.619	27.9995	28.1069	28.113
B7ZKJ8		ITIH4	NA	NA	NA	NA	21.6412	23.5926	NA	21.4895	23.2794	22.5054	24.8347	NA	24.9041	23.5397	24.1498	21.8295	23.3408	22.8691	21.4589
Q16537;B7ZKK9;J3KQN6	Serine/threonine-protein phosphatase 2A 56 kDa regulatory subunit epsilon isoform	PPP2R5E	26.0789	26.4056	26.4007	26.8757	26.844	26.5675	26.4673	26.6671	26.7165	26.8882	26.095	26.5333	26.6922	25.0948	26.9231	24.6725	25.607	26.3547	25.2593
Q9H6S3;Q9H6S3-2;B7ZKL3	Epidermal growth factor receptor kinase substrate 8-like protein 2	EPS8L2	NA	NA	NA	NA	NA	23.0097	NA	NA	23.9755	23.6	23.0459	24.0268	24.0257	24.6359	23.8876	25.423	25.3053	24.5681	25.8171
Q86WA8;E7EN44;B7ZKL7;H3BQ67;H3BUW8	Lon protease homolog 2, peroxisomal	LONP2	NA	NA	NA	NA	23.0017	23.2728	23.2376	23.6736	23.5039	24.1954	NA	23.9462	22.7669	NA	23.4628	22.1063	22.3179	23.0013	22.5089
O95487;O95487-2;B7ZKM8	Protein transport protein Sec24B	SEC24B	27.5885	27.9826	27.7575	27.4265	27.8924	27.9699	28.0041	28.0657	28.0478	28.4768	27.1554	27.8442	27.5836	27.5127	28.0229	27.6429	27.2898	27.4809	27.6563
P68543;B7ZKP8	UBX domain-containing protein 2A	UBXN2A	NA	NA	NA	NA	NA	NA	NA	NA	NA	NA	NA	NA	NA	NA	NA	NA	NA	NA	21.999
Q86UV5;B7ZKS7;Q86UV5-2;Q86UV5-3;Q86UV5-7;Q86UV5-4;Q86UV5-5;Q86UV5-6;H3BLX5;E9PJH5;E9PJ93;E9PRY5	Ubiquitin carboxyl-terminal hydrolase 48	USP48	27.2185	27.1403	27.0961	27.2395	26.2365	26.8284	26.0925	26.2522	26.0504	26.4351	25.9523	26.2097	26.4208	24.9894	27.1529	22.7011	26.4055	26.3949	26.0665
Q9BQS8;B7ZKT7;Q9BQS8-3;Q9BQS8-2	FYVE and coiled-coil domain-containing protein 1	FYCO1	24.3196	24.5667	25.0178	24.9783	24.1582	23.8202	24.113	24.3279	24.5087	23.0168	24.2882	23.5748	24.0662	24.0191	23.9161	23.9028	24.6026	23.8573	23.7282
Q7Z589;Q17RM7;B7ZKU2;B7ZKU0;Q7Z589-2;E9PMC9;B7ZKT8;E9PPE6;Q7Z589-3;H0YDI4;H0YCS3;H0YET8	Protein EMSY	EMSY;C11orf30	25.045	25.3347	25.4071	24.5404	24.2315	23.647	23.9589	24.1932	23.8563	25.1426	23.867	23.9235	23.901	25.2127	24.4239	25.7618	23.6049	24.3342	23.7575
Q9BZ95;Q9BZ95-4;Q9BZ95-2;B7ZL11;Q9BZ95-3;E9PKA2;H0YE68	Histone-lysine N-methyltransferase NSD3	WHSC1L1	24.8668	26.6933	26.4005	25.0426	25.0844	25.0266	24.8941	24.4056	24.5959	23.4074	24.8775	25.2203	24.0713	24.4429	25.2226	25.4065	24.8599	25.3268	24.8629
Q8N8Q8;B7ZL88	Mitochondrial inner membrane protein COX18	COX18	NA	NA	NA	NA	NA	NA	NA	NA	21.4792	NA	NA	NA	22.1393	NA	23.7105	NA	NA	22.6482	NA
Q7Z460;Q7Z460-3;B7ZLX3;Q7Z460-2;E7EUA5;F5GWS0;F8WA11;F5H2E2;F5GWM7;H0Y5T1;C9J151;C9JP76;H0YHV8	CLIP-associating protein 1	CLASP1	27.3455	27.2954	27.164	27.9484	27.7653	27.5021	27.7006	27.907	28.0842	28.2926	27.1156	28.6446	28.1931	28.0046	28.6022	27.855	27.7201	28.3013	28.1247
Q75N03;C9J121;C9J2P9;B7ZM03;C9K074	E3 ubiquitin-protein ligase Hakai	CBLL1	25.8997	24.462	25.6206	24.4851	24.7794	24.7193	23.2402	25.0406	24.4087	24.4168	24.1382	24.9668	24.2221	25.5878	23.2062	25.2299	24.8684	24.9885	25.421
B7ZM62;Q9ULU4-8;Q9ULU4-14;Q9ULU4-12;Q9ULU4-5;Q9ULU4-13;Q9ULU4-10;Q9ULU4-7;Q9ULU4;H7C4X9;Q9ULU4-9;J3KPU3;Q9ULU4-11;F5H0X3;Q2HXV1;Q2HXV3;H7C0U2;Q9ULU4-6;Q9ULU4-3;Q9ULU4-4;Q9ULU4-2;Q5TH12	Protein kinase C-binding protein 1	ZMYND8	25.6825	26.3732	26.3691	26.7992	24.7811	25.5255	25.7293	24.8407	25.5804	25.8962	24.3649	25.5654	25.2592	25.8121	26.1327	26.0116	24.7787	25.3213	25.2539
M0QXA7;B7ZM82;O95785;O95785-2;M0QY21;M0R0A4	Protein Wiz	WIZ	26.2917	26.0746	26.2844	25.9608	25.5135	25.6912	25.7366	25.6549	25.7486	26.1844	25.3923	26.1636	25.8956	25.5602	25.6606	25.7036	25.2689	25.3786	25.2103
Q15262;Q15262-2;Q15262-3;F5GXI4;Q5TG12;B7ZMG0;E9PGC5;H0YDP9;H0Y6V4;H0Y6P5	Receptor-type tyrosine-protein phosphatase kappa	PTPRK	NA	NA	NA	NA	NA	NA	NA	22.6729	22.3655	NA	NA	23.2031	22.5601	NA	22.2191	NA	NA	NA	NA
Q86VP1;Q86VP1-2;B8ZZD4;Q86VP1-3;Q86VP1-4;H7C3L5;F8WBU9;C9JBZ7;C9J7J4	Tax1-binding protein 1	TAX1BP1	NA	NA	NA	NA	23.7152	23.6407	24.1935	24.0653	24.0829	22.654	23.2089	23.7673	23.9329	24.4468	24.0896	24.5301	24.5197	23.0145	24.1706
O75716;B8ZZI5;B8ZZN3	Serine/threonine-protein kinase 16	STK16	NA	23.2465	22.9867	NA	NA	NA	NA	NA	NA	NA	NA	NA	NA	NA	NA	NA	NA	NA	NA
Q8TCU4;Q8TCU4-3;Q8TCU4-2;B8ZZJ3;A6NMY3;H7C1D9	Alstrom syndrome protein 1	ALMS1	24.8591	24.6743	25.1745	24.1147	25.2028	24.2919	24.7497	24.2016	24.6254	25.0485	24.2282	24.2302	25.4736	24.8746	NA	NA	25.3509	24.857	24.9595
Q9NQX7;F5H4I5;E7EUS6;C9JG41;B8ZZM6;Q9NQX7-2;Q9NQX7-3	Integral membrane protein 2C;CT-BRI3	ITM2C	NA	NA	NA	NA	NA	NA	NA	NA	NA	NA	22.7667	NA	NA	NA	NA	NA	24.3132	NA	22.5476
P63165;B8ZZN6;B8ZZJ0;B9A032;B8ZZ67;A8MUS8	Small ubiquitin-related modifier 1	SUMO1	29.2179	29.0084	28.8491	28.8661	28.1708	28.0545	28.2147	28.09	28.1204	27.8826	28.3568	28.3738	27.9963	29.3781	28.2678	29.4462	29.5811	28.1557	29.5402
P06454;P06454-2;B8ZZQ6;B8ZZA1;B8ZZW7;H7C2N1	Prothymosin alpha;Prothymosin alpha, N-terminally processed;Thymosin alpha-1	PTMA	29.7244	30.0766	30.3298	31.2898	30.3249	29.8438	30.3942	29.7729	30.8515	29.5456	31.4054	30.9666	31.2616	31.1922	30.1595	31.4052	31.4049	29.8583	30.8616
Q13506;Q13506-2;F8W8J7;B8ZZS2;C9JL92;C9JID4;B4DKG1;H0Y4C5	NGFI-A-binding protein 1	NAB1	NA	NA	NA	NA	23.1464	NA	NA	22.248	22.7321	NA	NA	NA	NA	NA	NA	NA	NA	NA	NA
F5H629;B8ZZU6;G8JLM5;P15336;A4D7V1;H7C2N6;E9PBF9;P15336-3;E9PEK8;Q3B7B7;B3KY57;C9JCI8;P15336-2	Cyclic AMP-dependent transcription factor ATF-2	ATF2	25.3026	24.6698	25.0582	24.8098	24.2337	24.3508	24.0978	24.4893	23.7099	23.8789	24.3424	24.4998	23.6343	25.9058	23.6826	26.3299	25.1037	23.9998	25.4171
Q8NBF6;Q8NBF6-2;B8ZZW5;H7C0I1;Q8N6Z3	Late secretory pathway protein AVL9 homolog	AVL9	25.3932	25.8837	25.4831	25.8437	25.0893	25.3347	25.5222	25.3116	25.9028	26.2714	23.8543	25.6641	25.7136	25.645	25.7963	25.6884	24.5748	25.561	25.4762
F6UPZ7;B9A034;F6Q0M4;Q92956;F8WAX0	Tumor necrosis factor receptor superfamily member 14	TNFRSF14	NA	NA	NA	NA	21.6204	21.9979	NA	21.9543	22.6795	20.8913	21.1393	22.2704	21.5799	NA	NA	NA	NA	NA	NA
B9A057;Q86WW8	Cytochrome c oxidase assembly factor 5	COA5	24.7924	25.84	25.5967	25.6702	23.9083	24.7323	23.2518	23.9359	24.2723	23.5411	24.1967	25.072	24.6177	25.2001	24.8597	24.8656	24.1143	23.9933	24.1969
B9A064;P0CG04	Immunoglobulin lambda-like polypeptide 5;Ig lambda-1 chain C regions	IGLL5;IGLC1	30.5638	28.7068	28.52	28.6612	30.4385	30.124	30.1015	30.103	30.0148	29.9362	32.8486	29.6109	30.2606	28.3769	29.3638	28.8882	30.5667	29.1228	28.7597
P17010;P17010-2;B9EG97;E9PEP7	Zinc finger X-chromosomal protein	ZFX	26.6492	26.6085	26.2669	26.6532	26.1121	25.9654	26.3896	25.58	24.7775	24.861	NA	25.551	24.7488	NA	25.6459	NA	NA	25.9378	NA
Q8TCN5;B9EGE7;Q8TCN5-2	Zinc finger protein 507	ZNF507	NA	NA	NA	NA	NA	NA	NA	NA	NA	NA	NA	NA	NA	20.723	NA	NA	NA	NA	NA
Q00722;B9EGH5;Q00722-2;H0YK35;Q9BVT6	1-phosphatidylinositol 4,5-bisphosphate phosphodiesterase beta-2	PLCB2	27.2931	26.9697	27.1203	27.3246	27.0397	26.8467	27.3516	26.706	26.7588	27.0135	24.2707	25.2761	26.2261	24.2746	26.4061	24.3464	24.5198	26.1748	25.6548
Q7Z3U7;F8W1Z6;Q7Z3U7-2;F8VWA6;B9EGP5;Q7Z3U7-4;F8VZV1;Q7Z3U7-3;F8VZV6;F8VQS2	Protein MON2 homolog	MON2	25.0094	25.7549	25.6649	25.8779	25.8026	25.8943	25.7316	25.8686	26.0158	26.9136	25.0423	26.5489	26.3796	26.3191	26.6294	26.4087	25.1661	26.0642	26.1144
P78312;P78312-3;D6RFZ4;B9EGR0;P78312-2;P78312-5	Protein FAM193A	FAM193A	NA	NA	NA	NA	NA	NA	NA	NA	NA	NA	21.6483	21.7027	NA	22.0573	NA	22.7373	22.3151	NA	21.7648
Q6GYQ0;Q6GYQ0-2;B9EK38;Q6GYQ0-5;Q6GYQ0-6;Q6GYQ0-4;Q6GYQ0-3;H0YJB5;H0YJ04	Ral GTPase-activating protein subunit alpha-1	RALGAPA1;GARNL1	24.2831	24.8808	24.4753	25.0865	25.2424	25.0167	25.4192	25.1425	25.8696	25.8484	NA	25.0389	25.253	NA	24.6914	NA	24.6789	23.9938	22.7634
Q9BZS1;Q9BZS1-2;B9UN80;Q9BZS1-3	Forkhead box protein P3	FOXP3	NA	NA	NA	NA	NA	NA	NA	NA	NA	NA	NA	NA	NA	22.8665	NA	23.1685	23.3246	NA	23.4003
O00628;C0H5X6	Peroxisomal targeting signal 2 receptor	PEX7	NA	NA	NA	NA	NA	NA	NA	NA	NA	NA	NA	NA	NA	NA	NA	NA	NA	21.8035	NA
Q16611;C0H5Y7	Bcl-2 homologous antagonist/killer	BAK1	22.6745	25.5654	25.6402	24.5669	NA	NA	NA	NA	NA	NA	NA	NA	NA	NA	NA	NA	NA	NA	NA
O94817;C1IDX9	Ubiquitin-like protein ATG12	ATG12	24.6897	24.8487	24.2157	24.301	24.8173	24.9475	24.3298	25.1088	24.4728	25.0425	24.0203	23.6742	24.0547	24.6835	23.9755	24.7159	24.7188	23.4056	25.2749
C4AMC7;Q6VEQ5;A8K0Z3;A8MWX3	Putative WAS protein family homolog 3;WAS protein family homolog 2;WAS protein family homolog 1;Putative WAS protein family homolog 4	WASH3P;WASH2P;WASH1;WASH4P	25.4984	25.4979	25.5911	24.9902	26.0654	26.0533	25.6676	26.0504	25.2513	26.5269	25.4864	26.0788	26.298	26.5909	26.6309	26.6713	25.9804	26.3157	26.3994
Q96HR3;C6GKU9	Mediator of RNA polymerase II transcription subunit 30	MED30;MED30S	23.6297	23.553	23.7099	24.4632	23.5372	23.9725	NA	24.0308	24.1142	24.517	NA	23.561	23.8099	24.5793	23.889	24.7893	23.1705	23.7	23.8892
O43561;C7C5T7;O43561-2;C7C5T6;B7WPI0;G5E9K3;C7C5T5;H3BQD8	Linker for activation of T-cells family member 1	LAT	25.0769	25.2233	25.4911	24.57	24.0882	NA	24.9274	25.3454	25.0658	24.9429	24.8287	NA	25.3217	24.9199	23.9667	24.1689	24.2327	NA	24.7886
Q9UHC7;C9JYX8;C9J031;C9IY57;Q9UHC7-4;Q9UHC7-3;Q9UHC7-2	E3 ubiquitin-protein ligase makorin-1	MKRN1	NA	NA	NA	NA	21.6249	21.6404	22.3102	21.8962	NA	21.4816	NA	NA	22.1586	22.2627	21.9107	22.5728	NA	22.0368	NA
Q9NW15;C9IZD0;C9JA49;C9IYD3;C9JQC9;C9JPY2;C9J670;Q9NW15-2;Q9NW15-5	Anoctamin-10	ANO10	22.1525	22.0448	22.1555	22.6281	NA	NA	NA	NA	NA	NA	NA	NA	NA	NA	NA	NA	NA	NA	NA
Q9NWL6;C9IYZ1	Asparagine synthetase domain-containing protein 1	ASNSD1	NA	NA	NA	NA	NA	NA	21.3098	NA	21.0143	21.6535	NA	20.829	21.535	NA	21.5916	NA	NA	21.7887	NA
P41247;P41247-2;C9IZF6	Patatin-like phospholipase domain-containing protein 4	PNPLA4	NA	NA	NA	NA	NA	NA	22.4644	NA	22.3479	NA	NA	NA	21.8833	NA	NA	NA	NA	NA	NA
Q14CB8;Q14CB8-6;C9IZI4;Q14CB8-7;Q14CB8-3;H7C5Z9;H7BXR8;Q14CB8-2;Q14CB8-5;Q14CB8-4	Rho GTPase-activating protein 19	ARHGAP19	NA	NA	NA	NA	NA	NA	NA	NA	NA	NA	NA	24.6709	23.9385	NA	24.867	NA	NA	24.6396	NA
O00189;C9JMG3;C9JWL4;C9IZL5;C9JC87;H7C0A0;H0Y6K1;F8WCR6	AP-4 complex subunit mu-1	AP4M1	22.567	22.9036	23.5899	22.8924	22.2163	22.0012	22.2048	NA	NA	NA	NA	23.9982	NA	NA	22.068	NA	NA	NA	NA
O95178;C9IZW8;C9JXM4;Q9Y6T4;H7C5B8	NADH dehydrogenase [ubiquinone] 1 beta subcomplex subunit 2, mitochondrial	NDUFB2;WUGSC:H_DJ0726N20.gs.b	26.1444	27.1246	27.075	25.7378	25.8113	26.3393	25.4572	25.7526	25.2728	24.8936	NA	24.1044	25.175	23.3749	24.413	23.261	NA	25.4695	NA
Q96C11;C9J015;Q96C11-2;Q96C11-4;Q96C11-5;F2Z2V1;Q96C11-3	FGGY carbohydrate kinase domain-containing protein	FGGY	NA	NA	NA	NA	NA	NA	NA	NA	NA	NA	NA	NA	NA	NA	21.4473	NA	NA	NA	NA
Q86WB0;C9J0I9;Q86WB0-3;Q86WB0-2;C9J672;F8WAU5;F8WBD7;F8WDK5;F8WF13	Nuclear-interacting partner of ALK	ZC3HC1	26.7325	26.7769	26.9303	26.918	26.3959	26.5343	26.6915	26.6345	26.5527	26.6958	26.5922	26.7089	27.0702	27.5061	27.0083	27.317	27.1011	26.3543	26.8791
P35080-2;C9J0J7;G5E9Q6;C9JQ45;C9J2N0	Profilin-2;Profilin	PFN2	26.8363	26.3208	26.1051	26.1386	25.6608	26.5157	26.0592	25.6074	24.9402	25.8189	26.0985	24.1223	25.9497	23.8566	24.2701	23.8425	23.6035	23.5203	23.0078
P30626;C9J0K6;P30626-2;B4DKK2;B4DHQ6;E9PG82	Sorcin	SRI	30.1214	30.7478	30.4379	30.3452	30.5452	30.1352	29.9923	30.3772	30.4925	30.014	29.717	29.5064	30.0153	30.5852	29.315	30.707	30.4126	29.4823	30.7013
Q9Y618;C9JE98;C9J239;Q9Y618-5;C9J0Q5;Q9Y618-4;C9JFD3;Q9Y618-3;C9J7T7;C9JQE8;C9J330;H0YGK8;Q9Y618-2;H7C1Y3;H7C0P3;C9JNV9;H7C1J7	Nuclear receptor corepressor 2	NCOR2	27.1721	25.5451	25.4809	25.8136	25.5886	25.168	25.8847	25.5912	25.8972	25.7208	25.7403	26.5348	25.7144	26.5072	26.0575	26.205	25.9735	25.8333	25.7103
Q03989;C9J1Q0	AT-rich interactive domain-containing protein 5A	ARID5A	NA	NA	NA	NA	21.2978	21.4122	20.8601	20.7291	21.6956	20.5608	20.4504	21.0192	21.2553	NA	19.5312	20.8498	NA	20.6956	NA
Q9Y6K9;C9J1R1;Q9Y6K9-2;A8MV29;E7EU78;F8W9A9;C9JZ85;C9JN51;Q9Y6K9-3;C9JH59;C9JCG6	NF-kappa-B essential modulator	IKBKG	27.2419	26.9559	26.8663	27.0599	26.4163	26.2746	26.6193	26.5162	26.4938	26.8069	26.7433	26.5447	26.6309	27.2942	26.4855	27.2125	26.9659	27.0916	26.8655
Q07912;Q07912-3;H0Y5H7;C9J1X3	Activated CDC42 kinase 1	TNK2	21.6132	23.4283	22.9723	21.7514	NA	NA	NA	NA	NA	NA	NA	NA	NA	NA	NA	NA	NA	NA	NA
Q969M7;C9J212;C9J9P8;Q969M7-2;H3BSR4;C9JSK8;H9KVB9;F8WDQ9;Q969M7-4;F8WD80;C9JFD2;Q969M7-3;C9IZ93;H3BUI7;F8WB39;Q969M7-5;C9JF62;F2Z363;F8WFB7;G5E9R6;F8WCT3	NEDD8-conjugating enzyme UBE2F	UBE2F	23.1551	24.1301	24.3099	NA	25.8417	24.9101	25.8848	25.1615	25.02	26.1618	26.7512	25.9219	26.6457	26.4443	25.7205	26.3862	26.6165	25.4662	25.5466
F8WBZ2;D6RB92;Q5JS54;C9J2F8;D6REN3;E2QRC7;H7C465	Proteasome assembly chaperone 4	PSMG4	NA	23.4396	22.9988	NA	23.2472	23.4433	24.27	23.7951	23.9724	23.9032	24.6775	24.6283	23.623	25.1426	24.8346	24.6751	25.0357	25.6308	24.6897
P51965;C9J2P0;H7C061;P51965-2;K4DI90;C9J180	Ubiquitin-conjugating enzyme E2 E1	UBE2E1	22.963	23.9834	23.3882	24.3434	25.3234	25.446	24.983	25.7636	26.216	26.0918	25.4988	25.3589	26.6095	26.4179	26.6517	26.6903	25.9696	26.0375	26.1216
P24864;I3L413;P24864-2;C9J2U0;P24864-3	G1/S-specific cyclin-E1	CCNE1	NA	NA	NA	NA	NA	NA	NA	NA	NA	NA	NA	NA	22.6106	NA	NA	NA	NA	NA	NA
C9J2U4;B4DIY7;Q96BW9;B4E101;H7C1A2;G3V0F3	Mitochondrial translocator assembly and maintenance protein 41 homolog	TAMM41	27.034	26.0749	27.1446	27.1281	26.5134	26.0868	26.1295	26.6933	26.6661	26.4181	24.9043	26.2663	25.9964	24.8381	26.2941	24.6213	24.5851	25.947	24.8832
C9J2V2		IKBKG	NA	NA	NA	NA	22.416	22.4494	NA	23.4107	23.1105	22.8615	22.4416	NA	23.3917	23.7809	NA	23.0531	23.5552	22.7143	22.2229
P30876;C9J2Y9;C9J4M6;C9JMN3;C9JZW8	DNA-directed RNA polymerase II subunit RPB2;DNA-directed RNA polymerase	POLR2B	30.0233	29.7647	29.7111	29.772	29.7757	29.6742	29.7359	29.9506	29.9407	30.1599	29.5114	29.8246	29.6404	27.808	29.8079	26.831	28.7442	29.7456	28.5072
Q9BQ75;C9J384;E9PHS3;H7C515	Protein CMSS1	CMSS1	27.4523	27.6651	27.1059	27.1028	26.7642	26.7032	27.8066	26.6203	26.7964	27.4107	26.6175	27.7363	27.3353	25.2651	26.804	24.2534	25.9065	26.9268	25.5885
Q9UKG9;C9J3D7;E7EQF2	Peroxisomal carnitine O-octanoyltransferase	CROT	NA	NA	NA	22.9976	NA	NA	NA	NA	NA	NA	NA	22.8039	NA	NA	21.6832	NA	NA	NA	NA
C9J3I9;G3V135	Putative uncharacterized protein C5orf58	C5orf58	NA	NA	NA	NA	18.4974	18.9397	21.7304	NA	NA	19.511	20.5586	22.4003	19.6382	23.7942	22.1525	24.0078	21.5567	22.099	21.769
C9J3L7;Q9BWE0;E7EVL6;C9J7N1;C9JZE3;C9JYJ8	Replication initiator 1	REPIN1	25.4815	24.3353	24.9257	23.6868	23.8204	23.5278	23.0422	23.4566	23.0385	21.7967	23.3135	23.0579	23.3491	NA	21.4966	NA	23.1051	23.031	NA
C9J406		IMMT	25.8938	25.7043	25.5955	25.9888	23.7314	25.4514	25.5337	25.0801	24.3826	25.9372	23.8343	25.1759	25.6929	25.3122	25.6577	24.9845	23.7407	25.2454	24.377
Q9H000;C9J494;B4DPR4	Probable E3 ubiquitin-protein ligase makorin-2	MKRN2	25.5001	25.1513	24.669	25.3448	24.6961	25.237	25.3966	24.9805	25.3384	24.3912	25.1382	25.9404	25.3273	24.7037	25.7133	23.7179	25.1882	23.9653	24.9753
Q8IXM2;C9J4G0;F8W038;H0YIS7	Chromatin complexes subunit BAP18	BAP18;C17orf49;RNASEK-C17orf49	29.066	29.0718	28.9592	29.3449	28.7687	28.4914	28.6755	28.843	28.6712	29.5811	28.8638	29.3825	29.2636	29.8964	29.212	29.7095	29.0543	28.9677	28.8507
Q9BUR5;H7C1U8;C9J574;Q9BUR5-2;G3V1B6	Apolipoprotein O	APOO	26.6674	26.115	26.8397	26.85	26.5253	26.2954	26.3533	26.1499	25.5522	26.2713	25.3847	25.1471	25.6935	25.1573	25.9579	25.3607	24.3374	26.165	26.0419
Q5TKA1;C9J5J4;Q5TKA1-3;H7C4T7;Q5TKA1-2;H0Y322	Protein lin-9 homolog	LIN9	NA	NA	NA	NA	22.956	22.6806	23.5392	22.7464	22.521	23.2651	NA	22.8019	22.9277	NA	23.3663	NA	NA	23.1545	NA
Q96S97;C9JJV6;C9JZL8;C9J5M0;C9JC07	Myeloid-associated differentiation marker	MYADM	24.967	25.1182	25.1404	NA	23.7502	24.5908	24.9604	24.2155	24.2652	22.9485	NA	24.6329	NA	NA	23.7761	NA	NA	24.7428	23.1712
P08069;C9J5X1;H0YMJ5	Insulin-like growth factor 1 receptor;Insulin-like growth factor 1 receptor alpha chain;Insulin-like growth factor 1 receptor beta chain	IGF1R	22.8062	23.5987	23.3433	21.9169	21.4409	22.1347	23.1235	21.6442	21.4815	22.2086	21.5237	21.4983	20.6079	NA	20.7081	NA	NA	NA	NA
C9J6P4;Q7Z2W4-3	Zinc finger CCCH-type antiviral protein 1	ZC3HAV1	30.3783	30.3543	30.4617	30.215	30.2177	30.2764	30.2416	30.2621	30.4125	30.153	30.1442	30.1615	30.2116	30.3383	30.3305	30.2026	30.2287	30.4099	30.2169
Q96Q89;Q96Q89-4;Q96Q89-3;C9J6W2;Q96Q89-2;Q96Q89-5;A6NM61	Kinesin-like protein KIF20B	KIF20B	NA	NA	NA	NA	23.3748	23.7318	NA	NA	23.5092	24.684	23.5187	25.0498	24.0361	25.3712	25.7091	25.7063	24.5881	24.7869	24.7295
Q9GZV4;F8WCJ1;C9J7B5	Eukaryotic translation initiation factor 5A-2	EIF5A2	20.9392	21.4985	21.4287	NA	NA	NA	NA	NA	NA	NA	NA	NA	NA	NA	NA	NA	NA	NA	NA
Q0VD83;Q0VD83-3;C9J815;H3BU97;Q0VD83-2	Apolipoprotein B receptor	APOBR	26.4351	25.8789	25.1655	22.152	24.7449	24.3833	24.163	24.834	24.3846	23.2303	26.1254	24.7873	25.3237	26.0166	25.1825	26.2408	25.8433	26.6164	26.3165
Q68CQ7;C9J880;Q68CQ7-2	Glycosyltransferase 8 domain-containing protein 1	GLT8D1	23.8155	NA	NA	23.1997	22.0416	22.2421	23.1342	22.7017	23.0906	23.6283	NA	23.4651	22.5067	NA	23.2421	NA	NA	22.7749	NA
Q9HA38;C9J8H5;Q9HA38-2	Zinc finger matrin-type protein 3	ZMAT3	NA	NA	NA	21.1647	NA	NA	NA	NA	NA	NA	NA	NA	NA	NA	NA	NA	NA	NA	NA
F8WBF4;C9J8P5;C9K0I4;F8WDH1;P56557	Transmembrane protein 50B	TMEM50B	20.3259	21.2556	21.6568	21.6055	NA	NA	NA	NA	NA	NA	NA	NA	NA	21.4975	NA	NA	NA	NA	NA
Q8N3Z3;F8WBY6;C9J8V5	GTP-binding protein 8	GTPBP8	22.2541	22.2407	21.7457	21.8628	NA	NA	NA	NA	NA	NA	NA	NA	NA	NA	NA	NA	NA	NA	NA
P08865;C9J9K3;A6NE09;C9JQR9	40S ribosomal protein SA	RPSA;RPSAP58	32.1933	32.574	32.5716	32.3587	32.5671	32.5709	32.5326	33.1486	33.123	33.1704	33.1652	32.5598	32.9899	33.8031	33.0119	33.8515	33.1766	32.8979	33.2797
C9JQB1;C9J9V6;O75414;O75414-2	Nucleoside diphosphate kinase;Nucleoside diphosphate kinase 6	NME6	22.0701	21.6084	21.6203	22.0498	22.2129	NA	23.0113	NA	NA	22.6013	NA	22.9662	22.7515	NA	22.9853	NA	NA	22.7006	NA
Q96D46;C9JA08;C9J0B9;C9IZW9;C9K0C2;C9IY70	60S ribosomal export protein NMD3	NMD3	24.9496	25.8984	25.9494	26.0833	26.8967	27.0782	27.5222	27.3738	27.2242	27.908	26.8116	28.2455	27.3332	25.9574	27.6155	25.7689	26.7308	27.2862	25.8068
Q8WY36;Q8WY36-2;C9JA69;H7C1Q0;C9JYU6;C9JZA0;C9J8D0;A2RRM7	HMG box transcription factor BBX	BBX	24.5842	24.7848	25.0407	24.4949	NA	24.4532	NA	NA	25.028	24.949	24.6696	NA	24.3835	NA	NA	NA	NA	NA	NA
P18564;C9JA97;E9PEE8	Integrin beta-6;Integrin beta	ITGB6	25.434	25.3641	25.2498	24.9111	24.4621	24.7801	24.5078	24.8566	24.7164	24.934	23.4511	NA	24.8997	NA	24.767	NA	NA	24.7426	22.8406
Q16629;Q16629-3;Q16629-2;Q16629-4;C9JAB2;F8WEA1	Serine/arginine-rich splicing factor 7	SRSF7	30.8277	30.5625	30.6855	31.1588	30.4029	30.3668	30.7485	30.0464	30.4612	30.3154	31.4919	31.1351	30.2685	31.4407	30.5451	31.5604	31.1318	30.8421	30.9247
Q9Y241;C9JAW5;C9JNU6;Q9Y241-2;A8MV81	HIG1 domain family member 1A, mitochondrial	HIGD1A	24.3721	24.747	24.6556	23.8204	25.7533	25.2391	25.5796	25.6666	25.1897	25.8647	26.017	25.2007	25.6683	25.6593	26.4295	26.5333	25.9787	26.2092	27.0931
Q16595;C9JAX1;H7C585	Frataxin, mitochondrial;Frataxin intermediate form;Frataxin(56-210);Frataxin(78-210);Frataxin mature form	FXN	27.9075	28.346	28.2319	28.4128	28.0584	27.6389	28.4295	27.9599	27.9606	28.0176	27.8455	27.7967	27.7762	27.6081	27.1616	27.515	27.2847	26.9133	27.1389
H7C613;H7C5T6;C9JB06;Q8N5I4	Dehydrogenase/reductase SDR family member on chromosome X	DHRSX	NA	NA	NA	NA	NA	NA	21.3848	NA	NA	NA	NA	21.5687	NA	NA	NA	NA	NA	NA	NA
Q9NW68;Q9NW68-8;C9JB13;Q9NW68-2;Q9NW68-7;Q9NW68-3;Q9NW68-9;B4DM89;Q9NW68-4;E9PS77;F8W6C6;E9PNA9;Q9NW68-5;E9PQA7	BSD domain-containing protein 1	BSDC1	24.4388	24.0464	24.7275	24.8333	22.7045	22.3856	NA	22.6789	23.4082	22.997	23.8228	23.2446	23.6603	23.682	23.6385	24.8992	23.693	23.51	24.2547
Q8NBJ9;F5H8L4;Q8NBJ9-2;C9JBG5;E9PID9;E9PMC3;E9PPN9	SID1 transmembrane family member 2	SIDT2	21.8034	21.8644	21.4878	22.1887	NA	NA	NA	NA	NA	NA	NA	NA	NA	NA	NA	NA	NA	NA	NA
P78330;C9JBI3;C9JEJ7;F8WD74	Phosphoserine phosphatase	PSPH	24.6168	25.7538	25.2908	25.1915	25.1838	25.0077	24.6088	25.3734	25.2047	25.664	24.7958	25.0749	25.4457	26.1713	25.6195	26.1961	25.5508	25.4792	25.7062
Q9Y6A9;C9JBL1	Signal peptidase complex subunit 1	SPCS1	25.5928	27.241	26.7801	26.4194	25.7908	26.0203	26.2679	25.8047	26.6902	25.2016	24.4469	26.3341	25.0689	NA	25.9746	23.3481	24.403	25.2498	24.5565
Q9BT25;Q9BT25-2;C9JBZ4	HAUS augmin-like complex subunit 8	HAUS8	NA	NA	NA	NA	23.1392	22.914	23.3745	NA	23.4763	23.5948	NA	23.5827	23.6888	23.186	23.9287	24.0583	23.7097	24.2762	23.3202
P02679;P02679-2;C9JEU5;C9JC84;C9JPQ9;C9JU00	Fibrinogen gamma chain	FGG	27.2867	NA	NA	22.2364	23.0235	22.3798	21.7162	22.5711	23.5737	22.092	26.9529	21.5561	22.5191	NA	NA	21.3301	23.4121	NA	21.5244
Q14919;Q14919-2;C9JCC6;E9PQX9;E9PNC7;E9PMW2	Dr1-associated corepressor	DRAP1	28.4727	28.5983	28.4541	29.6573	28.7594	28.9927	28.3421	28.8018	28.6886	28.9596	26.4832	27.8311	29.0076	27.8486	28.1415	27.1321	27.0593	28.5289	27.6323
Q9NZM1;Q9NZM1-2;Q9NZM1-6;Q9NZM1-3;C9JCN0;F8W8J4;Q9NZM1-5;Q9NZM1-8;Q9NZM1-7;H0YD14;Q9NZM1-4	Myoferlin	MYOF	NA	NA	NA	NA	22.892	NA	20.8464	NA	NA	21.6042	23.1238	22.5553	22.6204	21.9862	22.9958	22.5363	22.6088	NA	23.2334
P15408;C9JCN8;P15408-3	Fos-related antigen 2	FOSL2	NA	NA	NA	NA	NA	22.405	22.4249	NA	NA	NA	NA	NA	NA	NA	NA	NA	NA	NA	NA
Q9BVT8;C9JE12;C9JCW7	Transmembrane and ubiquitin-like domain-containing protein 1	TMUB1	NA	25.1037	25.8859	25.2119	24.3995	24.1777	24.4588	23.9443	23.4527	21.9421	22.6183	24.547	23.3581	21.7634	22.8323	22.2439	NA	22.8705	23.4735
Q9NSV4;Q9NSV4-5;Q9NSV4-4;C9JDG0;Q9NSV4-7;Q9NSV4-6;Q9NSV4-2;Q9NSV4-1	Protein diaphanous homolog 3	DIAPH3	NA	NA	NA	NA	NA	NA	NA	NA	NA	NA	NA	22.9367	22.7126	NA	23.6006	NA	NA	24.4574	NA
P32241;C9JH33;C9JDT8;F5H1F5;G3V0I1;P32241-2	Vasoactive intestinal polypeptide receptor 1	VIPR1	22.3731	22.4362	22.1534	22.962	NA	NA	NA	NA	NA	NA	NA	NA	NA	NA	NA	NA	NA	NA	NA
Q13685;C9JG97;C9JEH3;C9JTS3;H7C0R2	Angio-associated migratory cell protein	AAMP	25.2609	24.5129	25.5289	25.2887	26.5452	26.8658	26.5316	27.1406	27.0539	26.7986	27.668	27.518	27.2819	28.5483	26.8901	28.4007	27.2826	26.626	27.0249
P49585;C9JEJ2;C9J050;B4E322;H7C1T3;C9J2E1;H7BZN1;Q9Y5K3;Q9Y5K3-3;C9JPY0;Q9Y5K3-2;Q9Y5K3-4;C9JVS0;F8WAZ5;F8WBU2;F2Z2B1	Choline-phosphate cytidylyltransferase A	PCYT1A	27.1714	26.8224	26.6543	26.8312	27.5912	27.6355	27.412	27.654	27.6865	27.7523	27.2564	27.873	27.4975	28.1671	27.475	28.4228	27.9126	27.1728	27.6182
Q9UKI2;C9JEZ4	Cdc42 effector protein 3	CDC42EP3	NA	NA	NA	NA	NA	21.9024	NA	NA	NA	NA	NA	NA	NA	NA	NA	NA	NA	NA	NA
P05090;C9JF17;C9JX71;F8WBT9	Apolipoprotein D	APOD	30.6057	28.131	27.7415	26.6716	28.7733	28.1756	28.3492	28.2744	28.7803	27.5978	32.3752	28.1457	28.3803	28.5053	28.4736	28.3576	29.6504	27.8938	28.4754
Q6PIZ9;C9JF66	T-cell receptor-associated transmembrane adapter 1	TRAT1	23.7532	25.4872	24.5091	24.6113	25.2269	25.1481	24.9481	25.1888	23.8459	24.8662	25.5808	24.5426	24.4413	23.9416	24.543	23.2544	24.3312	25.2439	23.8313
Q13098;C9JFE4;Q13098-5;Q13098-7;Q13098-6;J3KSA5;J3QLT0;J3KRJ4;J3QS88;J3KTB0;J3QS84;J3QLE8;J3QL53;J3KRE8;J3QQX0	COP9 signalosome complex subunit 1	GPS1	28.9467	28.8526	28.9259	28.9764	29.0602	29.1958	29.0516	29.1613	29.0333	28.9681	28.9322	28.9155	28.9409	29.0204	28.8498	28.5684	28.9363	28.6574	29.0446
P99999;C9JFR7;CON__P62894	Cytochrome c	CYCS	31.3325	31.3491	31.4754	31.4114	30.5246	30.6388	30.672	30.5771	30.5645	30.6498	30.4175	29.9337	30.3927	30.0793	30.5152	30.7118	30.84	30.0254	30.3775
P10415;P10415-2;C9JHD5	Apoptosis regulator Bcl-2	BCL2	25.8985	27.1186	27.0847	26.247	26.4371	27.005	27.1306	25.8461	26.5348	25.7787	24.5493	25.6367	25.3379	23.0404	26.3739	23.2706	22.625	26.3361	24.897
P13798;C9JIF9;H7C1U0;H7C393;C9JLK2;F8WEH5;H0YFE5	Acylamino-acid-releasing enzyme	APEH	29.0644	29.4694	29.2467	29.4518	29.6788	29.414	29.6698	29.7779	29.7145	30.1332	29.6394	29.55	29.8324	30.3523	30.0648	30.5989	30.4377	30.3188	30.3864
P82930;C9JJ19;H3BP88	28S ribosomal protein S34, mitochondrial	MRPS34	26.7619	27.9412	27.8523	26.8803	26.4948	26.9683	26.3633	26.9507	26.8251	27.0566	25.8854	26.9241	27.3302	26.0172	27.1785	26.3245	26.1364	27.0845	26.7712
Q9NWW7;C9JZF3;C9JJF4	Uncharacterized protein C2orf42	C2orf42	NA	NA	NA	NA	22.838	23.1086	22.1104	22.3974	22.3011	22.3903	NA	21.83	22.0772	NA	22.1489	NA	NA	21.8861	NA
Q8N3P4;Q8N3P4-3;C9JJN9;Q8N3P4-2;C9JP71;C9JG07;H7C058;C9JPI1;H7C3U0;F8WB24;C9JKL0;C9JIA0	Vacuolar protein sorting-associated protein 8 homolog	VPS8	25.8564	27.0058	26.6306	26.18	26.0201	26.0808	26.6108	26.1229	25.9441	26.0338	24.0111	25.2141	26.0709	25.2374	25.4173	24.3765	25.0809	24.4191	24.4098
Q9Y5U2;C9JJV1;Q9Y5U2-2;A6NCC9;E9PME3;C9JHT9;E9PL88;C9JDU0	Protein TSSC4	TSSC4	25.1262	25.085	25.4782	25.9561	25.3242	25.2695	25.6626	25.562	25.2594	26.473	25.6691	25.8305	25.7877	26.202	26.0103	26.5068	25.0209	25.4949	23.4566
P23229;P23229-2;P23229-4;P23229-5;C9JK10;P23229-3;G5E9H1;P23229-9;P23229-6;J3KN41;P23229-7;H7BZ97;C9JXX7	Integrin alpha-6;Integrin alpha-6 heavy chain;Integrin alpha-6 light chain	ITGA6	27.6648	26.9889	27.6078	27.5324	21.6965	21.9341	22.6139	25.8682	22.2181	22.2127	NA	21.9087	22.1694	21.7571	22.3891	25.5037	NA	24.6347	24.8113
O15519;O15519-12;O15519-10;C9JK38;O15519-14;O15519-5;O15519-11;O15519-2;O15519-13;F8WBH9;O15519-9;O15519-6;O15519-8;E9PAP3;C9JSU3;C9J4Q0;C9JV51;C9J408;M0QYM0;O15519-7;O15519-3;O15519-15;M0R1A8;M0QY57	CASP8 and FADD-like apoptosis regulator;CASP8 and FADD-like apoptosis regulator subunit p43;CASP8 and FADD-like apoptosis regulator subunit p12	CFLAR	NA	NA	NA	NA	22.9827	23.2305	23.58	23.4908	23.4383	22.9718	NA	24.2736	NA	NA	NA	NA	NA	NA	22.3777
Q7RTR2;Q7RTR2-2;C9JLH9;B5MDB6;Q7RTR2-4;Q7RTR2-3;H3BLT9	Protein NLRC3	NLRC3	24.9684	26.164	25.2773	26.8312	19.1618	20.0437	21.5928	21.4593	19.5256	20.6719	NA	18.8529	20.3165	18.9519	21.6422	18.409	NA	20.6081	21.6064
P52434;C9JLU1;C9JBJ6;C9JCU7;C9J413;C9JUA8	DNA-directed RNA polymerases I, II, and III subunit RPABC3	POLR2H	28.8561	28.5713	28.7719	28.7665	28.3924	28.1445	28.1934	28.4118	28.5783	28.5248	28.5456	28.9148	28.632	29.4968	28.4616	29.4615	29.1464	28.2755	28.968
C9JLW8;I3L2L5;I3L4Q0;I3L317;I3L3A7	Protein FAM195B	FAM195B	25.3285	24.8738	25.0284	25.7135	25.9841	26.0637	25.7642	26.5941	26.4522	26.1436	26.3634	25.5092	26.1783	26.998	26.1252	27.0811	26.7796	26.5251	26.6127
P48740;C9JMA2;F8W876;P48740-3;P48740-2	Mannan-binding lectin serine protease 1;Mannan-binding lectin serine protease 1 heavy chain;Mannan-binding lectin serine protease 1 light chain	MASP1	NA	NA	NA	NA	NA	NA	NA	NA	NA	NA	22.973	NA	NA	NA	NA	NA	19.5781	NA	NA
P35520;C9JMA6;P35520-2	Cystathionine beta-synthase;Cysteine synthase	CBS	NA	NA	NA	NA	NA	NA	22.3806	NA	NA	NA	NA	NA	NA	NA	NA	22.2339	NA	NA	23.313
Q6DN90-2;H7C107;Q6DN90;C9JMG9	IQ motif and SEC7 domain-containing protein 1	IQSEC1	22.3845	22.9203	22.4045	24.6119	NA	23.434	23.2358	NA	23.2152	23.1111	NA	NA	NA	21.7868	23.7648	22.1519	22.6623	NA	22.7344
P07093;C9JN98;P07093-2;P07093-3	Glia-derived nexin	SERPINE2	NA	NA	NA	NA	21.5365	22.4523	22.4853	22.1169	21.2589	NA	22.8677	NA	22.6137	24.5377	NA	23.7448	23.2285	NA	23.3557
P83731;C9JXB8;C9JNW5	60S ribosomal protein L24	RPL24	30.701	30.5806	30.1354	30.9342	30.8893	30.8006	30.5924	31.2371	31.201	30.8599	30.9076	30.7885	31.2286	27.3022	31.1271	28.486	29.4802	31.1265	27.5329
Q9NR56;C9JP00;Q9NR56-7;Q86VM6;C9J4T8;C9JCX1;H7C4Y1	Muscleblind-like protein 1	MBNL1	30.0559	29.9802	29.577	29.6966	29.5425	29.7055	29.2075	29.7668	28.891	29.6392	29.4606	29.6282	29.6763	30.4956	29.4971	30.8686	30.0149	30.2754	30.2648
Q9UK58;Q9UK58-4;C9JPL0;Q9UK58-5	Cyclin-L1	CCNL1	24.0031	24.0174	23.7539	23.9437	24.6704	23.927	25.9802	24.9133	24.5507	24.6565	24.0825	25.8316	23.8164	22.9491	24.7293	NA	NA	24.4907	NA
Q9NYR9;Q9NYR9-2;C9JPP2;K7ERG2;H7BXP1;Q9NYR9-3;K7EKE9;K7ER26;K7ELL8;Q9NYR9-4	NF-kappa-B inhibitor-interacting Ras-like protein 2	NKIRAS2	24.1333	23.8919	24.1385	24.5766	23.5112	23.7521	23.7674	22.7279	23.5211	22.4279	NA	24.1954	22.7798	23.5742	23.4721	23.6748	24.0522	23.512	22.917
Q8N0U7;C9JPP7	Uncharacterized protein C1orf87	C1orf87	NA	NA	NA	NA	NA	NA	22.2665	NA	NA	NA	NA	NA	NA	21.9364	NA	NA	22.1592	21.0134	21.7632
Q8N1F8;C9JQV3;Q8N1F8-2;H7C2J7;H7C236;M0QYE5	Serine/threonine-protein kinase 11-interacting protein	STK11IP	26.6433	25.5741	25.6148	26.9805	25.9325	25.5939	25.5718	25.8879	25.754	26.1445	23.383	25.6157	25.2527	NA	25.3151	22.8376	23.5167	24.7675	23.8856
P54252-2;P54252;G3V3R7;E9PB63;C9JQV6;F5H211;G3V328;P54252-3;G3V4U9;G3V526;E9PJN5;G3V2G1;G3V3T6;G3V4F5;G3V4F4;G3V5H3;G3V3T0;G3V2G2;D6RDL9;G3V3A6;D3VVP3;D6R9I5;G3V4B1;G3V390;G3V3S5	Ataxin-3	ATXN3	25.8767	26.5473	26.9802	27.1318	25.9845	25.9337	25.7996	26.361	26.1238	25.9934	25.5074	25.6824	25.2292	26.8405	25.5022	26.095	25.9452	25.066	26.399
Q9UGP4;C9JRJ5;Q96IF1;A6NIX2;G3V5F5;G3V481;Q96IF1-2;K7EKM1;K7ENH9	LIM domain-containing protein 1	LIMD1	24.1569	24.2854	24.3299	23.4882	23.5843	23.7813	22.237	24.2563	23.557	23.4519	25.4028	24.953	24.5034	26.0179	23.1108	25.9758	26.8407	25.5385	26.7041
Q9NX63;C9JRZ6;F8WAR4;G3V1K1;F8WD73	Coiled-coil-helix-coiled-coil-helix domain-containing protein 3, mitochondrial	CHCHD3	29.2624	28.9953	29.6025	28.8422	28.9284	29.1597	29.0024	28.7722	28.7364	28.4906	28.7871	29.3271	28.8447	29.1975	28.8756	29.7083	29.1128	28.9566	29.4205
Q8N720-3;Q8N720;C9JS03	Zinc finger protein 655	ZNF655	NA	NA	NA	21.674	NA	20.5007	20.3736	20.341	NA	19.2255	NA	NA	19.7931	NA	NA	NA	NA	NA	NA
Q5JRX3;Q5JRX3-2;C9JSL2;Q5JRX3-3;B1APQ0;H0Y7L7;H0Y4F7;B1APQ1	Presequence protease, mitochondrial	PITRM1	29.2597	28.9709	29.1846	29.2873	29.4452	29.3997	29.1825	29.3184	28.7492	29.6739	28.8923	28.9581	29.2845	28.5284	29.3296	27.7395	29.0946	29.3297	28.5352
C9JWU9;C9JSW2;Q5EB52-3;C9JW74;Q5EB52-2;Q5EB52;C9JRA9;C9JCM6	Mesoderm-specific transcript homolog protein	MEST	NA	23.108	24.0406	22.8797	NA	NA	NA	NA	NA	NA	NA	NA	NA	NA	NA	NA	NA	NA	NA
C9JTX5		ACTB	NA	NA	NA	NA	NA	NA	NA	NA	NA	NA	22.3104	NA	NA	23.7605	NA	NA	NA	NA	24.176
C9JTZ6;E9PAL9;Q9H857;Q9H857-2;Q9H857-4;Q9H857-3;H7C519;H7C4G8;C9J036	5-nucleotidase domain-containing protein 2	NT5DC2	24.5555	NA	NA	NA	NA	NA	NA	23.7728	23.2765	24.213	23.9801	24.6205	24.4389	25.4082	25.1212	24.1097	24.4387	24.6284	24.3067
Q86YJ6-5;C9JU10;Q86YJ6-3;Q86YJ6-2;Q86YJ6-4;Q86YJ6	Threonine synthase-like 2	THNSL2	NA	25.5761	25.0886	24.2604	NA	NA	NA	NA	NA	NA	NA	NA	NA	NA	NA	NA	NA	NA	NA
Q2KHR2;H0YLX2;Q2KHR2-2;C9JU50;H0YLP2	DNA-binding protein RFX7	RFX7	20.307	20.4914	20.5815	20.6593	NA	NA	20.4245	NA	20.1827	NA	20.5592	20.221	19.5878	21.6098	19.6384	21.9013	20.1865	19.6415	20.203
C9JUM1		ACTB	NA	NA	NA	NA	NA	NA	NA	NA	NA	21.3763	NA	NA	NA	25.9477	NA	24.0225	22.8857	NA	26.5454
P08962;F8VNT9;F8VV56;F8VZE2;P08962-2;F8W022;F8VWK8;C9JV86	CD63 antigen	CD63	NA	NA	NA	NA	22.4316	NA	NA	NA	23.3196	NA	NA	23.4838	NA	22.7243	23.4957	22.8828	NA	23.119	23.926
Q15051;C9JVC4;Q15051-3;Q15051-2	IQ calmodulin-binding motif-containing protein 1	IQCB1	NA	NA	NA	NA	21.7918	21.4921	22.2795	23.2177	23.6436	21.6621	20.6712	22.4244	21.7905	20.3533	22.4258	20.1834	NA	22.352	20.2106
E5RIL0;O95214;H0YBC1;C9JVM4;E5RJS9;E5RHU8;O95214-2	Leptin receptor overlapping transcript-like 1	LEPROTL1	NA	NA	NA	NA	NA	NA	21.5246	NA	NA	NA	NA	21.007	NA	20.8837	23.021	21.1041	NA	NA	NA
Q9H9P8;Q9H9P8-2;C9JVN9;G3V272;G3V5S1;G3V5A8	L-2-hydroxyglutarate dehydrogenase, mitochondrial	L2HGDH	26.4458	26.4914	26.1871	26.3345	26.2218	26.0004	24.9435	26.0702	25.8	26.7322	25.3547	25.4419	26.2415	26.3204	25.8254	25.5087	25.6854	26.0542	25.3495
O15530;E9PER6;O15530-3;C9JWR9;O15530-2;O15530-4;Q6A1A2;O15530-5;H3BQ10;H3BPW1	3-phosphoinositide-dependent protein kinase 1;Putative 3-phosphoinositide-dependent protein kinase 2	PDPK1;PDPK2	25.9593	25.7578	25.5847	26.327	26.3494	26.225	25.6491	26.2969	26.6757	25.7315	25.3557	25.6068	25.551	24.9545	25.4136	24.5507	25.229	25.5556	25.3283
Q66K66;C9JXI5	Transmembrane protein 198	TMEM198	NA	NA	NA	NA	NA	NA	NA	NA	NA	NA	23.3876	NA	NA	NA	NA	NA	19.3182	NA	NA
O75817;C9JYM0	Ribonuclease P protein subunit p20	POP7	NA	NA	NA	22.6315	NA	NA	23.2359	NA	NA	23.87	24.6898	23.698	22.4418	25.1359	23.6926	23.3162	NA	23.8212	NA
Q6P5R6;C9JYQ9;H0Y8C2	60S ribosomal protein L22-like 1	RPL22L1	NA	NA	NA	NA	26.3286	24.792	26.1809	27.7431	28.0773	28.3208	29.0279	29.805	28.2357	28.0839	29.064	28.38	28.3507	28.4327	27.3696
Q92823;Q92823-3;C9JYY6;Q92823-4;Q92823-6;Q92823-2;F8W775;Q92823-5	Neuronal cell adhesion molecule	NRCAM	21.7422	NA	NA	22.4692	NA	NA	NA	NA	NA	NA	NA	NA	NA	NA	NA	NA	NA	NA	NA
P62256;C9JZG9;C9JZY6;H7C4M9;P62256-2;C9J8Q9	Ubiquitin-conjugating enzyme E2 H	UBE2H	NA	NA	NA	NA	24.2889	23.8089	22.7772	24.8554	24.3949	24.6914	23.4953	23.1809	24.4855	25.3283	23.2056	25.5906	23.7679	25.0134	24.8583
C9JZI7;E9PKT8;C9J1B1		NAP1L4	NA	NA	NA	NA	NA	NA	23.4681	NA	NA	NA	NA	23.4891	NA	NA	24.2031	NA	NA	23.9088	NA
Q9NP61;C9JZR4;E9PB03;B0QYV8;B0QYV9	ADP-ribosylation factor GTPase-activating protein 3	ARFGAP3	26.5437	25.8616	26.031	25.5594	25.304	25.4912	25.695	25.3645	24.5915	25.2257	25.364	25.5224	25.0894	26.1393	25.3518	26.0267	26.1041	26.2493	26.2387
P54922;C9JZW7	[Protein ADP-ribosylarginine] hydrolase	ADPRH	NA	NA	NA	NA	NA	NA	NA	NA	NA	NA	NA	NA	NA	NA	23.8512	NA	22.4564	22.6701	21.9296
Q6GPH4-2;Q6GPH4-7;Q6GPH4;C9K044;Q6GPH4-4;I3L3D9;Q6GPH4-3;I3L509;C9J7Z8;Q6GPH4-5;I3L3Q2;I3L2B3;I3L534;I3L3B3;Q6GPH4-6	XIAP-associated factor 1	XAF1	NA	NA	NA	NA	22.0123	21.8946	22.5043	21.1432	21.8338	NA	22.0355	22.2584	NA	22.7956	21.8195	24.6457	NA	22.7058	23.8371
Q9NV64;C9K0C7	Transmembrane protein 39A	TMEM39A	NA	NA	NA	NA	22.5483	22.0954	22.1651	22.0565	22.1328	22.4981	NA	22.1329	21.7457	NA	22.383	NA	NA	21.5063	NA
Q7Z422;Q7Z422-4;Q7Z422-2;Q7Z422-3;C9K0U0;F8WEE8	SUZ domain-containing protein 1	SZRD1	25.8017	26.207	25.9983	26.5072	25.5266	25.2915	26.1098	25.1865	25.5612	25.4706	26.5095	25.9033	25.6885	27.1888	25.7936	27.4109	26.8486	26.1229	26.3508
C9K0W8;O14662;O14662-5;Q96NX8;O14662-2;O14662-4;G8JLE0;H3BU86;O14662-3;F8W9Z6;B7ZBM7;O14662-6;B7ZBM4;B7ZBM5;B7ZBM8;E9PND6;H0YEW0;E9PLV7	Syntaxin-16	STX16;STX16-NPEPL1	23.9176	24.2687	24.3598	24.4736	25.344	25.0628	25.6923	24.8303	24.6916	25.3609	24.3253	25.3587	25.1221	24.3394	26.0309	25.0464	25.0111	26.3351	25.8739
O95149;C9K0X5;H3BRI5;H3BUB4;H3BSK1;H3BQR0;H3BTA6	Snurportin-1	SNUPN	25.235	24.243	24.9143	23.7327	24.7068	24.8675	24.9896	24.844	25.8097	25.0697	26.9001	26.7266	26.2055	25.1436	25.5997	25.0623	25.6925	26.7552	25.3091
CON__ENSEMBL:ENSBTAP00000024146			NA	NA	NA	NA	NA	NA	24.7139	24.8772	NA	NA	NA	NA	24.4936	24.31	NA	24.3036	NA	24.661	24.8559
CON__ENSEMBL:ENSBTAP00000024466;CON__ENSEMBL:ENSBTAP00000024462			25.5081	25.2234	25.9137	25.7841	NA	21.958	NA	NA	NA	NA	NA	NA	NA	NA	NA	NA	NA	NA	NA
P13646;K7ERE3;P13646-3;CON__ENSEMBL:ENSP00000377550;K7EMD9;P13646-2;CON__P13646-1	Keratin, type I cytoskeletal 13	KRT13	NA	NA	NA	NA	24.5855	NA	NA	22.0878	25.6698	NA	23.8046	NA	NA	24.0221	NA	24.6213	26.7757	NA	26.156
O43790;P78385;CON__O43790;CON__Q6NT21;CON__Q14533;CON__P78385;Q14533;A6NCN2;F5GYI5	Keratin, type II cuticular Hb6;Keratin, type II cuticular Hb3;Keratin, type II cuticular Hb1;Keratin-81-like protein KRT121P	KRT86;KRT83;KRT81;KRT121P	NA	26.4525	NA	24.1201	23.5783	23.9014	22.4417	24.4631	24.1098	28.4173	27.1857	25.6133	26.0948	22.4687	23.4676	23.3948	21.3345	21.8579	21.2174
O76013;CON__O76013;O76013-2;Q14532;CON__Q14532	Keratin, type I cuticular Ha6	KRT36	NA	NA	NA	NA	NA	NA	NA	NA	NA	NA	23.832	NA	NA	NA	NA	NA	NA	NA	NA
O95678;CON__O95678	Keratin, type II cytoskeletal 75	KRT75	NA	NA	NA	NA	NA	NA	NA	NA	NA	24.0543	NA	NA	NA	NA	NA	NA	NA	NA	NA
CON__P00761			33.9461	34.0825	33.7701	33.5767	29.8776	29.5774	29.4429	29.9615	29.5942	29.154	32.3007	29.4958	29.2937	30.2129	29.3633	30.0074	30.5588	28.8088	30.3528
CON__P01966			NA	NA	NA	NA	NA	NA	NA	NA	NA	NA	NA	NA	NA	24.0275	NA	23.5959	25.1738	NA	NA
P02533;CON__P02533;CON__A2A4G1;K7ENV3;Q7Z3Y9;CON__Q7Z3Y9	Keratin, type I cytoskeletal 14	KRT14	29.2697	28.5119	26.2893	27.9001	29.2949	28.4572	26.5895	27.4182	28.8761	29.4051	31.0192	27.7601	27.561	24.5781	26.9736	25.2548	29.1694	24.1402	24.3507
CON__P02535-1			NA	NA	NA	NA	NA	NA	NA	NA	NA	NA	26.469	NA	NA	NA	NA	NA	NA	NA	NA
P02538;CON__P02538	Keratin, type II cytoskeletal 6A	KRT6A	27.4711	27.3995	24.0483	26.8274	28.8515	27.2703	24.1354	26.1137	27.8221	28.9149	30.6918	26.2445	25.94	21.2347	24.8281	24.1622	28.2236	21.07	22.3042
CON__P02662			NA	NA	NA	NA	NA	NA	NA	NA	NA	NA	24.1501	NA	NA	NA	NA	NA	NA	NA	NA
P02768;CON__P02768-1;H0YA55;B7WNR0;D6RHD5;P02768-2;C9JKR2	Serum albumin	ALB	37.0039	33.3633	33.4389	33.7101	36.5796	36.6021	35.254	36.8206	36.2719	35.9849	38.9256	36.3713	36.6303	34.146	36.3569	35.6283	36.7866	36.0337	35.5961
24;1141225;1141226;1141227;1141228;1141229;1141230;1141231;1141232;1141233;1141234;1141235;1141236;1141237;1141238;1141239;1141240;1141241;1141242;1141243;1141244;1141245;1141246;1141247;1141248;1141249;1141250;1141251;1141252;1141253;1141254;1141255;1141256;1141257;1141258;1141259;1141260;1141261;1141262;1141263;1141264;1141265;1141266;1141267;1141268;1141269;1141270;1141271;1141272;1141273;1141…			NA	NA	NA	NA	NA	NA	NA	NA	NA	NA	NA	NA	NA	NA	NA	NA	NA	NA	NA
87;946888;946889;946890;946891;946892;946893;946894;946895;946896;946897;946898;946899;946900;946901;946902;946903;946904;946905;946906;946907;946908;946909;946910;946911;998401;998402;998403;998404;998405;998406;998407;998408;998409;998410;998411;998412;998413;998414;998415;998416;998417;998418;998419;998420;998421;998422;998423;998424;998425;998426;998427;998428;998429;998430;998431;998432;9984…			NA	NA	NA	NA	NA	NA	NA	NA	NA	NA	NA	NA	NA	NA	NA	NA	NA	NA	NA
CON__P02769			22.3692	19.7154	22.3321	32.0389	21.5746	31.0799	32.0271	22.432	27.6963	22.1654	27.3135	21.9805	29.6468	28.0641	31.2284	31.5525	31.7941	30.6334	30.4977
CON__P04259;CON__Q8VED5;CON__H-INV:HIT000292931			NA	NA	NA	NA	22.6985	22.3327	NA	21.8995	20.6674	22.8463	26.1543	NA	23.2509	NA	NA	20.9924	22.4938	NA	NA
P07477;P07478;Q8NHM4;H0Y8D1;CON__P07477;E7EQ64	Trypsin-1;Alpha-trypsin chain 1;Alpha-trypsin chain 2;Trypsin-2;Putative trypsin-6	PRSS1;PRSS2;TRY6	26.5315	25.8214	26.1272	25.8205	NA	NA	NA	NA	NA	NA	NA	NA	NA	NA	NA	NA	NA	NA	NA
P08727;CON__P08727;C9JM50;K7EMS3	Keratin, type I cytoskeletal 19	KRT19	NA	NA	NA	NA	NA	NA	NA	23.7996	24.5206	23.4167	NA	27.2307	24.474	28.458	25.8899	27.7684	22.9624	24.8135	23.7923
P08779;CON__P08779;CON__Q9Z2K1;CON__Q3ZAW8;K7ENW6	Keratin, type I cytoskeletal 16	KRT16	25.9828	27.5625	23.7745	25.5286	27.2675	26.2609	22.4948	25.9144	26.8557	27.9734	29.5379	25.3203	25.3493	NA	24.2926	24.6481	27.9213	21.3687	NA
CON__P12763			NA	NA	NA	28.3923	19.9556	16.6086	17.2138	19.4336	18.0244	NA	26.7183	18.1417	20.7594	25.9695	28.9808	29.1381	30.4561	28.9615	28.4605
P13645;CON__P13645;Q7Z3Y8;Q2M2I5;CON__Q7Z3Y8;CON__Q2M2I5	Keratin, type I cytoskeletal 10	KRT10	33.8006	30.364	30.857	31.1996	32.0949	31.4292	30.2293	30.2225	32.0991	31.8626	33.6949	30.7366	30.8354	28.7171	30.2508	29.0659	31.0447	28.5954	28.3592
P13647;CON__P13647;F8W0C6;H0YI76;H0YIN9;F8VV57	Keratin, type II cytoskeletal 5	KRT5	29.8886	28.5247	27.3219	26.5051	27.7317	27.3271	24.836	25.2692	27.6395	27.8265	29.8501	26.2799	25.8343	24.2061	25.5007	24.132	27.0028	NA	23.2767
CON__P15497			NA	NA	NA	25.5693	NA	NA	NA	NA	NA	NA	NA	22.0494	NA	22.8689	NA	23.215	NA	NA	NA
CON__P15636			34.916	34.1471	34.3682	33.5038	31.9897	31.8924	31.694	31.8224	32.2963	31.0066	33.6854	32.0542	31.6048	32.1499	31.5503	32.3327	31.6634	31.1738	31.3804
P20930;CON__P20930	Filaggrin	FLG	21.8647	NA	NA	18.0415	18.9354	18.2387	18.0763	17.6732	18.0317	18.0525	23.9317	18.4886	NA	NA	17.9645	NA	19.0772	NA	NA
CON__P34955			NA	NA	NA	26.0075	NA	NA	NA	NA	NA	NA	20.6755	NA	NA	19.9461	20.8933	21.1541	26.9772	NA	19.9746
CON__P35908			32.9861	30.8868	30.3821	30.2285	31.0652	30.3912	29.3488	29.2748	30.8125	31.1706	33.0342	30.1825	30.5226	27.6021	29.4697	28.3665	29.9712	28.0695	27.5217
P78386;CON__P78386	Keratin, type II cuticular Hb5	KRT85	NA	NA	NA	NA	NA	NA	NA	NA	NA	23.8066	NA	NA	NA	NA	NA	NA	NA	21.4604	NA
CON__P81644			NA	NA	NA	23.2218	NA	NA	NA	NA	NA	NA	NA	NA	NA	NA	NA	NA	NA	NA	NA
Q04695;CON__Q04695;K7EPJ9;K7ESE1;CON__P19001;B3KRA2;A8MT21;CON__P05784;CON__Q9D312;K7ELP7;C9JTG5;CON__A2AB72	Keratin, type I cytoskeletal 17	KRT17	NA	NA	NA	NA	20.4521	20.5336	NA	NA	20.7884	22.3209	23.9459	NA	NA	NA	NA	NA	NA	NA	NA
Q7Z3Y7;CON__Q148H6;CON__Q7Z3Y7	Keratin, type I cytoskeletal 28	KRT28	NA	NA	NA	NA	NA	NA	NA	NA	NA	NA	NA	NA	NA	NA	NA	NA	21.367	NA	NA
Q15323;CON__Q9UE12;CON__Q15323;Q14525;CON__Q14525;O76009;O76011;CON__O76011;CON__Q6NTB9;CON__O76009;CON__A2A5Y0;CON__Q8IUT8;CON__REFSEQ:XP_986630;CON__Q9D646;CON__Q497I4;Q6A162;G3V1C2;CON__Q6IFU5;Q9C075;J3QR55;K7EQH6;CON__Q9C075	Keratin, type I cuticular Ha1;Keratin, type I cuticular Ha3-II;Keratin, type I cuticular Ha3-I;Keratin, type I cuticular Ha4	KRT31;KRT33B;KRT33A;KRT34	NA	21.5788	NA	23.3079	NA	NA	20.9511	20.1917	NA	27.5913	24.5145	NA	20.8836	NA	NA	NA	22.6627	NA	NA
CON__Q1RMN8			25.4762	24.0069	24.614	24.6175	NA	NA	NA	NA	NA	NA	NA	NA	NA	NA	NA	NA	NA	NA	NA
CON__Q28107			26.2919	22.8915	23.3955	22.057	25.2025	24.338	25.6311	25.3735	24.5163	24.302	27.0677	23.1789	25.0354	23.1931	23.6512	25.2136	24.5384	23.3192	22.8822
CON__Q2KJF1			NA	NA	NA	21.6836	NA	NA	NA	NA	NA	NA	NA	NA	NA	NA	NA	NA	NA	NA	NA
CON__Q2UVX4			NA	NA	NA	NA	22.9737	21.8419	22.7401	22.911	23.0036	22.6506	23.2506	NA	22.706	NA	NA	NA	21.7998	22.9579	NA
Q86Y46;CON__Q32MB2;Q7RTS7;CON__Q7RTS7;F8W1S1;H0YIC5	Keratin, type II cytoskeletal 73;Keratin, type II cytoskeletal 74	KRT73;KRT74	24.9493	23.6289	22.1353	23.7289	23.5759	23.92	22.0926	NA	24.4227	24.1708	25.17	22.8549	23.2782	NA	22.263	21.8084	21.1236	21.5133	NA
CON__Q3MHN5;CON__ENSEMBL:ENSBTAP00000018229			NA	NA	NA	25.7668	NA	NA	NA	NA	NA	NA	NA	NA	NA	NA	NA	NA	NA	NA	NA
CON__Q3SX09			NA	NA	NA	23.7555	NA	NA	NA	NA	22.3114	NA	NA	NA	NA	NA	24.0428	NA	NA	23.3511	NA
CON__Q3TTY5			NA	NA	NA	NA	NA	NA	NA	22.2172	22.5938	NA	NA	NA	NA	23.2182	NA	NA	22.9968	NA	23.4316
CON__Q3ZBD7			24.6025	24.5885	24.2141	24.7103	25.3917	25.428	NA	25.0201	24.7147	25.4661	25.2967	23.976	25.1021	25.213	24.9419	24.862	26.8758	26.5342	25.7498
CON__Q58D62			NA	NA	NA	25.5694	NA	NA	NA	NA	NA	NA	NA	23.0143	NA	NA	NA	NA	22.1656	NA	NA
Q5D862;CON__Q5D862	Filaggrin-2	FLG2	26.6154	23.9869	19.9978	19.1015	21.8805	21.5567	19.2318	18.7334	20.5798	20.7205	25.7149	NA	20.1313	NA	20.676	NA	NA	NA	NA
CON__Q61726			23.1672	22.7711	22.5699	22.7702	24.1931	24.0342	NA	24.4827	23.6965	24.9432	22.8098	24.6748	24.356	21.7051	24.2559	24.572	24.151	24.1628	24.1148
Q9NSB2;CON__Q9NSB2;CON__Q6ISB0	Keratin, type II cuticular Hb4	KRT84	NA	NA	NA	23.1846	NA	NA	NA	NA	NA	NA	27.9515	22.8081	NA	NA	22.8642	NA	NA	NA	NA
Q8N1N4;CON__Q8N1N4-2;CON__Q7RTT2;Q8N1N4-2;F8VS93	Keratin, type II cytoskeletal 78	KRT78	25.1777	22.3449	21.6044	20.9396	22.7309	NA	22.5161	NA	22.7162	23.1911	25.0278	22.3238	NA	NA	NA	NA	21.6647	NA	NA
Q7Z3Z0;CON__Q7Z3Z0	Keratin, type I cytoskeletal 25	KRT25	NA	22.582	22.9641	22.883	NA	NA	NA	NA	NA	NA	NA	NA	NA	NA	NA	NA	NA	NA	NA
Q7Z794;CON__Q7Z794;F5GY66	Keratin, type II cytoskeletal 1b	KRT77	NA	23.4812	24.4673	NA	21.2519	19.618	22.2722	21.3533	21.726	21.9373	23.3361	23.036	NA	NA	NA	NA	22.1342	NA	21.6039
Q86YZ3;CON__Q86YZ3	Hornerin	HRNR	24.5021	22.3468	18.5594	16.7631	21.4188	21.1029	20.7588	17.9842	21.0327	21.6268	25.9069	22.6055	19.9973	17.3836	21.0717	19.154	21.324	19.7026	NA
CON__Q8BGZ7			NA	NA	NA	NA	24.6686	NA	NA	NA	NA	NA	19.866	NA	NA	NA	NA	NA	NA	NA	19.1128
Q9NSB4;CON__Q9NSB4	Keratin, type II cuticular Hb2	KRT82	NA	24.0043	NA	26.7416	NA	NA	NA	NA	NA	27.0811	NA	NA	NA	NA	NA	NA	NA	NA	NA
CON__Q9TRI1			NA	NA	NA	23.4244	NA	NA	NA	NA	NA	NA	NA	NA	NA	NA	NA	NA	NA	NA	NA
P05543;CON__Q9TT36	Thyroxine-binding globulin	SERPINA7	NA	NA	NA	NA	NA	NA	NA	NA	NA	NA	24.2108	NA	NA	NA	NA	NA	20.8314	NA	NA
CON__REFSEQ:XP_001474382			NA	21.0405	NA	NA	NA	NA	NA	NA	NA	23.9668	NA	NA	NA	NA	NA	NA	NA	NA	NA
O00478;O00478-2;D0FY33;C9JUV8;C9JQT8;C9J877;C9JZT5;C9JPK0;C9JNZ3;C9JVU4;C9J3Q8;E9PJE9;E9PFB8;E7EPR2	Butyrophilin subfamily 3 member A3	BTN3A3	28.6144	28.1032	28.4729	28.42	27.3397	28.2394	26.7334	27.3345	28.2109	27.6647	26.8299	26.8142	27.7987	24.9053	26.9281	23.9322	22.7704	26.3741	24.539
Q96FE7;D1MEI0;Q96FE7-3;Q96FE7-4;Q96FE7-2	Phosphoinositide-3-kinase-interacting protein 1	PIK3IP1	NA	NA	NA	NA	24.1662	24.1077	24.1635	23.9936	24.3844	23.8934	NA	23.7129	23.8092	NA	23.7337	NA	NA	NA	NA
P30038;P30038-2;D2D4A3;Q5TF55	Delta-1-pyrroline-5-carboxylate dehydrogenase, mitochondrial	ALDH4A1	NA	NA	NA	NA	NA	NA	23.2233	NA	22.3557	21.982	NA	23.1608	NA	22.5748	23.5163	22.1627	NA	24.3258	NA
P09914;D3DR31	Interferon-induced protein with tetratricopeptide repeats 1	IFIT1	21.6611	20.9943	20.5625	NA	NA	NA	NA	NA	NA	NA	NA	21.8612	NA	NA	NA	NA	NA	NA	NA
Q9Y6M7-9;Q9Y6M7-6;D3K174;E9PGC1;E9PFN4;Q9Y6M7-8;Q9Y6M7-7;E9PDL9;Q9Y6M7;Q9Y6M7-2;Q9Y6M7-4;C9JRP1;Q9Y6M7-3;Q9Y6M7-5;F8W7E6;H7C3C4;B6DY53;B6DY52	Sodium bicarbonate cotransporter 3	SLC4A7	23.5359	24.5129	24.7246	23.3115	23.3331	23.4991	23.9815	24.3574	24.313	25.1166	24.0598	25.5272	24.6881	NA	24.5838	23.1138	25.0464	23.8414	25.0794
P63098;F6U1T9;D3YTA9;H7BYZ3;Q96LZ3	Calcineurin subunit B type 1	PPP3R1	27.559	27.264	27.4706	27.696	27.5026	27.5419	27.8006	27.4444	27.7385	27.5162	26.5424	26.5742	27.2234	26.8254	27.2686	27.0113	27.3588	26.5024	26.8503
P51617;P51617-4;P51617-2;P51617-3;D3YTB5;H7C224;H7C2I6;F8WAB6;H7C1F0;P51955;P51955-2;H7C3C1;P51955-3;B4DZU0;P51955-4	Interleukin-1 receptor-associated kinase 1	IRAK1	NA	NA	NA	NA	23.0811	22.7728	22.3205	22.2284	23.158	22.844	21.6286	23.2082	NA	25.0757	22.7369	26.3735	21.6135	23.3577	23.9562
Q6NXT1;D3YTC9;F8WB76;B5MCX7;C9JU48;C9JX82;Q6NXT1-2;H7C3L3;H7BZV9	Ankyrin repeat domain-containing protein 54	ANKRD54	NA	NA	NA	NA	23.6707	24.0053	23.8834	23.8735	23.4103	24.4399	NA	NA	23.7085	NA	23.4864	24.4414	24.7166	24.6529	NA
D3YTE1;F8W9L8;A8MW92;A8MW92-2;A8MW92-4;J3KPS5;E9PM57;A8MUE8;A8MXR8;G5E9D0	PHD finger protein 20-like protein 1	PHF20L1	22.9755	24.5388	24.1001	25.2776	25.14	24.4385	23.8792	24.1631	NA	23.573	24.442	23.89	23.7881	23.774	23.5026	23.9085	23.2448	23.177	24.4302
Q9NNW7;F5H1L4;E7ENA2;Q9NNW7-2;F5H2V0;D3YTF9;D3YTF8;Q9NNW7-3;Q9NNW7-4;E7EWK1	Thioredoxin reductase 2, mitochondrial	TXNRD2	27.8375	28.6202	28.0697	27.7683	27.2676	27.8245	27.5912	27.1841	27.6271	26.7378	27.005	26.6621	27.0483	26.9252	26.9231	27.2186	25.7796	26.7575	26.2319
O15533;D3YTI9;O15533-3;O15533-2;A2AB90;O15533-4;C9JA35;Q5HYV0	Tapasin	TAPBP	30.5835	30.0301	30.0671	30.3475	30.0005	30.0997	30.0772	29.7002	29.3977	30.1296	28.6538	29.431	29.2147	28.8935	29.7567	28.5196	28.3789	29.7372	29.4229
Q86WP2;Q86WP2-2;Q86WP2-3;F5GY92;D4PHA4;Q86WP2-4	Vasculin	GPBP1	23.194	21.8195	22.0109	21.583	22.1893	22.5958	24.5673	22.3879	23.013	NA	NA	24.9539	22.1494	NA	23.2377	NA	22.7355	24.8227	NA
P02746;D6RA08;D6R934;D6RGJ1	Complement C1q subcomponent subunit B	C1QB	27.5829	26.4315	26.4424	26.2921	27.1735	27.2511	27.2216	26.4655	26.7764	25.588	29.5283	26.4701	26.4084	25.4359	25.8932	24.9616	27.1834	26.3222	24.5379
Q13557;Q13557-8;Q13557-12;Q13557-10;D6R938;Q13557-6;Q13557-11;Q13557-9;Q13557-5;Q13557-3;E9PBG7;Q13557-4;E9PF82;H0Y9J2;H0Y9C2;Q9UQM7;Q9UQM7-2	Calcium/calmodulin-dependent protein kinase type II subunit delta	CAMK2D	28.8677	27.7907	27.6978	28.5035	28.0838	27.9869	28.0349	28.0342	28.3138	28.4337	28.3816	28.5389	28.3714	26.2197	27.7198	25.0209	27.5176	27.37	26.25
Q99729-3;D6R9P3;D6RD18;D6RBZ0;Q99729-2;Q99729;Q99729-4	Heterogeneous nuclear ribonucleoprotein A/B	HNRNPAB	31.0227	30.9603	31.0464	30.7398	30.6613	30.4041	30.3492	30.5201	30.3063	30.754	30.7413	31.1109	30.7756	31.7684	31.144	31.9565	31.2713	31.4424	31.4077
O15318;D6R9U7;D6RIT0;D6RJH6;D6R921	DNA-directed RNA polymerase III subunit RPC7	POLR3G	NA	NA	NA	NA	NA	NA	NA	NA	NA	23.3832	NA	25.8744	22.6611	24.6611	NA	24.496	25.8759	NA	24.2966
Q6PIY7;D6RAF2;Q6PIY7-2	Poly(A) RNA polymerase GLD2	PAPD4	23.5571	23.4202	NA	23.7683	23.6428	23.6622	23.8667	23.71	23.3712	23.7061	22.82	23.5248	24.2345	22.8312	23.904	22.7685	23.5374	23.2276	NA
Q9UKT5;D6RAJ6;Q9UKT5-2;D6REP2;D6RAU6	F-box only protein 4	FBXO4	24.3086	23.9362	23.7496	24.8419	24.2879	23.8568	24.2696	24.3318	24.5749	24.7597	24.0159	25.0712	25.0578	23.9646	24.7591	23.5026	23.6444	24.7766	24.0587
Q04756;D6RAR4;CON__ENSEMBL:ENSBTAP00000023055	Hepatocyte growth factor activator;Hepatocyte growth factor activator short chain;Hepatocyte growth factor activator long chain	HGFAC	24.2628	NA	NA	NA	23.3945	23.9037	23.5552	24.1406	24.0227	24.4589	28.5247	21.4098	23.4989	NA	22.6817	NA	23.861	22.7223	NA
Q14CZ7;D6RAR6	FAST kinase domain-containing protein 3	FASTKD3	NA	NA	NA	NA	NA	NA	NA	NA	NA	NA	NA	23.0206	NA	NA	NA	NA	NA	NA	NA
D6RAT4		CNBP	NA	NA	NA	NA	23.7776	24.2276	24.404	24.6082	24.5414	24.9281	25.7478	24.5016	24.8785	23.0191	25.2844	23.8304	23.5321	24.8033	23.4676
Q9BSA9;D6RAU7;D6RIZ2;D6RDY8;D6RCD9;D6RHV8;D6RAJ5;E7ETE6;D6RBE5;D3DVN5	Transmembrane protein 175	TMEM175	NA	24.0885	24.8742	23.7589	22.6919	21.6688	NA	21.5159	NA	22.4089	21.9578	NA	22.9952	NA	23.2864	23.8483	NA	NA	NA
Q9Y6X4;D6RB01;D6RC41;D6R953;Q9Y6X4-2;D6RFI5	Soluble lamin-associated protein of 75 kDa	FAM169A	28.072	28.2217	28.1487	28.081	27.5166	27.6753	27.7812	27.4543	27.6636	27.219	26.2825	26.2684	26.9744	25.6048	26.0462	26.0114	25.2981	25.4868	24.4687
Q8NAP3;D6RBC4;J3KPK6	Zinc finger and BTB domain-containing protein 38	ZBTB38	NA	19.734	20.6628	NA	NA	NA	NA	NA	NA	NA	NA	NA	NA	NA	NA	NA	NA	NA	NA
Q8IUW5;D6RBN9	RELT-like protein 1	RELL1	21.81	21.6423	21.6449	20.4043	NA	NA	NA	NA	NA	NA	NA	NA	NA	NA	NA	NA	NA	NA	NA
Q8IZ81;D6RBS5;D6RHX2	ELMO domain-containing protein 2	ELMOD2	NA	NA	NA	NA	23.1936	22.633	22.8026	22.4475	22.7844	22.743	NA	23.975	23.1789	NA	22.4494	NA	NA	23.9843	NA
Q8NEC7;D6RCC4;D6RCC9	Glutathione S-transferase C-terminal domain-containing protein	GSTCD	NA	NA	NA	NA	NA	NA	NA	NA	NA	NA	NA	NA	NA	NA	NA	NA	NA	22.6035	20.1871
D6RCP8;O43766;C9JCF6	Lipoyl synthase, mitochondrial	LIAS	NA	NA	NA	NA	NA	22.8709	NA	23.0233	23.4679	NA	NA	23.743	22.7239	25.1518	NA	24.1768	23.6322	NA	23.1121
P30307;D6RD20;D6RJC2;P30307-2;P30307-3;P30307-4	M-phase inducer phosphatase 3	CDC25C	NA	NA	NA	NA	NA	NA	NA	NA	NA	NA	NA	NA	NA	22.5731	NA	22.7678	NA	NA	NA
O14610;D6RDH5	Guanine nucleotide-binding protein G(I)/G(S)/G(O) subunit gamma-T2;Guanine nucleotide-binding protein subunit gamma	GNGT2	NA	NA	NA	NA	NA	22.9006	23.747	NA	NA	23.3268	NA	NA	23.4884	23.8462	23.2895	22.724	24.7853	NA	23.5005
O75879;D6REA0;H0Y9W6;H0Y8G7;H0Y9F2;B4E0P2;D6RDU9	Glutamyl-tRNA(Gln) amidotransferase subunit B, mitochondrial	PET112	NA	NA	NA	NA	22.208	NA	22.427	NA	23.9615	23.5509	23.971	23.1449	NA	NA	24.6726	23.1185	NA	23.0951	24.0737
Q9H173;D6REA1;D6RG16;D6RBP7;D6RAI3;D6RIU8	Nucleotide exchange factor SIL1	SIL1	NA	NA	NA	NA	NA	NA	NA	NA	21.6511	NA	NA	NA	NA	22.5738	NA	22.1132	NA	NA	NA
D6REB5;P35475;B3KWK6;H0Y9B3;D6R9D5;D6RBD5	Alpha-L-iduronidase	IDUA	24.7071	24.4528	26.3652	26.0268	22.6479	22.7536	24.5819	21.908	NA	25.0557	NA	22.893	23.8011	NA	21.0618	NA	NA	21.6908	NA
Q6UWZ7;D6REL5	BRCA1-A complex subunit Abraxas	FAM175A	26.5221	26.4308	26.3125	25.8303	24.8128	24.8501	24.5262	24.9757	24.1784	25.2534	23.6897	24.1316	24.96	22.4203	23.5772	22.8289	22.5191	23.5	22.9637
Q9NVA2;D6RGI3;D6RER5;Q9NVA2-2;D6RDU5;H0Y961;D6RDP1;D6R9Y6;H0Y9G8	Septin-11	2011-09-01	28.4592	28.7452	28.8089	28.917	28.8513	28.3514	28.7614	28.6964	28.547	28.5452	28.4959	28.761	28.4512	28.5327	28.4614	28.8909	28.9311	28.5651	28.6585
O94979;D6REX3;O94979-4;O94979-3;O94979-9;O94979-2;O94979-8;O94979-6;B7ZL00;D6RHZ5;O94979-7;H7BXG7;O94979-5;H0YAB3;H0Y8V7;H0Y9K1;H0Y9T9;H0Y8W8;D6RE64;D6RCQ9;H0YAF5;D6RBT0;D6RHE8;H0Y9V3	Protein transport protein Sec31A	SEC31A	29.8245	29.8982	29.8851	29.7863	29.7699	29.7725	29.6227	29.7333	29.8017	29.8623	29.3814	29.7281	29.5541	30.0578	29.6433	30.2456	29.34	29.7915	29.8463
P49908;D6REX5;D6RIS9	Selenoprotein P	SEPP1	24.4288	23.0856	22.484	NA	23.7269	22.5796	23.1411	23.2499	23.4702	NA	28.0302	22.4671	24.2318	NA	23.3527	22.6731	25.0932	22.4521	22.4842
P23508;P23508-2;D6REY2	Colorectal mutant cancer protein	MCC	NA	NA	NA	NA	22.1441	NA	NA	21.6844	NA	NA	NA	NA	NA	NA	NA	NA	NA	NA	NA
Q14994;D6REZ7;Q14994-4;Q14994-7;Q14994-3;Q14994-5;Q14994-6;Q14994-2;Q14994-8	Nuclear receptor subfamily 1 group I member 3	NR1I3	NA	NA	NA	NA	21.8133	21.9543	21.7336	22.3226	22.3797	22.6346	NA	21.8193	21.9816	NA	22.6045	NA	NA	22.1799	NA
O95394;D6RF12;E9PF86;J3KN95;D6RCQ8;D6RF77;D6RCD1;D6RC77;D6RIS6;H0Y8I3;H0Y987	Phosphoacetylglucosamine mutase	PGM3	24.2454	24.0613	24.1187	24.6964	NA	NA	23.8627	23.3302	23.5054	24.2638	23.9048	23.8552	23.9436	24.5252	24.6885	24.234	24.3836	24.3032	24.1407
D6RF35;D6RBJ7;D6RF20		GC	23.8107	NA	NA	NA	24.6241	25.595	NA	26.4447	24.2835	23.5713	26.8178	NA	24.3078	22.3583	23.8714	23.8857	24.1465	23.2248	22.826
Q9P2W9;D6RF48;D6RD65;D6RC71;H0YAL4	Syntaxin-18	STX18	26.2039	26.3338	27.162	26.4212	24.7772	24.7527	25.0078	24.8247	24.9115	24.7356	25.3804	24.8376	25.2722	NA	24.9958	NA	24.3501	24.5157	23.6463
P27707;D6RFG8;D6RCP9;D6RG38	Deoxycytidine kinase	DCK	29.2094	29.1819	28.9038	29.0538	28.7718	29.1059	28.6178	28.7129	28.4041	28.4502	28.4891	28.2473	28.4412	28.5257	28.4873	28.7314	28.6889	29.1352	29.0065
Q9GZM5;D6RGI4;D6RFI3;E7EQR8;D6RBQ1;D6RA04;D6RAY4;D6RGY8;H0Y9A1;J3KN17;D6RED8	Protein YIPF3;Protein YIPF3, 36 kDa form III	YIPF3	NA	NA	NA	NA	20.5294	19.9938	21.7427	20.7882	21.0395	20.3923	22.203	23.1763	21.9166	22.9415	20.6626	24.8872	24.0547	21.9401	23.8766
Q8NFZ5;D6RGJ2;Q8NFZ5-2	TNFAIP3-interacting protein 2	TNIP2	NA	NA	NA	NA	23.7837	NA	NA	24.4372	23.03	23.882	23.5348	22.4866	24.0404	23.5364	NA	24.1854	22.6271	23.8588	24.5408
Q9NRP0;D6RH22	Oligosaccharyltransferase complex subunit OSTC	OSTC	26.3238	26.6455	26.868	26.9866	27.3317	27.1194	26.9008	27.3225	27.6625	27.2894	25.6305	26.7962	26.6946	NA	28.004	NA	24.062	27.0319	25.1253
Q9BS16;D6RJF0;D6RHD3;D6RBN6;D6RAX0;H0Y9K8;D6RC76	Centromere protein K	CENPK	NA	NA	NA	NA	24.7313	23.9812	NA	24.5751	NA	NA	24.8448	23.766	25.0861	25.0804	25.0693	24.6295	24.9474	24.3477	25.2503
O00584;D6RHI9;D6REQ6;H0YAE9;O00584-2;J3QQ64	Ribonuclease T2	RNASET2	29.0131	28.2324	28.8574	28.5279	27.6409	28.7116	28.1939	27.3376	26.7411	28.2372	27.6415	26.321	27.3218	27.3399	26.7262	27.4269	27.4898	26.6364	27.5666
Q96DR4;D6RIC8;Q86TN9;D6RDM5;D6REN7	StAR-related lipid transfer protein 4	STARD4	NA	NA	NA	NA	NA	NA	24.5975	24.4893	23.7927	24.4673	25.0623	26.1708	25.7504	24.7538	NA	25.114	24.6651	24.3425	23.6982
O15327;D6RJC3;E7EQN9;E9PHC0;E9PCZ3;E9PG59	Type II inositol 3,4-bisphosphate 4-phosphatase	INPP4B	23.8297	25.0887	24.5289	23.8942	25.0541	24.8934	25.7987	25.3293	26.2251	25.7783	25.265	25.5609	24.6205	24.379	25.7109	23.8432	25.2195	26.1762	25.539
Q8WVV9;Q8WVV9-4;D6W592;Q5JB52;B7WPG3;Q8WVV9-3;Q8WVV9-2;C9IYN3;H7BXH8;H7C464;C9JJZ7;H7C0J6	Heterogeneous nuclear ribonucleoprotein L-like	HNRNPLL;HNRPLL	25.0702	25.7817	24.9439	23.4187	26.1553	26.3631	26.6524	27.1049	26.6351	26.8081	26.7588	27.2826	27.9324	27.1954	27.8707	27.4323	27.4516	27.7237	27.4647
D7UEQ6;Q9BSW2-2;Q9BSW2;H7BXT2;H0YFI5	EF-hand calcium-binding domain-containing protein 4B	EFCAB4B	NA	NA	NA	NA	22.0315	22.6447	22.6715	22.3575	NA	21.5269	22.3947	22.7204	22.577	22.4314	22.8326	22.7901	22.8796	22.9122	22.3699
Q96BD0;E1P5H9;Q96BD0-3;Q96BD0-4;Q96BD0-2	Solute carrier organic anion transporter family member 4A1	SLCO4A1	NA	NA	NA	NA	NA	NA	NA	NA	NA	NA	NA	20.967	20.1739	NA	20.6228	NA	NA	NA	NA
Q6ZRQ5;E2QRD4	Protein MMS22-like	MMS22L	NA	NA	NA	NA	NA	NA	NA	NA	23.229	23.7727	24.371	23.9319	24.4914	24.3616	26.0718	22.8465	25.841	25.0067	25.1593
O75496;E2QRF9;H7C608	Geminin	GMNN	NA	NA	NA	NA	NA	NA	22.4122	NA	NA	NA	23.8711	24.2696	NA	25.6688	NA	24.7228	23.6851	NA	24.166
Q9NYP7;E2QRH7;Q9NYP7-2;Q9NYP7-3	Elongation of very long chain fatty acids protein 5	ELOVL5	22.8042	22.4166	22.7171	22.264	22.9545	NA	22.3275	22.5185	22.7242	22.9037	NA	25.0702	NA	NA	24.5026	NA	NA	23.6443	NA
Q9GZM3;P52435;Q9H1A6;E2QRJ6;Q9H1A7;F6W009;A6NFM0;F8WF84;D6RAG0;E7EP90;E7EWC6;H0Y980	DNA-directed RNA polymerase II subunit RPB11-b1;DNA-directed RNA polymerase II subunit RPB11-a;DNA-directed RNA polymerase II subunit RPB11-b2	POLR2J2;POLR2J;POLR2J1;POLR2J3	26.5183	26.9469	26.6481	26.7174	27.1806	27.632	27.2606	27.6952	27.271	27.6632	26.7542	27.5375	27.3564	27.9128	27.4879	27.6623	26.8478	27.4577	27.388
Q9UIF7;Q9UIF7-6;Q9UIF7-5;Q9UIF7-4;Q9UIF7-3;Q9UIF7-2;E5KP25;H0YCY5;E9PNY0;G8JLP0;E9PP34;E9PMH1;E9PM53;Q5T413	A/G-specific adenine DNA glycosylase	MUTYH	22.9755	NA	21.9934	21.7391	NA	21.0063	NA	21.013	NA	23.0119	NA	NA	22.2851	21.9074	21.7117	21.5369	NA	22.5192	21.7972
Q9NRS6;E9PK26;E9PMW6;Q9NRS6-2;E5KQS6	Sorting nexin-15	SNX15	22.9374	23.1467	NA	NA	23.7095	23.2307	22.1439	22.822	22.445	21.4858	NA	22.5879	22.0119	22.229	22.4708	22.9579	23.5305	22.8248	23.3156
E5RFJ1;Q96MF7;E5RIM1;E5RHW9	E3 SUMO-protein ligase NSE2	NSMCE2	24.5799	24.3218	24.5831	24.1068	24.0673	23.9603	24.0939	24.2224	24.11	23.7148	23.8579	24.4663	24.0519	25.9357	24.6733	25.5118	24.3713	24.6622	24.724
Q8N4L2;E5RIY0;E5RFT4	Transmembrane protein 55A	TMEM55A	21.9407	22.684	21.864	21.952	NA	NA	NA	NA	NA	NA	NA	NA	NA	NA	NA	NA	NA	NA	NA
Q6P1N9;E5RG17;G5EA19;Q6P1N9-2;H0YBX2;E5RGF2;E5RK70;E5RG62;E5RID7;E5RH86;E5RI69;E5RJY6	Putative deoxyribonuclease TATDN1	TATDN1	26.9759	27.0059	27.0702	27.5295	27.5976	27.8182	27.8153	28.028	27.6948	28.0989	27.5929	27.2823	27.6649	27.8813	26.8822	27.3363	26.5504	26.5172	27.1446
E5RGN3		ATOX1	26.6699	26.8145	26.1598	27.2507	27.0551	27.0153	26.4158	27.5312	27.4737	27.5928	28.1694	27.6728	28.2972	29.4378	27.909	29.3695	28.3238	27.5335	28.2989
Q9H446;E5RGQ3;Q9H446-2;E5RGS5;E5RJE3	RWD domain-containing protein 1	RWDD1	25.7849	25.7022	25.3577	25.9537	26.528	26.2101	26.4767	26.7437	26.622	26.4439	26.2096	25.73	26.2964	26.6374	26.5249	26.7529	26.439	26.1556	26.8809
Q9H6H4;E5RJV5;E5RGS2;Q9H6H4-2	Receptor expression-enhancing protein 4	REEP4	NA	NA	NA	NA	NA	NA	NA	NA	NA	NA	NA	NA	NA	24.4235	NA	24.8713	NA	19.3918	NA
E5RGT8;Q9UQ10	Trans-1,2-dihydrobenzene-1,2-diol dehydrogenase	DHDH	NA	NA	NA	NA	NA	NA	22.8995	NA	NA	NA	NA	NA	NA	23.9981	23.3203	24.0498	23.6217	23.2317	23.6922
Q93045;E5RGX5;Q93045-2;Q9H169;B7Z2Z7;G5EA16;Q9H169-2;E5RIR6;E7EVN3	Stathmin-2;Stathmin	STMN2	21.0909	21.5932	22.686	24.2057	23.026	22.9014	23.2663	22.311	23.5272	22.4529	27.8488	25.8953	25.784	28.395	25.6859	28.8005	28.6375	26.5597	28.181
Q8TDQ0;Q8TDQ0-2;E5RHN3	Hepatitis A virus cellular receptor 2	HAVCR2	NA	NA	NA	NA	NA	NA	NA	NA	NA	NA	NA	NA	NA	23.3606	23.7559	23.6	24.5681	23.6861	25.0948
O94905;E5RHW4;E5RJ09;O94905-2;O94905-3	Erlin-2	ERLIN2	26.1701	25.2784	24.545	26.228	25.2346	25.5827	25.1339	25.3974	25.707	25.1543	24.9707	26.1181	26.8042	28.0821	26.8643	28.2658	26.2358	26.5222	27.5662
Q96BR1;E5RK28;E5RHX2;Q96BR1-2;E5RJV7;E5RHY6	Serine/threonine-protein kinase Sgk3	SGK3	NA	NA	NA	NA	22.9535	22.7796	NA	22.8376	22.8174	23.0089	NA	NA	22.1189	NA	NA	NA	NA	NA	NA
Q6NXR4;E5RIH5;E5RIZ0;E5RH83;E5RHM7	TELO2-interacting protein 2	TTI2	NA	NA	NA	NA	22.5664	22.8756	22.4363	23.0614	22.3131	21.9179	23.0214	23.998	23.0711	24.4043	23.4553	24.4016	24.6472	23.5713	23.9815
O75347;E5RIW3;E5RJD8;B4DT30;E5RIX8;E5RHG6	Tubulin-specific chaperone A	TBCA	29.3158	30.1571	29.9835	29.8279	28.7405	29.0189	28.2813	28.6209	28.8305	28.1748	29.2071	29.3102	29.2567	30.6991	28.7364	30.8985	29.9784	28.4232	30.2318
O00203;E5RJ68;Q13367;B7ZKS0;B7ZKR7;H0YBD0;F5GWU4;F5GYB0	AP-3 complex subunit beta-1	AP3B1	28.8242	28.9336	29.091	29.4987	28.9485	29.1554	29.1595	29.2638	29.0321	29.556	28.4344	29.234	29.3839	29.4292	29.3053	29.1245	29.0846	29.3173	29.2691
O15182;E5RK82;E5RJF8;H0YBL5;E5RH67;E5RFM2	Centrin-3	CETN3	24.1813	NA	23.6743	23.083	22.3594	22.3023	22.8591	23.0059	23.6103	23.2487	23.7066	23.2876	23.3901	24.5345	22.1944	22.0938	24.4127	22.9666	24.3243
Q8IZV5;E5RK48	Retinol dehydrogenase 10	RDH10	NA	NA	NA	NA	NA	NA	NA	NA	NA	NA	NA	23.2296	NA	NA	NA	NA	NA	NA	NA
Q7L5N1;E7EM64;H7C3T0	COP9 signalosome complex subunit 6	COPS6	28.1134	28.6407	28.5101	29.0563	28.5564	28.7833	28.3546	28.6757	28.725	29.1013	27.9963	28.6735	28.7897	28.5471	28.4993	28.7462	28.5187	28.6091	28.8601
Q99942;E7EM95	E3 ubiquitin-protein ligase RNF5	RNF5	22.0822	22.0403	22.1566	21.8813	21.314	22.0726	22.0501	20.843	22.3434	20.2775	20.443	22.2671	21.5422	NA	20.5562	NA	20.8461	21.2755	20.8327
Q99952;Q99952-2;E7EMB8	Tyrosine-protein phosphatase non-receptor type 18	PTPN18	NA	22.531	22.158	NA	22.2157	21.5752	23.3162	22.2431	22.6155	22.7397	24.7966	22.5452	22.7821	24.515	21.9541	25.7352	25.121	22.7219	25.073
P04424;E7EMI0;E9PE48;F8W943	Argininosuccinate lyase	ASL	24.4956	24.5707	25.1737	24.0927	24.2013	24.244	23.6331	23.9415	23.7663	22.9173	24.6391	24.3931	24.2645	25.2648	24.4452	25.2492	26.0683	24.2302	25.8366
Q13510;E7EMM4;Q13510-2;Q13510-3;E7ERV9	Acid ceramidase;Acid ceramidase subunit alpha;Acid ceramidase subunit beta	ASAH1	29.1406	28.9528	29.0213	29.2864	28.4789	29.1694	28.7759	28.4612	28.6674	28.7171	28.0728	26.2306	27.5049	26.5207	27.022	26.8955	26.1048	25.4875	26.7416
P61916;J3KMY5;G3V3E8;E7EMS2;G3V3D1;H0YIZ1;G3V2V8;B4DQV7	Epididymal secretory protein E1	NPC2	27.4491	27.5846	26.8802	26.7125	25.9386	25.8832	26.2011	25.7097	26.6925	26.6036	27.1891	NA	26.0549	27.1197	26.4274	27.2732	26.4332	26.3957	27.6097
Q53H47;E7EN68;B9ZVV8;F8WEU1;Q53H47-2;C9JHK2	Histone-lysine N-methyltransferase SETMAR;Histone-lysine N-methyltransferase;Mariner transposase Hsmar1	SETMAR	24.7764	24.9119	25.3306	25.151	25.2009	24.936	24.9122	25.0678	25.3359	24.7897	23.4665	23.435	25.0813	23.9813	24.23	23.2121	23.8738	23.2883	22.7456
P52747;P52747-2;E7EN86;E7ER34;E9PPB0;C9JRS3;E9PLN4;E9PS81;E9PMY8;E9PJF2;C9JTC5;C9J2G7;C9JCG1;E9PLS7	Zinc finger protein 143	ZNF143	26.1966	25.5966	25.6463	25.8045	25.3841	25.6072	25.3918	25.5587	25.2462	25.1283	24.6254	23.7366	24.504	24.9148	24.4148	25.186	24.8734	24.0848	25.2059
Q15528;E9PGW7;Q5T8T7;E7EN96;Q5T8T8;Q15528-2	Mediator of RNA polymerase II transcription subunit 22	MED22	24.438	25.347	25.4575	25.3555	23.0441	23.2949	23.6425	22.9204	23.5739	22.6982	24.2	24.2055	23.3577	25.3221	23.6434	25.2976	24.6801	23.1954	24.817
Q96C57;E7ENF1;F5H7W8;H0YGK4;F6TFQ5;F5H3K2;F5H8B7;H0YF83	Uncharacterized protein C12orf43	C12orf43	24.5544	25.7437	25.5674	25.5265	25.8681	25.4968	26.1546	26.0738	26.0112	25.4719	26.2809	26.0464	25.9451	27.0668	25.6993	26.5016	26.3261	25.3324	25.9923
Q8IWI9;F5H7K2;E7ENI0;H3BP52;H3BTF4;H3BU53;Q8IWI9-2	MAX gene-associated protein	MGA	25.8193	25.4205	25.9282	24.4185	24.1607	24.1592	24.3427	24.3097	24.7406	23.5929	23.8892	24.7749	23.4887	25.2819	23.4939	25.5228	24.0759	24.5451	24.7744
E7ENN3;Q8NF91;Q8NF91-8;Q8NF91-2;H0Y326;Q5JV20	Nesprin-1	SYNE1	23.8016	24.0996	23.3537	23.8614	24.1701	23.6824	24.0951	23.1275	23.9802	23.2347	25.0756	24.2456	23.8747	23.4618	23.1374	23.4608	23.8321	NA	23.5066
P55265;P55265-4;E7ENU4;P55265-5;P55265-3;H0YCK3;P55265-2	Double-stranded RNA-specific adenosine deaminase	ADAR	31.2899	31.4355	31.4706	31.2728	30.9389	31.0673	30.7561	31.0465	30.9482	31.2172	30.3218	30.9775	30.6904	30.3842	31.0596	30.2231	30.4713	30.6868	30.8494
Q96GZ6-6;Q96GZ6;Q96GZ6-5;Q96GZ6-8;Q96GZ6-7;E7ENY4;Q96GZ6-2;D6RDM3;D6R9S7;D6RHE3;D6RDB0;Q96GZ6-4;Q96GZ6-3	Solute carrier family 41 member 3	SLC41A3	23.6427	23.6241	23.651	23.6288	NA	NA	NA	NA	NA	NA	NA	NA	NA	NA	NA	NA	NA	NA	NA
Q9NYB9;Q9NYB9-2;Q9NYB9-3;E9PEZ7;E7EW77;E7EP65;Q9NYB9-4;J3KNB2;H7C3Q7	Abl interactor 2	ABI2	NA	NA	NA	NA	19.6395	20.232	19.261	20.1604	20.0685	20.442	20.4875	NA	20.5941	20.8361	20.9513	21.4546	19.9569	19.1162	21.1293
Q9UFG5;E7EP72;K7ER12;K7EK56;Q9UFG5-2;K7ENK8;K7EQW1;K7ELZ1	UPF0449 protein C19orf25	C19orf25	25.131	25.5566	25.8	25.4542	23.6992	23.8418	24.1434	24.2799	23.9203	24.384	25.2706	24.3077	23.9183	25.18	24.2219	25.579	24.512	23.423	24.6564
Q9UHQ1;Q9UHQ1-4;Q9UHQ1-3;Q9UHQ1-2;E7EP87;J3KT43;B4DZZ6;J3KS48;E9PH27;J3QRB0;J3KTG5	Nuclear prelamin A recognition factor	NARF	NA	NA	NA	NA	NA	NA	NA	NA	NA	NA	NA	NA	NA	24.4595	NA	24.0122	24.749	NA	25.0079
P16070;H0YD13;P16070-18;P16070-12;P16070-14;P16070-13;P16070-11;P16070-10;P16070-16;P16070-8;P16070-17;P16070-6;P16070-4;P16070-3;P16070-7;E7EPC6;P16070-5;H0Y2P0;H0YE40;H0YDW7;H0YCV9;P16070-15;H0Y5E4;P16070-9;E9PKC6;H0YDX6;J3KN83;Q86UZ1;P16070-19;H0YD17	CD44 antigen	CD44	29.8742	29.8592	29.9967	30.1428	29.9615	30.1867	30.0097	29.9235	30.255	30.1279	29.7923	30.0462	29.8417	29.5791	29.5996	29.4151	29.4724	29.4347	29.2556
Q9P2D0;E9PDR5;E7EPI0;Q9P2D0-2;D6R9F4;Q9P2D0-3	Inhibitor of Bruton tyrosine kinase	IBTK	NA	NA	NA	NA	23.5691	23.5291	23.7154	23.1856	23.756	23.8845	23.4113	23.7834	23.4214	NA	23.2571	NA	23.77	NA	23.6218
Q6P996;E7EPL4;H3BNZ1;J3KNK7;H3BND4;E7EMH5;Q86XE2;Q6P996-2;Q6P474;H3BNL6;H3BPV5;H3BM88;H3BU11;H3BQ54	Pyridoxal-dependent decarboxylase domain-containing protein 1	PDXDC1	23.8139	23.8194	24.8426	25.6151	25.4318	24.8537	24.6026	26.4318	25.7443	26.6209	26.6298	27.4504	26.963	28.339	27.6957	28.3114	26.8076	27.4455	27.5527
Q9Y520-4;E7EPN9;Q9Y520;Q9Y520-5;Q9Y520-7;Q9Y520-6;Q9Y520-3;Q9Y520-2;H7C5N8	Protein PRRC2C	PRRC2C	29.3437	29.1704	29.2048	29.1775	29.3343	29.2311	29.2481	29.499	29.5768	29.2709	29.4606	29.7662	29.4765	30.8551	29.6	30.7458	29.8533	29.7705	30.0898
Q9BRN9;E7EPS7;H0YNS4;Q9BRN9-2;H0YM84;H0YNF6;B3KT51	TM2 domain-containing protein 3	TM2D3	22.9404	23.1461	22.9918	23.0029	22.9174	NA	23.1527	23.6984	NA	23.833	NA	23.2981	23.58	23.5354	23.3102	23.6242	NA	23.888	NA
P19404;E7EPT4	NADH dehydrogenase [ubiquinone] flavoprotein 2, mitochondrial	NDUFV2	28.732	28.8253	28.6988	28.7594	28.7633	28.9243	28.9532	29.1475	28.7322	28.9949	28.9121	28.3455	28.7542	28.8619	28.5891	29.1778	28.8779	28.2282	29.0294
Q9NUL3;Q9NUL3-8;Q9NUL3-3;F8VPI7;E7EPX0;E7EVJ4;Q9NUL3-2;E9PH62;Q9NUL3-6;Q9NUL3-7;E5RJN7;G5EA18;Q9NUL3-4;E7EVI1;E5RJ67;H0YBY0;E5RFK1;E5RGQ5;Q9NUL3-5;E5RGT3	Double-stranded RNA-binding protein Staufen homolog 2	STAU2	23.4016	24.6791	23.0233	24.735	24.2066	24.7473	23.6701	24.3877	23.1157	23.3332	24.4816	22.4136	25.8405	27.7491	26.3111	27.6881	25.977	27.4416	27.3629
Q14643;Q14643-4;Q14643-3;G5E9P1;Q14643-8;Q14643-7;Q14643-5;Q14643-6;Q14643-2;E7EVP7;E7EPX7;B7ZMI3	Inositol 1,4,5-trisphosphate receptor type 1	ITPR1	29.4341	28.5932	28.9017	28.6648	27.8496	28.3181	27.7186	27.1822	27.7083	27.8575	24.8829	26.9256	26.4583	23.316	26.6105	24.4182	23.3461	26.3319	24.1465
Q15025;E7EPY1;E7ET96;Q15025-2;E7EMV7;Q15025-3;E7EW15;H0YC17;E7EWG2;E7EW68	TNFAIP3-interacting protein 1	TNIP1	26.379	25.9918	25.7839	27.22	26.4082	26.6732	26.6217	26.4367	26.235	26.5291	26.661	26.9394	27.1615	27.8266	27.4755	28.1847	27.6274	27.1997	27.6375
O14653;O14653-3;O14653-2;E7EQ34;I3L1K7;I3L4Z6;I3L0K1;I3L3V4	Golgi SNAP receptor complex member 2	GOSR2	24.2233	24.0839	24.357	23.9974	24.2468	24.3391	23.6233	24.3811	24.5125	24.4108	23.5889	25.2817	23.9716	25.0555	25.3328	25.3476	23.3769	24.7818	25.0032
Q9H0R1;E7EQ45;H0YIY0;Q9H0R1-2	AP-5 complex subunit mu-1	AP5M1	NA	NA	NA	NA	23.5851	22.648	23.9791	23.7122	23.4229	23.4881	NA	22.5496	23.453	22.09	23.8713	22.4373	NA	24.2401	NA
Q92954;Q92954-5;E7EQ48;Q92954-4;Q92954-3;Q92954-6;Q92954-2	Proteoglycan 4;Proteoglycan 4 C-terminal part	PRG4	23.1974	NA	21.5407	NA	23.1814	NA	25.1658	23.3182	24.4232	24.3539	27.6516	24.1917	23.9799	23.3628	23.4301	23.909	23.3034	23.2084	22.6837
Q8NB25;E7EQ67;H7BY63;Q8NB25-4;Q8NB25-2;Q8NB25-3	Protein FAM184A	FAM184A	NA	NA	NA	NA	NA	22.071	NA	NA	NA	23.1505	NA	21.4092	NA	25.0746	22.2283	NA	NA	NA	23.4765
E7EQ69;Q9GZZ1;C9J5D1;Q9GZZ1-2;B0AZT5;C9JZU6;C9J5J3;F8WCK0	N-alpha-acetyltransferase 50	NAA50	28.1861	28.0221	27.8695	28.0931	28.4881	28.4235	28.8323	29.1311	28.927	29.1013	28.9002	29.2538	28.8779	29.6647	28.9982	29.7453	28.7896	28.902	29.0957
Q14691;E7EQ95	DNA replication complex GINS protein PSF1	GINS1	NA	NA	NA	NA	NA	NA	NA	NA	NA	NA	23.7086	24.5423	23.6728	24.8566	24.5996	24.5394	24.5846	24.6662	24.5071
P02788;E7EQB2;E7ER44;P02788-2;C9JCF5;C9J0S5	Lactotransferrin;Lactoferricin-H;Kaliocin-1;Lactoferroxin-A;Lactoferroxin-B;Lactoferroxin-C	LTF	26.8298	24.9144	23.6491	23.0595	24.0229	26.2694	27.3518	NA	22.128	21.5615	NA	NA	NA	23.7428	NA	23.4618	NA	NA	NA
P22570;E7EQC1;B4DX24;P22570-2;P22570-3;B7Z7G2;J3QQX3;B4DQQ4;G3V0F2;J3QKZ8;J3QQW7;J3KS64	NADPH:adrenodoxin oxidoreductase, mitochondrial	FDXR	27.3572	27.3014	27.5201	27.6182	26.6529	27.287	26.9435	26.3181	26.6995	27.1492	25.6064	25.9702	26.7552	27.5678	27.3357	27.2438	27.1408	27.7109	27.38
Q8NBI5;E9PS74;E7EQD2;H0YD64	Solute carrier family 43 member 3	SLC43A3	NA	NA	NA	NA	20.5191	NA	NA	22.174	22.9731	22.9178	23.1216	24.7889	23.1753	22.6927	22.6064	22.9134	24.1643	24.1942	22.2073
Q15833;Q15833-2;E7EQD5;M0R0M7;M0R1A1;M0R0D4;M0R118;M0QZ54;M0R376	Syntaxin-binding protein 2	STXBP2	27.7058	27.84	27.9439	27.8585	28.1002	28.0187	27.966	28.5401	28.4054	28.6584	28.3129	28.2476	28.4922	28.6864	28.7108	28.5001	29.1222	28.8197	28.9541
Q9GZR1;H0Y4F4;F8W6D9;Q9GZR1-2;E7EQN6;B3KMM0;H0Y8Y8;D6RG09	Sentrin-specific protease 6	SENP6	23.2657	23.1009	23.4911	23.4868	22.674	22.8191	23.8101	22.7831	23.3824	22.0721	NA	23.4615	23.2128	NA	24.2196	NA	NA	23.4142	NA
Q9UKV3;E7EQT4;Q9UKV3-5;Q9UKV3-3;Q9UKV3-2;G3V3B0;G3V3T3	Apoptotic chromatin condensation inducer in the nucleus	ACIN1	30.9322	30.8518	30.8858	30.6585	30.1323	30.28	30.2691	30.0809	30.0356	29.9168	30.2801	29.922	29.9739	30.2405	30.1636	30.2484	30.6144	29.9204	30.248
O15347;E9PES6;E7ES08;E7EQU1;P0C6E5	High mobility group protein B3	HMGB3	20.7832	NA	21.6202	NA	22.8426	23.0676	NA	23.5499	23.4601	23.2195	26.1074	25.9103	25.1734	26.9896	27.9987	28.274	27.6316	28.9924	29.0802
Q96RT1;Q96RT1-7;Q96RT1-6;Q96RT1-4;Q96RT1-5;Q96RT1-3;E7EQW9;Q96RT1-2;Q96RT1-8;B4DIP2;Q96NW7-3;B1AKT2	Protein LAP2	ERBB2IP	28.2275	28.4843	28.5596	28.1066	27.4568	27.3096	27.4927	27.4415	27.7325	27.5533	26.3934	26.8544	27.3007	26.9796	27.1356	26.8066	25.8138	26.3323	26.5258
Q9BTC8;Q9BTC8-2;E7EQY4;E7EV10;D6W5A2;E9PCS8	Metastasis-associated protein MTA3	MTA3	25.8405	24.8332	26.1951	26.1503	24.3114	25.5267	25.3633	25.1257	25.2792	26.6195	25.1599	24.3004	25.3653	25.1879	24.9589	25.3019	26.1604	25.4848	25.9589
Q16637;Q16637-4;Q16637-2;Q16637-3;E7EQZ4;B4DP61;H0YBZ9	Survival motor neuron protein	SMN1	25.5109	24.9047	25.0954	25.535	25.6291	26.2557	26.359	26.3281	26.3565	26.7766	25.9668	26.5636	27.0043	26.9143	26.4741	27.7329	26.0536	25.7806	26.9416
Q8NEM7;Q8NEM7-2;E7ER46;B4E2D5;C9JQS2;H7C5F9	Transcription factor SPT20 homolog	SUPT20H	24.0772	24.1707	23.9495	24.7427	23.9364	24.21	24.1335	24.2547	24.2334	24.1558	22.4981	23.6082	23.3768	NA	24.0925	NA	21.9158	23.4915	NA
O15056;O15056-2;E7ER60;O15056-3;B4DJU8;H0YEV8;H7BY56	Synaptojanin-2	SYNJ2	25.0519	24.7231	24.4047	25.8568	25.344	25.9912	26.3328	26.2975	25.8221	26.5146	25.8534	27.0038	26.3267	24.1804	26.4427	24.6302	24.5378	26.122	24.2438
O94986;E7ER66;O94986-1;O94986-2	Centrosomal protein of 152 kDa	CEP152	NA	NA	NA	NA	NA	NA	NA	NA	NA	NA	NA	22.9632	NA	NA	22.209	NA	NA	NA	NA
Q96PV7;Q96PV7-2;E7ER81;H0YCX2;E9PEZ8;E9PET5	Protein FAM193B	FAM193B	NA	NA	NA	NA	NA	NA	NA	NA	NA	NA	NA	NA	NA	20.1952	NA	20.3686	NA	NA	19.9346
Q96DN5;E7ERK7;Q96DN5-3;Q96DN5-2;E5RI94;E7EWW7;E7ESI5;H0YCP2;E5RHC6;H0YCY3;E5RFG6	WD repeat-containing protein 67	WDR67	22.6352	23.5176	23.4087	23.5086	22.3602	22.3211	20.8117	22.4459	22.9887	22.117	20.728	22.8602	23.5757	22.8292	22.3627	22.8573	23.0324	22.111	23.8689
Q9UI10;E7ERK9;F8W8L6;H7C2L8	Translation initiation factor eIF-2B subunit delta	EIF2B4	NA	22.9719	23.2718	23.8431	22.8899	23.0055	23.8263	23.1153	23.5808	22.8185	23.3568	NA	23.7973	23.4383	23.6561	23.2989	22.5359	24.2673	23.0442
Q86VM9;E7ERS3;Q86VM9-2;H3BP01;H3BPD0;H3BRN6;H3BRH3	Zinc finger CCCH domain-containing protein 18	ZC3H18	27.4434	27.6442	27.168	26.9633	26.793	27.1027	27.1725	27.0605	27.1316	25.8963	27.6927	27.0069	27.1697	27.3824	27.1095	27.339	27.8828	27.0365	27.2767
Q5R3I4;E7ES35;H7C089;A9UJP8;F8WBU8	Tetratricopeptide repeat protein 38	TTC38	23.5942	24.6427	24.2776	24.3319	23.5836	24.2332	NA	NA	24.2935	24.5408	25.7923	23.5796	23.3329	24.3214	23.6816	24.7581	24.276	23.8543	24.3444
O95757;E9PDE8;E7ES43;D6RJ96	Heat shock 70 kDa protein 4L	HSPA4L	NA	NA	NA	18.2423	18.896	19.148	NA	19.471	19.2997	21.3227	NA	20.2965	20.1019	NA	20.4489	NA	NA	18.8184	NA
Q05397;Q8IYN9;H0YBP1;Q05397-5;J3QT16;E7ESA6;Q05397-2;E9PEI4;Q8N9D7;H0YB16;H0YBZ1;Q05397-6;B4DWJ1;E5RIK4;E5RG54;E5RH48;E5RHD8;E5RH01;E5RG66;E5RI03;E5RI72;E5RFW9;E5RJP0;E5RJQ2;E5RG80;E5RGA6	Focal adhesion kinase 1	PTK2	NA	NA	NA	NA	NA	NA	22.751	NA	NA	23.7101	NA	23.5013	NA	NA	NA	NA	NA	NA	NA
Q7L5Y9;E7ESC7;E7ENL1;B4DQT1;B4DVN3;Q7L5Y9-3;Q7L5Y9-2;D6RE80;D6REW7;Q7L5Y9-4;D6RIB6;Q7L5Y9-5;D6RDW4;D6R8Z3;D6RA86;D6RID6	Macrophage erythroblast attacher	MAEA	25.4661	25.4892	25.1069	25.2814	24.5301	25.1956	25.221	24.9304	24.9927	25.314	24.9685	25.4763	24.9892	24.6427	26.0114	24.4988	24.6966	25.2351	24.5124
Q13342;F8W6B8;E7ESH9;Q13342-3;E9PFJ6;E7EUR5;F5GY84;Q13342-4;Q13342-2	Nuclear body protein SP140	SP140	22.6154	22.925	23.3378	22.3833	22.1544	21.0485	21.6468	22.1655	21.7895	21.9714	23.7086	22.9467	21.993	25.1197	20.9268	25.2373	24.2484	22.7807	24.3654
Q9NWU5;E7ESL0;J3KQY1;Q9NWU5-2;Q9NWU5-3	39S ribosomal protein L22, mitochondrial	MRPL22	26.6284	26.5823	26.8521	25.9322	25.9971	25.9618	25.7673	25.8691	26.6224	25.9885	25.5795	26.4038	26.3058	23.8158	26.4704	24.356	24.9407	26.4566	23.845
E7ESS2;G3XAA2;E7EN19;G5E948;O95819;O95819-5;E7ENQ1;O95819-4;H7C360;O95819-2;O95819-3;C9J840;E7EX83;H7C0P6;H7C3Z6	Mitogen-activated protein kinase kinase kinase kinase 4	MAP4K4	28.4034	28.7618	28.9154	28.3047	27.8405	27.9906	27.9216	27.6779	27.2364	27.5855	27.5484	27.7714	27.5498	25.6889	28.215	26.3086	27.5604	27.8994	26.3547
Q969R8;E7EST0;F6YA60;H0YFM4	Integrin-alpha FG-GAP repeat-containing protein 2	ITFG2	NA	21.3969	22.608	20.7942	21.969	20.9359	20.0292	21.1825	NA	NA	NA	NA	21.0678	21.8805	19.8376	22.0347	NA	NA	21.2833
O95299;E7ESZ7;Q8WXC9;C9J6X0;Q8N1B9;H7C2W5;H7C1Y7;H7C2X4	NADH dehydrogenase [ubiquinone] 1 alpha subcomplex subunit 10, mitochondrial	NDUFA10	29.611	30.2252	30.3918	29.0603	29.5422	29.548	29.073	29.2537	29.4326	29.4726	28.4207	28.377	29.2027	27.971	28.9366	27.556	27.5134	28.6021	28.1703
Q9NXR8;E7ET07;Q9NXR8-2	Inhibitor of growth protein 3	ING3	25.071	24.7616	24.989	23.2607	23.5894	23.8136	23.5504	23.2288	22.5175	21.8145	24.0277	22.9391	22.4013	23.8617	22.7375	24.5299	23.1	23.6697	23.3264
Q8NCG7;Q8NCG7-2;Q8NCG7-4;E7ET49;B4DVJ1;E7EVQ4	Sn1-specific diacylglycerol lipase beta	DAGLB	23.6436	23.2637	23.626	23.0589	22.2866	21.3903	20.9133	19.6514	NA	NA	NA	22.6754	21.1621	NA	21.9761	NA	NA	22.086	22.6665
E7ETA6		PCM1	27.1382	26.6794	27.0385	26.9212	26.9597	26.6629	26.9264	27.0914	26.8997	27.2113	27.7714	28.1288	27.8016	28.6963	27.5384	28.812	28.1624	27.7966	28.9134
Q9ULA0;E7ETB3;E7EMB6;C9JBE1;F8WAN0;B9ZVU2;E7EPX3;C9J1E2;E5RJ35;C9JRG3	Aspartyl aminopeptidase	DNPEP	30.502	30.8929	30.3887	30.9482	30.9734	30.938	30.9268	30.8113	30.8823	31.2422	28.9257	30.4415	30.4563	29.6241	30.1111	29.7124	27.9813	29.8877	29.493
P05156;G3XAM2;E7ETH0;D6R9Z8;CON__Q32PI4	Complement factor I;Complement factor I heavy chain;Complement factor I light chain	CFI	23.1323	19.8435	21.233	NA	18.9344	19.4251	20.6964	23.3087	21.1122	20.8375	28.4801	NA	21.2901	NA	NA	20.2954	21.8066	20.7425	NA
E7ETH6;M0QY62	Zinc finger protein 587B	ZNF587B	NA	20.485	NA	NA	NA	NA	NA	NA	NA	NA	NA	NA	NA	NA	NA	NA	NA	NA	NA
P62847;P62847-2;E7ETK0;P62847-3;P62847-4	40S ribosomal protein S24	RPS24	30.5029	30.917	30.8814	30.6343	29.8761	30.2494	30.1052	30.3934	30.1005	30.6955	29.5731	30.5151	30.6516	27.6158	30.8812	27.9579	29.372	30.5534	27.9541
E7ETN3;H7C5H1;H7C526;Q5ST52;F8WCJ9;E9PDZ0;B4DQI1		CFB	NA	NA	NA	NA	21.1073	20.8332	NA	21.2809	NA	NA	28.2157	NA	20.9396	NA	21.5262	NA	24.641	21.2521	NA
Q53FZ2;E7ETR5;H3BSM0;Q53FZ2-2;H3BVD5;H3BV29	Acyl-coenzyme A synthetase ACSM3, mitochondrial	ACSM3	NA	NA	NA	NA	NA	22.7325	23.1285	NA	NA	23.2031	NA	23.0627	NA	NA	22.7649	NA	NA	22.2118	NA
Q07864;F5H1D6;E7ETS8;F5H7H6;F5H3W5;F5H7E4;F5H5Q5;B3KS74;F5H0H8	DNA polymerase epsilon catalytic subunit A;DNA polymerase	POLE	NA	NA	NA	NA	NA	23.8675	23.9502	NA	25.1655	24.1783	26.5637	26.6942	25.5929	24.6527	26.3021	24.1768	25.1949	26.8054	24.6847
E7ETU7;P09001;H0Y9G6;E9PF06;D6RC14;D6RBQ5	39S ribosomal protein L3, mitochondrial	MRPL3	28.0291	27.7936	27.5963	27.2696	27.082	27.5003	27.7021	27.8149	27.5923	28.1983	27.4922	28.0422	28.0681	27.3431	28.1586	27.8744	26.5461	27.8911	27.1433
Q96PM5;E7ETW5;Q96PM5-2;Q96PM5-3;Q96PM5-4;J3KQJ2;E7EMC8;J3KPI0;D6RAF6;H0YAI4	RING finger and CHY zinc finger domain-containing protein 1	RCHY1	23.4525	24.0774	22.8914	22.8685	21.7849	22.4484	22.0226	22.354	22.2573	21.4534	23.3438	21.9706	22.1646	24.3525	21.1738	24.8574	23.7736	21.3851	23.8614
Q13428-7;E7ETY2;Q13428-6;J3KQ96;Q13428-5;H0YA99	Treacle protein	TCOF1	NA	NA	NA	NA	NA	23.0291	23.2517	NA	NA	23.5045	23.3178	NA	23.269	NA	NA	NA	23.9676	22.4566	NA
Q9Y6E2;E7ETZ4;B5MCH7;Q75MG1;B5MCE7;E7EMS9;E9PFD4;C9JF98;F8WDX8	Basic leucine zipper and W2 domain-containing protein 2	BZW2	27.1228	27.4978	27.6398	27.6269	28.445	28.4867	28.0083	29.1524	28.7343	28.6828	28.7487	28.5859	28.8674	28.636	28.6192	27.9294	28.8023	28.7707	28.3991
Q6ZN06;E7EU70;P17035;Q7L2R6;Q5VIY5;P0CJ79;E7ENB8;M0QZA4;Q7L2R6-2;E7EUL5;M0QXU3;M0QYE7;J3KR51;C9JZ01	Zinc finger protein 813;Zinc finger protein 28;Zinc finger protein 765;Zinc finger protein 468;Zinc finger protein 888	ZNF813;ZNF28;ZNF765;ZNF468;ZNF888;ZNF525	NA	NA	NA	NA	22.8125	23.483	22.8871	22.6932	23.3529	22.8343	NA	22.1191	23.7583	NA	22.6475	21.1467	NA	22.1841	NA
P68400;E7EU96;Q8NEV1;P68400-2	Casein kinase II subunit alpha;Casein kinase II subunit alpha 3	CSNK2A1;CSNK2A3	29.1496	29.1423	29.1029	29.5071	29.6952	29.7729	29.7657	29.7181	29.8561	30.2416	29.8332	29.9906	29.9335	29.2664	29.9081	28.3537	29.4188	29.7081	28.8488
Q8IVL0;Q8IVL0-3;E7EUA9;Q8IVL0-2;E7EUC6;H0YI14;H0YHA8;F8VZV4	Neuron navigator 3	NAV3	NA	NA	NA	NA	NA	NA	22.9496	NA	NA	NA	NA	NA	NA	NA	24.1676	NA	24.3474	NA	NA
P28288;E7EUE1;F5GYC1;P28288-2;P28288-3	ATP-binding cassette sub-family D member 3	ABCD3	27.0263	27.6574	27.7129	27.2023	26.9283	27.6774	27.8501	26.9018	27.4291	28.3031	25.9492	27.9114	27.6309	19.1748	28.2179	22.8085	25.1129	27.3344	24.0122
E7EUI8;E7EM57	Glucose-6-phosphate 1-dehydrogenase	G6PD	24.2153	22.1338	24.269	22.5626	20.5001	20.8661	20.9133	20.2071	19.9121	19.527	NA	20.9958	20.3162	21.0495	20.0701	20.693	NA	20.3174	21.4946
Q9NX74;E7EUN9;J3QLD5;H3BRI6;H3BSF3;I3L0K0;H3BMK6;H3BTR3;I3L1K5;H3BQX4;H3BM64;I3L4H0;I3L4Y9	tRNA-dihydrouridine(20) synthase [NAD(P)+]-like	DUS2L	22.6198	NA	NA	23.8815	23.9468	23.9908	24.1242	25.2259	24.7513	24.9892	23.9946	25.5474	24.9777	26.4209	25.0741	26.7574	23.7151	24.3097	25.8082
E7EUT4;E7EUT5;O14556	Glyceraldehyde-3-phosphate dehydrogenase	GAPDH	24.2274	25.5466	25.2577	24.8176	23.985	NA	NA	24.1651	23.3035	23.4524	23.6873	NA	24.3035	24.2063	24.1706	25.3818	23.2296	24.0594	24.6194
E7EUU4;E7EX73;E9PGM1;D3DNT2;G5E9S1;C9K073;C9J2Z7;H7C044;H7C0V6;C9JHW9;F8WCF2;C9JIH5;C9JWH7;C9J556;C9J987;REV__C9JBJ8;C9JSU8;B1AN91;B1AN92;C9JWW9;REV__Q8NEG2;REV__F5H7J8;REV__C9JQZ6;REV__J3KQX6	Eukaryotic translation initiation factor 4 gamma 1	EIF4G1	NA	NA	NA	NA	NA	NA	NA	NA	NA	19.1348	20.6999	NA	19.609	20.1191	NA	19.9987	19.5235	NA	20.272
O15484;E7EV01	Calpain-5	CAPN5	22.1416	22.8785	23.0365	23.9987	23.2428	23.0826	23.4113	22.9794	23.13	23.3313	NA	22.8514	22.472	NA	22.4455	22.1237	NA	NA	NA
E7EVA0;P27816;P27816-6;P27816-2;B9ZVR1;P27816-4;E9PGM5;B5MEG9;H0Y2V1;F8W9U4;B4DSQ1;H7C456;P27816-7	Microtubule-associated protein;Microtubule-associated protein 4	MAP4	29.9393	29.918	30.0251	30.4785	29.8632	29.7339	29.8605	29.9517	30.2344	30.241	30.3203	30.1323	30.1327	31.2447	30.2732	31.4259	31.1293	30.3737	31.3084
Q676U5;Q676U5-2;E7EVC7;Q676U5-5;Q676U5-3;Q676U5-4;C9J1B2;C9J8C6;C9JAY7;C9JK97	Autophagy-related protein 16-1	ATG16L1	24.6587	24.6341	24.3389	23.9763	24.8061	24.7711	23.9106	24.4048	25.2022	25.1763	23.9061	23.6896	24.3725	25.0262	24.2532	25.3516	24.086	24.2208	24.4462
E7EVJ5;Q96F07-2;E7EVF4;Q96F07;F5H583;E7EWA4;E7EW33;H7C229;Q7L576-2;Q7L576-3;H0YLJ5;H0YL39;H0YL50;E5RJW3;H0YNP0;E5RFQ0	Cytoplasmic FMR1-interacting protein 2	CYFIP2	30.3107	30.3813	30.4372	30.5313	30.5768	30.658	30.6524	30.4688	30.5326	30.7868	29.7753	30.2443	30.373	29.545	30.8831	28.5934	29.8729	30.6708	30.0253
Q9BT17;E7EVK2;E9PI62;Q9BT17-2	Mitochondrial GTPase 1	MTG1	23.2245	22.7272	23.3576	23.1025	NA	23.4038	23.1762	23.3635	23.3479	23.1346	NA	NA	23.2545	22.6034	23.6574	22.6939	22.667	23.342	NA
Q14534;E7EVQ6;H0YBN7	Squalene monooxygenase	SQLE	NA	NA	NA	NA	24.4952	24.2257	23.2967	23.7625	23.8202	23.4747	NA	24.9776	23.7605	NA	24.3247	NA	NA	NA	NA
Q8TAG9;E7EW84;E9PHI3;F2Z2Q3;F2Z3K0;B1AP46	Exocyst complex component 6	EXOC6	23.272	23.7141	23.8029	24.3017	24.4014	24.9805	24.6502	24.1587	24.4044	24.271	23.8873	25.0119	24.984	24.0201	25.459	23.7575	23.5015	24.7871	23.3388
P11474;O95718;H0YGT3;P11474-2;O95718-3;O95718-2;E7EWD9	Steroid hormone receptor ERR1;Steroid hormone receptor ERR2	ESRRA;ESRRB	NA	NA	NA	NA	22.1927	22.1069	22.2241	23.1138	22.7898	23.5302	NA	22.4867	22.6337	NA	23.5835	NA	NA	22.4904	NA
Q16553;E7EWF8	Lymphocyte antigen 6E	LY6E	NA	NA	NA	NA	NA	NA	NA	NA	NA	NA	NA	23.759	NA	NA	24.0349	NA	NA	24.7411	NA
E7EWM1		NCOA2	NA	NA	NA	NA	NA	23.2202	NA	23.1954	22.8007	23.0071	NA	NA	NA	NA	NA	NA	NA	NA	NA
Q8NF64;Q8NF64-3;E7EWM3;Q8NF64-2;Q9ULJ6;Q9ULJ6-2	Zinc finger MIZ domain-containing protein 2	ZMIZ2	24.1862	24.5602	NA	24.1254	25.4122	24.9276	25	24.8613	25.5151	25.5814	25.0421	25.0715	25.2971	25.957	25.1069	25.4039	24.5391	25.543	25.3499
Q9C0A6;H0Y3R4;Q9C0A6-2;Q9C0A6-3;E7EWN3	SET domain-containing protein 5	SETD5	20.6274	20.269	20.6049	NA	NA	NA	NA	NA	NA	NA	NA	NA	NA	NA	NA	NA	NA	NA	NA
P68036;E7EWS7;P68036-2	Ubiquitin-conjugating enzyme E2 L3	UBE2L3	28.9574	28.8705	29.224	29.2479	30.0108	29.9408	29.3566	30.0462	29.7499	30.1202	29.9117	29.9101	29.9094	30.6708	29.5068	30.9352	30.2519	29.8799	30.6734
E7EWT6;Q9P1Z2-2;Q9P1Z2-3;Q9P1Z2;Q9P1Z2-4	Calcium-binding and coiled-coil domain-containing protein 1	CALCOCO1	NA	NA	NA	NA	20.4612	20.2616	19.6493	20.3015	19.9831	19.8238	20.1619	20.7737	20.2622	20.6285	19.8891	20.9663	20.4584	NA	20.5954
Q9NR19;E7EWU3;Q9NR19-2;F8WDJ9;F8WCJ4;C9JXD9;C9J7L5;C9IYL0;B4DEH9;C9JY31	Acetyl-coenzyme A synthetase, cytoplasmic	ACSS2	23.5133	23.1095	23.2473	23.5828	23.5616	23.1886	23.7777	24.0887	23.9869	24.3184	22.9024	24.0393	23.9957	22.5542	24.483	22.2527	22.9705	24.2485	23.0036
O43312;E7EWW5;O43312-4;J3KNK6;B7Z3B6;H0YB53;H0YAZ8;O43312-2;H0YBL3	Metastasis suppressor protein 1	MTSS1	NA	NA	NA	NA	NA	NA	NA	NA	NA	NA	NA	22.9539	25.024	22.2136	NA	NA	NA	22.2853	NA
P23588;E7EX17;B4DS13;F8VX11;F8VSC7;F8W0K0;F8VYE9;F8VRU1;REV__F8VX11;REV__B4DS13;REV__P23588;REV__E7EX17	Eukaryotic translation initiation factor 4B	EIF4B	29.8175	29.6709	29.8293	29.6211	29.2602	29.1712	29.2463	29.2967	29.4469	28.6693	30.6964	30.1213	29.4864	31.2971	29.3024	31.5601	30.9119	29.6471	30.6991
P05166;E9PDR0;P05166-2;E7EX59;E7ETT4;E7EUY3;E7ETT1;C9JQS9;E9PEC3;F8WBI9;E7ENC1;H7C5C9;C9JVY9;C9JAW3;C9JVW9	Propionyl-CoA carboxylase beta chain, mitochondrial	PCCB	26.3819	27.4982	27.5831	27.6216	27.4693	27.3212	27.4053	27.3539	27.1123	27.1175	26.0118	26.4093	27.0322	25.7969	26.8109	26.3186	24.7039	26.2866	25.9914
Q14203-3;E7EX90;Q14203-4;Q14203;A8MY36;Q14203-5;Q14203-2;Q6AWB1;E7EWF7;C9JZA4;C9JTE5;C9JJN7;C9JJD0;C9J1B7;C9JKG6;E9PCY0;C9JUI8	Dynactin subunit 1	DCTN1;DKFZp686E0752	29.8514	30.0064	30.0515	30.1085	30.012	29.9779	30.0048	29.9369	29.7447	30.0679	29.6979	29.9255	29.8963	30.202	29.9675	30.2683	30.0202	29.8453	30.0495
Q7L591-2;Q7L591-4;E9PAT0;Q7L591-3;H7BXS0	Docking protein 3	DOK3	NA	NA	NA	NA	25.5964	25.555	25.6423	25.2554	25.4116	26.4732	25.245	25.0386	26.3536	24.1726	25.7239	24.6619	25.1928	25.2909	24.3415
E9PAU2;K7EQG2;K7EKA4;K7EKR9		RAVER1	29.5999	29.7809	29.5189	29.4793	29.495	29.6217	29.6877	29.6882	29.6067	29.7322	29.2394	29.7571	29.4822	30.48	29.4918	30.5827	29.6107	29.622	30.2515
E9PAV3;F8VZJ2;H0YHX9;Q13765;Q13765-2;F8W0W4;F8W1N5;F8VNW4;F8VZ58;Q9H009	Nascent polypeptide-associated complex subunit alpha	NACA	30.577	30.6088	30.5007	30.3076	30.6523	30.6394	30.5244	31.1125	31.0136	30.8582	31.5873	30.9138	31.0512	31.9079	30.9985	31.659	31.7816	31.2158	31.4399
Q5T3I0;E9PAV9;Q5T3I0-3;F8W895;E9PPY4;F2Z3C6;Q5T3I0-2	G patch domain-containing protein 4	GPATCH4	25.1681	24.8199	25.0526	24.8351	25.0299	24.9144	25.1921	25.2522	25.8458	25.7555	26.6895	26.9493	26.5714	27.2618	25.5508	27.0045	26.8609	25.8024	25.4469
Q86XA9;H7C5W6;E9PB09;Q86XA9-2;F5H619;H0YIW3;B5MC49	HEAT repeat-containing protein 5A	HEATR5A	NA	NA	NA	NA	22.3596	23.0035	22.6045	22.3977	22.4472	22.1746	NA	22.5259	23.3171	NA	22.6864	NA	NA	NA	NA
Q96RT8;E9PB12	Gamma-tubulin complex component 5	TUBGCP5	NA	NA	NA	NA	22.3931	21.2943	21.2221	22.2133	21.8592	22.0365	NA	20.6969	22.1391	NA	21.8781	NA	NA	21.5359	NA
O00330;E9PB14;H0YD97;O00330-2;E9PLU0;E9PRI6	Pyruvate dehydrogenase protein X component, mitochondrial	PDHX	27.1349	27.0676	27.2932	27.3074	26.5013	26.6263	26.5779	26.4196	26.2837	26.2087	26.5576	26.3794	26.7857	27.338	26.623	27.3474	27.1668	26.5627	27.2867
Q4KMQ2;E9PB30;Q4KMQ2-2;E9PCT2	Anoctamin-6	ANO6	23.5657	24.3365	24.1212	24.4044	23.6954	24.0187	23.2897	24.3244	24.0215	24.0769	NA	23.5693	23.9072	NA	24.0244	NA	NA	24.3217	NA
Q86VP3;G8JLK3;F8VW41;Q86VP3-3;E9PB38;Q86VP3-2;F8VX22	Phosphofurin acidic cluster sorting protein 2	PACS2	NA	NA	NA	NA	23.5069	22.6434	23.7824	22.7998	22.7006	23.2772	NA	22.6965	23.1691	NA	23.3931	NA	NA	22.7622	NA
Q15038;F8VUW5;Q15038-3;E9PB45	DAZ-associated protein 2	DAZAP2	NA	21.6926	22.0161	NA	NA	NA	NA	NA	NA	NA	NA	NA	NA	NA	NA	NA	NA	NA	NA
Q86V81;E9PB61	THO complex subunit 4	ALYREF	31.331	31.3089	31.696	31.0089	30.0752	30.2527	29.7843	29.9408	29.9836	30.184	30.0639	30.0695	29.7453	30.9998	30.0679	31.1794	29.8571	30.371	30.5209
Q15032-2;G5E9G8;E9PG42;Q15032;E9PBB4;H7C207;H7C2F9;H7C1X4;Q9UBL0	R3H domain-containing protein 1	R3HDM1	24.6219	24.5931	23.5889	21.5659	22.2993	21.8751	22.59	22.5859	22.2111	22.9217	22.6212	23.8801	23.0706	24.1924	23.6964	24.5569	23.6991	23.5306	24.4828
Q5SNT2;E9PBR6;Q5SNT2-2;H0Y4R5;H0Y994	Transmembrane protein 201	TMEM201	25.6351	26.2013	25.6854	24.9697	24.7942	24.5962	24.5782	24.9831	24.0889	24.3922	NA	25.4818	24.0161	21.4126	24.1368	NA	NA	24.1258	21.7718
O43683;E9PC26;F5GXI5;C9JRC7;C9JQA4;C9IYH4	Mitotic checkpoint serine/threonine-protein kinase BUB1	BUB1	NA	NA	NA	NA	NA	NA	NA	NA	NA	NA	23.6146	23.4475	24.2735	24.7475	24.1971	24.3514	24.1628	25.15	24.2598
O95319;O95319-5;O95319-2;Q5VZZ6;O95319-4;O95319-3;E9PC62;B4DIB6	CUGBP Elav-like family member 2	CELF2	30.6956	30.9119	30.7582	30.6942	29.7973	30.1305	29.7807	29.9379	29.8165	30.181	29.4125	30.25	30.209	30.7053	29.8762	31.0087	29.8489	29.6458	30.4771
P17029;E9PC66;C9JRM9;B3KRF7	Zinc finger protein with KRAB and SCAN domains 1	ZKSCAN1	NA	NA	NA	NA	22.7944	22.9045	22.7071	22.8082	22.943	23.1062	NA	22.9397	22.8584	NA	22.8356	NA	NA	22.4161	NA
Q7KZI7-14;E9PC69;Q7KZI7;Q7KZI7-13;E7ETY4;Q7KZI7-16;Q7KZI7-3;Q7KZI7-6;Q7KZI7-8;Q7KZI7-4;Q7KZI7-7;Q7KZI7-2;Q7KZI7-15;Q7KZI7-9;Q7KZI7-12;Q7KZI7-11;Q7KZI7-10;Q7KZI7-5;F5H4F6;Q9P0L2-2;Q9P0L2-3;F5H6N2;Q96L34;Q96L34-2;K7EN95;K7EK17;K7EKG8;F5H4J8;Q6IPE9	Serine/threonine-protein kinase MARK2	MARK2	28.0952	28.0131	27.9439	27.9918	27.2336	27.3933	27.5017	27.4293	27.438	27.0117	26.3889	27.6183	27.2536	24.1522	27.3694	25.1327	25.6208	27.3344	25.247
Q13144;E9PC74;C9JRD9;H7C2X0	Translation initiation factor eIF-2B subunit epsilon	EIF2B5	26.6678	27.0888	26.8287	26.7932	27.5013	27.4327	27.2506	27.6834	27.7051	27.9067	27.5563	27.9697	27.8954	27.7734	27.976	27.0561	28.1208	27.7766	27.6591
Q9Y2E5;H0YA68;Q9Y2E5-2;E9PCD7	Epididymis-specific alpha-mannosidase	MAN2B2	23.2084	22.805	22.2767	22.8619	NA	NA	NA	NA	NA	NA	NA	NA	NA	NA	NA	NA	NA	NA	NA
Q92540;E9PCE5;Q92540-2;E9PCI0;E9PD50;Q92540-4;E9PEH2;B1ALB4;E9PEK3;E9PBK2	Protein SMG7	SMG7	23.6855	23.5197	25.1184	22.6564	23.2025	22.7059	22.9643	22.8974	22.9981	22.6326	20.9722	24.0843	22.4691	23.3023	22.8305	22.6789	22.9202	23.1284	24.1926
P14324;E9PCI9	Farnesyl pyrophosphate synthase	FDPS	28.1636	28.2832	28.271	28.745	29.2207	28.6805	28.7763	29.2479	29.2711	29.0413	29.1882	29.3633	28.9296	29.6971	29.3704	29.2879	30.4406	29.4071	30.5294
Q14244;Q14244-2;Q14244-4;F5H1E2;E9PCP3;Q14244-5;Q14244-3	Ensconsin	MAP7	NA	NA	NA	NA	22.2861	22.3683	22.5452	21.7286	22.2178	21.8511	NA	22.3489	22.2741	21.7972	22.0943	22.9211	NA	21.3801	21.6482
Q9UJX5;E9PCR4;Q9UJX5-2;D6RAP6;D6RFM7	Anaphase-promoting complex subunit 4	ANAPC4	24.5287	23.5901	23.6333	23.7416	25.2881	24.906	25.5929	25.2595	25.6344	25.6393	25.2205	25.9144	25.6492	26.8044	26.7515	25.1157	25.7603	25.4987	26.0783
P08236;E9PCV0;P08236-2;F8WBK6;F2Z3L6;F8WE77	Beta-glucuronidase	GUSB	25.1066	24.8731	24.946	24.3484	28.5002	28.9925	28.7732	27.8851	28.4724	28.8217	28.0251	26.2179	27.5737	26.2656	27.5508	25.5202	26.6741	27.0974	26.7098
E9PCX3;Q15723-2;Q15723-3;Q15723-4;Q15723-1;Q15723;D6R9B1;D6RHI1	ETS-related transcription factor Elf-2	ELF2	25.023	24.1061	24.4748	25.232	23.6038	23.8559	24.4418	23.5824	23.3834	22.7013	22.0071	24.7883	23.0139	23.5123	24.3142	24.0639	22.7338	23.6544	23.4038
Q7Z7A4;Q7Z7A4-2;E9PD56;Q7Z7A4-7;H7BYG4;Q7Z7A4-6;Q7Z7A4-4;Q7Z7A4-5;H7C4V0;Q7Z7A4-3;C9IYJ2;F8WDF7	PX domain-containing protein kinase-like protein	PXK	25.3327	24.4548	25.5424	25.2302	24.9406	25.7679	25.0017	25.0828	25.1985	25.4196	22.3862	24.5685	25.0291	NA	25.3432	NA	24.6004	25.6535	NA
Q8WWK9;E9PD90;Q8WWK9-3;Q8WWK9-2;C9J7Y4	Cytoskeleton-associated protein 2	CKAP2	NA	NA	NA	NA	NA	NA	22.7802	NA	NA	NA	25.0393	25.0576	23.8808	24.3031	24.4947	25.4695	23.4629	24.19	23.8456
O43795;O43795-2;E9PDF6;H7C2Y7;E7EQD9;E7EPB4;C9JUP5;C9JYW1;G3V342	Unconventional myosin-Ib	MYO1B	NA	23.1877	NA	NA	22.3123	21.9868	20.3809	22.6761	23.9811	22.0298	23.9699	23.5453	23.4709	22.9718	22.0965	22.537	26.963	24.1626	23.6406
P31641;E9PDM3;C9JPV1;F8WF95;P31641-2	Sodium- and chloride-dependent taurine transporter;Transporter	SLC6A6	NA	NA	NA	NA	NA	19.8021	20.2583	20.4727	NA	NA	21.9593	22.631	21.0205	21.0304	21.9751	23.0099	23.5223	21.3788	23.1331
P32929;E9PDV0;P32929-2	Cystathionine gamma-lyase	CTH	NA	NA	NA	NA	22.1048	22.4791	NA	22.1946	22.4109	22.5409	21.1719	NA	23.1502	22.83	NA	22.6456	NA	NA	NA
Q8NCT3;Q8NCT3-2;E9PE22;Q8NCT3-5;Q8NCT3-3;Q8NCT3-6	Uncharacterized protein KIAA0895	KIAA0895	NA	NA	NA	NA	NA	18.1604	18.5802	NA	18.2443	18.0324	NA	18.7742	NA	19.0807	18.25	19.2031	NA	18.9069	19.857
O95243;E9PEE4;O95243-2;Q2MD36;O95243-3;D6RBI7	Methyl-CpG-binding domain protein 4	MBD4	NA	NA	NA	NA	24.3627	24.239	24.8307	24.1368	24.5178	24.6005	NA	24.1029	23.8476	23.857	24.2804	23.5574	NA	24.2069	24.4445
Q69YH5;E9PEI0	Cell division cycle-associated protein 2	CDCA2	NA	20.8341	NA	NA	22.2926	22.962	23.2995	22.9275	22.4155	NA	23.627	23.2876	23.2234	26.9469	23.9407	26.8726	26.0118	25.2058	24.8434
P40200;E9PEJ1;P40200-2;Q8WUE2;F8WDV3;H7C4F0	T-cell surface protein tactile	CD96	24.7208	25.2003	25.1323	23.8795	25.6267	25.9333	25.0223	25.8035	25.0126	26.0711	NA	24.721	25.5613	25.4053	26.196	24.2862	24.5402	26.1933	24.7386
Q8NF91-4;E9PEL9;H0Y325;Q8NF91-3;F8WAI0;Q8NF91-9;Q8NF91-7;F5GZ83;F5H6R8;F5GYQ7;F5H4Q0;F5GXQ8;Q8NF91-5;Q8NF91-6	Nesprin-1	SYNE1	30.3733	30.4601	30.5498	30.316	29.9295	29.9784	29.8981	29.4713	29.6529	30.0957	27.8644	28.8058	29.0701	28.308	29.0804	28.6126	27.6768	28.9319	28.3928
Q8WYH8;E9PEN0;Q8WYH8-2	Inhibitor of growth protein 5	ING5	27.1641	26.9142	26.6465	25.8171	24.985	24.417	24.4825	24.4186	24.7245	24.8881	25.7831	24.6922	24.2103	24.382	24.5355	24.4062	25.3054	24.33	25.3757
E9PEQ4;P50570-3;F5H4R9;K7ELR1;Q9UQ16;Q9UQ16-3;Q9UQ16-4;E5RHK8;Q9UQ16-2;Q6P2G1;Q05193;E5RIK2;Q05193-5;Q05193-3;Q05193-4;Q05193-2;K7EPK9	Dynamin-2	DNM2	24.5988	24.853	24.764	25.0827	25.2042	25.0895	24.8493	25.261	25.3773	25.3335	NA	24.7067	25.1405	23.6987	24.7765	23.979	22.6937	24.0442	23.9401
Q14689;Q14689-3;Q14689-2;Q14689-4;Q14689-5;E9PER1	Disco-interacting protein 2 homolog A	DIP2A	NA	NA	NA	NA	23.2222	23.3817	24.1081	23.6572	23.1442	23.8076	NA	22.3509	22.893	NA	23.4031	NA	NA	22.8477	NA
Q9Y496;J3KPF9;E9PES4;C9J9X2;H7C2F6	Kinesin-like protein KIF3A	KIF3A	23.3794	23.4294	24.1398	23.9593	23.2001	23.3184	23.0981	23.7814	23.6726	22.8517	23.2792	24.33	23.1817	22.2531	23.4293	23.1174	24.4769	23.4099	23.4171
O60941;E9PEY4;O60941-2;B7Z202;O60941-6;O60941-3;O60941-5;O60941-4;E7EVB6;O60941-7	Dystrobrevin beta	DTNB	22.6377	21.5909	21.4851	NA	NA	NA	NA	NA	NA	NA	NA	NA	NA	NA	20.2847	NA	NA	NA	NA
O60610;E9PEZ3;H9KV28;O60610-2;B9ZVX0;E9PHQ0;O60610-3;E7ET75;E7ERW8;E7EMV0;B4E2I7;E5RJ79;H7C2W8	Protein diaphanous homolog 1	DIAPH1	31.4887	31.7279	31.6303	32.0187	31.4707	31.7777	31.6651	31.4402	31.3866	31.8116	30.7656	31.5642	31.5431	31.6151	31.6536	31.6489	30.7584	31.5651	31.5672
Q8NBK3;E9PF05;Q8NBK3-2;Q8NBK3-4;Q8NBK3-5	Sulfatase-modifying factor 1	SUMF1	NA	NA	NA	NA	NA	NA	NA	21.4211	NA	NA	NA	NA	21.8309	22.2258	NA	NA	NA	NA	NA
Q9Y4P3;E9PF19;C9JVF0;F8WDI9;F8WCR3	Transducin beta-like protein 2	TBL2	25.9301	25.3124	25.4911	25.3495	25.6367	25.4523	26.1793	25.7085	26.0591	26.6871	24.9581	26.438	25.9745	23.7066	26.5127	23.5941	24.9535	27.0508	25.2529
Q9HC21;E9PF74;J3KRY6;J3KSI7;J3QL84;J3KS44;J3QLV3;J3KSB1;J3KTL0	Mitochondrial thiamine pyrophosphate carrier	SLC25A19	23.6926	23.3112	23.4378	23.944	24.0832	23.8981	24.6226	24.1657	24.4463	24.5232	23.5382	23.6209	24.1134	NA	24.248	NA	23.3572	24.2941	23.8367
E9PF99;Q8TEP8;C9JT09;K7ENP4;K7EPA2;H0Y966;Q8TEP8-2;H0Y9P3;K7ELX0	Centrosomal protein of 192 kDa	CEP192	23.5424	22.6619	23.3251	22.7956	20.9892	21.5927	23.0889	21.0484	20.1206	19.5712	22.003	20.7471	20.298	22.4399	20.7674	23.8819	22.1249	NA	22.1732
Q9Y282;Q9Y282-2;H0Y621;Q9Y282-3;H7BXI5;H0Y5K5;E9PFA8	Endoplasmic reticulum-Golgi intermediate compartment protein 3	ERGIC3	NA	24.1712	23.9585	23.9549	23.7291	23.9597	22.5664	24.4957	23.0317	24.0229	25.003	24.3133	23.562	22.9467	23.7033	23.4391	NA	24.9201	NA
Q5T9S5;Q5T9S5-2;E9PFB9;G3V388;J3KP97;Q5T9S2;E9PDA0;F5H8K2	Coiled-coil domain-containing protein 18	CCDC18	23.7838	23.8064	23.7574	23.8544	NA	NA	NA	NA	NA	NA	NA	22.375	21.5412	22.2933	22.0471	22.6091	23.0894	22.1584	22.0139
P38398;P38398-4;P38398-2;E9PFC7;E9PFZ0;E7EP70;F8W8H7;E7EMP0;P38398-6;E7EUM2;G3XAC3;P38398-5;E7ETR2;P38398-3;Q3B891;B7ZA85;E9PH68;E7EWN5;B4DES0;E7ENB7;E7EQW4;K7EPC7;H0Y8B8;E9PC22;E7EN90;C9IZW4;H0Y850;H0Y8D8	Breast cancer type 1 susceptibility protein	BRCA1	NA	23.2368	23.7197	22.6129	NA	NA	NA	NA	NA	NA	23.565	25.3385	23.989	25.2471	24.8976	25.6751	24.2904	24.2785	25.41
Q8TCY9;Q8TCY9-3;E9PFF6;Q8TCY9-2;C9J0W2;C9JKA8	Up-regulator of cell proliferation	URGCP	21.3111	21.3665	21.7198	22.2078	21.9771	22.2092	NA	22.1275	22.1454	22.5243	NA	23.7972	22.2054	NA	NA	NA	NA	NA	NA
P57721;P57721-5;E9PFP8;P57721-4;J3QT27;P57721-2;P57721-3	Poly(rC)-binding protein 3	PCBP3	NA	20.8443	20.7084	21.1915	NA	22.5869	NA	NA	NA	NA	NA	NA	NA	NA	20.8935	NA	NA	NA	NA
Q14738;E9PFR3;Q14738-2;Q14738-3;H0Y8C4;H7C5Q9;Q15173;H0YJ35;Q15173-2	Serine/threonine-protein phosphatase 2A 56 kDa regulatory subunit delta isoform	PPP2R5D	27.7909	27.9387	27.8694	28.3836	27.9234	27.5524	28.117	27.8631	28.3973	28.3389	27.6782	28.0114	27.9098	26.5318	28.9131	26.3152	28.0398	28.8651	27.4289
Q96T49;H0Y681;E9PFS8	Protein phosphatase 1 regulatory inhibitor subunit 16B	PPP1R16B	21.2309	NA	22.285	20.8276	21.6706	21.1416	NA	21.5221	21.5175	NA	NA	NA	21.5816	20.848	NA	20.5791	21.1752	NA	20.8139
E9PFZ2		CP	NA	NA	NA	NA	NA	NA	NA	NA	NA	NA	21.1588	NA	NA	NA	NA	NA	NA	NA	NA
Q12873;E9PG89;Q12873-2;H7C2H0;H7C0J3;I3L229;H7C3H7;K7EPV1;I3L1I4	Chromodomain-helicase-DNA-binding protein 3	CHD3	28.7884	28.9005	29.231	28.4854	27.238	27.5171	27.4247	26.9159	26.2002	26.891	25.0271	26.2691	26.4598	25.1916	26.2033	25.7314	24.9288	25.585	24.6271
Q9P246;H0Y860;F5GXJ4;E9PGD0;H7C5A5;H7C5K2;H7C5C6	Stromal interaction molecule 2	STIM2	24.2886	23.7602	23.9048	24.3869	22.9595	22.9542	23.2992	NA	22.672	21.89	NA	24.4425	22.0181	23.7333	23.9378	23.5409	NA	22.4142	NA
Q15011;H3BTT7;H3BP08;Q15011-3;E9PGD1;Q15011-2;H3BTA8	Homocysteine-responsive endoplasmic reticulum-resident ubiquitin-like domain member 1 protein	HERPUD1	NA	NA	NA	NA	23.7919	24.0845	22.3706	23.5368	24.1073	NA	NA	NA	23.6191	23.8111	NA	23.4406	NA	NA	NA
Q9UGJ0;E9PGP6;G8JLM0;Q9UGJ0-3;Q9UGJ0-2;C9JUG1;Q9UGI9;F8WDB5;F8WDA1;B4DT70;B4DUK8;Q9UGI9-2	5-AMP-activated protein kinase subunit gamma-2	PRKAG2	23.8497	23.3746	24.0278	22.6651	NA	NA	24.0161	NA	NA	NA	NA	NA	NA	NA	23.1058	NA	NA	NA	NA
Q96RU3;Q96RU3-4;Q96RU3-3;E9PGQ4;Q96RU3-2	Formin-binding protein 1	FNBP1	29.7388	29.599	29.787	30.1029	29.7374	29.9256	30.1232	29.8201	29.5038	29.5751	29.4312	29.7759	29.5471	29.4548	29.7591	29.8085	30.1677	29.6047	29.6122
Q99627;E9PGT6;B8ZZP3;Q99627-2;H7C3S9;F8WEF2	COP9 signalosome complex subunit 8	COPS8	27.3966	27.32	27.2681	27.6912	28.0373	27.96	28.0202	28.2975	28.4685	28.3425	27.9279	28.1558	28.2736	28.6876	28.1232	28.8854	28.3412	28.2624	28.5574
E9PGZ2	Leucine-rich repeat flightless-interacting protein 1	LRRFIP1	NA	NA	NA	NA	22.6552	22.834	22.0526	NA	23.6237	NA	NA	NA	NA	22.7782	NA	23.1229	NA	NA	NA
P30048;E9PH29	Thioredoxin-dependent peroxide reductase, mitochondrial	PRDX3	30.9935	31.1832	30.9754	30.9261	30.8585	30.9658	30.9777	30.9159	30.9497	31.032	31.0665	31.2977	31.0533	31.8951	31.3712	32.0516	31.5708	31.6095	31.5615
Q9Y4E5;Q9Y4E5-2;E9PH99;D6RIA1	Zinc finger protein 451	ZNF451	23.9129	22.8888	23.5232	23.508	23.6672	23.9	23.9308	23.9277	24.0479	24.474	23.4031	24.1391	23.6765	21.9656	24.1194	NA	23.9859	23.2203	NA
Q96RQ3;E9PHF7;E9PG35;F5GYT8;G5E9X5	Methylcrotonoyl-CoA carboxylase subunit alpha, mitochondrial	MCCC1	28.644	28.7967	28.7471	28.3594	27.9282	28.2383	28.2933	27.8975	27.7191	27.9002	27.3806	27.48	27.7075	26.8818	27.8547	27.3594	27.3712	27.8263	27.5511
E9PHK0;P05452;CON__Q2KIS7	Tetranectin	CLEC3B	26.7523	25.0739	25.1808	NA	25.518	25.411	25.7664	25.4543	25.2426	24.0787	30.1052	22.462	26.1677	25.0699	25.3859	24.8744	27.5153	25.4263	23.4762
E9PHY5;O43491;E9PPD9;E9PK52;O43491-3;O43491-2;E9PII3;Q6R5J7;E9PQD2;E9PQN0;E9PRG1;E9PIG0;H0Y5B0;Q6ZSX4;E9PJP4;E9PPC9;E9PMG5;E9PMV8;E9PN54	Band 4.1-like protein 2	EPB41L2	26.9439	25.0365	26.5127	25.2681	25.6103	25.585	25.1802	25.9404	25.5812	25.005	27.1825	26.8648	26.1503	28.1004	26.4284	28.2923	28.4336	27.0966	28.2884
Q8NDA8;E9PHY8;Q8NDA8-2;Q8NDA8-3;Q8NDA8-7;Q8NDA8-6;Q8NDA8-4;Q8NDA8-5	Maestro heat-like repeat-containing protein family member 1	MROH1	26.6958	25.6569	26.8883	25.8559	25.7698	25.261	25.2959	25.239	24.9702	25.5216	21.8304	24.0616	25.4325	23.0842	25.7292	22.7261	21.3167	24.8008	23.9642
Q9Y256;E9PKA7;E9PI08	CAAX prenyl protease 2	RCE1	NA	23.0083	22.8012	23.428	23.7536	23.5495	24.3406	24.1549	24.6863	25.2717	NA	24.265	24.2577	NA	24.1862	NA	26.1352	23.8394	NA
P56202;E9PI30;H0YDT2	Cathepsin W	CTSW	24.4356	24.5273	27.1676	25.7943	23.2757	26.8598	25.2958	23.222	23.6506	26.5437	23.5509	NA	24.6585	25.372	24.8127	24.6366	24.5157	24.3988	25.3599
Q9UPV0;E9PI34;Q9UPV0-2;E9PIM2;E9PR73	Centrosomal protein of 164 kDa	CEP164	NA	NA	NA	NA	26.3929	26.8507	27.5064	26.7605	26.7182	27.1055	25.3178	21.0625	26.4028	24.3943	27.7791	24.4114	25.6538	26.6074	25.693
Q3KRA9;E9PIA1;Q3KRA9-2	Alpha-ketoglutarate-dependent dioxygenase alkB homolog 6	ALKBH6	NA	NA	NA	NA	NA	NA	NA	NA	NA	NA	NA	NA	22.4052	22.9546	NA	23.0442	NA	21.7917	NA
E9PIC0;O14521;H0YD96;H0YD41;G3V173;E9PK73;H3BRW5;E9PIG3	Succinate dehydrogenase [ubiquinone] cytochrome b small subunit, mitochondrial	SDHD	26.7305	26.8277	26.8042	26.8461	26.2279	26.5999	26.9883	25.9078	26.3086	26.4248	26.0426	26.173	24.9777	22.8043	26.3329	25.2561	24.1762	23.8464	25.3359
O14683;E9PN66;E9PKN9;E9PS55;E9PMW4;E9PQ46;E9PIN5;E9PIK4;E9PKZ4;E9PPM1	Tumor protein p53-inducible protein 11	TP53I11	NA	NA	NA	NA	NA	NA	NA	NA	NA	NA	NA	NA	NA	NA	22.3896	NA	NA	NA	NA
Q9Y4H4;E9PIP3	G-protein-signaling modulator 3	GPSM3	28.5651	28.9162	29.176	28.5994	28.5114	28.5893	28.3393	28.3606	28.7886	28.4706	27.9845	27.7026	28.0694	27.9928	28.361	28.3637	28.1445	27.918	28.3592
Q86UB9;E9PJX0;Q8N605;E9PIS2;Q86UB9-2	Transmembrane protein 135	TMEM135	NA	NA	NA	NA	20.4833	20.1541	20.5996	20.503	20.7806	20.7575	NA	20.5241	20.5802	NA	22.501	NA	NA	20.5499	NA
P24001;P24001-4;P24001-3;P24001-2;E9PIV2;F8W1V1;F8VSD2;E9PK07;P24001-5;P24001-6;F8VVN4	Interleukin-32	IL32	NA	NA	NA	NA	NA	22.0861	23.0631	22.8004	22.6945	23.389	24.2651	22.7527	22.4354	23.378	23.9865	23.8986	26.876	23.7493	25.7757
Q6BCY4;E9PIV9;E9PMI2;E9PQW2;Q6BCY4-2;E9PRM4	NADH-cytochrome b5 reductase 2	CYB5R2	NA	NA	NA	NA	NA	NA	NA	NA	NA	NA	22.5633	NA	NA	22.833	NA	22.2947	23.9523	NA	22.3617
E9PJ04		SF3B2	22.0065	22.207	22.4326	22.2787	NA	NA	NA	NA	NA	NA	NA	NA	NA	NA	NA	NA	NA	NA	NA
Q9P1Y6;E9PJ24;F8WEF5;Q9P1Y6-3;Q9P1Y6-2	PHD and RING finger domain-containing protein 1	PHRF1	25.2495	25.6417	26.0663	25.3503	25.7819	25.5939	25.1149	25.3681	25.5051	24.7659	25.1113	24.9832	25.1441	25.8758	24.5154	25.6604	25.7539	25.3219	25.5127
Q5BJD5;Q5BJD5-3;Q5BJD5-2;E9PJ42	Transmembrane protein 41B	TMEM41B	26.5389	26.7274	26.8509	25.9271	24.359	24.8641	24.0752	24.2116	23.541	23.4459	23.9457	23.2594	22.5213	NA	23.4082	22.1352	NA	23.1316	20.7917
E9PJ55;Q9NUJ3;E7EN41;H0YES4	T-complex protein 11-like protein 1	TCP11L1	NA	NA	NA	NA	23.3836	23.4086	23.148	24.5966	23.6165	23.8966	23.4959	25.3863	24.0968	23.6808	23.6669	23.3823	23.2401	22.4904	24.0144
Q9BQE4;E9PQ66;E9PJB8;Q6GYA4;E9PN30	Selenoprotein S	VIMP;SELS	NA	23.938	24.0888	NA	23.2871	23.0033	22.9779	22.9356	23.3084	23.3257	NA	23.1174	22.7136	NA	22.8587	NA	NA	22.8118	NA
Q6ZMK1;E9PJD7;Q6ZMK1-2;E9PQ42;Q6ZMK1-4	Cysteine and histidine-rich protein 1	CYHR1	NA	NA	NA	NA	23.4615	23.3855	24.2446	23.552	23.1137	23.7213	23.1074	23.9672	23.7003	23.4433	23.6843	23.4197	NA	22.8725	22.5059
Q9HCU9;E9PJF5;H0YCF7;G5E9I4;E9PPD1	Breast cancer metastasis-suppressor 1	BRMS1	24.2418	23.72	23.9426	23.5923	23.5029	23.8549	NA	23.4449	NA	24.5015	23.3425	23.2029	23.6362	23.4556	23.561	23.6375	23.6107	NA	24.4324
E9PJL5;H0YIB5;Q6ZTY8		C12orf63	NA	NA	NA	NA	23.4383	24.2517	NA	24.1055	24.0213	23.6877	24.876	23.9482	23.8123	25.3362	24.7952	25.9022	26.4226	NA	26.2378
Q9UK99;Q9UK99-2;E9PJM3;Q9UK99-3;G3V1E0;Q49AF1;E9PL46;B4E3U2	F-box only protein 3	FBXO3	24.5814	23.6766	24.2706	25.0818	24.8338	24.2528	24.8246	24.5207	24.7002	24.9645	24.8024	24.8031	25.0581	24.1449	24.6408	23.8311	24.9631	24.1061	23.3786
O14734;E9PJN0;H7C5A7;E9PRD4;Q9BR14;E9PMC4;E9PIS4;H0Y698;F6VBM3	Acyl-coenzyme A thioesterase 8	ACOT8	23.6307	23.4227	24.3041	24.7399	23.2233	24.4123	NA	NA	23.4665	23.6218	24.3879	NA	23.8242	24.3952	23.8564	24.9925	24.4973	NA	25.2985
O75676;E9PJN1;O75676-2;G3XAA9;E9PKU3	Ribosomal protein S6 kinase alpha-4;Ribosomal protein S6 kinase	RPS6KA4	24.6395	24.5823	24.6196	25.3499	23.1156	23.895	23.9607	23.5275	23.6464	24.7642	21.9626	24.2337	24.1112	NA	24.1801	NA	NA	23.521	22.1355
E9PJN9		RPS3	NA	NA	NA	NA	NA	22.9423	NA	NA	NA	24.1668	NA	25.2581	23.586	NA	24.9512	NA	NA	22.5592	NA
Q96KG9;Q96KG9-3;E9PS17;E9PK59;Q96KG9-4;Q96KG9-2;Q96KG9-5;Q96KG9-6;E9PPN3;H0YCI6;H0YDH0	N-terminal kinase-like protein	SCYL1	27.9267	28.0549	27.7367	28.0265	28.0692	28.1828	28.1796	28.1073	28.2094	28.7828	27.4339	28.2491	28.2278	27.291	27.9917	26.6653	27.454	27.9763	27.3771
Q53GL7;E9PK67;E9PNI7;E9PPE7;E9PJI2;E9PPV8;E9PIA6;E9PIK9;E9PSE7;E9PM86;F8W8G7;E9PQQ6;E9PPU2;E9PSG8;E9PLE8	Poly [ADP-ribose] polymerase 10	PARP10	27.0185	27.0289	27.2717	27.2574	27.303	27.1317	26.9757	27.1008	27.1724	27.6113	26.006	25.6368	26.4843	27.9369	26.2626	27.896	26.8398	27.1499	28.0937
Q9NYF8-3;E9PK91;E9PK09;E9PQN2;E9PKI6;E9PJA7;H0YF63;H0YF00	Bcl-2-associated transcription factor 1	BCLAF1	NA	NA	NA	NA	22.6933	22.719	23.0971	21.7218	NA	22.7005	23.4514	23.1453	22.8372	24.4816	23.135	24.6007	23.756	23.6511	23.3821
Q6ZUT1;Q6ZUT1-2;E9PQL5;E9PSC8;E9PLE3;E9PKA8;Q6ZUT1-3	Uncharacterized protein C11orf57	C11orf57	NA	NA	NA	NA	NA	NA	NA	NA	NA	NA	NA	23.0555	NA	NA	NA	NA	NA	NA	NA
Q5H9R7;H7BXH2;E9PKF6;Q5H9R7-6;Q5H9R7-2;Q5H9R7-5;G8JLI3;Q5H9R7-4;Q5H9R7-3;E9PQP7;H0YEN2;E9PK08;E9PNN8;H0YDW1;E9PJD8;E9PKG4;H0YEV0;H0YDK9	Serine/threonine-protein phosphatase 6 regulatory subunit 3	PPP6R3	28.0133	27.8782	27.2485	27.7603	27.5127	27.7176	27.7758	27.5846	27.5258	27.7771	27.9801	27.9126	27.7309	28.9646	27.9218	28.8128	28.8372	28.2073	28.7221
P17480-2;E9PKP7;E9PMM2;E9PLT2;H0YDH7	Nucleolar transcription factor 1	UBTF	23.1184	26.0215	26.4311	26.1486	22.3964	21.2196	20.8292	21.2375	21.0162	20.1612	NA	22.0974	21.1484	NA	21.5652	NA	NA	20.682	20.6497
P17405;E9PKS3;G3V1E1;E9PQT3;P17405-3;E7EWE2;P17405-2;G3XAB5;H0YEP5;E9PL59;E9PPK6	Sphingomyelin phosphodiesterase	SMPD1	NA	NA	NA	NA	21.5538	22.4929	22.2014	NA	22.6783	22.8815	NA	23.6593	23.2009	NA	23.8168	NA	NA	23.8789	NA
Q8N131;E9PKT4;Q8N131-2	Porimin	TMEM123	26.9601	26.7048	26.5318	26.7436	25.5883	26.5455	26.2732	25.9135	25.5742	26.8882	24.8398	26.064	26.2454	NA	26.2559	23.9137	25.2082	25.4546	25.2986
Q92989;E9PL17;Q92989-2;E9PJM4;E9PKV5	Polyribonucleotide 5-hydroxyl-kinase Clp1	CLP1	26.2384	25.8168	25.9413	26.2021	26.1122	25.8171	25.6483	26.5833	26.5645	26.8278	25.49	26.1429	26.0387	26.0898	26.0619	26.132	25.7852	25.6267	25.6447
Q5VU43-2;E9PL24	Myomegalin	PDE4DIP	25.2371	24.979	24.6631	24.5184	24.361	25.3824	25.141	24.9497	24.4048	24.5209	24.1674	23.7164	25.3823	25.4283	25.3456	25.4455	23.9578	24.0907	23.8847
E9PL57;Q86V88;F8VSA6;E9PS38;Q86V88-3;Q86V88-2	Magnesium-dependent phosphatase 1	NEDD8-MDP1;MDP1	26.3154	26.3644	27.3585	26.4225	27.6904	27.4394	26.7814	28.0416	27.7308	28.2191	27.5331	27.3555	27.9369	28.2013	27.8949	28.6964	28.4214	27.7398	27.9966
E9PLC4;Q5TB19;E9PI45;Q5TB25		ANP32E	NA	NA	NA	NA	NA	NA	22.5753	NA	NA	NA	NA	NA	NA	NA	NA	NA	NA	NA	NA
E9PLD3;E9PRG8		C11orf48	24.9478	25.6383	25.3937	26.1877	25.8655	24.1235	25.5631	26.2038	26.1924	25.066	25.3576	NA	25.0175	22.9378	25.4487	22.8217	24.2736	NA	22.6905
P55786;E9PLK3;B7Z463;E5RJ24;E7EWZ2;A6NEC2;F5GZY4;E9PP11;H0YAQ6;H0YDG0;A6NEC2-2;E9PJY4;E9PPD4;H0YCQ5;E9PJ74;A6NEC2-3;L7N488;E9PJF9;E9PRQ5;E9PPZ2;E9PI82	Puromycin-sensitive aminopeptidase	NPEPPS	30.7805	30.4998	30.6915	31.3528	30.9218	30.8693	31.1786	31.1234	30.7589	31.1591	30.5858	30.89	31.0268	31.1402	31.1176	30.9684	31.0714	30.8587	31.0206
Q9BQB6;Q9BQB6-3;I3L3B4;F8W9H0;Q9BQB6-2;E9PLN8	Vitamin K epoxide reductase complex subunit 1	VKORC1	26.0903	26.1889	26.4592	25.5759	25.6707	26.4384	26.9763	25.8512	26.4399	26.2532	24.0545	25.8189	25.9338	21.2206	25.8644	22.7586	NA	25.4358	24.3703
E9PLQ8;E9PRB8			23.8283	NA	NA	24.9781	NA	NA	25.0059	NA	NA	25.0815	26.2899	25.0827	NA	22.798	24.9866	NA	25.8519	24.9673	25.6668
Q9NQV6-2;E9PLV1;Q9NQV6-4;Q9NQV6-6;Q9NQV6;Q9NQV6-1;Q9NQV6-5;Q9NQV6-7;E9PRS0	PR domain zinc finger protein 10	PRDM10	23.545	23.7686	23.4589	23.539	23.1115	23.1863	23.7016	23.1134	23.1683	23.7184	NA	23.4012	23.4493	NA	23.4396	NA	NA	23.0517	NA
Q13488;E9PM12;E9PMC5;E9PNA6;H0YCE3	V-type proton ATPase 116 kDa subunit a isoform 3	TCIRG1	24.9566	23.7347	24.6673	24.1926	22.9663	23.2578	23.8434	23.232	23.1098	24.0515	21.6667	23.2505	23.5374	21.605	24.4442	22.8047	23.2203	23.8637	23.6486
P29597;E9PM19;E9PPF2;H0YE41;E9PQM4;K7EM33;K7EJR6	Non-receptor tyrosine-protein kinase TYK2;Tyrosine-protein kinase	TYK2	NA	NA	NA	NA	23.8836	23.0585	NA	24.4793	24.51	24.1374	NA	24.0358	24.1039	22.9476	23.8117	NA	NA	24.0705	NA
E9PM46;Q96K76;Q96K76-2;Q96K76-3;E9PQC0	Ubiquitin carboxyl-terminal hydrolase;Ubiquitin carboxyl-terminal hydrolase 47	USP47	28.9014	28.9272	28.8991	29.1347	29.1128	29.1956	29.355	29.1874	29.1116	29.1551	29.0178	28.734	28.9397	28.7962	28.7862	28.8349	28.8388	28.477	28.8976
P54105;E9PMI6;J3KN38;E9PJF4;E9PQ83	Methylosome subunit pICln	CLNS1A	27.9842	27.5156	27.1295	27.8304	27.6766	27.4278	27.0727	27.865	28.0689	28.5433	28.1478	28.4768	28.0628	29.2441	28.5535	29.3637	28.549	28.3473	28.6785
Q9BPY3;G3V179;E9PMJ2;J3KP39;E9PIM5	Protein FAM118B	FAM118B	NA	NA	NA	NA	NA	NA	NA	NA	21.4609	NA	NA	NA	NA	22.6775	NA	20.9437	21.201	NA	21.1507
Q96CM3;E9PML2	RNA pseudouridylate synthase domain-containing protein 4	RPUSD4	NA	NA	NA	NA	21.4051	NA	NA	21.2956	21.5621	21.4411	NA	20.8049	21.3816	NA	NA	NA	NA	NA	NA
Q8WWI1-3;E9PMS6;E9PMP7;H0YDQ3;H0YE95;E9PJ10;H0YDG6;E9PLU6;E9PK58;E9PRE3;E9PRJ0	LIM domain only protein 7	LMO7	26.6811	26.5889	26.5845	26.4667	26.0832	25.6569	25.3401	25.5668	25.2607	24.3547	24.3714	24.9471	24.8815	26.6432	25.0524	26.4074	25.7562	24.9741	25.6696
Q9Y2R2;Q9Y2R2-2;E9PMT0;Q9Y2R2-6;Q9Y2R2-3;E9PLD8;F5H2S8;Q9Y2R2-4;E9PM87;Q9Y2R2-5	Tyrosine-protein phosphatase non-receptor type 22	PTPN22	NA	NA	NA	NA	26.0733	26.3731	26.6661	26.181	26.7061	26.1816	25.3691	26.2741	26.5705	NA	25.415	NA	NA	24.606	24.0902
P08134;Q5JR08;E9PN11;E9PQH6	Rho-related GTP-binding protein RhoC	RHOC	NA	NA	NA	NA	22.1607	21.9403	22.1158	NA	NA	22.3665	22.8921	NA	24.5989	22.1329	24.0674	21.7056	22.9104	26.1289	23.6154
E9PN89		HSPA8	NA	NA	NA	NA	22.2086	22.6738	NA	22.9276	22.063	21.7856	22.0521	22.6689	NA	24.6644	22.4909	24.2412	NA	23.4546	NA
Q15048;E9PNL0;E9PP40;E9PRP5	Leucine-rich repeat-containing protein 14	LRRC14	23.0982	22.1769	22.4394	23.4794	22.4103	22.6553	23.2628	23.0888	23.4291	23.2845	21.1294	22.4778	23.1676	22.6525	22.6279	21.7006	22.4066	21.8975	22.3768
Q9H7C9;E9PNP3;E9PR47;E9PIQ4	Mth938 domain-containing protein	AAMDC	24.126	NA	NA	23.9782	NA	25.7837	24.3905	27.0483	24.5004	24.923	23.9529	NA	24.9017	25.7813	24.362	25.4908	23.5885	23.7504	24.3116
E9PNT2;E9PIR1;E9PNX6		ARHGAP27	22.8614	23.2262	23.1596	23.1287	23.7601	23.8757	24.0716	24.0547	23.8699	23.9071	NA	23.7214	23.1501	23.3975	23.9169	NA	NA	23.5321	NA
E9PNV3;E9PQ82		RDX	NA	NA	NA	NA	NA	NA	NA	NA	NA	NA	23.4749	NA	NA	NA	NA	NA	24.5551	NA	23.3392
P13987;E9PNW4;E9PR17;H0YET2	CD59 glycoprotein	CD59	27.9706	28.3631	28.4682	27.1847	25.9415	26.6367	26.6811	25.9675	26.1688	26.0501	25.5259	26.5896	25.8325	25.5494	26.6893	26.132	26.1659	25.9528	25.6606
Q96K19;E9PP55;Q96K19-5;Q96K19-3;Q96K19-2	E3 ubiquitin-protein ligase RNF170	RNF170	21.3897	23.1662	23.3762	23.1043	20.155	20.3225	20.6206	19.8161	19.9985	19.624	NA	NA	19.8727	NA	20.4244	NA	NA	19.0471	NA
E9PPU0		EPPK1	NA	NA	NA	NA	NA	NA	NA	NA	NA	NA	NA	NA	NA	NA	NA	20.8633	NA	NA	NA
E9PQ56;H0YEM1;E9PN18;E9PMU7;H0YCP8;E9PL19		PUF60	22.3911	NA	NA	21.8701	NA	NA	NA	NA	NA	NA	NA	NA	NA	NA	NA	NA	NA	NA	NA
Q9BZD4;E9PQC4;B1AQT4;E9PP32;B1AQT3;E9PKH1	Kinetochore protein Nuf2	NUF2	NA	NA	NA	NA	23.0392	NA	23.7891	25.4501	22.9055	23.1437	23.4102	24.6239	24.6045	24.3458	26.268	23.2587	24.9891	26.1007	24.5508
Q03164;Q03164-2;E9PQG7;E9PR05;H7BYJ6	Histone-lysine N-methyltransferase 2A;MLL cleavage product N320;MLL cleavage product C180	KMT2A	28.2208	27.6514	28.0441	27.2393	26.7332	27.2185	26.9695	26.6036	26.953	26.4933	25.7342	26.6674	26.3794	26.4425	26.5263	26.1178	24.7416	26.4006	25.0565
Q01629;E9PQN9;Q01628;P13164;H7BYV1;E9PS44	Interferon-induced transmembrane protein 2;Interferon-induced transmembrane protein 3;Interferon-induced transmembrane protein 1	IFITM2;IFITM3;IFITM1	25.2051	26.2306	26.3458	26.1761	NA	22.9099	NA	23.0971	24.1556	22.5217	NA	23.3546	22.4471	23.4741	25.5309	23.0729	22.6085	24.3642	24.4161
O43189-2;E9PQT8;O43189;E9PQZ5;A2AB23;A2AB22	PHD finger protein 1	PHF1	27.1541	27.5619	27.5036	28.1947	27.5938	27.8835	27.9664	27.3616	27.7045	27.6846	24.6223	26.1333	26.5422	NA	25.2384	25.0559	NA	24.1004	NA
Q9BPX6;E9PQV6;Q9BPX6-2;H9KVB8;Q9BPX6-3;F6XEV2;Q9BPX6-5;Q9BPX6-4	Calcium uptake protein 1, mitochondrial	MICU1	23.7151	24.0905	24.3635	24.0803	24.7924	24.4382	23.536	24.0953	23.962	23.861	23.008	NA	24.1741	NA	23.6836	24.2078	23.5971	23.1272	23.2449
P62861;E9PR30	40S ribosomal protein S30	FAU	29.717	30.3221	29.8573	29.9736	29.561	29.567	29.9406	30.142	29.8286	30.9938	29.7824	30.1672	30.3014	28.3714	29.9161	27.0297	29.5285	29.4365	27.7343
Q9P2Y5;E9PR71;E9PK00;B3KTC1;B7Z6A0	UV radiation resistance-associated gene protein	UVRAG	NA	23.9034	NA	NA	25.2301	24.4944	NA	24.3719	24.3489	24.3842	NA	NA	25.0999	24.0104	24.7157	NA	NA	24.5071	23.8067
Q9H063;E9PR76;E9PSH4;E9PJ05	Repressor of RNA polymerase III transcription MAF1 homolog	MAF1	23.45	23.1706	23.3348	22.9901	NA	NA	NA	NA	NA	NA	NA	NA	NA	NA	NA	NA	NA	NA	NA
Q8N8R7;E9PRK7	ARL14 effector protein	ARL14EP	23.1967	24.072	23.9385	23.36	23.951	24.2109	23.1505	NA	NA	24.7043	22.7378	23.8448	23.7907	24.9983	22.9935	NA	23.4268	24.2643	23.8939
Q96BI1;E9PRM7	Solute carrier family 22 member 18	SLC22A18	23.0208	22.0409	22.8657	22.3343	NA	NA	NA	NA	NA	NA	NA	NA	NA	NA	NA	NA	NA	NA	NA
Q04323;E9PRQ7;E9PJ81;Q04323-2;E9PS08	UBX domain-containing protein 1	UBXN1	28.2007	28.3551	28.9221	29.1068	28.4373	28.1377	28.2637	28.2768	28.0997	28.5192	28.4871	28.177	28.3923	29.4179	28.4266	29.6763	28.7689	28.3801	28.9151
P07766;E9PSH8	T-cell surface glycoprotein CD3 epsilon chain	CD3E	30.406	30.3017	30.3775	29.5595	28.0574	28.5909	28.4766	28.7692	28.9572	29.3301	28.1889	28.1889	28.4563	27.0237	29.3614	28.0015	28.3148	29.3126	28.4821
E9PSI1;O15321;E9PL78;E9PJM1;O15321-2;E9PMQ9;E9PJC4;E9PQY7;E9PS99;G3V1B9		TM9SF1	NA	NA	NA	NA	NA	NA	NA	NA	19.6771	NA	NA	NA	NA	NA	19.44	NA	19.1334	NA	20.4244
Q8NB78;Q8NB78-2;F2Z2A7;H0Y6H0;J3KPL2;Q8NB78-4	Lysine-specific histone demethylase 1B	KDM1B	22.7432	23.3598	23.0323	22.8486	22.5612	22.778	22.9777	23.1893	23.1136	23.0662	NA	22.8686	22.7296	NA	22.6055	NA	NA	22.6575	NA
Q8WVV4-1;F2Z2D5;Q8WVV4-3;Q8WVV4	Protein POF1B	POF1B	22.204	NA	NA	NA	NA	NA	NA	NA	NA	NA	NA	NA	NA	NA	NA	NA	NA	NA	NA
Q96EK7;F2Z2E1;F5GZX9;F5GY05;Q96EK7-2;B4DL34	Constitutive coactivator of peroxisome proliferator-activated receptor gamma	FAM120B	27.8997	27.7794	27.5638	28.0048	28.1821	28.2609	28.4411	28.199	28.2821	28.4395	27.6026	27.7692	27.9613	27.3815	27.6046	26.9009	27.4687	27.8859	27.3679
Q86VI3;F2Z2E2	Ras GTPase-activating-like protein IQGAP3	IQGAP3	NA	22.7229	22.8639	23.8516	NA	NA	NA	NA	NA	NA	25.4591	NA	22.6983	23.2474	23.3799	21.6312	23.6404	23.898	21.343
Q7Z4G4;F2Z2Q4;Q7Z4G4-2;K7ENP1;Q7Z4G4-3;Q5JY02;K7EJQ4;Q5JY01;K7EPZ4;H0Y768	tRNA (guanine(10)-N2)-methyltransferase homolog	TRMT11	25.7399	25.2546	25.2735	26.2563	25.8902	25.9661	26.0003	25.457	25.6968	26.1877	26.3095	25.7843	26.0881	23.966	25.481	23.6971	26.3334	25.1786	24.8242
F2Z2U4		TRRAP	29.1131	29.5795	29.398	29.3525	29.0772	29.128	29.3566	29.0455	28.8927	29.4056	27.5696	28.6007	28.7784	26.3852	28.9322	24.4113	26.7085	28.7033	26.8627
Q7Z406;Q7Z406-6;F2Z2U8;Q7Z406-2;G8JLL9;Q7Z406-5;Q7Z406-4;M0QY43	Myosin-14	MYH14	29.7823	29.5325	29.5304	29.3357	29.8568	29.6688	29.6422	29.7801	29.7638	29.864	28.5518	28.4262	29.0084	25.7341	29.737	25.2933	28.0776	28.9016	26.6986
Q8IZ69;F2Z2W7;Q8IZ69-2;H7C100;C9K041;H7BZZ4	tRNA (uracil-5-)-methyltransferase homolog A	TRMT2A	25.4209	26.4083	26.0626	26.5691	26.7867	26.2481	26.934	27.1415	26.9144	27.0616	26.8921	27.765	27.3906	26.5469	27.2992	26.6505	25.9914	27.1472	26.9997
Q9C0E2;F2Z2X4	Exportin-4	XPO4	27.157	27.4202	27.1743	26.9995	27.6096	27.4727	27.9485	27.6542	27.5093	27.9029	27.0573	27.7166	27.6855	27.5992	27.6376	27.1853	26.9524	27.2757	27.4153
Q8N5I2;F2Z3I4;Q5T371;Q5T370	Arrestin domain-containing protein 1	ARRDC1	NA	NA	NA	NA	26.3438	26.8813	24.5295	26.326	26.64	NA	NA	26.9674	24.839	22.512	21.9706	NA	NA	NA	22.4681
Q9H3F6;F5GWA4;Q9H3F6-2;F5H6V0;F5H497;Q13829;Q8WZ19;J3QSD4;F5H729;F5GWK6;I3L1U2;F5H268;J3QS43;B3KVY5;Q9H3F6-3;I3L108	BTB/POZ domain-containing adapter for CUL3-mediated RhoA degradation protein 3	KCTD10	NA	NA	NA	NA	22.9605	20.8002	21.4037	20.5524	21.6707	NA	22.6081	22.4396	21.016	20.6506	23.3691	21.2121	21.4252	23.41	21.1426
F5GWH5;P61165	Transmembrane protein 258	TMEM258	25.1527	25.0589	24.9825	25.5512	NA	22.5496	NA	NA	NA	23.9973	NA	23.4833	22.6508	NA	NA	NA	NA	NA	22.3997
Q9HAP2;Q9HAP2-4;F5GWJ2;Q9HAP2-2;F5H0V4;Q9HAP2-5;C9JBQ4;Q9HAP2-3	MLX-interacting protein	MLXIP	NA	NA	NA	NA	22.1136	23.577	NA	23.0226	23.2007	23.3403	NA	23.5047	21.7162	NA	NA	NA	NA	NA	NA
O00750;F5GWN5	Phosphatidylinositol 4-phosphate 3-kinase C2 domain-containing subunit beta	PIK3C2B	21.5339	21.9588	22.1095	22.2006	21.2954	20.9317	NA	21.2919	NA	22.1107	NA	21.3884	NA	NA	NA	NA	NA	NA	NA
F5GWP8;C9JK18;C9JKY1;C9JTX4;C9J826		JUP	27.5636	25.5173	19.7324	21.0742	21.1239	22.0822	22.3931	23.2003	22.8818	23.4127	25.3425	24.0088	22.8767	24.0873	23.9955	23.5405	22.412	21.7841	22.3341
Q6P9B6;F5GWS3;H3BUB0;H3BM75	TLD domain-containing protein 1	TLDC1	22.9407	22.4404	22.8449	23.1852	NA	NA	22.5926	NA	NA	NA	NA	NA	NA	NA	NA	NA	NA	NA	NA
Q9H4A3;Q9H4A3-5;F5GWT4;Q9H4A3-2;Q9H4A3-6;F5H2M7;Q9H4A3-4;F6UYG0;Q96J92;H0YH68;Q96J92-3;K7ENT7;Q96J92-2;H0Y7J9;H0Y493;H0Y7R3;E9PCD1;F8W7S2	Serine/threonine-protein kinase WNK1	WNK1	27.5035	28.3762	28.0394	27.8031	27.7754	27.7765	27.4485	27.7514	27.012	27.1654	27.4931	27.4071	27.2774	28.2245	27.3708	28.2651	27.7874	27.8469	28.1052
Q9H0V9;F5GWW9;Q9H0V9-2;B4DVH1;B4DSH3	VIP36-like protein	LMAN2L	24.8169	23.7608	23.6433	23.2548	NA	NA	NA	23.4735	NA	NA	NA	NA	NA	NA	NA	NA	NA	NA	NA
Q14839;F5GWX5;Q14839-2;F5H6N4;F6T542;K7ESA5	Chromodomain-helicase-DNA-binding protein 4	CHD4	31.0338	30.8474	30.8993	30.893	30.7878	30.9619	31.0648	30.824	30.8731	30.9937	30.5527	31.2424	30.9692	30.1802	31.1785	29.9471	30.4362	31.2349	29.9593
Q5HYJ3;F5GX09;Q5HYJ3-2;B2R9C2;F5H5F4	Protein FAM76B	FAM76B	23.5645	NA	NA	23.7897	24.6664	24.9925	25.1465	24.7523	25.2937	24.8258	NA	24.1999	24.2807	24.383	24.7296	25.1557	25.3468	25.2059	25.3904
O94953;F5GX28;K7EQ54	Lysine-specific demethylase 4B	KDM4B	23.477	24.0988	24.0759	NA	25.4535	26.7005	22.7666	24.9121	25.9252	23.2371	24.5777	24.707	25.3155	23.2063	25.2771	NA	24.0869	24.02	22.8199
P55851;F5GX45;H0YFR8	Mitochondrial uncoupling protein 2	UCP2	NA	NA	NA	NA	NA	NA	NA	NA	NA	NA	NA	21.8952	22.34	NA	NA	NA	NA	NA	NA
F5GX51;Q9Y4F9;Q9Y4F9-2;F5H029;B7Z6U4;H3BP45	Protein FAM65B	FAM65B	29.1292	29.143	29.2231	29.0862	27.451	27.5761	28.3777	27.4406	27.5013	27.3373	25.5707	26.4372	26.4329	27.1439	27.8229	26.6422	25.8203	27.9209	27.1797
F5GX68	Cytosine-specific methyltransferase	DNMT1	NA	NA	NA	NA	NA	NA	NA	NA	16.9587	17.2808	20.0916	NA	18.0107	NA	19.6827	NA	NA	NA	NA
Q6VMQ6;G3V1U0;F5GX74;Q6VMQ6-2;A8MV73;F5H592;F5GYR7;F5H3C4;F5GZ98;F5H6X8;F5H221;F8WE35;F5H8I0;F5H2W9;F5H2H9;F5GZ10;F5H502;F5H1K9;H0YFA3	Activating transcription factor 7-interacting protein 1	ATF7IP	25.5452	26.3316	26.0901	26.0395	26.3257	26.2795	26.154	26.3281	26.2044	26.8234	26.0238	26.5321	26.5753	27.2794	26.6819	27.3124	26.5547	26.6951	26.5843
O94915;F5GX82;F2Z2S2;H0Y9X0;D6RJI4;D6R9B9	Protein furry homolog-like	FRYL	28.6597	28.4346	28.4074	28.6847	28.91	28.9166	29.0314	28.8897	28.783	29.1657	28.0393	28.8766	29.0922	27.9248	29.1265	27.7969	28.6058	28.9111	28.6052
Q9P2R7;F5GXC8;Q9P2R7-2;Q5T9Q5;F5H5G8;Q5T9Q8	Succinyl-CoA ligase [ADP-forming] subunit beta, mitochondrial	SUCLA2	29.7524	29.7017	29.8138	29.348	29.3846	29.5126	29.6189	29.071	29.5403	29.1254	28.4008	28.3541	29.0438	29.2905	29.1247	29.0689	28.4567	28.7342	29.0262
Q9P0M2;F5GXD1;H0YH01	A-kinase anchor protein 7 isoform gamma	AKAP7	22.9836	23.598	23.1549	23.3442	NA	NA	NA	NA	NA	NA	NA	NA	NA	NA	NA	NA	NA	NA	NA
Q9NZ09;Q9NZ09-2;F5GXE2;F5H0J8	Ubiquitin-associated protein 1	UBAP1	24.8413	25.3093	24.908	24.9644	25.055	24.8696	24.8713	25.3596	25.5504	25.2514	24.9786	24.5781	25.1211	25.7272	25.7198	26.4324	25.5981	25.1621	26.1315
F5GXE4;O95260-2;O95260;H0Y5C2;B4E107;B4DK25;Q5SQQ1;B3KWA3	Arginyl-tRNA--protein transferase 1	ATE1	24.875	25.5752	25.8828	27.0386	26.3789	26.6068	26.6966	26.2747	26.4294	27.0372	25.7086	26.2768	25.5991	24.6419	26.3815	23.612	23.8827	26.1943	24.0317
O15231;O15231-2;H0Y4M8;J3KNL4;O15231-5;H0Y704;O15231-4;O15231-3;F5GZL4;F5GXF7	Zinc finger protein 185	ZNF185	NA	NA	NA	20.7591	NA	NA	NA	NA	NA	NA	NA	NA	NA	NA	NA	NA	NA	NA	NA
Q13740;F5GXJ9;Q13740-2;Q6ZS95;H7C543	CD166 antigen	ALCAM	NA	NA	NA	NA	NA	NA	NA	NA	NA	NA	NA	NA	NA	NA	NA	NA	22.6768	NA	21.3398
F5GXK8		DNAJB11	NA	NA	NA	NA	NA	NA	24.3033	23.9364	24.703	NA	NA	24.734	25.0077	NA	NA	NA	NA	24.4504	NA
Q9H5Z1;F5GXM6;Q5THR1;Q5THQ9;F2Z2Z2	Probable ATP-dependent RNA helicase DHX35	DHX35	23.1989	24.1507	24.0494	25.3232	23.1343	23.0387	23.4354	22.8416	22.9703	23.2512	25.2325	23.7918	23.4663	NA	24.4822	NA	NA	23.8415	NA
P20962;F5H7R9;F5GXR3	Parathymosin	PTMS	NA	NA	NA	NA	NA	NA	NA	NA	NA	NA	22.1712	NA	NA	25.0209	22.1082	25.1123	25.2142	22.9176	NA
F5GXS5;Q13790	Apolipoprotein F	APOF	27.8616	25.1425	24.7427	26.1618	26.5199	26.9938	26.3483	27.1484	26.9254	26.4463	28.3549	25.9877	26.3217	24.7166	26.1908	25.1678	26.7674	25.1967	25.5589
Q9Y580;F5GXV8;F5GY08;J3KPD3;I3L521;F5H606;F5H674;G3V1T9	RNA-binding protein 7	RBM7	25.8076	26.0649	25.7825	25.6516	25.8316	26.1116	25.5069	25.083	25.9837	25.9853	25.0955	25.0687	25.5594	24.9581	26.0461	25.4447	25.236	26.0937	25.9606
P61803;F5GXX5;F5H895	Dolichyl-diphosphooligosaccharide--protein glycosyltransferase subunit DAD1	DAD1	27.2629	26.9228	27.2125	28.0246	26.6996	26.9684	25.4745	27.3119	27.5023	25.6819	24.495	27.4196	25.7112	24.3582	26.6007	24.0652	23.8508	25.82	25.9014
Q10472;F5GY99;Q8IUC8;K7EJV8;H7C2I5;Q8IUC8-2;Q08ER7	Polypeptide N-acetylgalactosaminyltransferase 1;Polypeptide N-acetylgalactosaminyltransferase 1 soluble form	GALNT1	24.1062	24.6511	24.2002	23.1866	23.5277	23.8877	23.7712	23.2971	24.1434	23.8986	24.0624	25.3944	23.9095	NA	24.8536	23.6432	24.6802	25.1314	23.1476
Q9BQI0;Q5JUP3;Q9BQI0-4;Q9BQI0-3;F5GYC9;Q9BQI0-2	Allograft inflammatory factor 1-like	AIF1L	NA	NA	NA	NA	NA	NA	NA	NA	NA	NA	NA	20.9477	20.2225	21.3077	20.8157	21.6019	NA	NA	NA
Q9NX18;F5GYJ5;F8W679;M0QYN2;F5GXW4;M0R060;F5H5T6	Succinate dehydrogenase assembly factor 2, mitochondrial	SDHAF2	NA	24.3378	23.8431	24.8319	23.0804	23.6468	NA	23.8045	23.0508	NA	23.5467	22.6697	22.7999	25.6558	NA	26.4023	25.4057	22.901	26.0542
O60684;F5H4G7;F5GYL8;Q5TFJ7;O15131	Importin subunit alpha-7;Importin subunit alpha;Importin subunit alpha-6	KPNA6;KPNA5	28.2294	28.9021	28.5653	28.5375	29.0335	28.7809	29.0852	29.5488	29.2302	29.596	28.9887	29.6035	29.4293	29.842	29.6612	29.571	29.3821	29.2938	29.7514
P61421;F5GYQ1;F8WEN9;J3QL14;H3BPS0;H3BQB4;H3BSG7;H3BQJ1;H3BTB4	V-type proton ATPase subunit d 1	ATP6V0D1	26.0069	26.0529	25.6959	25.3333	26.356	25.7826	25.6917	27.0758	27.0578	26.7486	25.6622	26.8887	27.0199	26.9254	26.7629	26.5255	25.5195	26.4115	26.3063
F5GYV3;O76062;H0YEN6;E9PS18;E9PLS9;O76062-2	Delta(14)-sterol reductase	TM7SF2	NA	22.2607	22.1586	24.098	NA	NA	NA	NA	NA	NA	NA	NA	NA	NA	NA	NA	NA	NA	NA
Q13009;F5GZ53;H7C079	T-lymphoma invasion and metastasis-inducing protein 1	TIAM1	NA	NA	NA	NA	22.305	23.2143	23.3169	23.5483	23.2557	24.5873	NA	23.3229	24.7789	NA	24.0675	NA	NA	22.6684	NA
Q9NZJ0;F5GZ90;Q9NZJ0-2	Denticleless protein homolog	DTL	NA	NA	NA	NA	NA	NA	NA	NA	NA	NA	24.1939	24.6403	23.5939	26.4177	25.359	26.5853	25.4791	25.0318	25.512
Q9Y3C0;F5GZ97;H0YGN0;F5GWI9;F5GXZ7	WASH complex subunit CCDC53	CCDC53	NA	NA	NA	NA	22.8681	22.912	22.3754	23.2004	22.4518	23.2333	22.5756	22.9588	22.9227	23.7244	22.9008	23.8043	22.8385	23.9303	22.963
Q9Y639;Q9Y639-3;Q9Y639-1;Q9UFM8;Q9Y639-4;H7BXJ1;Q9Y639-5;F5GZD0;H3BU51;F5GYM7;H3BQ94	Neuroplastin	NPTN;DKFZp566H1924	22.9301	23.1562	23.9342	23.6081	22.7345	22.7641	23.289	22.5536	22.7549	21.8875	23.0566	23.8873	22.7189	NA	23.3623	22.804	NA	23.686	22.5073
Q8N4X5;Q8N4X5-3;Q8N4X5-2;Q8N4X5-4;F5GZE1	Actin filament-associated protein 1-like 2	AFAP1L2	NA	NA	NA	NA	NA	NA	NA	NA	NA	NA	NA	NA	17.9201	22.405	18.4394	22.7745	20.9774	NA	20.2652
Q9H3S4;F5GZG6;F8WCM7;F8VRJ6;Q6ZQX6;I6L9B8	Thiamin pyrophosphokinase 1	TPK1	25.0874	26.5499	26.2702	26.4134	27.4292	27.2219	27.1325	27.5692	27.3603	27.6917	26.0732	26.4579	26.8451	26.5983	26.167	26.6284	25.3223	25.2249	25.5381
Q86W92;F5GZP6;Q86W92-3;Q86W92-4;Q86W92-2	Liprin-beta-1	PPFIBP1	NA	NA	NA	NA	NA	NA	NA	NA	NA	NA	NA	NA	NA	20.1577	NA	20.386	20.9628	NA	21.3804
Q9H9Y6;F5GZX4;Q9H9Y6-2;F8W898;F5H643;C9JS83;C9JJG2;H7C0D9;F8WDS4;F8WAK7;F8WBB9;F8WCS3	DNA-directed RNA polymerase I subunit RPA2;DNA-directed RNA polymerase	POLR1B	26.8013	26.8935	26.8791	27.0202	27.7512	27.6736	27.8271	27.9073	28.0699	28.2261	27.4251	28.0398	27.5581	27.0325	27.8626	25.3529	26.8316	27.9303	26.9835
Q9NQX3;Q9NQX3-2;F5H039;F8W7D6;G3V582;H0YJ30;G3V4R0;G3V355;H0YJR5;G3V4D2	Gephyrin;Molybdopterin adenylyltransferase;Molybdopterin molybdenumtransferase	GPHN	23.6306	22.6629	22.6191	24.2719	25.7331	25.4821	26.4063	25.57	25.9601	25.9295	26.6663	26.4545	27.1746	28.3298	26.8449	28.8133	27.9389	26.3172	28.226
F5H0B0;H0YC42;H0YC44;D0UFD5		TPD52	27.3262	27.6672	27.2091	26.0399	27.7816	27.2407	27.8391	27.6477	26.5273	27.6915	26.7266	27.2274	27.4644	28.2498	27.5516	28.6634	28.1604	27.922	28.1024
Q7Z4S6;F5H0C3;F5H219;Q7Z4S6-2;Q7Z4S6-4;F8WCP6;Q7Z4S6-3;H0YIM7;H0YHT2;Q86VH2;H0YHG9;H0YIM6;H0YI78;Q86VH2-3;Q86VH2-2	Kinesin-like protein KIF21A	KIF21A	23.8066	23.871	24.1057	NA	25.2566	25.4344	25.0484	25.3638	25.5789	25.0103	26.0825	26.49	26.2421	26.1567	26.2325	25.9858	25.6334	25.6225	25.7105
Q9UJX4;F5H0F9;Q9UJX4-3;F5GY68;H0YFB5;F5H3S5;Q9UJX4-2;B4DFK4;F5H0N1;F5GZ05	Anaphase-promoting complex subunit 5	ANAPC5	23.2713	23.8879	23.4814	25.1091	25.266	25.6229	26.0451	25.5341	25.4777	25.8265	24.9194	26.8661	26.4835	26.2969	26.9123	23.9108	25.3925	26.9512	25.9559
F5H0K8;F8WEA9;Q8IVT5;Q8IVT5-2;H7BYU0;Q8IVT5-3;A8MY87;J3QKR8;J3QR75	Kinase suppressor of Ras 1	KSR1	23.1768	23.2598	23.3313	23.529	22.6873	23.0908	23.0775	23.9003	22.5137	21.4954	NA	22.6072	22.2491	24.192	22.6809	24.6221	23.7907	21.6173	23.3791
Q8N2M8;F5H0Q6;Q8N2M8-3;F8WAG9;K7EKC9;K7EP11;K7EM61	CLK4-associating serine/arginine rich protein	CLASRP	23.8367	24.0857	24.8129	23.4117	23.7526	23.7915	24.2478	23.5005	23.3608	22.9888	24.5808	23.493	23.9271	NA	23.0192	NA	24.9169	23.6086	22.7648
F5H0R1;Q9H6E5;H3BRB1;C9JBX0	Speckle targeted PIP5K1A-regulated poly(A) polymerase	TUT1	25.931	25.8018	25.6034	24.566	24.3145	24.9013	24.8705	24.702	24.1286	24.2883	24.4751	25.2203	23.9591	25.1641	24.8604	24.3832	25.4085	25.3125	24.9192
Q9BR77;F5H0W5;Q9BR77-2	Coiled-coil domain-containing protein 77	CCDC77	24.4009	24.2985	24.2598	NA	NA	NA	NA	NA	NA	NA	NA	NA	NA	NA	NA	NA	NA	NA	NA
Q14680;Q14680-4;Q14680-5;F5H0Y0;F5H689;Q14680-6;Q14680-3;Q14680-2	Maternal embryonic leucine zipper kinase	MELK	NA	NA	NA	NA	NA	NA	NA	NA	NA	NA	NA	23.1542	22.3769	NA	23.0324	NA	22.1566	23.1267	22.2997
P29074;F5H1A0	Tyrosine-protein phosphatase non-receptor type 4	PTPN4	22.3772	NA	NA	NA	23.2671	NA	23.7502	22.4573	22.7199	22.6622	NA	NA	21.5116	22.2441	22.121	22.9092	NA	22.2575	22.5551
P29375;P29375-2;F5H1F7;E7EV89;F5H322;F5GZR8	Lysine-specific demethylase 5A	KDM5A	26.167	25.5342	25.1151	25.9793	24.5077	24.9029	24.6843	24.4798	24.8199	25.0927	22.9355	25.1518	24.339	NA	24.4854	NA	NA	25.0119	NA
Q8NG08;F5H1I4;Q8NG08-2	DNA helicase B	HELB	NA	NA	NA	NA	21.0137	21.4241	22.059	21.3547	21.2577	NA	22.0481	23.7749	21.2775	22.2923	22.7846	22.9658	NA	22.061	21.0916
F5H1J9;Q8N1K5;Q8N1K5-2;Q8N1K5-3	Protein THEMIS	THEMIS	29.9495	30.3048	30.3158	30.4019	29.9238	30.0497	30.0483	29.8352	29.8912	29.9919	28.6425	28.9264	29.2099	28.6893	29.7451	28.2701	29.9387	29.9813	29.4704
Q96MG8;Q96MG8-2;F5H1M8;H0YBU4	Protein-L-isoaspartate O-methyltransferase domain-containing protein 1	PCMTD1	23.3419	22.8529	22.6025	24.1453	22.0915	22.335	21.43	22.383	22.6638	22.8158	NA	NA	22.0414	NA	21.856	21.2532	NA	NA	NA
F5H1X8;P50851;P50851-2;E9PEM5;H0YAC6;Q8NFP9;H0Y9N9;Q5T321;F5GXV7;H0YA17	Lipopolysaccharide-responsive and beige-like anchor protein	LRBA	30.1934	30.3395	30.3329	29.984	29.5164	29.5674	29.8173	29.6225	29.4894	29.7381	29.6836	29.9788	30.041	29.7547	29.9376	29.6696	29.6384	29.6618	29.831
Q96B01;F5H1Y0;H0YGT5;Q96B01-3;Q96B01-2;H0YFK6;F5H4V6;F5H031;F5H710	RAD51-associated protein 1	RAD51AP1	NA	NA	NA	NA	NA	NA	NA	NA	NA	NA	23.0479	22.0876	NA	23.9464	22.4313	23.7892	23.5194	22.4332	21.9918
Q9HD26;Q9HD26-2;F5H1Y4;Q9HD26-3	Golgi-associated PDZ and coiled-coil motif-containing protein	GOPC	23.5961	24.336	24.3892	24.5361	24.9386	24.9313	24.7821	25.5495	25.9362	25.65	25.414	25.6601	25.5817	25.5312	25.6377	26.0628	25.7206	25.8182	25.5088
Q9Y485;F5H269;E7EMZ0;Q8TDJ6;Q8TDJ6-2;Q8TDJ6-3	DmX-like protein 1	DMXL1	25.7322	26.2884	NA	26.7338	25.6833	25.4096	26.1051	25.7168	25.8313	26.5492	25.4175	25.9541	25.8265	25.4331	26.7889	26.5143	24.6998	25.8292	24.3942
Q86XL3;F5H2H5;Q86XL3-2;Q86XL3-3;F5H417;F5H1D4;F5H6J0;F5H1E7	Ankyrin repeat and LEM domain-containing protein 2	ANKLE2	25.9459	25.888	26.0014	27.1683	26.0968	25.3049	26.9568	26.3272	25.9531	26.0441	26.3857	26.9682	26.6113	25.8164	27.1059	25.8411	26.1485	26.5701	25.9385
Q96GC9;F5H2J3;K7EL93;K7EL74;K7ENU2;K7EK01;K7EMI0;K7ELS2;B4DVV9;K7EPE7;B4DED7;B4DGZ7	Vacuole membrane protein 1	VMP1	NA	22.1703	21.8728	NA	22.9184	23.0445	NA	23.1347	22.5603	21.5639	24.059	24.474	22.4274	NA	22.9563	NA	21.6236	22.993	21.6512
Q9NQC7;Q9NQC7-2;F5H2R7;J3KRR7;H3BS09;H3BSW9;H3BTB8;H3BPZ5;J3QKR2	Ubiquitin carboxyl-terminal hydrolase CYLD	CYLD	28.2422	28.1399	27.9865	28.2056	28.098	28.4649	28.1783	28.0499	28.2271	28.0526	27.2709	27.3781	27.9084	27.3767	28.034	27.1987	27.7367	27.9631	27.7021
Q13561;Q13561-3;Q13561-2;F5H2S7;F5H223;F8WAG8;F8W1I6;F8VW18;H0YI98;F8VX93;F8VRV7;H0YHL1;F8VZD2;F8W0U6	Dynactin subunit 2	DCTN2	29.8565	30.0594	29.9665	29.7055	29.4162	29.3398	29.5921	29.7401	29.479	29.5162	29.5971	29.5099	29.736	30.2043	29.5489	30.4201	29.8672	29.5486	29.8753
F5H2T3;F8WDQ6;F5H3R3;P60006;F5H6E4;G5EA39;F5GXB9	Anaphase-promoting complex subunit 15	ANAPC15	NA	NA	NA	NA	NA	NA	NA	NA	NA	NA	24.3725	NA	NA	24.3624	NA	25.513	25.0077	NA	24.8999
Q9ULV3;Q9ULV3-5;H0Y5D5;Q9ULV3-2;F5H2X7;Q5SYW2;Q9ULV3-3;Q9ULV3-4;Q96KB7	Cip1-interacting zinc finger protein	CIZ1	26.9226	26.664	26.9487	26.0382	25.1075	25.2514	25.0951	24.9677	24.7594	24.277	24.6976	25.6335	25.0744	26.243	24.901	26.2929	25.96	25.3851	26.1583
Q76N32;F5H2Y2;Q5HYA6;Q76N32-2	Centrosomal protein of 68 kDa	CEP68;DKFZp686H16130	22.5483	22.5872	22.5146	20.8612	NA	NA	NA	NA	NA	NA	NA	22.8403	NA	NA	NA	NA	NA	NA	NA
Q9HCS7;F5H315	Pre-mRNA-splicing factor SYF1	XAB2	28.3241	28.4006	28.2368	27.9191	27.9904	28.1757	28.1965	27.9748	28.2291	27.89	28.3119	27.9497	27.9677	27.1574	27.84	26.1551	27.792	28.14	26.9792
P34059;F5H325;H3BP66	N-acetylgalactosamine-6-sulfatase	GALNS	24.3697	25.1734	24.6842	24.9021	23.0718	24.0714	24.1124	23.1002	22.1352	23.8495	NA	22.5399	22.9958	23.0047	22.535	NA	NA	21.9972	21.7507
Q15436;F5H365;B3KXI2;F5H6C4;G3V531;G3V4V1;G3V1W4;G3V3G5;G3V2R6;G3V5X8;G3V4Q2;G3V5K1;G3V299	Protein transport protein Sec23A	SEC23A	28.1044	27.8865	27.9512	27.3873	28.2109	28.2056	28.4809	28.4107	28.0393	28.3845	27.5064	28.2646	28.3975	28.2117	28.3348	27.9423	27.9013	28.39	28.5317
P05023;F5H3A1;P05023-3;P05023-2;P13637;M0R116;F5H6J6;B7Z2T0;H0Y7C1;Q13733;Q5TC01;Q5TC02;E9PRA5;Q5TC05;M0QXF2	Sodium/potassium-transporting ATPase subunit alpha-1	ATP1A1	31.3752	31.2071	31.1143	31.1733	30.577	30.8394	30.5658	30.8602	31.0938	31.0951	31.1312	31.4498	31.1696	29.3593	31.2981	30.1393	31.1207	31.4013	30.711
Q5VTE6;Q5VTE6-2;F5H476;B7Z5T0	Protein angel homolog 2	ANGEL2	25.0734	24.626	24.6354	24.6942	25.5964	25.845	24.9373	25.8573	25.2467	26.1524	24.318	25.598	25.6797	23.9035	25.5077	24.0765	23.0237	24.5954	23.1679
P43354;Q6NXU0;F5H4G9;E9PBQ4;C9J8W4;F8W6I3;C9IYM5	Nuclear receptor subfamily 4 group A member 2	NR4A2	NA	24.1416	24.2728	24.1137	24.6813	24.9798	25.5584	25.7703	25.0426	25.5903	23.9449	26.3331	25.4886	NA	22.9077	21.4376	23.6838	NA	23.5249
O75381;F5H4J2;O75381-2;K7EK59	Peroxisomal membrane protein PEX14	PEX14	25.1839	25.3512	25.2206	25.2853	24.0893	24.0286	24.0161	24.6312	24.346	25.3211	23.9714	25.3324	25.1787	24.8753	25.2775	24.9626	24.5776	24.5327	24.8036
P54198;F5H4M2;P54198-2;L7N2F8	Protein HIRA	HIRA	23.4409	24.2633	24.2418	23.9924	24.0972	23.6359	24.3258	23.7455	23.2484	24.1258	NA	24.3883	23.9624	22.6873	24.7216	NA	23.527	24.5568	23.6282
F5H4N4;Q9NR77	Peroxisomal membrane protein 2	PXMP2	NA	NA	NA	NA	19.9753	NA	NA	NA	18.9436	NA	NA	20.0109	19.7843	NA	22.9261	NA	NA	22.6356	NA
Q9H3J6;F5H4X5	Probable peptide chain release factor C12orf65, mitochondrial	C12orf65	23.2575	24.0607	22.5838	24.465	NA	NA	23.6641	NA	22.1709	NA	NA	22.0251	21.4843	NA	22.1523	22.3129	21.9245	22.711	20.8609
O95267;F5H514;O95267-2;H0YMF3;H0YKM0;O95267-4;O95267-5;O95267-3;H0YNK9;Q8IV61;H0YNG8;H0YN83;H7C352;D6W583	RAS guanyl-releasing protein 1	RASGRP1	23.92	24.8973	24.8176	24.6379	NA	NA	NA	NA	NA	NA	NA	22.9105	NA	NA	NA	NA	NA	NA	NA
Q9Y6R4;J3KNB8;Q9Y6R4-2;F5H538;F5H4R1;F5H1X6	Mitogen-activated protein kinase kinase kinase 4	MAP3K4	25.4924	26.3682	26.099	26.4653	26.0652	25.9611	26.2788	26.0677	26.1119	26.6958	26.0326	25.9552	26.3641	24.0382	26.1	23.359	25.2334	25.4592	24.5028
Q9BSQ5;F5H551;Q9BSQ5-2;C9JUH3;F5H0E1;E9PEC4;H7C516	Malcavernin	CCM2	26.1276	26.2692	26.0903	26.6235	26.1066	26.4582	26.1035	26.322	26.4393	26.9364	25.0973	25.3474	26.0422	26.1164	26.3659	25.8197	26.3078	26.6935	26.483
Q8WUW1;F5H577;Q8WUW1-2	Protein BRICK1	BRK1	26.5335	26.1575	26.5812	26.9653	26.3231	26.1251	25.4207	26.2291	25.9954	26.3153	26.7494	26.6682	26.2707	27.5552	26.5693	28.0045	28.1636	26.2777	27.4569
P12694;F5H5P2;B4DP47;F5GXU9;H0YH31	2-oxoisovalerate dehydrogenase subunit alpha, mitochondrial	BCKDHA	28.6639	28.5848	28.7381	28.7925	28.447	28.664	28.7276	28.5977	28.3422	28.8232	27.8319	27.4732	28.467	28.3204	28.2193	28.6248	27.5424	27.7745	28.328
P18440;F5H5R8	Arylamine N-acetyltransferase 1	NAT1	24.4827	24.8202	24.4352	24.4273	24.5974	24.7904	25.2389	24.5662	24.1881	25.5906	NA	24.6316	24.7424	23.841	24.4709	NA	24.644	24.6167	23.5742
Q6NS38;F5H5X2;F5H5S2;F5GZZ0;Q6NS38-2	Alpha-ketoglutarate-dependent dioxygenase alkB homolog 2	ALKBH2	NA	NA	NA	NA	NA	NA	24.1729	NA	NA	NA	NA	NA	24.192	NA	24.9409	NA	NA	24.2217	NA
O15550;F5H5V6;F5H6S1;F8W8R6;H0Y6I7;H0Y5J3;O14607;F5GWV3;F5H3N7;F5H8B4;O14607-2;O14607-5;O14607-3;O14607-4;H0Y6V5	Lysine-specific demethylase 6A;Histone demethylase UTY	KDM6A;UTY	22.2451	22.1968	22.5992	NA	22.0584	22.7699	22.3255	22.0961	NA	NA	NA	NA	21.7066	NA	22.3766	NA	20.5919	21.8371	20.9384
F5H604;E7ERI8;E7EW49;E3W994;O75122;J3KR49;E9PBA6;F5H3X0;O75122-2;B3KR06;E7ENG2;D6RBU8;H7C4X8;H7C5M8;C9J668;H7C4I5;H7C4M5	CLIP-associating protein 2	CLASP2	27.8718	27.2619	27.1233	26.5002	26.3041	26.5454	26.025	26.1328	26.2828	25.5955	25.9675	26.5278	26.0297	26.3375	25.9772	26.0196	26.0784	26.1779	26.1245
F5H631;Q92478	C-type lectin domain family 2 member B	CLEC2B	NA	NA	NA	NA	23.2598	22.2771	23.5065	22.1688	23.0739	22.4252	NA	NA	21.9813	NA	20.9374	NA	21.3092	21.0401	20.9882
Q15572;Q15572-2;F5H647;Q15572-6;H3BR71;Q15572-5;Q15572-4;H3BUZ7;H3BNH3;H3BR91	TATA box-binding protein-associated factor RNA polymerase I subunit C	TAF1C	NA	NA	NA	NA	22.8861	23.3259	22.6356	24.1696	23.6051	24.2326	NA	23.5537	23.9055	23.8315	22.6496	23.4424	NA	NA	NA
Q12797;F5H667	Aspartyl/asparaginyl beta-hydroxylase	ASPH	23.0307	20.3417	20.3053	NA	NA	NA	NA	NA	NA	NA	NA	NA	NA	NA	NA	NA	NA	NA	NA
F5H682		ANKRD44	NA	NA	NA	NA	NA	20.1021	NA	NA	NA	NA	NA	NA	NA	NA	NA	NA	NA	NA	22.1416
P61769;F5H6I0	Beta-2-microglobulin;Beta-2-microglobulin form pI 5.3	B2M	30.8333	31.5921	31.8931	31.846	31.3859	31.3831	31.4341	30.9499	31.2721	30.6903	32.677	32.0423	30.7917	32.5265	30.3746	32.6229	32.2417	31.3438	32.0121
F5H6I7;C9JUU1		ATL3	22.9864	23.0443	23.0832	22.7228	NA	NA	NA	NA	NA	NA	NA	NA	NA	NA	NA	NA	NA	NA	NA
Q99572;F5H6P2;F8W951;F5H7E8	P2X purinoceptor 7;P2X purinoceptor	P2RX7	NA	20.3732	NA	21.3257	NA	NA	NA	NA	NA	NA	NA	NA	NA	NA	NA	NA	NA	NA	NA
Q9Y3E0;F5H6U7;F5GWD8;F5GXH6;G3V1U5	Vesicle transport protein GOT1B	GOLT1B	22.7107	23.3265	24.3346	24.2778	23.1482	22.6531	22.1689	23.804	23.8935	24.0018	NA	24.0655	23.1949	NA	24.214	NA	NA	23.9068	NA
Q00537;F5H6Z0;Q00537-2	Cyclin-dependent kinase 17	CDK17	26.0673	25.2799	24.7098	25.4804	25.8824	25.6226	25.6567	25.8243	26.0104	26.025	25.2953	25.0458	25.6686	NA	25.3434	22.4067	23.4519	25.0456	23.9546
Q96BJ3;F5H715;Q96BJ3-3;Q96BJ3-2	Axin interactor, dorsalization-associated protein	AIDA	25.9614	26.1368	26.202	26.5145	26.2616	26.8131	26.2387	26.5928	26.597	26.7519	25.7435	26.549	26.2806	26.1883	26.4519	26.7902	25.5522	26.6321	26.3024
Q9Y2W2;F5H721;F5H5G4;F5GXS9	WW domain-binding protein 11	WBP11	29.1012	29.1114	28.9927	29.3047	28.1138	28.0755	28.2244	28.0881	28.1259	28.5438	27.8517	28.5827	28.1774	28.7273	28.4567	28.9513	28.2737	28.1058	28.5404
F5H7D6		TLE3	24.7233	23.2584	23.2895	23.9431	NA	NA	NA	NA	NA	NA	22.3138	NA	NA	23.8966	21.9006	23.2901	22.949	NA	23.3648
Q6PIU2;Q6PIU2-2;J3KN69;F5H7K4;Q6PIU2-3;H7C046	Neutral cholesterol ester hydrolase 1	NCEH1	25.3963	24.8549	25.1743	24.9955	25.6436	25.0017	25.0422	25.6922	25.5578	25.3806	24.5917	25.4578	25.0855	23.5721	24.7803	23.9419	25.0118	24.7222	24.4252
O60669;F5H843;F8W0N3;F8VS95	Monocarboxylate transporter 2	SLC16A7	24.4268	23.3377	24.6505	23.1462	22.362	22.8884	23.2667	23.4158	24.1723	21.7548	24.8216	24.0033	22.9612	NA	23.4125	NA	22.3903	23.944	NA
Q96PE3;Q96PE3-2;F5H860;Q96PE3-3;Q96PE3-4;B8ZZB2	Type I inositol 3,4-bisphosphate 4-phosphatase	INPP4A	27.6454	28.7133	28.6332	28.6797	27.4477	28.0348	28.5086	27.6158	26.723	28.3689	24.3085	27.2754	26.2101	21.3969	27.2603	23.7887	22.9006	27.6672	23.2179
Q13503;F5H872	Mediator of RNA polymerase II transcription subunit 21	MED21	22.8095	23.2618	22.8401	23.4276	NA	NA	NA	NA	NA	NA	NA	NA	NA	NA	NA	NA	NA	NA	NA
F5H8B0;P08709-2;P08709	Coagulation factor VII;Factor VII light chain;Factor VII heavy chain	F7	22.0197	NA	NA	NA	NA	NA	NA	NA	NA	NA	25.4779	NA	NA	NA	NA	NA	NA	NA	NA
Q03426;F5H8H2;F5H092;B7Z1C2;F5GXC0;F5H163;F5H368	Mevalonate kinase	MVK	NA	NA	NA	23.366	22.4083	22.8831	21.9543	23.2313	22.1286	23.1442	21.9712	23.4639	23.3923	23.399	21.9184	23.7271	25.3197	22.7945	24.5094
Q99733;F5HFY4;C9J6D1;A8MXH2;E9PS34;E9PNJ7;H0YCI4;E9PNW0;E9PJJ2;E9PP22;E9PKI2	Nucleosome assembly protein 1-like 4	NAP1L4;NAP1L4b	31.4225	31.704	31.4732	31.634	31.6482	31.2551	31.4637	31.5072	31.6648	31.4515	31.2096	30.7342	31.3563	31.6386	31.0791	31.5163	31.6518	31.2121	31.6853
Q9H2C2;F6QB42;H7C484;H7C0E7	Protein ARV1	ARV1	NA	NA	NA	NA	NA	NA	NA	NA	NA	NA	NA	NA	NA	NA	20.2997	NA	NA	NA	NA
Q13950;Q13950-3;I3L354;F8W8U5;Q13950-2;I3L0L0;F6RGB9;Q5T802	Runt-related transcription factor 2	RUNX2	23.9563	24.0594	23.5927	23.4516	NA	NA	NA	NA	NA	NA	NA	NA	NA	NA	NA	23.2089	NA	NA	NA
Q6PJG2;F6RU81;H7C1L3;C9JYU7	ELM2 and SANT domain-containing protein 1	ELMSAN1	26.4855	26.7715	27.0644	26.6674	25.3755	25.6928	25.8882	25.8808	25.8754	26.3803	24.1442	26.1756	25.544	24.863	26.0277	25.3907	23.6445	26.061	25.209
Q9BUZ4;F6SA91;K7ER49	TNF receptor-associated factor 4	TRAF4	NA	NA	NA	NA	20.897	20.5974	NA	22.2788	20.3537	19.7611	23.8094	22.8551	22.4652	21.6802	NA	22.3699	24.1787	NA	21.7346
P20036;H0Y6F8;J3KQ99;F6UCG7	HLA class II histocompatibility antigen, DP alpha 1 chain	HLA-DPA1	21.3521	NA	23.3875	NA	NA	NA	NA	NA	NA	NA	NA	NA	NA	NA	NA	NA	NA	NA	NA
Q9H0Z9;F6VZ39;Q9BX46;Q9H0Z9-2;H0YA61;A6NG75;E9PAY4;Q9BX46-2;H0Y8S7;E9PSF1	RNA-binding protein 38;RNA-binding protein 24	RBM38;RBM24	24.754	25.3375	25.886	26.1379	26.6923	26.9048	25.7916	27.0045	27.4585	27.7935	26.7951	27.305	26.7415	28.2082	26.8838	27.9417	27.7459	26.5138	26.9753
O14733;O14733-3;F6WCX7;O14733-2;O14733-4	Dual specificity mitogen-activated protein kinase kinase 7	MAP2K7	24.442	25.4341	25.4446	25.509	24.4458	25.6539	24.865	25.9416	26.0766	25.126	23.8334	24.0108	24.4007	21.1911	24.5654	23.1325	NA	25.0763	NA
Q14667;Q08E86;K7EQ86;Q14667-2;F6XS94;Q14667-3	UPF0378 protein KIAA0100	KIAA0100	23.0354	22.4659	22.9376	20.9822	21.4403	21.0825	21.4553	20.5175	20.534	19.6822	22.2639	21.843	20.3757	21.6308	20.076	21.5983	22.04	22.7746	20.7223
F6XY72	Nucleoside diphosphate kinase	NME2	NA	NA	NA	NA	NA	NA	NA	NA	NA	NA	24.032	NA	NA	NA	NA	NA	23.9718	NA	24.8757
F8VPJ2;Q9NQT8;E7ERX9;Q9H1H9;Q9H1H9-2;Q9H1H9-3;Q9H1H9-4;E9PDX3;H3BNE9;F2Z2F9;B4DGY5;H0YBA8	Kinesin-like protein KIF13B	KIF13B	23.2386	24.3065	23.9036	24.472	25.0889	24.3395	24.3659	25.2883	24.6793	25.437	23.8046	25.5496	24.8384	25.9551	25.1221	26.1262	24.7762	25.956	25.5305
Q9H2S9;G5E9S4;F8VPL6;Q9H2S9-2	Zinc finger protein Eos	IKZF4	NA	NA	NA	NA	NA	NA	NA	NA	NA	NA	NA	NA	NA	24.0227	NA	23.7999	NA	NA	23.9114
Q8TAD7;F8VQD4	Overexpressed in colon carcinoma 1 protein	OCC1;C12orf75	24.7569	23.6851	24.4846	23.4556	22.1789	22.3695	NA	21.5451	NA	NA	21.5646	NA	21.3372	22.6001	23.8356	22.919	23.7922	NA	23.5772
Q9BSB4;F8VQD9;F8VVA0	Autophagy-related protein 101	ATG101;C12orf44	21.5806	22.0322	21.5156	22.1091	NA	NA	NA	NA	NA	NA	NA	NA	NA	NA	NA	NA	NA	NA	NA
O95628-8;O95628-4;O95628-9;F8VQP3;O95628;O95628-3;O95628-2;O95628-7;O95628-6;O95628-5	CCR4-NOT transcription complex subunit 4	CNOT4	24.2018	23.6167	23.999	23.8774	24.2302	24.2529	24.5319	24.1996	24.5659	25.0449	24.3261	24.7095	25.2336	25.3664	24.401	25.4557	24.9617	24.4736	25.586
F8VRH9;F8VQX1;O95294;O95294-2	RasGAP-activating-like protein 1	RASAL1	NA	NA	NA	NA	NA	NA	NA	NA	NA	NA	NA	NA	25.5057	NA	24.1649	NA	NA	22.4834	NA
Q9H8H3;F8VQX6;H0YI09	Methyltransferase-like protein 7A	METTL7A	23.2812	23.8925	24.7025	23.0226	23.3964	23.9166	25.2239	23.662	23.0419	23.3768	NA	23.3657	22.3827	NA	22.2355	NA	NA	22.8841	NA
Q96RL1;F8VQY2;Q96RL1-3;Q96RL1-2;Q96RL1-4;D6RC40;D6RCQ3;D6RCF3;Q96RL1-5;D6R9M3;D6RDZ5	BRCA1-A complex subunit RAP80	UIMC1	26.6389	26.8003	26.3264	26.3259	25.6063	25.6253	26.07	24.8665	25.2951	23.5751	25.4966	25.2305	24.5921	26.4089	25.0266	26.4616	25.5956	25.4197	24.8956
F8VQZ7;G3XA91;F8VRR3;F8VY03;F8VZX9	Methionine aminopeptidase	METAP2	NA	NA	NA	NA	20.3306	20.3477	NA	20.3364	NA	19.8032	20.7445	NA	20.5054	NA	20.4358	NA	23.2251	NA	NA
Q9NWB1;F8VR27;F8VZY7;Q9NWB1-3	RNA binding protein fox-1 homolog 1	RBFOX1	NA	NA	NA	NA	22.5731	22.5579	22.4239	22.5193	22.5071	22.0897	22.7042	21.9884	22.2924	22.6803	22.1883	22.8743	21.9985	21.6707	22.2549
P25208;F8VSL3	Nuclear transcription factor Y subunit beta	NFYB	25.3978	25.4936	25.6224	25.7611	26.3303	26.4023	26.1038	26.6327	26.4249	26.7943	26.3063	25.8039	25.8985	26.3204	25.1172	26.3937	26.1443	24.9412	26.3123
Q9UIW2;F8VSZ4	Plexin-A1	PLXNA1	26.7068	NA	28.1168	28.5457	27.8494	28.0406	27.1474	27.1798	NA	27.4935	28.2675	26.8551	NA	NA	NA	NA	27.4522	26.9648	26.4051
Q9UIF9;J3QK86;J3KPG5;Q9UIF9-2;Q9UIF9-3;F8VU39;H0YII3;H0YHQ7	Bromodomain adjacent to zinc finger domain protein 2A	BAZ2A	22.9504	22.6118	22.8407	22.9182	21.8311	22.9375	21.979	21.9232	22.0714	21.5875	22.551	22.594	21.6943	NA	22.8619	21.7268	22.6614	23.2699	21.8583
Q9NYL4;Q9NYL4-2;F8VU90;E9PAR0;H0YHM7	Peptidyl-prolyl cis-trans isomerase FKBP11;Peptidyl-prolyl cis-trans isomerase	FKBP11	27.7565	28.248	28.2052	28.0594	27.6964	27.6369	28.1103	27.9417	28.2046	28.533	27.1674	28.0249	27.8443	25.384	27.9428	25.2988	25.2412	27.9173	26.8327
Q9HD42;F8VUA2;F8VVT7;F5H875	Charged multivesicular body protein 1a	CHMP1A	26.6299	26.3746	26.9245	26.9014	25.6744	25.4373	25.6712	25.6956	25.9846	25.5435	25.554	25.8361	25.314	26.9061	24.8795	27.5323	25.9761	25.8431	26.9823
Q9NZN8;F8VV52;Q9NZN8-4;Q9NZN8-5;F8VP97;Q9NZN8-2;F8VQD8;F8VUB4;F8W145;F8VRS2;F8VVY1;F8VX63;F8VRS8;H0YHP3;F8VQF4;H0YI11;H0YH84;Q9NZN8-3;H0YHT8;F8VWH8;H0YI80	CCR4-NOT transcription complex subunit 2	CNOT2	26.551	25.6591	25.8691	25.9164	26.4386	27.0283	27.339	26.8691	26.7898	27.3139	26.8546	26.9101	27.0006	27.2708	27.1532	27.5616	26.9035	27.2129	27.235
P61923;F8VVA7;F8W651;F8VWL5;F8VS17;F8VYZ4;F8VYK5;F8VXB1;F8VUC5;F8W156;B4DHZ0;B4DDX8;F8VXR1;F8VYE0	Coatomer subunit zeta-1	COPZ1	28.4886	29.1065	29.1534	28.3702	28.9214	28.5206	28.4454	28.7105	28.6775	29.0015	28.7072	28.3302	28.7374	28.9087	29.2538	28.9431	28.9916	29.0287	29.393
Q99435;F8VVB6;Q99435-4;Q99435-2;Q99435-3;F8W1A2;H0YIT4;H0YI34;F8VXR5;F8VRQ0;F8VZ72	Protein kinase C-binding protein NELL2	NELL2	NA	23.3135	23.8659	NA	24.2282	24.1291	24.231	24.5252	24.0184	24.8796	NA	24.0521	24.1359	24.6111	23.3996	24.5894	23.9827	NA	24.0171
P55211;F8VVS7;Q5JRU8;Q5JRU2;P55211-4;H0Y3S8;P55211-3;P55211-2;F8VWA5;H0Y6Y2	Caspase-9;Caspase-9 subunit p35;Caspase-9 subunit p10;Caspase	CASP9	NA	NA	NA	NA	22.4228	22.3418	21.643	22.8524	22.2476	22.2407	NA	23.6644	23.4796	23.8937	22.8308	23.9138	NA	24.5343	23.5663
Q9Y4D8-4;Q9Y4D8;J3KPF0;F8VWT9;Q9Y4D8-2;Q9Y4D8-3	Probable E3 ubiquitin-protein ligase HECTD4	HECTD4	23.9341	23.4451	NA	23.983	23.7917	23.515	23.6708	23.6298	23.6693	23.708	NA	24.0957	22.776	NA	NA	NA	NA	23.0371	22.4769
Q8NCJ5;F8VWW7;H0YI85	SPRY domain-containing protein 3	SPRYD3	24.218	24.3616	24.1104	24.2055	24.1325	24.3797	24.6484	24.4576	24.1139	25.0736	23.0518	23.2463	23.7805	22.6447	24.0226	23.2405	22.7811	23.7266	23.3582
Q9H2H9;F8VX04	Sodium-coupled neutral amino acid transporter 1	SLC38A1	25.4279	26.4275	27.2253	26.4621	25.7679	26.7125	26.4012	26.4396	26.9436	27.093	25.6033	27.3364	27.2592	26.1421	27.8404	26.7743	27.5667	26.7446	27.6799
Q9H9L4;H0YIQ8;F8VXI8;F8VX10;H0YHR2;H0YID1;F8VUX5;Q9H9L4-4	KAT8 regulatory NSL complex subunit 2	KANSL2	23.3852	23.6357	24.2985	23.7824	23.6143	24.0817	22.4075	23.5002	23.886	NA	NA	21.097	24.314	22.8082	22.7289	23.7233	NA	22.4567	NA
Q8TAQ2-2;Q8TAQ2-3;F8VXC8;F8VZW6	SWI/SNF complex subunit SMARCC2	SMARCC2	23.0801	23.9235	NA	NA	23.5691	24.7799	NA	23.8142	NA	24.8858	NA	NA	24.2009	23.3277	24.7658	NA	NA	24.8908	NA
Q99590;Q99590-2;F8VXG7;F8W028	Protein SCAF11	SCAF11	26.705	26.8848	26.9504	26.6237	26.7318	26.7873	26.5745	27	26.8333	26.7175	27.3808	26.6065	27.029	27.7969	26.5413	28.0803	27.6956	27.0903	27.537
P00973;F8VXY3;P00973-2;P00973-4;P00973-3;H0YI20;F8VPW7;H0YIB8;F8VUC8;B4DWE7	2-5-oligoadenylate synthase 1	OAS1	23.4815	NA	NA	NA	23.5464	23.523	23.6469	25.005	23.9704	23.6044	25.8946	25.3463	24.8173	25.5805	24.5697	25.5819	25.6284	24.6186	26.1063
Q12888;F8VY86;Q12888-2;A6NNK5;C9JXV0;H7BZY0;H7C3N7;M0R142;H7C151	Tumor suppressor p53-binding protein 1	TP53BP1	27.5746	27.9048	27.8238	27.6691	27.7974	27.758	28.0472	28.0186	28.0975	28.2434	28.1147	28.1526	28.2484	28.2029	27.8054	28.3299	27.6493	27.4496	27.5942
Q9NRL3;F8VYA6;F5GYK2;M0R317;M0R0W8;M0QZM0;M0R2A7;M0QXN2;M0R0G2;M0R0P4	Striatin-4	STRN4	26.5142	25.6838	26.6165	26.3565	25.9564	26.0059	26.2507	26.0594	25.7127	25.4118	26.3621	26.0834	26.1785	27.0624	22.2657	26.9527	26.2203	23.1578	26.2909
P36873;F8VYE8;P36873-2;F8VR82;F8W0W8;B4DNE3;F8W0V8;H0Y3Y6;F8WE71	Serine/threonine-protein phosphatase PP1-gamma catalytic subunit;Serine/threonine-protein phosphatase	PPP1CC	27.6572	27.589	27.4685	27.9882	27.2288	27.4792	27.4824	27.2978	27.7688	27.8149	27.4669	27.3876	27.5857	27.0146	27.3472	26.7604	26.3261	27.116	26.729
F8VZX2		PCBP2	25.7429	25.396	25.4049	25.6261	25.3763	25.8957	25.5126	26.2298	25.8237	26.4339	25.0493	26.0254	26.5435	27.5359	26.9293	27.414	25.8833	26.761	NA
P00439;F8W1D4;F8W0A0	Phenylalanine-4-hydroxylase	PAH	24.044	23.523	23.7505	23.2512	NA	NA	NA	NA	NA	NA	NA	NA	NA	NA	NA	NA	NA	NA	NA
F8W0A3		PA2G4	NA	NA	NA	NA	22.9869	22.8638	22.6355	22.5981	23.1117	NA	NA	NA	22.4004	NA	NA	NA	NA	NA	NA
Q8NEY8-2;Q8NEY8-8;F8W0Q9;E9PAX8;Q8NEY8-6;F8VPY7;F8VWU8;B7Z8L1;F8VRK2;F8WF16;Q8NEY8-5;F8VXV7;REV__K7EN69	Periphilin-1	PPHLN1	26.3125	26.3614	26.58	26.5011	25.9215	25.1936	25.6376	25.041	24.5916	24.5288	26.1612	25.3941	25.2349	26.6306	25.6478	27.0162	26.6514	26.5207	26.7281
F8W1U0;Q12815;F8W130	Tastin	TROAP	NA	NA	NA	NA	NA	NA	23.4127	NA	NA	NA	23.2838	21.323	NA	23.7141	NA	24.3937	23.8421	NA	NA
P54819;P54819-2;F8W1A4;P54819-6;P54819-5;F8VY04;P54819-3;P54819-4;F8VZG5;G3V213;F8VPP1	Adenylate kinase 2, mitochondrial;Adenylate kinase 2, mitochondrial, N-terminally processed	AK2	31.3994	31.4809	31.5313	31.3951	31.1233	31.1944	31.1753	31.0805	30.8746	31.1507	30.8416	30.9414	30.994	31.9743	30.9996	32.1509	31.5153	30.8939	31.9183
F8W1H0		C17orf49	NA	NA	NA	NA	18.5476	17.7558	18.4467	17.8877	18.0894	19.0066	19.7616	19.2535	18.7556	22.2459	18.1137	22.3339	22.173	18.7442	21.881
P14649;F8W1I5	Myosin light chain 6B	MYL6B	NA	NA	NA	NA	NA	NA	22.9279	NA	NA	NA	23.5855	22.634	NA	24.065	23.0366	24.2948	24.3509	22.439	24.1914
Q6JQN1;F8W1I9;Q6JQN1-2;Q6JQN1-5;F8VZG7;Q6JQN1-4;D6RFF6;Q6JQN1-3;F8W1A9	Acyl-CoA dehydrogenase family member 10	ACAD10	24.1338	24.2913	23.9223	24.3485	24.3807	24.4746	24.2794	23.8345	24.7422	24.1138	23.3901	24.2636	24.0757	23.959	23.4248	24.5653	24.5331	23.1396	24.3374
F8W543;H0YH88;B7Z4K9;F8VUC3		NAP1L1	NA	21.537	NA	NA	NA	23.0103	NA	24.3283	24.5592	24.8292	25.6686	24.8863	25.0182	25.3199	24.9834	25.2648	25.684	24.5207	NA
G3V394;Q9Y4I1-3;F8W6H6;Q9Y4I1;Q9Y4I1-2;F8WE88;E7ERV5;Q9UES5;O95317	Unconventional myosin-Va	MYO5A	27.8421	28.5487	28.5194	28.0713	24.5831	26.0214	25.2111	25.9626	24.7771	24.0262	27.9733	26.056	25.1992	26.9587	25.9725	26.9195	26.5501	25.8648	25.1247
P35580;P35580-2;F8W6L6;P35580-3;P35580-4	Myosin-10	MYH10	23.6503	20.509	21.2498	21.1358	21.1999	19.7245	19.8884	21.268	21.4273	20.3513	23.8814	25.9459	25.0032	22.2744	27.4682	21.3729	26.8605	27.4113	24.6327
P10244;F8W6N6	Myb-related protein B	MYBL2	NA	NA	NA	NA	NA	NA	NA	NA	NA	NA	NA	NA	NA	22.7675	NA	22.0896	NA	NA	22.0128
Q04727;Q04727-2;G8JLG4;F8W6T6;Q04727-3;F8W9R0;B3KQ29;Q04724;F8WAY5;Q5JSZ2;H7C4W5;Q5JSY8;H0Y5S0;Q5JSZ1;E7EQH3;Q5JSY7;H7C4E4	Transducin-like enhancer protein 4;Transducin-like enhancer protein 1	TLE4;TLE1	24.0041	24.0741	23.8658	23.7863	23.7403	24.4795	24.1147	24.2285	23.7596	NA	24.0321	23.1268	23.8169	23.3596	NA	NA	24.9638	NA	NA
O00423;O00423-3;F8W717	Echinoderm microtubule-associated protein-like 1	EML1	23.3586	NA	23.7826	22.72	NA	NA	NA	NA	NA	NA	NA	NA	NA	NA	NA	NA	NA	NA	NA
P62910;F8W727;D3YTB1;D3YTI8	60S ribosomal protein L32	RPL32	30.2833	30.823	30.5981	31.3129	30.2071	30.02	30.0785	29.9777	29.8768	29.9566	30.3616	31.0131	30.0865	28.2889	30.272	28.3135	29.3891	30.5882	27.285
F8W7P2		FGD3	NA	21.3507	NA	21.2518	NA	NA	NA	NA	NA	NA	NA	NA	NA	NA	NA	NA	NA	NA	NA
Q96A26;F8W7Q4;E9PH05	Protein FAM162A	FAM162A	29.1064	29.3844	30.0178	28.9901	28.2674	27.7012	28.9664	27.7474	27.916	27.2996	27.1627	28.2348	26.6517	25.5725	27.6279	26.7703	28.3839	26.6393	28.1009
P56134;F8W7V3	ATP synthase subunit f, mitochondrial	ATP5J2	26.5002	26.121	26.1545	26.3077	27.2107	26.9757	NA	26.8808	27.3476	26.8931	25.6387	25.6439	26.225	25.4011	21.4674	25.6897	27.2685	26.0012	26.3764
Q9NX05;F8W881;Q9NX05-2	Constitutive coactivator of PPAR-gamma-like protein 2	FAM120C	23.718	24.0616	24.7299	25.5273	23.175	23.7923	23.4399	23.2102	23.4383	23.9194	NA	23.0988	23.4064	NA	23.4671	NA	NA	23.4269	NA
Q14493;F8W8D3;C9IY53;E7EUV9;H0YAE8;H7C4H8;Q14493-2	Histone RNA hairpin-binding protein	SLBP	NA	NA	NA	NA	23.2498	23.7971	23.5041	23.5103	23.1449	22.8973	25.6847	26.3903	25.7141	25.5157	26.0808	25.5886	26.9944	25.4841	25.4083
P31483;F8W8I6;Q96B58;E5RGV5;E5RG67;F8WE16	Nucleolysin TIA-1 isoform p40	TIA1	27.3956	27.3912	27.3384	27.7953	27.4805	27.3948	27.6991	27.6773	27.5555	27.6604	28.0843	27.6247	27.9389	28.541	28.2229	28.6636	27.9585	27.6427	28.344
F8W8Y4		PANX2	NA	NA	NA	NA	NA	NA	NA	NA	NA	24.5477	NA	19.0826	23.9474	22.9631	NA	NA	NA	NA	NA
F8W950		AIMP2	NA	NA	NA	NA	NA	NA	NA	NA	NA	NA	NA	24.0488	NA	NA	NA	NA	NA	NA	NA
Q02078;Q02078-2;Q02078-4;Q02078-6;Q02078-3;Q02078-5;F8W966;Q02078-8;Q02078-7	Myocyte-specific enhancer factor 2A	MEF2A	22.0762	21.2407	NA	22.8661	NA	NA	22.4068	NA	NA	NA	NA	23.335	NA	22.6465	22.417	22.4119	NA	22.3993	NA
O14936;O14936-3;Q5JS74;O14936-4;O14936-6;F8W998;O14936-2;H9KV37	Peripheral plasma membrane protein CASK	CASK	24.9393	25.6556	25.4499	NA	26.0118	25.6966	25.6277	26.2975	26.1403	NA	24.8659	21.9352	25.1865	24.3042	26.1293	NA	NA	20.5416	25.3603
O43663;O43663-2;O43663-3;F8W9B5;H9KV59;H0YLA0;H0YM42;H0YL53	Protein regulator of cytokinesis 1	PRC1	NA	NA	NA	NA	NA	NA	NA	NA	NA	NA	NA	22.6248	NA	21.2512	22.2035	NA	NA	NA	21.4357
Q13627;Q13627-4;Q13627-2;Q13627-3;F8W9I9;Q13627-5;F8WAP0;Q9Y463;E7EMI5;Q9Y463-2;Q9Y463-3;M0R2X3;M0R131;Q76N25	Dual specificity tyrosine-phosphorylation-regulated kinase 1A	DYRK1A	26.3179	26.5172	26.0508	26.8276	26.2056	26.621	26.1953	25.1374	26.1707	25.6153	24.8936	25.672	25.9225	23.9528	25.927	24.6965	25.487	25.6705	25.0328
O75448;F8W9R9;O75448-2;B4DDR8;F5H5K2;F5GY88;F5H0K1;E9PFL1;J3KTL3;J3KSU0;F5H2D6;F5H0M2;J3QLF8;J3KSL1;B9TX62	Mediator of RNA polymerase II transcription subunit 24	MED24	25.1798	25.3071	25.5816	25.4805	26.0271	25.8537	25.9212	25.9874	26.0188	26.8005	24.3457	26.0663	25.7608	25.0514	26.5286	24.0799	24.3485	26.0151	24.7859
Q567U6;F8W9X7;H7C050	Coiled-coil domain-containing protein 93	CCDC93	25.7457	26.0419	25.9069	26.177	25.5058	26.3966	25.6467	26.5209	25.4195	25.0228	24.8418	26.159	25.6723	23.0591	25.8534	NA	24.3326	25.9458	24.6067
Q13613;F8WA39;Q13613-2;B7Z3D5;F6X5S1;H0YDX3;Q8NEC6;E9PIH9;E9PPP8;F8W764;F8W8S8;H7BZJ1;H7C406	Myotubularin-related protein 1	MTMR1	26.9045	27.0893	27.1177	27.3616	27.3009	27.3247	27.6399	27.1493	26.9583	27.2791	26.3824	27.1094	26.9718	26.5344	28.0738	25.7409	26.7866	27.5251	26.9924
Q9NSI8;Q9NSI8-3;F8WAA1;Q9NSI8-2;O94885	SAM domain-containing protein SAMSN-1	SAMSN1	25.0239	24.2879	24.6471	24.9437	25.6029	25.6003	25.73	26.0377	26.8021	26.5016	27.5953	27.5404	27.0802	27.9411	27.6674	28.0707	28.3326	27.8514	28.251
Q70HW3;Q70HW3-2;F8WAB8;H7C430	S-adenosylmethionine mitochondrial carrier protein	SLC25A26	22.9173	22.1087	NA	NA	24.6067	23.7498	NA	23.883	24.0876	25.2159	NA	23.4758	23.7842	24.0079	NA	24.1939	NA	NA	NA
Q9NWZ5;F8WAC3;Q9NWZ5-4;Q9NWZ5-3;Q9NWZ5-2;Q5JWV1	Uridine-cytidine kinase-like 1;Uridine kinase	UCKL1	NA	NA	24.035	23.9055	24.5634	24.675	23.872	24.7412	25.0567	23.7625	25.1812	25.0495	25.0916	25.3525	24.8365	24.8248	24.9667	24.1423	25.1904
Q6UY14;Q6UY14-2;F8WAD0	ADAMTS-like protein 4	ADAMTSL4	21.1767	NA	18.8791	NA	NA	18.7733	19.138	18.1447	NA	NA	25.4204	18.2597	19.6821	18.9947	NA	19.1107	22.8472	NA	NA
Q9H8H2;F8WAJ0;Q9H8H2-2;Q9H8H2-4;Q9H8H2-3;B4E3G7	Probable ATP-dependent RNA helicase DDX31	DDX31	27.1604	26.8588	26.8748	27.4706	26.77	26.738	27.0453	26.9476	27.0793	27.2122	23.6785	27.4249	27.0307	23.1869	26.4529	24.0287	NA	26.5978	NA
F8WAN1;Q69YQ0;F5H1H6;C9J8U1;C9JLY8	Cytospin-A	SPECC1L	22.7487	22.0525	21.8864	22.9549	22.6663	22.4657	22.8337	22.6057	22.0387	22.282	NA	23.0615	22.4873	22.3444	21.4575	NA	NA	23.015	22.5346
P27540;P27540-2;P27540-3;F8WAP6;A6NGV6	Aryl hydrocarbon receptor nuclear translocator	ARNT	NA	NA	NA	NA	24.9668	25.4566	24.3072	24.3415	25.3565	25.5865	25.3778	25.4705	26.2478	27.4839	26.2863	27.1911	27.0242	26.2984	26.2991
P63302;M0QYX1;F8WB74	Selenoprotein W	SEPW1	23.8304	24.4461	24.0253	24.8227	23.925	22.7476	NA	NA	23.4122	21.6764	NA	22.6153	22.496	22.855	NA	22.7037	23.3981	NA	23.0556
Q15139;F8WBA3;H0Y5M6	Serine/threonine-protein kinase D1;Serine/threonine-protein kinase D	PRKD1	22.3281	NA	NA	23.1249	22.3164	22.0627	NA	22.4947	22.687	23.0127	NA	23.2273	23.243	NA	NA	21.8255	NA	NA	NA
O43493;O43493-2;O43493-4;O43493-5;O43493-3;F8WBK2;J3KQ45;O43493-6;F8W8W7	Trans-Golgi network integral membrane protein 2	TGOLN2	24.192	23.9356	23.9323	22.941	22.0137	22.2933	21.2617	22.0931	22.5499	21.2174	24.487	22.5317	22.8857	22.8461	21.9422	23.128	24.0435	20.3636	22.7094
Q9NQ50;F8WBK5	39S ribosomal protein L40, mitochondrial	MRPL40	25.3582	26.4279	26.5125	25.7923	25.9799	26.3077	25.9978	26.6736	26.6645	26.5946	26.3911	26.2281	26.4638	24.9612	28.112	26.0462	26.221	26.8986	26.1795
F8WC47		POLR2F	NA	NA	NA	NA	23.5909	24.7724	23.8847	23.8141	23.5195	24.0494	24.1804	24.6592	23.646	23.3195	23.8578	NA	24.0213	NA	23.0528
P63027;J3QRU4;F8WCA0;L7N2F9;K7ENK9;K7EKX0;P23763;F5H787;P23763-2;F5GZV7;P23763-3	Vesicle-associated membrane protein 2	VAMP2;VAMP3	26.9284	26.7374	26.5618	26.9497	27.2215	27.0299	27.0439	27.1201	27.314	27.0984	27.2043	26.1337	27.0437	25.6389	26.5013	25.6877	26.6721	26.2719	25.8517
Q8NC42;F8WCD0	E3 ubiquitin-protein ligase RNF149	RNF149	NA	NA	NA	NA	23.5991	24.0542	24.3362	23.6655	24.4646	24.7054	23.9618	24.4361	23.9595	22.7173	23.7056	22.4949	23.6978	23.6946	23.51
P59998;F8WCF6;P59998-3;F6TTL5;F8WDD7;H7C0A3;P59998-2;F8WE39;F8WDW3	Actin-related protein 2/3 complex subunit 4	ARPC4;ARPC4-TTLL3	31.7792	31.6397	31.6278	31.8605	31.5919	31.7275	31.8489	31.6924	31.3838	32.102	31.1095	31.2592	31.5765	30.6784	31.9384	30.4663	31.121	31.9585	31.6438
Q14257;F8WCY5;A8MXP8;H0YL43	Reticulocalbin-2	RCN2	26.1417	26.2067	25.8357	25.5588	25.8556	25.9217	25.8795	26.3159	25.4292	26.6436	26.6802	26.2827	26.3375	27.5352	26.3277	27.296	27.1984	26.899	27.5477
Q96NT0;F8WCZ3;B8ZZ99;B4DJ47	Coiled-coil domain-containing protein 115	CCDC115	NA	23.6699	22.825	22.5567	22.5825	22.4469	22.5275	22.7282	23.1321	22.2791	22.6368	22.4093	22.1945	NA	21.7767	NA	NA	24.473	22.3039
F8WDV1;Q9Y535;E7ERZ2;F8WDS5;Q9Y535-2	DNA-directed RNA polymerase III subunit RPC8	POLR3H	NA	NA	NA	NA	22.8169	22.5537	NA	22.6654	23.165	22.6086	22.3621	NA	NA	22.3942	NA	22.3089	22.9008	NA	22.5179
F8WDX4;Q5TFM2		CFH	NA	NA	NA	NA	NA	NA	NA	NA	NA	NA	24.4124	NA	NA	NA	NA	NA	NA	NA	NA
F8WDZ1		PELP1	NA	NA	NA	NA	18.0683	18.4518	NA	18.4787	17.3125	NA	NA	21.0922	NA	18.0702	NA	18.1192	NA	NA	NA
Q96FZ5-2;F8WDZ3;Q96FZ5	CKLF-like MARVEL transmembrane domain-containing protein 7	CMTM7	19.8332	20.0059	20.0759	21.421	19.2741	19.7532	19.724	19.1307	19.8051	19.5511	NA	NA	19.7289	NA	19.4606	NA	19.4752	NA	NA
Q9H3L0;F8WEC0	Methylmalonic aciduria and homocystinuria type D protein, mitochondrial	MMADHC	NA	NA	NA	NA	NA	NA	22.3164	NA	NA	NA	NA	24.2262	NA	23.7597	22.803	23.3553	22.8025	23.0808	22.9899
Q99442;F8WF48;F8WCJ7;F5H501	Translocation protein SEC62	SEC62	26.72	26.4088	26.7884	25.7858	26.5029	26.3838	26.6996	26.1979	26.0449	24.875	25.7399	26.6271	25.392	22.1793	25.7472	23.5121	23.4931	25.6969	24.0115
Q96JC9;F8WFA5	ELL-associated factor 1	EAF1	NA	NA	NA	NA	NA	NA	NA	NA	NA	NA	NA	NA	23.0019	23.6208	NA	NA	NA	NA	NA
P0DI82;P0DI81;G1K394;P0DI81-3;F5H785	Trafficking protein particle complex subunit 2 protein TRAPPC2P1;Trafficking protein particle complex subunit 2	TRAPPC2P1;TRAPPC2	25.7956	24.5475	24.1074	24.3811	25.8213	23.2276	24.6389	26.0694	25.9964	26.2951	NA	24.9663	25.506	24.9366	25.2139	24.911	NA	24.6107	24.5349
Q15283;G3V0F9;D6RBA9	Ras GTPase-activating protein 2	RASA2	28.9354	29.1363	29.0312	29.3913	29.1698	29.3056	29.4658	29.1459	29.3048	29.5853	28.0999	28.3332	28.5013	26.1294	28.4377	25.878	27.1987	27.9216	27.3253
Q8IV38;G3V0G5;F8WB95;F8WDN1	Ankyrin repeat and MYND domain-containing protein 2	ANKMY2	23.9709	25.5196	24.3772	24.7744	23.3407	23.4961	NA	23.328	23.1872	24.4594	22.6005	24.3864	24.35	23.832	NA	24.5023	22.9997	24.055	22.9937
P49821;P49821-2;G3V0I5;B4DE93;E9PQP1;E9PMX3;E9PLC6;E9PPR0;H0YE81;E9PJL9;E9PPS5;H0YD04;E9PPD6	NADH dehydrogenase [ubiquinone] flavoprotein 1, mitochondrial	NDUFV1	30.0692	30.2887	30.3402	29.7912	29.9489	29.8975	29.7958	29.7661	29.6797	29.7462	29.2215	29.3197	29.4511	28.8471	29.4868	29.3523	29.0264	29.4801	29.3191
G3V0I6;Q01804;Q01804-3;D6RI06;Q01804-2;Q7RTX8;D6RA27;Q01804-4	OTU domain-containing protein 4	OTUD4	26.1964	26.4118	26.2244	26.1227	26.3749	26.3358	26.3118	26.38	26.5168	26.092	25.8933	26.2567	26.1924	25.9577	25.9451	25.8304	25.2474	25.8849	25.4754
G3V0J0;A8MQB8;Q06787-2;Q06787-8;Q06787-6;Q06787-4;G8JL90;Q06787-7;Q06787;Q06787-5;Q06787-3;G8JLE9;Q8IXW7;F8W871	Fragile X mental retardation protein 1	FMR1	27.346	26.81	26.9347	26.7975	25.9434	26.1047	26.1506	25.1879	25.5763	25.5483	25.0816	26.424	25.7865	23.4086	26.3955	22.1272	23.6894	25.7598	23.9488
Q9NPA8;G3V117;E5RHX8;J3KNT2;E5RI00;E5RHT9;E5RJ84	Enhancer of yellow 2 transcription factor homolog	ENY2	27.2383	27.0861	27.0952	27.3001	26.9463	26.8406	26.2478	26.7462	26.6144	26.4838	27.2099	26.6748	26.7666	28.1078	26.9223	27.4856	27.181	27.0751	27.8687
G3V130;Q96E29-2;Q96E29;E5RIK9;E5RIY4	mTERF domain-containing protein 1, mitochondrial	MTERFD1	NA	NA	NA	NA	22.8241	22.3495	22.9515	23.2784	23.4143	22.5638	22.2574	23.4158	23.2577	23.6688	22.9456	23.4396	23.0653	23.3819	23.3237
Q8WWN9;G3V132;Q8WWN9-2;E5RGB6;E5RJQ7;E5RGN6;E5RK08	Interactor protein for cytohesin exchange factors 1	IPCEF1	27.5422	27.929	27.9531	27.8876	27.5624	27.6564	27.6497	27.7275	27.3786	26.7933	26.6061	25.7355	26.3241	24.2421	26.6227	24.3314	23.2095	25.5525	23.5601
Q9UGN5;G3V167;Q9UGN5-2;H0YH02	Poly [ADP-ribose] polymerase 2	PARP2	23.8011	23.3539	23.6857	23.7669	NA	NA	NA	NA	NA	NA	NA	NA	NA	NA	NA	NA	NA	NA	NA
P57764;G3V1A6;E9PIB2;E9PQ48;E9PNZ0;E9PQR9;E9PRF1;H0YDB0	Gasdermin-D	GSDMD	27.0974	26.7332	26.5521	27.617	28.0329	28.0569	28.0646	27.9928	27.7274	28.449	27.7033	27.5868	28.3962	28.1818	28.7974	28.3693	28.064	29.0311	28.2971
Q9UGK8;Q9UGK8-2;G3V1B4;H0YEV5;E9PS70;E9PR50;B4DFC0;E9PMV6;E9PL52;H0YD20;H0YEL8	Secretion-regulating guanine nucleotide exchange factor	SERGEF	21.3011	22.6616	21.9254	22.5511	23.0757	22.6767	23.1824	23.8138	23.142	23.5498	22.742	23.2235	22.7438	21.6385	22.1202	23.9102	22.7824	21.6362	22.9086
P30260;G3V1C4;B4DL80	Cell division cycle protein 27 homolog	CDC27	24.9712	26.0426	25.6749	26.2472	26.5676	26.6449	26.54	27.01	26.989	27.2385	26.2968	27.4078	27.2529	26.7679	27.6512	26.1022	26.9619	27.4686	26.9917
Q15165;Q15165-3;J3QT77;Q15165-1;G3V1K3	Serum paraoxonase/arylesterase 2	PON2	NA	NA	NA	NA	NA	NA	NA	NA	NA	NA	NA	NA	22.6626	NA	NA	NA	NA	20.6996	NA
O15226;G3V1N1	NF-kappa-B-repressing factor	NKRF	26.3975	26.8435	26.5951	26.6129	26.8168	26.96	26.535	27.2916	27.4496	27.0253	27.2447	27.8303	27.232	26.6495	27.0056	26.3433	27.0085	27.0849	26.3564
Q969J3;G3V1P3;Q969J3-2	Loss of heterozygosity 12 chromosomal region 1 protein	LOH12CR1	25.7031	26.4209	26.2799	25.7439	25.4241	25.2724	25.276	25.5064	25.4647	25.5575	24.6717	25.175	25.5312	25.8738	25.337	25.7467	25.1003	25.3065	25.7227
Q9NPH2;G3V1R9;Q9NPH2-2;Q9NPH2-3;B7Z3K3;J3QS51;J3KRH4	Inositol-3-phosphate synthase 1	ISYNA1	27.2198	27.5915	27.3689	27.6303	27.9578	28.081	28.0722	28.0793	27.9295	27.9212	27.6655	27.7927	28.1561	28.0599	28.4702	28.66	28.0346	28.168	28.8717
P19447;G3V1S1;H7C309	TFIIH basal transcription factor complex helicase XPB subunit	ERCC3	25.5471	25.8906	26.1676	25.1886	25.8348	26.5393	26.4633	26.4907	26.5882	26.7924	25.5069	26.8605	26.4371	21.6052	26.2415	22.8855	24.2874	25.285	23.8579
Q9Y324;G3V5S9;G3V1S4;G3V2M5	rRNA-processing protein FCF1 homolog	FCF1	26.1552	25.8327	25.8224	26.0556	25.2222	25.8393	25.1875	25.9113	25.5042	25.8606	24.918	25.3067	25.7349	23.3557	25.2659	24.7278	23.9457	25.1252	23.6499
Q10471;G3V1S6;B7Z8V8	Polypeptide N-acetylgalactosaminyltransferase 2;Polypeptide N-acetylgalactosaminyltransferase 2 soluble form	GALNT2	25.4091	24.242	24.4243	24.496	24.7378	25.0091	25.2549	25.4448	25.5036	26.1993	25.3835	27.1804	26.2177	NA	26.6536	23.7274	24.2777	26.1691	24.7574
Q8WW33;G3V1V4	Gametocyte-specific factor 1	GTSF1	NA	NA	22.3114	NA	23.3247	21.9631	NA	NA	21.6772	20.7684	21.9718	21.6929	22.6166	25.17	23.6931	23.4472	25.5175	24.5434	23.7614
G3V1V9;P11473;B4DRV7;F8VVY8;F8VRJ4;F8VPF8	Vitamin D3 receptor	VDR	NA	NA	NA	NA	21.7523	NA	NA	24.2211	25.2024	23.8772	NA	23.94	22.9348	24.0649	NA	23.808	23.4418	NA	23.0952
P45973;G3V1X9;F8VNY3	Chromobox protein homolog 5	CBX5	29.7063	29.9704	30.0415	29.9478	28.695	28.8759	28.854	28.335	28.9091	28.5966	28.9161	28.8085	28.9064	29.0709	29.3359	29.3272	29.6622	29.1385	29.2445
G3V2B8;F5H2F4;G3V3L6		MTHFD1	NA	NA	NA	NA	NA	NA	NA	NA	NA	NA	NA	NA	NA	NA	NA	NA	26.1748	NA	NA
Q16667;G3V2J7;H7C0S3;Q16667-2;F5H232;G3V1K6;F8WD24	Cyclin-dependent kinase inhibitor 3	CDKN3	NA	NA	NA	NA	NA	NA	NA	NA	NA	NA	NA	NA	23.2214	24.4303	23.9688	24.535	23.4274	23.1929	23.7685
Q969Q6;G3V2K1;G3V5U8;G3V561;Q86US5;H0YJC5;Q969Q6-2	Serine/threonine-protein phosphatase 2A regulatory subunit B subunit gamma	PPP2R3C;C14ORF10	NA	NA	NA	NA	NA	22.4557	NA	23.0065	NA	23.0966	NA	NA	22.4261	22.3034	23.0148	NA	NA	22.9406	NA
P07910;G3V2Q1;G3V576;P07910-3;G3V555;G3V575;G3V5V7;O60812;B4DSU6;G3V4M8;G3V2H6;G3V129;E5RG71;B3KT61;Q86SE5	Heterogeneous nuclear ribonucleoproteins C1/C2	HNRNPC	26.2518	25.5697	25.2755	26.2985	NA	24.243	25.1053	24.4428	NA	25.6285	NA	25.338	23.54	25.5777	25.3136	26.204	24.3561	26.0106	25.7572
Q9H7H0;G3V4P2;G3V3X6;H0YJW8;G3V353;G3V2Q4;Q9H7H0-2;Q9H7H0-3;G3V4H5	Methyltransferase-like protein 17, mitochondrial	METTL17	NA	NA	NA	NA	23.164	22.7625	NA	22.2671	25.1686	22.664	NA	23.4435	22.3355	21.4003	NA	21.5391	22.5644	23.5689	21.9082
P07311;G3V2U7;G3V3F8;P07311-2;G3V597	Acylphosphatase-1;Acylphosphatase	ACYP1	24.0195	24.9185	24.7219	25.0112	26.4408	26.3505	25.0926	26.3224	26.4288	26.2409	25.9232	24.0095	26.5833	27.1363	26.8085	27.7807	27.2128	26.5155	27.1263
Q9UK55;G3V2W1	Protein Z-dependent protease inhibitor	SERPINA10	27.6492	NA	NA	21.5946	23.8679	24.9849	26.1051	24.186	23.7977	22.8931	26.909	23.7635	24.7786	NA	21.6068	21.5604	NA	NA	NA
G3V314		EVL	NA	NA	NA	NA	NA	26.1687	25.7873	NA	NA	26.103	NA	NA	NA	NA	NA	NA	NA	NA	NA
G3V325;O75127;C9J8H9;C9JJT5;P56134-2;F5H4H2;C9JU26;C9JGL8;C9JQN9	Pentatricopeptide repeat-containing protein 1, mitochondrial;ATP synthase subunit f, mitochondrial	ATP5J2-PTCD1;PTCD1;ATP5J2	30.205	29.9527	29.8732	30.0275	29.0635	29.3776	29.065	28.8947	28.9404	29.4271	26.6095	28.8616	28.6725	26.597	28.8817	26.5878	26.7525	28.3793	27.5669
Q9NS73;G3V375;G5E9D6;Q9NS73-3;Q9NS73-2;Q9NS73-5;H0YJ86;G3V4Y6;G3V4Y9	MAP3K12-binding inhibitory protein 1	MBIP	21.5665	21.6611	21.6648	22.7398	20.4985	21.4025	22.0934	20.9343	21.9158	21.7509	21.6112	22.4271	21.862	22.1458	23.0392	22.6057	NA	20.9472	21.5657
Q8NHV4;G3V3F1;Q8NHV4-2;G3V4I9;G3V2M9;G3V4L2;G3V2V3	Protein NEDD1	NEDD1	26.1495	25.7826	25.769	25.945	25.5643	25.4214	25.81	26.1029	26.2878	25.1519	24.2573	25.3067	25.9374	26.4599	26.1105	26.8374	25.6528	26.2088	26.8641
G3V3G9;Q5TAQ9;Q5TAQ9-2;H0YDY4;Q5TAQ8;P0C7V8;A6NGE4;J3KT06	DDB1- and CUL4-associated factor 8	DCAF8	25.7578	26.667	26.8991	26.066	26.4665	26.1554	25.7931	26.261	26.6439	26.2498	26.5978	26.4154	26.702	26.6199	26.5756	25.8805	26.6524	26.1694	26.6587
G3V3H3;Q07866-6;G3V5R9	Kinesin light chain 1	KLC1	27.5447	27.7265	27.6186	27.5308	28.0475	27.7922	27.9438	27.9707	28.0443	27.7736	28.3407	28.0233	28.1996	29.3582	28.4276	29.5161	29.0058	28.8174	28.9518
Q9UN36;Q9UN36-4;G3V3N4;Q9UN36-2;Q9UN36-3;G3V4S9;B4DE86;G3V5H8;Q9UN36-5;G3V578;H0YJT9;G3V5L7;G3V2I9;H0YJS7;G3V5B5;G3V239;G3V5P9;G3V5D7;G3V2S0;G3V3C3;G3V2Y3;G3V5G7;G3V596;G3V552;G3V3X3;G3V3P6;G3V4T9;G3V2T2;G3V5A6;G3V280;G3V3P1;G3V5V9;G3V3D5;G3V3X2;G3V285;G3V4S2;G3V271;G3V358;G3V5B7;G3V383;G3V5S0;G3V392;G3V5G0;G3V4X3;G3V420;G3V237;G3V2A6;H7C0X0;H0YJ56;G3V3L1	Protein NDRG2	NDRG2	25.2551	25.7701	25.3829	26.2	25.1077	25.144	25.3765	25.0178	25.4526	24.8433	24.0768	24.3702	24.6433	25.2717	24.666	25.1997	22.2329	23.9741	24.4862
Q9C0A1;Q9C0A1-2;G3V3N5;H0YL44	Zinc finger homeobox protein 2	ZFHX2	NA	NA	NA	NA	NA	NA	NA	NA	NA	NA	22.9075	NA	NA	24.6999	NA	23.4909	22.4629	NA	23.0018
O75586;G3V4A5;B4DU17;B4E2P0	Mediator of RNA polymerase II transcription subunit 6	MED6	23.3083	23.4024	22.8161	23.2047	NA	NA	22.5023	NA	NA	NA	22.8251	NA	NA	NA	NA	NA	22.5394	NA	NA
P07910-2;G3V4C1;G3V4W0;B4DY08;P07910-4;G3V2D6;G3V251;G3V5X6;G3V3K6	Heterogeneous nuclear ribonucleoproteins C1/C2	HNRNPC	33.3652	33.5399	33.8411	33.2046	32.1258	31.909	31.8076	31.7192	31.9567	32.0574	32.4997	32.2508	31.9535	33.0282	32.012	33.3776	32.6856	32.2155	33.126
Q96JK2;G3V4J7;Q96JK2-2;Q8TBB7;G3V3S1	DDB1- and CUL4-associated factor 5	DCAF5;WDR22	22.7127	23.1095	23.1694	23.2917	23.2436	NA	23.0419	22.9422	23.671	23.7083	22.8578	23.7618	23.99	22.4438	23.5964	23.6262	22.7331	22.8765	23.5242
Q9H9C1;Q9H9C1-2;G3V4K3;G3V549	Spermatogenesis-defective protein 39 homolog	VIPAS39	23.5342	24.1158	24.2262	24.3778	24.098	23.1088	24.8572	24.4759	24.3649	24.7912	22.7606	24.3422	23.5941	NA	23.7052	22.5549	23.6556	23.4946	23.3213
Q9GZR7;G3V529;F5GYL3	ATP-dependent RNA helicase DDX24	DDX24	31.0109	30.9615	31.0169	30.6693	30.517	30.6509	30.8194	30.5294	30.6221	30.4003	29.6194	30.4728	30.0182	29.624	30.2427	29.848	29.5864	30.0299	29.2618
Q8N128;G3V583;Q8N128-2;G3V3Z5	Protein FAM177A1	FAM177A1	NA	NA	NA	NA	22.4514	22.7215	23.0597	23.0218	22.8616	22.8359	22.9174	23.494	23.0727	22.6894	22.9063	22.9069	22.7998	23.1011	24.0174
G3V599;O15320;O15320-8;O15320-4;O15320-3;G3XAC5;O15320-6;O15320-7;O15320-2;O15320-5;Q96RT6;Q86UF2;A4FU28;G3V5K6;A4D2H0;Q8IX94;P0CG41;Q8IX95;Q96PC5;Q96PC5-2;G3V3C4	cTAGE family member 5	CTAGE5	27.101	27.5666	27.6024	26.6181	25.7533	26.0731	26.1177	25.815	26.1857	25.2968	24.3615	26.1647	25.9638	22.1707	25.6925	23.9279	23.2229	25.7931	22.5173
P01011;G3V5I3;G3V3A0;G3V595;P01011-2	Alpha-1-antichymotrypsin;Alpha-1-antichymotrypsin His-Pro-less	SERPINA3	28.5648	25.4519	25.1037	24.5339	27.9379	27.9228	27.7436	28.2143	27.028	27.3828	30.2725	26.7152	28.3088	23.6681	26.8358	25.7101	27.5242	26.1586	26.1048
G3V5J8;Q9NUM3-2;Q9NUM3	Zinc transporter ZIP9	SLC39A9	NA	NA	NA	NA	18.3363	17.7672	18.1461	17.5246	16.8888	17.5561	18.295	19.1886	17.5776	NA	19.3378	NA	NA	17.7812	NA
P01100;G3V5J9;G3V289;A8K4E2;B4DQ65	Proto-oncogene c-Fos	FOS	NA	NA	21.7346	NA	NA	NA	NA	NA	NA	NA	NA	NA	NA	NA	NA	NA	NA	NA	NA
Q9HBF4;J3KNL9;G3V5N8;Q9HBF4-2	Zinc finger FYVE domain-containing protein 1	ZFYVE1	22.269	22.0723	22.116	22.011	22.3886	22.4033	22.5055	22.1974	21.6871	22.5892	23.0755	22.2799	22.3754	22.7824	22.9089	23.227	22.6957	23.1551	22.9729
P24941;G3V5T9;P24941-2;E7ESI2;G3V317;K7EJ83	Cyclin-dependent kinase 2	CDK2	28.5041	27.5834	27.6697	27.606	28.0731	28.2327	27.6451	28.5769	28.7608	28.7957	29.2764	29.6014	30.03	29.9271	30.3577	29.2937	29.8402	30.3856	29.4049
Q9BTX1;G3XA81;Q9BTX1-2;B4DZG6;Q9BTX1-4;Q9BTX1-3	Nucleoporin NDC1	NDC1	26.128	26.489	26.4467	25.9044	24.9747	24.7875	25.3277	24.6251	24.8302	24.1615	24.4892	25.4819	23.9465	NA	25.718	23.2494	22.4791	25.7466	23.5278
Q8NFD5;Q8NFD5-3;G3XAA0;Q8NFD5-2;Q8NFD5-4;H0Y7H8;H0Y3S9;H0Y2R3	AT-rich interactive domain-containing protein 1B	ARID1B	26.178	25.7105	27.0227	25.6169	24.6282	25.0665	24.6828	25.1395	25.251	24.742	25.1071	25.8317	24.5156	24.7044	24.9522	24.4933	24.0859	24.82	24.656
Q96AE7;G3XAB3;E9PN79	Tetratricopeptide repeat protein 17	TTC17	23.0194	23.0838	22.5096	23.1762	28.6038	28.4267	27.6236	27.0768	28.6026	29.2105	27.5578	27.8427	28.5139	27.8812	28.7976	26.8708	27.1801	26.5036	26.4817
Q9HCJ0;G3XAB8;Q9HCJ0-2;K7EKN9;K7ELY5	Trinucleotide repeat-containing gene 6C protein	TNRC6C	23.4118	23.5889	23.2242	23.5384	23.0086	22.5016	23.6987	22.9616	23.2987	22.9473	22.6373	NA	22.7182	22.9044	22.4956	24.7538	23.7549	NA	24.3991
Q8N9E0;G3XAI9;Q5BKY9;Q5BKY9-2	Protein FAM133A;Protein FAM133B	FAM133A;FAM133B	NA	NA	NA	NA	22.566	22.8124	22.6838	22.4124	22.7735	22.2151	23.5585	NA	22.3389	NA	21.9876	NA	22.5681	NA	21.5043
Q96M27;G3XAL7;Q96M27-3;Q96M27-2;Q96M27-5;Q96M27-4	Protein PRRC1	PRRC1	27.5227	27.3493	27.4605	27.2954	28.1363	28.1736	27.6841	28.268	27.8882	28.3746	27.6334	27.1703	27.7192	27.6583	26.5186	27.5458	27.5228	27.02	27.5857
Q9NUT2;G3XAP3;Q9NUT2-2;A5D8W3;C9JYI3;C9JTY4;E7ENE8	ATP-binding cassette sub-family B member 8, mitochondrial	ABCB8	22.6731	22.9798	23.8792	22.9009	22.6675	22.685	22.4096	22.9669	23.0201	23.1179	NA	23.1355	22.131	NA	23.0851	NA	NA	22.5294	NA
O00754;G5E928;M0QZ24;M0R174;M0QYZ1	Lysosomal alpha-mannosidase;Lysosomal alpha-mannosidase A peptide;Lysosomal alpha-mannosidase B peptide;Lysosomal alpha-mannosidase C peptide;Lysosomal alpha-mannosidase D peptide;Lysosomal alpha-mannosidase E peptide	MAN2B1	25.8494	26.1157	25.3566	25.9755	25.7857	25.9441	26.1256	26.5545	26.5236	26.8452	26.2347	26.7631	26.8455	27.5177	27.2609	27.9631	27.8671	27.5988	27.758
O95248;G5E933;H0Y5W8;Q86WG5;H0YD05	Myotubularin-related protein 5	SBF1	23.125	NA	22.844	NA	NA	NA	NA	NA	NA	NA	NA	NA	NA	NA	NA	NA	NA	NA	NA
O43822-2;G5E952;O43822	Protein C21orf2	C21orf2	21.7925	21.3201	21.0832	21.5402	22.3379	22.3687	22.3848	22.7446	22.3183	22.3992	NA	20.551	21.9083	NA	22.1856	NA	NA	21.4203	NA
G5E972		TMPO	22.2628	20.5678	21.1758	19.6845	20.8995	20.9558	21.7402	20.5961	19.7656	19.1196	NA	20.8458	20.5952	20.2856	20.7565	20.0167	20.2076	NA	21.2131
Q8WYN0;G5E979;H7BYM2;Q8WYN0-3;Q8WYN0-5	Cysteine protease ATG4A	ATG4A	NA	NA	NA	NA	21.5458	21.2703	NA	21.8648	21.4133	23.2888	NA	21.9298	22.7742	21.1903	22.2183	21.2284	20.6911	NA	21.2279
Q5VW38-2;Q5VW38;G5E994;Q5VW38-3	Protein GPR107	GPR107	NA	NA	NA	NA	20.478	NA	NA	21.4114	20.8644	21.4717	NA	21.6662	22.2539	21.6755	NA	NA	NA	NA	21.6863
G5E9A6;P51784;Q5JXD3	Ubiquitin carboxyl-terminal hydrolase;Ubiquitin carboxyl-terminal hydrolase 11	USP11	27.5269	27.7999	27.6691	27.7136	28.2114	27.8427	27.9906	28.549	27.8638	28.8586	28.306	27.9094	28.1328	27.8128	27.6462	27.6221	28.3023	27.3462	28.2044
P0C1Z6;G5E9B5;A8MTQ3	TCF3 fusion partner	TFPT	NA	NA	NA	NA	23.1441	22.629	22.4923	22.6627	23.374	23.6805	NA	22.3714	23.4241	23.1991	23.4619	23.2024	22.9845	24.0258	22.5001
Q15653;I3L4X3;G5E9C2;Q15653-2;I3L1A4	NF-kappa-B inhibitor beta	NFKBIB	25.8779	25.9813	25.533	26.1645	25.3644	25.5698	25.3993	25.6808	25.5277	24.3294	25.0159	26.081	25.4071	25.6984	25.3893	26.2035	24.4763	24.9154	25.4827
Q07889;G5E9C8;B4DXG2	Son of sevenless homolog 1	SOS1	23.5283	22.6564	23.8471	24.13	24.1745	23.9914	24.4564	24.2392	24.572	24.8159	NA	23.3586	23.9859	25.3421	26.8089	23.1693	22.675	26.9243	18.8269
P29372;G5E9E2;Q5J9I4;P29372-2;A2IDA3	DNA-3-methyladenine glycosylase	MPG	27.2035	27.1117	27.2175	27.2423	26.3058	26.5501	26.6262	26.7403	26.8176	26.649	26.6291	27.2157	26.3857	25.4963	27.2398	25.0446	26.3836	27.0016	25.4713
Q9ULT0;G5E9G4;Q2T9J9;H7C055;Q9ULT0-3;F5H4E1;H0Y3V7	Tetratricopeptide repeat protein 7A	TTC7A	NA	NA	NA	NA	23.9234	24.7204	NA	24.4356	24.1108	25.1702	24.2332	24.9205	24.8184	24.0564	25.6762	23.5328	24.9194	26.4152	NA
Q9H8V3;H7C3G1;Q9H8V3-2;Q9H8V3-4;G5E9L8;Q9H8V3-3	Protein ECT2	ECT2	NA	NA	NA	NA	24.2479	24.3051	24.2985	24.3324	23.8516	23.7105	NA	NA	24.1628	NA	23.5094	NA	NA	24.4829	NA
G5E9M5;Q12906-4;Q12906-6;K7EKJ9;K7EQR9;K7ER69;K7EJ09;K7EKY0;K7EM82;K7ERM6;K7ENK6;K7EPG3;K7ELV3;K7EQ75	Interleukin enhancer-binding factor 3	ILF3	33.2336	33.1122	33.1266	33.0479	32.3583	32.5016	32.39	32.4781	32.4647	32.3787	32.0239	32.5238	32.3622	32.0295	32.2515	32.2207	31.5601	32.018	31.9724
Q6NUM9;H7C3J0;G5E9N3;H7BZ81;Q6NUM9-2;H7BZ16	All-trans-retinol 13,14-reductase	RETSAT	NA	NA	NA	NA	23.5405	NA	NA	NA	23.1495	24.0429	NA	25.0475	23.7448	NA	24.7978	NA	NA	24.2855	NA
Q9NSE2;Q9NSE2-3;Q9NSE2-2;G5E9R1	Cytokine-inducible SH2-containing protein	CISH	NA	NA	NA	NA	NA	NA	NA	NA	NA	24.0582	NA	23.0141	NA	25.282	23.2691	24.7195	24.1377	24.2489	24.9824
Q92734;G5E9V1;C9JJP5;C9JUE0;C9JTY3	Protein TFG	TFG	27.1514	27.1136	27.3495	26.8301	26.2663	27.0181	27.066	26.6963	27.1469	26.6995	27.502	26.5418	27.4417	27.988	27.1811	28.1488	27.7101	26.8197	28.085
P82650;G5E9W7;G5E9V5;H7C5H3;H7C5F2;Q9H3I1;H7C5L9;C9J5D8	28S ribosomal protein S22, mitochondrial	MRPS22	27.6991	27.8672	27.9091	27.474	27.1098	27.3322	27.3813	27.8143	27.6288	27.8036	27.9704	28.6612	28.2765	29.0421	28.4326	29.2202	28.6331	28.2911	28.5231
G5E9V8	Forkhead box protein P1	FOXP1	22.1923	22.3602	22.5002	22.9208	23.4121	23.7207	23.6343	23.2588	23.7506	24.0271	23.0501	24.3075	23.6351	23.6425	23.8223	23.3725	22.7326	23.4089	22.7663
Q96N46;G5E9X0;Q96N46-2;C9J974;C9JBA2;F8WDH5	Tetratricopeptide repeat protein 14	TTC14	22.3054	NA	NA	22.2392	NA	NA	NA	NA	NA	NA	22.6419	NA	NA	NA	NA	NA	NA	22.4178	22.2068
G5E9Y5;Q5VTQ0;Q5VTQ0-2;Q5VTQ0-3;Q5VTQ0-4;B4DVQ6;Q5VTQ0-5;Q5VTQ0-6	Tetratricopeptide repeat protein 39B	TTC39B	21.37	22.2822	22.034	23.2304	NA	23.1303	25.4279	23.8789	NA	24.0589	22.3634	23.4377	NA	23.2413	24.7413	NA	22.0656	22.5876	22.9986
Q8TCG2;G5E9Z4	Phosphatidylinositol 4-kinase type 2-beta	PI4K2B	NA	NA	NA	NA	22.1487	22.8123	22.9629	23.0703	22.587	23.1474	NA	23.5495	23.1024	22.317	23.7997	22.6601	23.1094	23.5359	23.3286
Q92879;Q92879-2;Q92879-3;Q92879-4;G5EA30;Q92879-5;E9PSH0;E9PQK4;E9PKU1;F5H4Y5;F5H0D8;E9PKA1	CUGBP Elav-like family member 1	CELF1	27.5505	27.5144	27.6751	27.4947	26.5497	26.3891	26.7864	26.2865	26.7027	27.0329	26.5863	27.7087	27.2187	28.4837	26.3966	28.4172	27.4545	26.9159	28.1886
Q6ZN18;G5EA50;Q6ZN18-3;Q6ZN18-2;F5GZR7;H0YH08;H7BYT4	Zinc finger protein AEBP2	AEBP2	NA	NA	NA	NA	23.2028	23.1317	22.9643	23.034	22.8271	23.3526	NA	23.8123	23.1658	22.9856	23.1194	23.6642	NA	23.2013	NA
Q9Y606;G8JLB3;Q9Y606-2;F5H1S9;F5GY32;F5GXL3;F5H168;F8W9U5;F5H1B2	tRNA pseudouridine synthase A, mitochondrial;tRNA pseudouridine synthase	PUS1	28.586	28.9578	28.9302	28.6399	28.691	28.8424	28.9124	28.747	28.7133	29.0018	28.2263	28.5623	28.8457	27.7629	28.7272	27.6935	27.6724	28.212	27.8443
P31943;G8JLB6;E9PCY7;D6RBM0;D6RIU0;D6RFM3;D6RIT2;H0YB39;D6RAM1;E5RGV0;D6R9T0;D6RDU3;D6RJ04;D6RIH9;E7EN40;H0YBD7;E7EQJ0;D6RDL0;E5RGH4;D6RF17;H0YAQ2;H0YBG7;D6R9D3;F5GZT4;E5RJ94	Heterogeneous nuclear ribonucleoprotein H;Heterogeneous nuclear ribonucleoprotein H, N-terminally processed	HNRNPH1	33.2114	32.9889	33.0034	32.8564	32.1521	32.4136	32.2863	32.3324	32.2154	32.3937	32.3681	32.3829	32.3859	33.0108	32.3904	33.2075	32.5888	32.1939	32.7043
Q9BVW5;G8JLE5;H3BU04;H3BTH1	TIMELESS-interacting protein	TIPIN	NA	NA	NA	NA	21.4026	21.8389	22.0518	22.7234	23.1781	20.9797	25.8238	25.2785	24.474	25.4112	24.893	26.0139	25.4397	24.4226	25.2912
Q15517;G8JLG2	Corneodesmosin	CDSN	NA	NA	NA	NA	21.7837	21.606	20.6728	NA	NA	21.4607	24.1578	NA	NA	22.4941	NA	22.1338	22.0416	NA	22.1165
Q9Y484;G8JLI5;Q9Y484-3;H0Y329;C9JYH8;Q9Y484-2;C9JUS5;C9JBX7;C9J471;C9JE01;C9J0A8;C9JVT3;C9J5L0;C9J7Q8;H7C5B4;H7C4N7	WD repeat domain phosphoinositide-interacting protein 4	WDR45	23.3141	23.222	23.079	24.7772	24.6343	24.9709	24.249	24.6862	24.9746	25.5322	24.4335	24.3705	25.7352	23.835	24.3706	24.1533	28.2076	24.1821	23.5927
Q9H7P6;G8JLL7;F8W922;Q9H7P6-2	Multivesicular body subunit 12B	MVB12B	NA	23.0777	22.4131	22.8463	NA	NA	NA	NA	NA	NA	22.6734	NA	NA	23.0994	NA	23.1904	NA	NA	NA
Q9Y4F3;G8JLP4;Q9Y4F3-3;Q9Y4F3-4;Q9Y4F3-5;C9JKX0;F8VVB8;F8VRS5;Q9Y4F3-6	Meiosis arrest female protein 1	KIAA0430	24.3514	23.7535	24.1829	24.2484	24.5234	24.3205	24.5877	24.4326	24.3717	24.9694	23.7532	24.4126	24.4021	23.7071	24.4852	23.4059	22.9965	23.9251	24.466
P78537;G8JLQ3;P78537-2;F8W099;F8W606;F8W036;F8VP73	Biogenesis of lysosome-related organelles complex 1 subunit 1	BLOC1S1	26.9428	26.9883	26.1445	26.3717	26.3777	25.5824	26.6195	26.4237	26.3938	26.8284	25.5632	26.3442	26.3412	25.6134	26.0972	26.0359	25.417	26.3195	25.9536
P14406;H0UI06;D6R9C3;D6RIE3;D6RGV5	Cytochrome c oxidase subunit 7A2, mitochondrial	COX7A2	29.8072	29.5323	29.3794	30.066	29.5839	30.0152	29.9845	29.994	29.9176	30.537	28.7501	29.4681	29.8564	29.0173	29.8897	29.4669	28.6345	29.9632	29.4259
P51798;P51798-2;H0Y2M6;H3BST6	H(+)/Cl(-) exchange transporter 7	CLCN7	24.0752	23.9121	23.9788	NA	NA	NA	NA	NA	NA	NA	NA	NA	NA	NA	NA	NA	NA	NA	NA
H0Y2S9;H0Y7E2		MPRIP	25.6388	24.9899	25.267	24.1717	22.8063	22.5807	22.1418	22.39	20.6072	21.9533	22.7367	22.3799	22.0342	25.621	24.0036	25.8956	24.8655	23.8145	25.0212
O14639-5;O14639-3;J3QSX6;H0Y3K7;O14639;O14639-4;Q5JVV3;Q5T6N2;O14639-2;F8W8M4;Q5T6N4;H0Y7N6;F6XFR5	Actin-binding LIM protein 1	ABLIM1	29.2495	29.5557	29.3636	29.2021	29.0229	28.9604	28.9436	28.8726	28.6475	28.0961	27.9236	27.648	27.9711	27.962	27.8382	28.1249	27.8164	27.0275	27.8327
H0Y3V4		IPO5	21.6566	22.0863	22.1202	22.4479	NA	NA	NA	NA	NA	NA	NA	NA	NA	21.7399	NA	22.4069	21.9508	NA	22.4456
H0Y400		DDX39B	NA	NA	NA	NA	NA	NA	NA	NA	NA	NA	NA	21.8391	NA	NA	23.9856	NA	NA	NA	NA
P21359;P21359-2;H0Y465;J3KRT8;J3QQN8;B4DXH1;J3QSG6;P21359-4;J3KSB5	Neurofibromin;Neurofibromin truncated	NF1	NA	NA	NA	NA	NA	18.9822	NA	NA	19.3793	NA	NA	NA	NA	NA	22.5886	NA	NA	NA	NA
H0Y494;J3KPC8;Q9Y2K2;A1A5A8;Q9Y2K2-3;H0Y4E8;H7C3X8;A1A5A9;H7C038	Serine/threonine-protein kinase SIK3	SIK3;KIAA0999	23.6199	23.4414	NA	22.8315	22.2694	22.7978	22.7115	22.6156	22.6643	22.6637	NA	22.5948	22.7163	NA	22.8059	NA	NA	NA	NA
Q99836;J3KPU4;H0Y4G9;J3KQJ6;Q99836-3;Q99836-2;J3KQ87;Q99836-4	Myeloid differentiation primary response protein MyD88	MYD88	26.6302	26.3043	26.4391	26.461	26.6217	26.5429	26.5836	26.5448	26.6088	27.2001	26.2982	26.9175	26.6995	26.7148	27.3768	26.1758	26.4264	27.3535	26.8674
H0Y4V9;H0Y641		LARP4B	20.877	NA	NA	22.1762	NA	NA	NA	NA	NA	NA	NA	22.7182	21.7706	21.8917	NA	21.5046	NA	21.604	21.5747
Q8WV93;H0Y5F4;H7C448	Lactation elevated protein 1	LACE1	23.4366	22.9686	22.9287	23.7769	23.2723	22.9735	23.7617	23.2971	23.3826	23.0216	22.2057	22.9523	22.5948	NA	22.3802	21.1035	NA	NA	21.4283
H0Y6A0		ARFGAP3	NA	NA	NA	NA	NA	NA	NA	NA	NA	NA	NA	NA	NA	NA	NA	NA	NA	NA	22.231
Q02447;Q02447-4;Q02447-3;Q02447-5;H0Y6K5;Q02447-6;H0Y7L6;Q02447-2	Transcription factor Sp3	SP3	27.4903	27.1962	27.5231	26.5362	24.5019	25.0186	24.8635	24.4649	24.0226	24.3481	24.5579	24.8177	24.4657	24.4795	23.8617	25.3723	24.6215	22.7129	24.5471
Q8N0Z6;H0Y6R6;H9KV81	Tetratricopeptide repeat protein 5	TTC5	24.4252	24.3824	23.3958	24.0931	22.7348	22.9585	22.724	23.9982	24.2717	22.8152	23.6038	23.7625	24.6781	24.9131	24.8353	25.7117	24.83	24.1357	23.8385
Q96G21;H0Y714;E7ENR5;B8ZZ47;B9A008;F8WCN0	U3 small nucleolar ribonucleoprotein protein IMP4	IMP4	27.6649	28.4357	28.1279	28.1641	27.081	26.8263	26.6894	26.7093	27.0324	26.956	25.9632	27.5547	26.4743	23.0674	27.0443	24.0411	25.4016	27.2918	24.2864
P62158;H0Y7A7;E7ETZ0;E7EMB3;Q96HY3;G3V361;G3V226;M0QZ52;F8WBR5;G3V479;P27482;C9J7T9;P02585	Calmodulin	CALM1;CALM2	32.2995	32.6327	32.7198	33.3762	32.5599	32.6102	32.2852	32.371	32.7964	32.1706	33.1366	32.5279	32.5384	33.0574	32.408	33.423	32.9226	32.42	33.0873
Q9UG56;H0Y7P7;Q9UG56-2;B1AKM8;B1AKM6	Phosphatidylserine decarboxylase proenzyme;Phosphatidylserine decarboxylase alpha chain;Phosphatidylserine decarboxylase beta chain	PISD	25.2547	25.8975	25.9793	23.9508	24.6511	24.1514	22.0915	24.4047	24.5265	25.0929	NA	24.826	25.5381	24.7721	24.4816	24.0746	22.8373	24.0523	23.8509
H0Y7W6;E7EPB7		FNBP1	23.9389	23.9373	23.8619	23.3448	24.1616	24.4074	24.364	23.8569	24.3537	24.4193	NA	23.781	24.3688	23.7415	24.3479	23.6822	NA	24.0918	22.5658
Q9H0R3;H0Y870;H0Y861;Q5SSC2;H0Y8D0;Q9H0R3-2	Transmembrane protein 222	TMEM222	23.1254	22.6003	22.6355	22.5979	23.3328	23.7225	23.0731	NA	23.2611	23.5243	NA	22.8113	23.1638	NA	22.8583	NA	NA	NA	NA
H0Y8W3;O43566-5;O43566-4	Regulator of G-protein signaling 14	RGS14	22.0252	23.3361	23.4605	22.5639	NA	21.6921	NA	NA	NA	22.0897	NA	NA	NA	22.0644	NA	NA	NA	23.2096	NA
P20933;H0Y9C7	N(4)-(beta-N-acetylglucosaminyl)-L-asparaginase;Glycosylasparaginase alpha chain;Glycosylasparaginase beta chain	AGA	NA	NA	NA	NA	22.8361	23.5207	22.7859	23.1335	22.5567	23.3321	NA	22.4889	23.1359	23.5813	NA	24.0243	NA	NA	23.1513
Q9BU23;Q9BU23-2;H0Y9R0;Q9BU23-3	Lipase maturation factor 2	LMF2	25.9112	25.163	24.413	25.3638	24.5368	25.0727	25.4904	25.039	24.6027	25.4054	NA	24.4998	23.9931	25.6431	25.5955	25.2126	NA	25.4819	22.6363
H0Y9S9;K7ENU7		PPIP5K2	NA	NA	NA	NA	23.0867	23.2587	22.9067	23.6327	23.332	NA	22.4067	21.7879	24.3073	NA	23.6439	24.7161	22.142	24.1874	21.9229
Q9H6L5;H0Y9U4;Q9H6L5-2	Protein FAM134B	FAM134B	21.2966	NA	NA	21.7127	NA	22.125	22.1927	22.4635	22.2984	22.0953	22.4371	NA	21.4878	22.1538	22.5724	22.0406	21.5427	24.2122	23.3641
Q96EY4;H0Y9X1;D6RA57;D6RE67;D6RC31	Translation machinery-associated protein 16	TMA16	27.3779	27.8805	27.1713	26.8369	26.7918	27.9331	27.1184	27.1453	27.1004	27.3479	27.395	26.346	27.6465	22.4255	27.4294	23.7623	24.9547	27.2463	23.916
Q96LI5;H0Y9Z5;H0Y9C1;Q96LI5-2;D6RGK9;Q9ULM6;H0YA76;D6R9H6	CCR4-NOT transcription complex subunit 6-like	CNOT6L	26.0592	25.888	25.5472	26.6538	26.1906	26.7339	27.0497	27.0534	26.9474	26.8663	24.6094	26.7265	27.408	26.4037	26.9867	26.121	24.7982	26.5621	26.1291
P52824;H0YA20;D6RJB4	Diacylglycerol kinase theta	DGKQ	NA	NA	NA	NA	22.2521	22.9523	22.4501	22.9421	22.6684	23.655	NA	NA	23.4731	NA	22.7338	NA	NA	NA	NA
Q9H0N5;H0YA52	Pterin-4-alpha-carbinolamine dehydratase 2	PCBD2	NA	NA	NA	NA	24.2244	24.6962	25.0953	24.355	24.2221	NA	24.6929	24.947	25.1054	24.4679	23.906	25.01	23.6354	24.1709	23.9311
Q86UW6;H0YA93;Q86UW6-2	NEDD4-binding protein 2	N4BP2	NA	NA	NA	NA	NA	23.7173	NA	23.7371	NA	23.9465	NA	24.6409	24.0726	23.8033	23.41	23.2597	23.5291	24.0859	24.5455
Q9H204;H0YAA8	Mediator of RNA polymerase II transcription subunit 28	MED28	NA	NA	NA	NA	23.6596	23.3079	23.562	23.6737	23.7871	23.7885	23.6908	22.0786	23.3195	24.6305	22.5824	24.5967	22.588	NA	23.6761
P03952;H0YAC1;E9PBC5;C9IYG8;C9JCT1;C9J075	Plasma kallikrein;Plasma kallikrein heavy chain;Plasma kallikrein light chain	KLKB1	27.7321	23.0945	23.0409	22.9797	27.1954	25.0964	23.8163	26.8312	25.8421	22.9119	29.1649	25.45	25.6251	24.1908	26.2279	22.8816	25.2326	24.707	23.4788
H0YAR2		PABPC1	NA	NA	NA	NA	22.7583	22.0724	23.1183	23.6593	23.1121	24.2982	19.4148	24.6905	22.976	24.4668	23.8339	24.8875	23.5089	23.5356	NA
P0CG13;J3KSJ7;H3BPP1;H0YAV5	Chromosome transmission fidelity protein 8 homolog	CHTF8	NA	NA	NA	NA	NA	NA	NA	NA	NA	NA	22.2971	21.6624	21.2619	24.011	22.6521	24.2712	23.7645	22.7848	24.0803
H0YAZ4		CNGB3	NA	NA	NA	NA	27.5585	27.8103	27.9044	21.6251	26.6591	28.5161	NA	NA	28.9979	29.9161	30.6797	29.8461	NA	28.4138	28.8353
H0YBD9;H0YC27;H0YAP5		RMDN1	NA	27.481	NA	NA	26.6302	23.0069	20.7509	24.6257	23.3765	21.5796	23.3369	NA	24.1468	25.612	21.7118	NA	26.3472	20.9692	28.5996
P01106;H0YBT0;P01106-2;H0YBG3	Myc proto-oncogene protein	MYC	23.7851	NA	23.3265	22.9864	22.4895	22.6561	23.3214	23.2245	24.0068	22.7625	22.6348	22.5686	22.5545	22.5389	22.1251	22.1577	21.7589	NA	22.2234
O60232;H0YEB6;G3V1B8;H0YEK1;E9PN57;E9PK41	Sjoegren syndrome/scleroderma autoantigen 1	SSSCA1	NA	23.5996	23.0332	NA	24.9495	24.6402	24.2065	26.2042	26.7345	26.5385	27.9807	27.1932	26.9039	28.5293	25.3417	27.7961	26.968	25.7054	26.4624
Q5T2R2;H0YEE6;Q5T2R2-3;Q5T2R2-2	Decaprenyl-diphosphate synthase subunit 1	PDSS1	NA	NA	NA	NA	NA	NA	NA	NA	NA	NA	NA	NA	19.7579	NA	NA	NA	NA	24.5043	NA
H0YEF7;H0YEH1;H0YE97;H0YEY8;H0YD48		PICALM	22.9647	22.7166	22.6039	23.2587	23.4519	23.108	23.7316	23.8075	23.4619	23.1796	23.1052	23.2996	23.7481	23.0668	23.4684	22.6029	23.2797	23.6827	22.7455
O14893;H0YEL0;O14893-3;O14893-2;G5EA29;H0YDP6	Gem-associated protein 2	GEMIN2	22.3198	NA	NA	23.0787	22.8165	23.2067	NA	23.3582	23.0799	22.9961	22.6545	22.7411	22.7695	24.2656	23.8167	24.3727	24.8469	22.9339	24.4449
Q6P1X6;H0YF29;Q6P1X6-2;J3KNI2	UPF0598 protein C8orf82	C8orf82	26.7645	26.8142	27.1508	26.0629	26.7029	26.147	26.9731	26.6622	26.7058	26.9258	24.6933	25.8212	26.5886	25.4371	25.8022	26.0616	23.4085	25.1091	24.8654
H0YF33		NASP	NA	NA	NA	NA	19.9277	19.89	19.7992	18.2611	20.3217	19.3303	21.318	19.8893	20.6628	20.3384	19.9548	20.7498	20.9584	NA	20.5757
Q9NZP8;H0YFL7	Complement C1r subcomponent-like protein	C1RL	22.2689	NA	NA	NA	22.1964	21.0611	NA	23.3239	22.2931	22.5156	24.7702	NA	23.2849	NA	NA	NA	NA	NA	21.8731
Q8N5U6;H0YFQ9;H0YGX5;Q8N5U6-2	RING finger protein 10	RNF10	NA	NA	NA	NA	NA	NA	NA	NA	NA	NA	NA	21.0967	NA	NA	NA	NA	NA	NA	NA
Q9UKM7;H0YGV7;H0YG20;H0YFV8;B3KQC5	Endoplasmic reticulum mannosyl-oligosaccharide 1,2-alpha-mannosidase	MAN1B1	23.0656	21.7407	NA	22.6521	22.6344	21.9455	22.211	22.4527	NA	21.8937	NA	22.2766	22.2199	NA	22.8614	NA	NA	22.2723	NA
Q9Y3B8;H0YGR4;F5GX07;H0YG83;H0YG54;Q9Y3B8-2;F5GYG5;H0YH58;F5H7P1;Q9BTR4;F5H6P8;H0YG37;F5H784	Oligoribonuclease, mitochondrial	REXO2	26.4029	26.2121	26.8043	26.5833	26.1494	26.957	26.9196	27.0426	27.3363	27.0861	26.8854	27.1998	27.3679	26.1207	26.6976	26.6072	27.8492	26.2111	27.0805
H0YGX7		ARHGDIB	21.5395	NA	NA	22.5999	NA	NA	NA	NA	NA	NA	NA	NA	NA	NA	NA	NA	NA	NA	NA
Q9HBU6;H0YH69;H0YGP7;G5E969;H0YFP7	Ethanolamine kinase 1	ETNK1	24.0759	NA	23.5015	24.1874	25.454	26.2364	26.4631	26.3755	25.9198	26.5601	26.2865	26.0865	25.8978	26.6209	26.097	25.7346	26.0092	26.3623	26.7353
Q99700;H0YH87;Q99700-2;Q99700-4;F8WB06;F8VQP2;Q24JQ7;F8VQS0;F8VVY6;F8W0B5;F8VZQ7;F8VRK6	Ataxin-2	ATXN2	25.276	25.0987	25.2448	24.9394	24.3754	24.4546	24.6572	24.5359	25.2682	23.4903	26.0902	25.6311	24.7394	26.6345	25.4235	26.6764	26.2832	24.5524	26.1972
Q6J4K2;H0YI75;Q6J4K2-2	Sodium/potassium/calcium exchanger 6, mitochondrial	SLC24A6	23.7531	23.759	23.876	24.509	NA	NA	NA	NA	NA	NA	NA	NA	NA	NA	NA	NA	NA	NA	NA
O94952;H0YIE9;O94952-1;H0YHF6	F-box only protein 21	FBXO21	NA	NA	NA	NA	23.8066	24.4132	25.0761	24.0644	24.4461	24.9154	23.3052	25.0476	24.0316	22.2047	24.6432	23.0357	23.0574	23.855	22.9116
P55209;H0YIV4;F8VY35;B3KNT8;F5H4R6;F8W0J6;F8VUX1;H0YHC3;F8W020;F8VXI6;F5H1X5;F8VVB5	Nucleosome assembly protein 1-like 1	NAP1L1	30.3891	30.2066	29.9415	30.6598	30.7576	31.0164	30.6925	31.5168	31.4625	31.8105	31.3213	31.4012	31.585	32.1977	31.5591	32.3315	32.1011	31.4162	32.1188
H0YIV9;O43716;F8VRU3;J3KMY1	Glutamyl-tRNA(Gln) amidotransferase subunit C, mitochondrial	GATC	25.7603	23.1882	24.3902	23.9884	NA	24.8048	24.6501	24.6681	24.1765	24.403	25.6146	24.5082	25.5967	26.557	24.8181	26.6764	26.3955	25.5297	25.8017
H0YJH7		TMPO	NA	NA	NA	NA	17.2619	17.5632	17.8878	16.7173	16.7267	17.3971	NA	16.7436	17.057	NA	16.7448	NA	NA	18.699	NA
P67812;H0YNG3;H0YK72;H0YK83;H0YNX5;B4DUL4;H0YNA5;H0YKT4	Signal peptidase complex catalytic subunit SEC11A	SEC11A	27.8393	27.8752	28.0307	28.185	27.9411	28.0621	28.2887	27.6809	27.4122	27.6351	25.7989	27.473	27.1418	25.5485	27.8089	NA	25.0599	27.4562	26.4577
H0YKA5		IQGAP1	NA	NA	NA	NA	25.6652	25.6016	25.6341	26.6435	25.5805	24.2985	NA	24.6751	26.4184	26.6674	24.6906	26.3907	24.0253	24.4761	23.839
Q04726;Q04726-3;Q04726-2;Q6PI57;Q04726-5;H0YL70;F8W964;Q04726-4;H0YKT5;H0YKN8;F8W8S3;H0YNT2;H0YNI7;H0YLI3;H0YKH0;H0YLW9;Q04725;B4DE62;Q04725-2;K7EMK7;K7EJR7;Q04725-3	Transducin-like enhancer protein 3	TLE3	26.6933	27.1294	26.5505	26.8232	28.1682	28.3853	28.0816	28.0209	27.9286	28.3876	27.1364	27.2811	27.5402	27.9277	27.2662	27.7309	26.7571	27.3962	26.8272
P14859;H0YLB5;P14859-4;P14859-5;P14859-3;P14859-2;J3KP77	POU domain, class 2, transcription factor 1	POU2F1	25.7607	26.185	26.0301	26.1525	26.1428	26.1771	26.149	26.5086	26.4549	26.8276	25.8906	26.1588	26.8125	26.7526	25.9753	26.5312	25.7169	26.533	25.8381
P49641;P49641-1;H0YLB9;B4DEU9;P49641-2;H0YNG5;H0YKT0;H0YLU3;H0YKM7;B4DRE0;H0YKH9	Alpha-mannosidase 2x	MAN2A2	NA	21.4488	21.9359	21.5369	NA	NA	NA	NA	NA	NA	NA	NA	NA	NA	NA	NA	NA	NA	NA
H0YLF3		B2M	NA	NA	NA	NA	20.7485	NA	NA	NA	NA	NA	22.5529	NA	NA	22.3159	NA	22.5934	21.965	NA	21.2427
O94788;H0YM00;O94788-2;H0YMG7;O94788-3;Q9UED3;H0YKL3	Retinal dehydrogenase 2	ALDH1A2;RALDH2	24.9574	NA	24.596	NA	NA	NA	NA	NA	NA	NA	NA	22.0836	NA	22.9993	NA	22.1858	NA	NA	22.0832
P01130;P01130-3;H0YNT7;P01130-4;P01130-5;J3KMZ9;H0YMD1;P01130-2;H0YM92;H0YMQ3	Low-density lipoprotein receptor	LDLR	NA	21.4361	NA	NA	25.6579	24.0828	24.7276	24.4444	23.5399	25.3382	23.9137	23.8024	22.5535	24.222	24.0837	24.3012	24.8242	25.852	23.5633
Q71UM5;H0YMV8;C9JLI6	40S ribosomal protein S27-like;40S ribosomal protein S27	RPS27L	27.6967	27.5474	27.261	26.8182	28.2052	28.5468	27.7742	27.1785	27.9602	27.1964	27.3023	27.7073	27.6803	25.1461	26.6875	25.1673	26.2069	26.6599	25.5658
P39687;H0YN26;H7BZ09;O95626;O43423	Acidic leucine-rich nuclear phosphoprotein 32 family member A	ANP32A	31.6924	32.1085	31.953	32.3166	31.8316	31.8262	31.7064	31.7511	31.8967	31.8707	32.0283	31.6503	31.4116	31.8205	31.5688	32.1341	32.0482	31.7812	32.0755
Q9BW66;H0YN33;Q9BW66-3;H0YKY0;Q9BW66-2	Cyclin-dependent kinase 2-interacting protein	CINP	NA	NA	NA	NA	NA	22.6535	22.9275	23.6551	NA	23.9188	NA	24.4608	23.8041	23.6616	23.1611	23.5117	NA	23.4268	NA
Q9BV29;H0YN78;Q9BV29-2;H0YLN5;Q9BV29-3;H0YM19;H0YLI5;H0YMC0	Uncharacterized protein C15orf57	C15orf57	NA	NA	NA	NA	NA	23.9446	24.1507	24.0181	NA	24.3591	23.9563	NA	NA	24.4305	NA	25.2152	24.3586	NA	24.3477
Q8TCT8;H0YNA7	Signal peptide peptidase-like 2A	SPPL2A	23.3511	23.6492	23.7958	23.1679	24.4661	24.3795	24.4649	25.2443	24.6456	25.2304	24.4943	25.0836	24.7075	24.6501	25.3524	24.2474	23.7838	24.4431	24.1274
H0YNW7;Q96F32;O14775-3;O14775-2		GNB5	NA	NA	NA	NA	21.041	NA	NA	NA	21.575	NA	NA	NA	22.9397	NA	21.9876	22.3525	NA	NA	NA
O15392;O15392-5;O15392-4;O15392-2;H3BLT4;O15392-7;O15392-6;K7EMW2;O15392-3;K7EP76;K7ELG2	Baculoviral IAP repeat-containing protein 5	BIRC5	NA	NA	NA	NA	NA	NA	NA	NA	NA	NA	23.7913	24.6667	23.957	25.3278	24.6659	26.1537	23.9052	23.8117	24.6805
Q92841;H3BLZ8;Q92841-3;Q92841-1;Q92841-2;C9JMU5;G5E9L5	Probable ATP-dependent RNA helicase DDX17	DDX17	32.048	32.1059	32.1169	32.127	31.6689	31.8062	31.7515	31.633	31.6413	31.692	31.0533	31.1023	31.2177	30.811	31.4495	31.2992	30.9975	31.1159	31.2283
Q9Y5A7;Q9Y5A7-2;H3BM14;H3BM74;F8WDB6;C9JRT6;C9J7X7;H7C5N1;H7C5E1;F8WDL9	NEDD8 ultimate buster 1	NUB1	27.1263	26.9952	27.2896	27.2644	26.7427	26.6224	26.8618	26.8037	26.3869	26.8208	26.772	26.6133	26.3081	25.6033	26.826	25.7171	26.0262	26.7423	26.0073
P56211;H3BMD8;P56211-2;H3BQ52;H3BTD3	cAMP-regulated phosphoprotein 19	ARPP19	24.4389	25.2058	25.4887	25.2598	25.3691	25.0408	24.8464	25.276	25.0943	24.5947	26.9349	24.8828	25.4461	26.462	25.1125	26.6017	26.6517	25.4312	27.4855
Q9H2V7;Q9H2V7-3;Q9H2V7-2;H3BMF4;Q9H2V7-4;H3BR82;H3BT44;H3BPT8;Q9H2V7-5;H3BPQ9	Protein spinster homolog 1	SPNS1	22.0628	24.1197	23.5287	23.1115	23.7199	23.3888	23.6541	23.3508	23.7726	24.5642	NA	NA	NA	NA	23.3318	NA	NA	NA	NA
Q6ZRI6;H3BMJ2;Q6ZRI6-2	Uncharacterized protein C15orf39	C15orf39	NA	NA	NA	NA	20.9306	21.5871	NA	21.6794	21.4582	23.3938	22.0821	23.0399	21.6067	23.8236	NA	23.5586	22.0049	NA	23.049
Q15287;H3BV80;H3BMM9;H3BTC0;Q15287-3;Q15287-2;H3BR57;H3BPG5;H3BMS0;H3BRK4;H3BTV0;H3BNI3;H3BP82;H3BTR6;H3BUG0;H3BTY0;H3BNU7;H3BUL0	RNA-binding protein with serine-rich domain 1	RNPS1	29.7263	28.9399	29.1595	29.5173	27.5518	27.3253	27.0095	27.4895	27.2223	27.6866	27.3448	27.8064	27.7659	28.4186	27.4325	28.0057	27.7437	27.259	27.7184
P49815;P49815-3;P49815-4;P49815-6;P49815-5;H3BMQ0;P49815-2;B4DIL8;H3BQK4;Q5HYF7;C9JX95	Tuberin	TSC2	24.5849	24.4284	24.5029	24.9067	24.7531	24.9257	25.3869	24.6916	24.7576	25.3397	24.2969	24.6254	24.364	NA	24.8608	NA	NA	24.9063	23.8874
Q9NYV6;H3BMT1;B4E3T2;F5H148;Q3MHU9;B4E0J7;Q2M238	RNA polymerase I-specific transcription initiation factor RRN3	RRN3	NA	NA	NA	NA	24.41	24.5167	25.3371	25.1208	24.6143	24.3708	24.3569	26.3523	23.6454	24.4525	24.9089	24.4382	24.2957	23.4759	24.0544
Q9UL45;H3BPR6;Q9UL45-2;H3BU57;H3BN13;H3BST1	Biogenesis of lysosome-related organelles complex 1 subunit 6	BLOC1S6	24.8114	24.4806	25.0146	25.0757	25.7841	26.2567	25.7092	25.8289	25.8629	25.7036	25.0457	25.2336	25.4769	23.9317	24.0205	24.5378	24.9253	23.5814	24.8545
Q96K21;Q96K21-3;H3BN64;H3BRM1;H3BRF9;Q96K21-2;Q96K21-4;H3BUW6	Zinc finger FYVE domain-containing protein 19	ZFYVE19	22.9644	24.7236	24.015	24.6533	22.7552	NA	23.073	22.9969	24.4846	22.5216	NA	22.7232	23.6128	25.0364	24.7531	24.5166	23.4744	24.4544	24.1605
H3BN98;Q15041;H3BPJ2;F5GXP4			26.3417	26.9067	27.5918	25.0047	25.5226	26.0113	26.7138	25.0236	26.2761	25.3677	25.5821	26.1326	24.9729	24.0341	27.0303	22.6396	24.8314	25.9027	24.3809
P80404;H3BRN4;H3BNQ7;H3BPW8	4-aminobutyrate aminotransferase, mitochondrial	ABAT	24.5139	23.536	23.5799	24.2911	NA	NA	NA	23.2343	24.0022	23.6435	NA	23.9703	24.7769	23.3337	24.682	NA	NA	23.8027	NA
Q99547;H3BNT4;H3BSB3;H3BNK8;H3BU96	M-phase phosphoprotein 6	MPHOSPH6	25.5499	26.4914	26.6553	25.849	25.2345	25.028	24.8707	25.5041	25.7903	25.556	25.507	26.9119	25.3516	25.298	25.6084	25.0359	25.5654	25.0146	25.3265
Q9UL33;Q9UL33-2;H3BP13;H3BUK6;H3BPN3;H3BQQ8;H3BPE0;H3BPS1	Trafficking protein particle complex subunit 2-like protein	TRAPPC2L	25.5517	25.5975	24.5869	25.6092	24.3709	22.9921	25.178	24.5987	24.7198	25.2313	NA	24.1428	24.3054	25.7518	24.8881	23.9202	24.9707	NA	24.2865
P06865;H3BS10;H3BP20;E9PGL4;H3BTD4;H3BU85;B4DKE7;H3BRP6;H3BVH8;H3BT62;H3BQ04	Beta-hexosaminidase subunit alpha;Beta-hexosaminidase	HEXA	28.6338	28.2406	27.8038	28.7627	28.2886	28.3353	28.4336	28.2065	28.0953	28.4949	27.4367	27.1265	27.7548	27.6871	27.9417	27.954	27.0429	27.6701	28.2072
Q99807;Q99807-2;H3BP28;H3BTN8;H3BSZ3;H3BS11;I3L1T0	Ubiquinone biosynthesis protein COQ7 homolog	COQ7	25.7734	25.7484	26.2933	25.7691	23.7521	22.8783	22.6214	23.3872	23.0808	22.6462	NA	22.1324	22.7208	22.9119	22.529	21.7786	22.0592	NA	21.4235
P42126;H3BP91;Q96DC0;P42126-2;H3BS70	Enoyl-CoA delta isomerase 1, mitochondrial	ECI1;DCI	28.6083	28.6046	28.9816	29.0729	27.756	27.7843	27.9398	27.7489	28.0697	26.6006	27.2158	26.2084	27.2311	25.6985	27.4739	27.5811	27.0519	27.4199	27.619
H3BPD9		NME3	NA	NA	NA	NA	NA	NA	22.5036	NA	NA	NA	NA	NA	NA	NA	NA	NA	NA	NA	NA
H3BPE1;H3BQK9;F8W8Q1;E9PNZ4;E9PLY5;E9PLY0;H0YD69;H0Y314;H0Y4F5;H0Y6T5;H0Y7I1;B4E2T3;E9PS75;H0YC65;REV__O43149-2;REV__I3L141		MACF1	30.2194	29.9756	29.85	30.2632	29.9191	29.9844	29.8666	30.0133	30.0328	30.0069	29.4574	29.9639	29.8238	30.3774	30.3897	30.2776	30.1672	30.5265	30.5755
Q16775;H3BPK3;Q16775-2;H3BPQ4;H3BQW8;H3BV79;E7EN93	Hydroxyacylglutathione hydrolase, mitochondrial	HAGH	28.6537	28.1152	27.6747	28.342	27.5575	27.7617	27.4432	27.5531	27.7039	27.5843	27.588	27.4411	27.4795	27.0974	27.1688	27.6991	27.3809	26.7591	27.2755
Q66K89;H3BQZ4;H3BSL9;H3BSL4;H3BUJ7	Transcription factor E4F1	E4F1	21.607	21.4847	21.8487	21.2849	18.2539	18.6033	NA	18.6231	NA	18.3454	18.4674	18.8713	17.8644	NA	NA	NA	18.8177	18.2289	18.7148
O75808;H3BR03;O75808-2	Calpain-15	SOLH	17.7855	17.6392	18.4228	17.1825	NA	NA	NA	NA	NA	NA	NA	NA	NA	NA	NA	NA	NA	NA	NA
P27449;H3BR50	V-type proton ATPase 16 kDa proteolipid subunit	ATP6V0C	22.9524	23.2448	23.5834	24.3446	NA	NA	22.6659	NA	NA	NA	NA	NA	NA	NA	NA	NA	NA	NA	NA
Q5JPH6;H3BTB7;H3BRF5	Probable glutamate--tRNA ligase, mitochondrial	EARS2	25.0257	25.1055	25.1162	25.5629	25.3456	25.1585	25.1356	24.8553	25.4088	25.4488	27.0167	26.0914	24.9891	25.3712	26.1073	25.9818	25.0089	24.6495	24.7835
O14562;H3BRL3;H3BUM8	Ubiquitin domain-containing protein UBFD1	UBFD1	24.4129	25.4892	24.2776	25.6555	24.9491	24.2429	25.3349	25.0461	24.6349	25.2125	24.5595	25.2244	24.7194	25.5795	25.2241	25.8043	24.9605	24.7864	24.9589
Q96LD8;H3BTJ8;H3BS71;H3BTK5	Sentrin-specific protease 8	SENP8	22.144	22.4315	NA	23.1026	21.4739	21.2337	21.6226	21.8542	21.5153	21.2862	NA	20.739	21.3167	NA	21.2212	NA	NA	NA	NA
H3BSK9		ATXN2L	NA	22.4651	NA	22.5369	NA	NA	NA	NA	NA	NA	NA	NA	NA	NA	NA	NA	25.4089	NA	NA
Q96GQ5;H3BSM7;H3BR29;Q96GQ5-2;B4DJP2;H3BTA0;H3BS97;I3L2V0	UPF0420 protein C16orf58	C16orf58	24.5611	25.1124	25.3293	26.5783	NA	24.1391	23.6919	24.265	24.1692	24.7826	22.6557	24.0218	24.0098	NA	24.3049	NA	NA	22.9945	NA
Q8N9N7;H3BSW0	Leucine-rich repeat-containing protein 57	LRRC57	24.0785	24.7388	24.4079	24.2644	25.307	24.7752	24.7856	25.5352	25.6882	24.975	24.2964	25.2308	25.3792	25.7869	26.0619	26.1308	24.7642	25.8154	26.0556
Q2VPK5;H3BSW6;Q2VPK5-5;Q2VPK5-3;H3BNM3;H3BPG4	Cytoplasmic tRNA 2-thiolation protein 2	CTU2	23.9777	NA	NA	23.86	24.1806	24.7475	24.9217	25.1846	24.2693	25.9215	22.7123	26.1545	25.612	26.5787	24.8993	26.5072	25.0168	25.5653	25.4749
H3BTK8;P0C7X2	Zinc finger protein 688	ZNF688	NA	NA	NA	20.8042	NA	NA	NA	NA	NA	NA	NA	NA	NA	NA	NA	NA	NA	NA	NA
P41440;P41440-3;H3BTQ3;P41440-2;H0Y4T2	Folate transporter 1	SLC19A1	NA	NA	NA	NA	NA	NA	20.9453	NA	21.095	21.0426	NA	22.7914	21.3513	20.8506	23.3652	21.3908	21.7033	22.0196	22.3102
Q96BT3;Q96BT3-2;H3BUW2;H3BTR4;B4DMP9;I3L4F8;H3BQ71;H3BMP6;H3BQS6;H3BN05;H3BTS2;H3BQJ0;Q96BT3-3	Centromere protein T	CENPT	NA	NA	NA	NA	24.0479	23.5153	NA	23.5345	23.718	23.9342	22.8136	NA	23.8114	23.5081	22.3605	23.9978	22.9001	23.6624	24.6412
H3BTU6	Coronin	CORO1A	23.1973	23.8294	NA	23.7037	NA	NA	NA	NA	NA	NA	NA	NA	NA	NA	NA	NA	NA	NA	NA
Q96A37;Q96A37-2;Q96A37-3;H3BTX7	RING finger protein 166	RNF166	NA	NA	NA	NA	NA	NA	NA	NA	NA	NA	NA	NA	NA	NA	NA	NA	NA	NA	22.9038
Q01850;H3BU23;H3BUE0;H3BTR1	Cerebellar degeneration-related protein 2	CDR2	22.5509	23.3476	NA	NA	22.8185	22.8074	NA	23.1285	22.612	23.4086	NA	22.4359	22.6364	23.2515	22.4134	23.9007	NA	22.6328	21.3614
Q15111;Q15111-2;H3BUD4	Inactive phospholipase C-like protein 1	PLCL1	24.9298	24.5964	24.4642	25.7546	26.5095	25.8838	23.2897	25.393	25.01	25.1774	21.9345	NA	24.887	NA	NA	25.5689	25.2615	23.3843	27.6479
H3BUF6;Q8WWM7-7;H3BSQ5;H3BUE3	Ataxin-2-like protein	ATXN2L	NA	NA	NA	NA	NA	NA	NA	NA	22.1768	NA	NA	NA	NA	23.4273	NA	22.7485	NA	NA	NA
Q9NTJ4;Q9NTJ4-2;H3BUT6;Q9NTJ4-3;H3BRV3;H3BQJ2;H3BMJ3;H3BRI3;H3BUW3;H3BQH9;B4DH23	Alpha-mannosidase 2C1	MAN2C1	25.9746	25.9965	25.6254	26.1271	26.5273	26.1783	26.9204	26.7035	25.9474	26.4609	NA	25.6964	25.8367	25.5784	25.6324	26.0427	26.1073	25.1951	25.5692
O95166;H6UMI1;Q9H0R8;F5GZY7;Q9H0R8-2;I3L3J4	Gamma-aminobutyric acid receptor-associated protein;Gamma-aminobutyric acid receptor-associated protein-like 1	GABARAP;GABARAPL1	NA	25.7887	24.7967	NA	25.8882	25.8438	25.8845	25.4473	25.5881	26.1523	24.7713	24.7974	25.0598	23.961	26.3899	23.7283	24.8745	26.1645	25.5258
H7BXD5;P28676;H7C2Z6;C9JIZ3;C9JWQ8;C9JV47	Grancalcin	GCA	26.7316	26.7005	26.2322	26.9966	27.0633	27.0075	27.4256	27.2092	26.8991	27.2662	26.3855	27.1822	26.967	27.1276	27.236	27.5408	26.7136	26.838	26.8834
Q9H0E3;H7BXF5;Q9H0E3-3;Q9H0E3-2;C9J683;C9JTJ5	Histone deacetylase complex subunit SAP130	SAP130	27.4831	27.5895	27.3787	27.5749	26.7684	26.971	27.0171	26.5033	27.0052	26.0519	26.2366	26.7792	26.4549	26.7646	26.3395	27.3317	26.4295	26.4711	26.555
H7BXI1;A0FGR8-6;A0FGR8-2;A0FGR8;A0FGR8-4;F2Z3K9;A0FGR8-5	Extended synaptotagmin-2	ESYT2	30.1642	30.1943	30.3313	30.2803	30.2536	30.2317	30.0682	29.9562	29.6128	30.3118	28.7641	29.5451	29.4406	24.2458	29.4136	24.7656	27.341	29.4124	27.1015
Q9NP58;H7BXK9;Q9NP58-4	ATP-binding cassette sub-family B member 6, mitochondrial	ABCB6	NA	NA	NA	NA	NA	NA	NA	NA	NA	NA	NA	21.9471	NA	NA	NA	NA	22.6933	NA	NA
H7BXT0		PROS1	23.3254	23.3951	23.5571	23.4796	NA	NA	NA	NA	NA	NA	NA	NA	NA	NA	NA	NA	NA	NA	NA
Q9Y5U8;H7BXW7	Mitochondrial pyruvate carrier 1	MPC1	NA	NA	NA	NA	25.6863	25.797	25.6168	25.2495	25.5503	25.9418	NA	24.9058	25.1335	NA	26.1911	26.506	NA	25.044	NA
H7BY36		EWSR1	NA	NA	NA	NA	22.9424	NA	NA	NA	23.071	22.7029	23.0893	22.6547	NA	NA	NA	24.1348	22.7434	NA	23.5467
P22061-2;H7BY58;P22061;J3KP72;B7Z972;C9J0F2;F8WDT3;F8WAV5;F8WAX2;H7C4X2	Protein-L-isoaspartate(D-aspartate) O-methyltransferase;Protein-L-isoaspartate O-methyltransferase	PCMT1	30.7868	30.7603	30.9399	30.9704	29.6091	29.9335	29.4362	29.5989	29.6104	28.985	29.0257	29.417	29.3798	29.7189	29.2939	30.1875	29.6165	28.7019	29.9489
Q9H869-5;Q9H869-3;Q9H869-2;H7BY62;Q9H869;F5H640;Q9H869-6;Q9H869-4;Q5VYZ1;Q3T8J9;Q3T8J9-3;Q9H869-7;B0QZ55;Q3T8J9-2;A3KFK1	YY1-associated protein 1;GON-4-like protein	YY1AP1;GON4L	22.5044	22.7067	22.9542	22.8928	23.137	NA	22.6466	22.8569	23.0467	24.1777	22.3151	23.8863	23.3799	23.5801	23.4091	24.4401	23.0019	23.3301	23.645
Q9BVL2;Q5JRG1;Q9BVL2-2;H7BYF2;Q9BVL2-3	Nucleoporin p58/p45	NUPL1	26.3272	26.3631	26.1415	26.8023	26.817	26.6885	27.2377	26.4463	26.3345	26.4056	26.6043	26.9281	26.9618	28.1767	27.3877	27.9479	27.497	27.0191	27.5013
P33947;H7BYF7;P33947-2	ER lumen protein retaining receptor 2	KDELR2	NA	NA	NA	NA	NA	NA	NA	NA	NA	NA	22.4212	NA	NA	NA	NA	22.1437	NA	NA	NA
Q969K3;Q969K3-2;H7BYJ1;G3V504;G3V5F1;G3V4D1	E3 ubiquitin-protein ligase RNF34	RNF34	NA	NA	NA	NA	22.4752	23.45	23.2394	23.1906	23.19	24.0283	23.2761	23.0524	23.9416	25.92	23.9187	25.8218	23.5471	24.3225	24.8485
Q02241;Q02241-2;H7BYN4;B4E1K0;H0YMJ4;H0YME6;H0YKQ5	Kinesin-like protein KIF23	KIF23	NA	NA	NA	NA	NA	NA	NA	NA	21.8596	NA	26.1617	26.8621	24.3879	22.4061	26.4114	23.3473	25.1242	26.2041	23.27
Q9ULK4;Q9ULK4-4;Q9ULK4-5;Q9ULK4-3;Q5JWT2;H7BYY3;F5H4T7;Q9ULK4-2;F5H685;B9TX55	Mediator of RNA polymerase II transcription subunit 23	MED23	26.5766	26.7912	26.5743	26.5046	26.7818	26.9028	26.9483	26.8162	26.7631	27.2681	25.8102	26.8374	26.8123	26.1025	27.2088	25.7271	26.1395	26.7524	26.3731
Q4AC94;H7C288;H7BZB4;Q4AC94-2;Q4AC94-4;Q4AC94-1;Q4AC94-3	C2 domain-containing protein 3	C2CD3	NA	NA	21.8469	NA	NA	NA	NA	NA	NA	NA	NA	NA	NA	NA	NA	NA	NA	NA	NA
H7BZJ3	Thioredoxin	PDIA3	27.4617	27.5165	27.6773	27.3314	27.6807	27.1006	27.6907	27.9352	27.838	28.3122	28.6635	27.4094	27.9311	28.4624	27.7473	28.7136	29.9575	27.9091	27.8517
P61956;P61956-2;H7BZT4;Q6EEV6	Small ubiquitin-related modifier 2	SUMO2	29.5	29.7475	29.9249	30.6431	29.7051	30.1311	29.7165	29.6236	30.3486	30.324	29.8737	29.1454	30.1701	30.0612	30.1857	30.4871	30.1285	30.2783	30.1359
H7C013		ALB	NA	NA	NA	NA	NA	NA	NA	NA	NA	NA	22.8404	NA	NA	NA	NA	NA	20.5018	NA	NA
Q56UN5;H7C041;Q56UN5-3;Q56UN5-6;B7ZMH9;Q56UN5-4;Q56UN5-5;Q56UN5-2;A8MWG7	Mitogen-activated protein kinase kinase kinase 19	MAP3K19;YSK4	23.4182	24.3033	23.1069	23.802	NA	NA	NA	NA	NA	NA	NA	NA	NA	NA	NA	NA	27.12	NA	NA
Q9BSR8;H7C0D5	Protein YIPF4	YIPF4	22.7139	NA	NA	23.2952	NA	NA	NA	23.9946	23.8506	NA	23.7256	24.6676	NA	22.0813	NA	NA	22.8769	NA	24.4958
H7C0N4		SF1	24.5568	23.8725	24.4316	23.0054	22.2527	24.0892	23.5827	23.1999	22.9188	22.2787	23.2588	23.5159	22.8456	24.4774	23.0134	24.2179	23.3873	23.4401	22.6629
O75575;H7C0S8;O75575-2;C9J2T4;O75575-3	DNA-directed RNA polymerase III subunit RPC9	CRCP	23.9867	24.7706	25.5105	25.5133	23.3932	23.6926	22.9866	23.7405	23.6315	24.0021	NA	24.1374	23.106	23.6326	23.507	24.6956	22.9144	22.8942	23.8649
Q92685;H7C0X4;F8WF93;H7BZZ2;F8WE30;B4DS50;Q92685-2;C9J7S5	Dol-P-Man:Man(5)GlcNAc(2)-PP-Dol alpha-1,3-mannosyltransferase	ALG3	NA	NA	NA	20.999	NA	20.624	21.3704	NA	NA	21.7756	NA	21.5113	NA	21.5866	21.464	NA	NA	NA	NA
P04049;H7C155;P04049-2;B4E0X2;B4E1N6	RAF proto-oncogene serine/threonine-protein kinase	RAF1	24.7988	23.6278	23.977	24.9203	25.3563	26.0753	25.098	25.5424	25.7737	25.9403	25.0602	26.2185	26.108	23.8448	25.2978	23.1084	24.2674	26.486	23.5509
Q96HL8;Q96HL8-5;H7C1B8;H7C499;Q96HL8-2;C9J4Z8	SH3 domain-containing YSC84-like protein 1	SH3YL1	22.0483	22.4921	21.9371	22.0152	NA	NA	NA	NA	NA	NA	NA	NA	NA	NA	NA	NA	NA	NA	NA
O15155;H7C1N3;Q96EA0;C9JTT8;Q68DU7	BET1 homolog	BET1;DKFZp781C0425	23.6658	23.7382	23.8748	23.4924	NA	NA	NA	NA	NA	NA	NA	NA	NA	NA	NA	NA	NA	NA	NA
H7C1U3;Q5T0F9-2;Q5T0F9;Q5T0F9-3;H0Y517;Q5T0F9-4;Q5T0F9-5	Coiled-coil and C2 domain-containing protein 1B	CC2D1B	26.0743	25.6549	25.7591	25.8503	26.33	26.3354	26.7594	26.4686	26.025	26.4182	24.963	24.8932	26.0789	24.4863	26.0142	24.0083	24.7668	25.9206	25.2582
Q93075;H7C1W4	Putative deoxyribonuclease TATDN2	TATDN2	NA	21.1527	21.5738	20.8914	NA	NA	NA	NA	NA	NA	NA	NA	NA	NA	NA	NA	NA	NA	NA
Q9GZU7;H7C270;Q9GZU7-3;Q9GZU7-2;H7C1Z7	Carboxy-terminal domain RNA polymerase II polypeptide A small phosphatase 1	CTDSP1	22.0304	NA	NA	22.2792	22.6997	22.9703	23.2816	22.8515	23.1074	22.8955	22.1437	23.0812	22.6528	NA	22.9599	22.7356	22.0234	22.2825	22.3915
H7C2F2		CD99	21.91	22.1875	22.3492	21.1711	NA	22.7544	NA	NA	22.5507	22.8162	23.3729	22.4949	23.0278	23.0839	NA	23.5315	24.2813	NA	24.2187
Q99848;H7C2Q8	Probable rRNA-processing protein EBP2	EBNA1BP2	27.9446	28.3457	28.1009	28.0437	27.7439	27.6091	27.3837	28.0149	28.2365	28.0705	27.5486	28.0105	28.0373	25.7442	27.5425	25.818	27.3379	28.0031	25.6829
Q2TAZ0;H7C3T2;Q2TAZ0-3;Q2TAZ0-4	Autophagy-related protein 2 homolog A	ATG2A	NA	NA	NA	NA	NA	NA	NA	NA	NA	NA	NA	NA	21.6031	22.2397	NA	NA	NA	NA	NA
H7C417;H7C4C6;H7C1K3			24.555	24.4704	25.5174	25.4829	25.3661	25.5316	24.7813	25.8021	25.8468	25.7554	25.3183	26.4224	25.8403	24.7506	25.7029	24.8082	25.4836	24.8555	25.5547
Q9BV10;H7C4I6;H7C5R7	Dol-P-Man:Man(7)GlcNAc(2)-PP-Dol alpha-1,6-mannosyltransferase	ALG12	25.3303	25.6904	25.9241	26.2307	25.2322	25.3145	24.4646	25.237	25.2631	25.6592	22.1849	24.7731	24.186	NA	24.379	NA	NA	23.5001	NA
H7C4Z8		METTL2B	NA	24.7658	24.4516	NA	23.6937	23.6379	23.7111	24.397	24.4964	24.1053	24.7688	25.2629	24.578	25.091	24.3715	24.2671	24.814	23.8125	23.9788
H7C560		BRAF	22.3937	22.7761	23.301	23.1038	22.8507	NA	22.4984	23.0672	NA	23.5314	NA	NA	NA	NA	NA	21.9421	NA	22.5838	22.1659
H7C5D9		LRCH4	25.4493	25.3054	25.5891	25.4871	24.1263	24.5003	24.7009	23.9198	24.1728	23.8193	NA	24.1936	23.2781	23.5122	23.8203	24.6055	NA	22.9119	22.0566
Q14156;Q14156-3;Q14156-2;H9KV44;E5RJS1	Protein EFR3 homolog A	EFR3A	24.4471	24.2081	24.71	24.4291	24.6619	23.9703	24.4902	24.1584	24.2353	24.232	24.1658	23.9868	24.1205	23.2343	25.0951	23.583	23.718	24.7868	24.8871
Q86Y91-2;H9KV46;Q86Y91-3;Q86Y91;Q86Y91-4;Q8NI77	Kinesin-like protein KIF18B	KIF18B	NA	NA	NA	NA	NA	NA	NA	NA	NA	NA	22.7871	25.0856	24.1433	23.2671	25.1295	23.5937	22.5067	24.6535	24.0315
Q9NZV5;Q9NZV5-2;H9KV50;H3BT81	Selenoprotein N	SEPN1	NA	19.652	NA	20.9798	20.5111	19.9865	20.6725	21.0433	21.0333	21.3303	NA	20.8867	21.2342	19.3755	21.8197	20.1612	18.9634	19.5412	20.0393
Q6ZSR9;I3L097	Uncharacterized protein FLJ45252		28.2207	28.4817	28.2599	28.4096	28.4485	28.294	28.7801	28.2106	28.2509	28.5192	27.9295	28.1065	28.0756	28.1736	27.9636	28.5283	28.5039	27.591	28.2787
Q9NQA3;I3L0A4;H3BV49	WAS protein family homolog 6	WASH6P;WASH4P	22.4746	22.8272	22.5874	22.562	22.4115	22.2952	NA	22.1563	20.9853	21.167	20.8066	22.869	21.7468	23.1685	20.7815	NA	21.2513	20.1129	NA
Q3SY17;I3L0B8	Solute carrier family 25 member 52	SLC25A52	23.6992	24.2132	24.0373	24.9949	24.018	23.8068	24.3457	23.8064	23.6771	24.1724	NA	23.3361	22.9096	NA	24.008	NA	NA	22.9472	NA
Q96Q15;Q96Q15-3;Q96Q15-2;J3KRA9;I3L0C1;Q96Q15-4;H3BQN7;Q5BKU6;I3L144	Serine/threonine-protein kinase SMG1	SMG1	24.6583	24.8763	24.8116	24.9379	25.1838	24.7913	25.0995	24.5051	25.4715	23.2366	25.1894	25.1704	24.5363	25.5472	24.8573	24.4847	24.8225	24.8526	25.2071
I3L0E3;Q9Y2R5;E9PE17	28S ribosomal protein S17, mitochondrial	MRPS17	26.5856	26.9647	26.6053	26.7477	27.2742	27.1569	26.9929	27.6541	27.6671	27.8954	27.0679	27.8545	27.0074	27.5039	27.8238	27.811	27.1872	27.6512	27.3162
Q9H6Y7;I3L0L6;I3L1K4;I3L0V7;I3L2D4;I3L462	E3 ubiquitin-protein ligase RNF167	RNF167	NA	NA	NA	NA	NA	21.9817	22.1496	NA	NA	22.5745	NA	22.4785	23.1917	NA	22.4422	NA	NA	23.2338	NA
P46459;I3L0N3;B4DFA2;I3L2G1;I3L0L3;K7EQD6;I3L338;I3L4Q9;I3L255	Vesicle-fusing ATPase	NSF	30.3351	30.4031	30.3074	30.0356	29.4796	29.5471	29.619	29.4385	29.5178	29.5199	28.6366	28.9994	29.2248	28.6631	29.426	28.149	28.7061	29.2491	28.9964
Q6PK04;I3L0U5	Coiled-coil domain-containing protein 137	CCDC137	25.7106	25.6131	25.1981	26.1103	23.6328	24.0415	24.2943	23.7069	24.5905	25.6456	24.6723	24.5042	24.4761	NA	24.0613	NA	24.02	24.3641	23.1452
P52429;I3L112	Diacylglycerol kinase epsilon	DGKE	24.6517	24.9483	24.9853	24.6154	24.1713	24.2804	24.7363	24.7473	24.3928	24.8986	NA	24.8209	24.4695	NA	24.8558	NA	NA	24.3931	NA
P04278;I3L145;B4DYU0;P04278-2;I3L2X4;P04278-3;P04278-5;I3L2F1;B0FWH5;I3L1J1;P04278-4;I3L4B9;B0FWH6;I3L1G4;I3L1C1;B0FWH7;I3L0M1;CON__Q6T181	Sex hormone-binding globulin	SHBG	NA	NA	NA	NA	24.2371	24.2347	23.6972	24.4532	24.4881	25.0224	25.6289	24.5246	24.6595	NA	24.2718	NA	23.1827	24.0343	NA
Q9BZG8;I3L1H5;Q9BZG8-3;Q9BZG8-2;I3L226;I3L3X9	Diphthamide biosynthesis protein 1	DPH1	24.0764	24.8984	24.7084	24.5041	25.5112	24.9826	25.7375	25.5474	25.9163	26.3276	25.2272	25.3967	25.3623	25.2112	25.1616	24.38	24.8965	24.892	24.8446
I3L1I5	Putative uncharacterized protein LOC100996504		26.5217	26.2357	26.2161	26.5942	26.2106	26.6115	27.0222	26.0738	26.0289	26.1491	NA	23.9259	24.4642	NA	24.4281	23.7079	NA	24.0438	22.7588
Q8TE02;I3L1Q3;Q8TE02-4;I3L2T0;I3L3N8;I3L437;Q8TE02-2;I3L2A9;Q8TE02-3;I3L1A8;I3L200;I3NI50	Elongator complex protein 5	ELP5	24.3828	24.5913	24.3683	24.667	25.4504	25.5699	25.2444	25.7751	25.3181	26.3712	25.1348	25.5267	26.233	26.6256	25.9868	26.7683	24.7551	26.1837	26.5201
P46108;P46108-2;I3L297	Adapter molecule crk	CRK	NA	NA	NA	NA	21.8784	21.9527	22.3063	NA	22.1225	22.9517	22.6972	22.493	NA	23.2418	22.6947	23.9232	22.5665	23.1838	22.5134
I3L2B0;I3L0P4		CLUH	NA	NA	NA	NA	23.6609	23.6873	24.0364	24.0372	25.2604	24.1969	24.7606	25.017	24.7724	25.2312	24.8865	24.5827	NA	24.1302	NA
P57678;I3L2C7;I3L399;I3L4A4;E7EN12;I3L4M4;I3L1J7	Gem-associated protein 4	GEMIN4	26.7511	26.425	26.117	26.9039	26.6907	27.2815	26.8474	27.0109	27.2559	27.7712	26.9696	28.1235	27.7376	27.9807	28.4596	27.5684	27.8306	27.6655	27.8779
I3L2J0;Q96RK0;I3L190	Protein capicua homolog	CIC	23.0366	23.3609	23.2237	NA	23.3191	23.0653	23.0744	23.6659	22.8109	23.4193	22.5884	23.0679	22.9947	23.9667	23.909	24.478	23.4789	23.2388	23.6064
O14641;I3L2N2;I3L0Z8;I3L2W9;I3L0M7	Segment polarity protein dishevelled homolog DVL-2	DVL2	24.0566	24.2059	23.4296	24.1817	23.2879	24.1283	24.1567	24.2484	23.5301	24.2345	23.9269	23.8881	23.78	24.8359	24.2114	24.5485	24.9681	24.1733	24.6762
Q5TC12;I3L448;Q5TC12-2;I3L1W9;A8MRA7;H0YEW4;H0YD21;H0YCA6	ATP synthase mitochondrial F1 complex assembly factor 1	ATPAF1	24.9974	24.6155	24.4866	24.7374	24.0388	24.1527	24.5307	24.3024	24.8999	24.6609	24.3227	25.5184	25.6963	26.4763	26.0351	26.575	25.5856	26.0627	25.4674
I3L4N8		ACTG1	NA	NA	NA	NA	NA	NA	NA	NA	NA	22.605	NA	NA	NA	23.4074	NA	24.7385	NA	NA	23.7545
35;1364136;1364137;1364138;1364139;1364140;1364141;1364142;1364143;1364144;1364145;1364146;1364147;1364148;1364149;1364150;1364151;1364152;1364153;1364154;1364155;1364156;1364157;1364158;1364159;1364160;1364161;1364162;1364163;1364164;1364165;1364166;1364167;1364168;1364169;1364170;1364171;1364172;1364173;1364174;1364175;1364176;1364177;1364178;1364179;1364180;1364181;1364182;1364183;1364184;1364…			NA	NA	NA	NA	NA	NA	NA	NA	NA	NA	NA	NA	NA	NA	NA	NA	NA	NA	NA
P35613;P35613-3;P35613-4;P35613-2;I3L4S8;I3L192	Basigin	BSG	24.3272	24.5416	25.3757	24.3513	26.2149	26.3154	26.5738	26.8061	27.0264	26.9421	27.1364	27.7609	26.6024	26.0863	27.1755	26.726	28.0244	27.5239	27.6624
P33527;I3L4X2;P33527-9;P33527-2;P33527-4;P33527-3;P33527-6;P33527-5;P33527-7;P33527-8;O15438	Multidrug resistance-associated protein 1	ABCC1	25.3966	25.147	25.1741	25.0433	25.5053	25.3546	25.6287	26.1875	25.9199	26.4357	25.5414	26.7391	25.3157	24.5332	26.1644	24.8405	26.2739	25.6804	25.5236
Q9NRY6;I3NI29;I3L4F5;I3L161;I3L3X5	Phospholipid scramblase 3	PLSCR3	24.4059	24.5439	24.531	24.0231	23.1154	23.0432	22.9513	23.1633	23.1835	22.4699	23.5899	23.5078	23.092	21.8719	23.4903	22.356	23.4131	24.003	23.5523
Q8IUR6;Q8IUR6-3;I6L8F1;E5RI19;Q8IUR6-2	CREB3 regulatory factor	CREBRF	24.1739	24.6334	23.7138	23.7997	23.6594	23.0957	23.9048	22.9229	23.3898	23.2021	NA	NA	NA	NA	23.2146	NA	NA	NA	NA
O95071;J3KMW7;E7EMW7;E7ET84;E5RFK7;H0YBB4	E3 ubiquitin-protein ligase UBR5	UBR5	27.1847	27.216	27.17	27.3296	27.3286	27.5107	27.3798	27.6275	27.412	28.1016	26.9671	27.947	27.5259	27.4758	28.0297	27.4879	28.079	27.6634	27.7679
Q8WUQ7;J3KMW8;Q8WUQ7-2;K7ENY9;K7EIU6;K7EMQ0	Cactin	CACTIN	25.1373	25.9432	25.9807	25.3733	25.0241	25.3411	25.3702	25.3889	25.2082	25.1758	25.3356	24.908	25.4261	25.1784	25.6482	24.4087	25.0352	25.7606	24.446
Q92925;J3KMX2;Q92925-3;Q92925-2;J3QWB6;C9JYI7;J3QQL7	SWI/SNF-related matrix-associated actin-dependent regulator of chromatin subfamily D member 2	SMARCD2	28.0674	28.3057	28.3712	28.1271	27.9965	28.5942	28.183	28.1344	28.1476	28.131	27.6068	27.4637	28.1095	27.7605	27.8387	27.8492	27.328	28.1314	27.7442
Q9GZT3;J3KMY7;H0YJ40;G3V4X6;G3V2S9;H0YJW7;H0YJ07;H0YJU7;H0YJI1	SRA stem-loop-interacting RNA-binding protein, mitochondrial	SLIRP	28.6787	28.4938	28.4776	28.4316	28.3971	27.7547	29.1287	28.6535	29.3676	28.797	29.0167	29.7354	28.9229	30.7096	29.7829	31.2166	29.5597	29.6491	30.4508
Q15822;J3KMY9	Neuronal acetylcholine receptor subunit alpha-2	CHRNA2	NA	NA	NA	NA	23.4117	23.6865	22.5006	22.4955	23.2529	21.8382	25.2449	24.1885	22.6607	21.6758	23.0115	22.1646	21.8116	22.5434	NA
Q9H0H0;J3KMZ7;J3KRH0	Integrator complex subunit 2	INTS2	26.6903	27.1117	26.8439	27.0284	26.3209	26.3936	26.0501	26.385	26.1607	26.2558	25.2641	25.6956	26.1989	26.0252	26.5369	26.1656	25.425	26.0194	26.4827
Q9P0J0;J3KN00;B4DF76;B4DEZ3;K7EJE1;E7ENQ6	NADH dehydrogenase [ubiquinone] 1 alpha subcomplex subunit 13	NDUFA13;YJEFN3	30.0627	30.0593	30.115	29.8596	29.5986	29.4506	29.5955	29.4079	29.3733	29.474	27.5594	28.6768	28.7541	27.2135	29.1994	27.8244	27.5969	28.7487	28.3845
J3KN10;P42356;P42356-2;A4QPH2;A4QPH2-3;A4QPH2-2;Q8N8J0;A8MTF1;C9JLI1	Phosphatidylinositol 4-kinase alpha	PI4KA	26.6968	26.9543	26.996	26.8593	27.0324	27.1459	27.6096	27.2285	26.9254	27.4914	25.5102	27.5275	27.1752	26.2286	27.9476	25.7911	26.1784	27.6763	26.1032
Q5VYK3;J3KN16;Q5VYK5	Proteasome-associated protein ECM29 homolog	ECM29;KIAA0368	28.2116	28.5538	28.3175	28.5001	29.0393	28.9973	29.216	29.2761	29.1252	29.513	28.7269	29.3136	29.1586	29.0587	29.421	28.4772	29.1246	29.0745	29.4912
P54803;P54803-4;J3KN25;G3V4M2;G3V5E8;P54803-5;P54803-3;E7EPA4	Galactocerebrosidase	GALC	NA	NA	NA	NA	21.5505	21.6872	NA	21.3939	21.8335	21.7793	NA	NA	NA	NA	22.1017	NA	NA	NA	NA
Q9UKL0;J3KN32	REST corepressor 1	RCOR1	26.2444	26.2666	26.3976	26.2128	26.7771	26.8471	26.6632	26.6061	26.7742	26.9569	27.0717	26.2696	26.8841	26.3067	27.0265	26.5466	26.4252	26.9599	26.7273
Q9NX02;Q9NX02-4;Q9NX02-5;Q9NX02-2;J3KN39;Q9NX02-3;F5H7Q5;K7EJ90;K7EPE6;K7ELX1;F5H5B1;F5GYZ4	NACHT, LRR and PYD domains-containing protein 2	NLRP2	NA	NA	NA	NA	23.5247	NA	NA	23.1979	25.3282	24.0671	NA	24.5103	NA	25.4561	NA	NA	NA	NA	NA
Q12982;J3KN59;Q12982-2;H7C096;Q86WG3;Q86WG3-3;B4DS11	BCL2/adenovirus E1B 19 kDa protein-interacting protein 2	BNIP2	23.1555	24.4613	23.7294	23.334	25.3073	25.1658	24.5335	25.734	25.2972	25.1749	23.4495	24.0306	25.1676	23.7393	25.0479	23.5727	23.8084	24.2843	24.4003
J3KN66;H0Y4R4		TOR1AIP1	26.3032	25.5312	NA	NA	NA	NA	25.7915	NA	NA	NA	24.686	NA	NA	NA	NA	24.4874	24.5499	NA	24.7425
J3KN67;Q5VU63;K7EP68;P09493;P09493-3;P09493-2;H0YKX5;H0YNC7;H0YL52;P09493-7;P09493-6;P09493-4;D9YZV8;D9YZV3;D9YZV2;Q6ZN40;H0YL80;H0YKP3;H0YK20;H0YL42		TPM3	NA	NA	NA	NA	NA	NA	NA	NA	24.2372	NA	NA	NA	NA	NA	NA	NA	NA	NA	NA
Q7Z5G4;J3KN76;J3KQ24	Golgin subfamily A member 7	GOLGA7	23.203	23.9869	23.8024	23.8494	24.1402	23.6567	24.199	23.5536	23.6201	24.5191	23.378	24.6668	24.0987	22.6534	24.3722	23.9612	23.5414	23.4314	25.0365
Q96GX9;J3KN82;Q96GX9-3	Methylthioribulose-1-phosphate dehydratase	APIP	26.6404	27.6481	27.0459	27.1218	27.337	26.9187	27.0946	27.126	27.3598	27.4925	26.666	26.7546	26.8022	27.5029	26.6657	27.6044	26.8741	26.5651	27.1879
Q15070;Q15070-2;J3KNA0;E7EVY0;C9JC63;Q15070-3	Mitochondrial inner membrane protein OXA1L	OXA1L	27.5627	27.1674	27.4986	26.8472	26.2387	26.0175	25.3253	26.4139	26.5596	25.5851	25.7695	26.6341	25.8813	24.8288	25.7727	24.3662	25.8214	25.4928	26.0182
Q9UN19;J3KNB3;Q9UN19-2	Dual adapter for phosphotyrosine and 3-phosphotyrosine and 3-phosphoinositide	DAPP1	NA	NA	NA	NA	23.1157	22.6001	NA	23.5341	23.4282	24.5011	24.8003	25.0742	25.4456	24.3414	25.1738	23.4149	24.0897	23.7618	24.0581
P49913;J3KNB4	Cathelicidin antimicrobial peptide;Antibacterial protein FALL-39;Antibacterial protein LL-37	CAMP	NA	NA	NA	NA	18.7146	18.0779	18.4883	18.1259	18.4141	17.3597	22.2346	NA	17.8481	NA	NA	NA	NA	NA	NA
J3KND1		SAAL1	NA	NA	NA	NA	NA	NA	NA	NA	NA	NA	NA	NA	NA	22.2419	NA	NA	NA	NA	NA
Q8NBA8;J3KND6;D6REE2;D6RBD8	DTW domain-containing protein 2	DTWD2	NA	NA	NA	NA	NA	NA	NA	NA	NA	NA	NA	NA	NA	NA	NA	NA	NA	23.409	NA
Q9BUK0;J3KPV1;Q9BUK0-2;J3KNE9;E5RJ08;E5RHM5;E5RFN2;E5RII1	Coiled-coil-helix-coiled-coil-helix domain-containing protein 7	CHCHD7	24.9683	24.8045	25.1266	25.1106	24.4326	24.7905	23.397	24.7951	24.3393	25.2057	23.4307	24.4965	23.9518	26.1828	24.7324	25.4615	23.5559	23.6966	24.7318
O14618;J3KNF4;E9PP76;E9PK03	Copper chaperone for superoxide dismutase;Superoxide dismutase [Cu-Zn]	CCS	28.8628	29.0228	29.2008	29.1756	28.6362	28.6228	28.6021	28.7196	28.9746	28.6515	28.7014	28.0365	28.4448	27.7859	28.0272	28.3509	28.1652	27.1042	28.0654
J3KNF8;H3BUX2;O43169;D6RFH4;J3QR91	Cytochrome b5 type B	CYB5B	28.7584	28.2396	28.0956	28.1884	27.3598	27.8834	27.7131	27.4702	27.1033	27.4572	26.6513	28.0576	27.413	24.1139	28.0014	24.9188	26.3153	27.3685	26.1596
Q8TF40;J3KNG8;Q8TF40-3	Folliculin-interacting protein 1	FNIP1	22.1326	22.3449	22.1361	22.5018	NA	NA	NA	NA	NA	NA	NA	NA	22.426	22.1001	NA	NA	NA	NA	22.3069
P04920;J3KNG9;P04920-2;P04920-3;P48751;H7C1Z2;E9PCP1;F8WD49;P48751-2;P48751-3	Anion exchange protein 2	SLC4A2	25.6452	24.6555	26.2794	25.4398	23.2212	23.1089	NA	23.0509	23.8719	23.4169	22.7487	20.7177	23.3695	22.0535	24.4639	21.6727	23.1023	23.0586	22.2701
Q96MD2;J3KNH0;F5H2Q3	UPF0536 protein C12orf66	C12orf66	NA	22.3807	22.1463	22.506	22.679	21.8751	21.9073	21.4024	21.2536	22.0449	NA	NA	21.0862	NA	NA	NA	21.3741	21.7068	NA
Q9H4L4;J3KNH7;J3QL36;J3KSF5;J3QRE4	Sentrin-specific protease 3	SENP3	25.3533	25.5804	25.5055	25.8144	24.6753	24.8996	25.0302	24.9644	25.3397	26.0997	NA	25.9895	26.0313	25.4678	25.9668	24.29	24.6226	25.1325	24.9376
Q9H9E3;J3KNI1;Q9H9E3-3;Q9H9E3-2;H3BMV9;J3QLW1;E9PRT5;H3BSD2;J3KRB5;H3BQB2	Conserved oligomeric Golgi complex subunit 4	COG4	23.6074	25.469	25.3576	24.8701	25.0312	24.5678	24.8889	24.6215	24.4523	24.9364	24.4373	25.3491	25.377	26.3279	26.2304	25.9302	25.2743	25.0112	25.6069
Q9Y587;J3KNK4;Q9Y587-2;G3V4P7;G3V5J6;G3V3X7;Q9Y587-3;Q86U36;H0YJI3	AP-4 complex subunit sigma-1	AP4S1	23.6764	24.8704	24.6663	24.6325	24.2189	24.0484	24.6907	24.6906	24.3819	24.6907	24.0263	24.5534	24.2557	22.9376	24.1348	22.9978	23.3711	23.5829	23.0773
Q8WYJ6;J3KNL2;H3BS29;H3BS52;Q8WYJ6-2;I3L2M1;Q99719;Q99719-2;J3QRU3;J3QLA8;E7EQM7;O43236-6;E7EPG2;E7EX32;G3XAH0	Septin-1	2001-09-01	31.4012	31.2637	31.0698	31.9576	31.425	31.4078	31.3786	31.5424	31.4486	31.666	30.6759	30.8129	31.3262	31.3652	31.0192	31.3504	30.5966	30.8813	30.9484
Q9BWS9;J3KNL3;Q9BWS9-2;Q9BWS9-3;E9PPA0;E9PI70;E9PIP0;E9PRL3;E9PPH0;E9PKF1;H0YDL6;H0YCC4;H0YC89	Chitinase domain-containing protein 1	CHID1	25.0135	27.0484	26.4146	26.2328	24.9419	25.9076	26.1305	25.1239	25.8303	26.2329	25.5226	22.4647	25.581	24.0969	26.0362	23.3404	23.2226	25.4938	23.2795
J3KNL6;O15027;O15027-2;O15027-4;O15027-3;O15027-5;H0Y5S1;Q8N9G1	Protein transport protein Sec16A	SEC16A	28.355	28.2377	28.3008	28.3443	28.5173	28.5314	28.7505	28.5463	28.65	29.0245	28.3517	28.4492	28.7822	29.6709	28.68	29.4871	28.9047	28.7702	29.0145
Q8IY57;Q8IY57-2;J3KNM5;G3V1X5;F8VRE5;G3V219;Q8IY57-4;G3V212;Q8IY57-3;A6NL56	YY1-associated factor 2	YAF2	NA	NA	NA	NA	21.598	21.2696	20.8086	21.6653	21.4061	20.4144	22.2083	22.2313	21.8237	22.8427	21.4916	23.3798	23.8612	20.9339	22.6015
P15735;P15735-2;J3KNN3;H3BP07;H3BTW6;H3BTI9;H3BN16	Phosphorylase b kinase gamma catalytic chain, liver/testis isoform	PHKG2	24.3588	25.203	25.052	25.3988	NA	24.8008	25.0291	24.9717	24.5859	24.9351	23.6658	25.1412	24.3063	22.3214	25.4021	23.4796	24.3296	25.2808	23.7325
Q7Z569;J3KNN7;F8VZK5;B4DRM1	BRCA1-associated protein	BRAP	24.9038	24.9226	24.6863	24.7932	24.228	23.9882	24.3974	24.4393	25.0413	22.8763	24.2321	24.6098	23.6264	25.0246	24.8413	25.2877	24.6775	23.9781	25.0026
Q6WKZ4;J3KNP0;Q6WKZ4-3;E7EX40;Q6WKZ4-2;Q6WKZ4-5;Q6WKZ4-1;Q7L804;Q3I768	Rab11 family-interacting protein 1	RAB11FIP1	25.964	26.6827	26.6055	26.9185	25.8643	25.5203	25.8056	25.7762	25.4664	25.4058	26.0757	25.063	26.2672	27.2646	26.5487	27.4388	27.1998	27.1313	27.4277
O75953;J3KNR7;O75953-4;J3KQM9;Q5T657;H0YH04	DnaJ homolog subfamily B member 5	DNAJB5	NA	NA	NA	NA	22.5563	NA	NA	23.1816	22.7255	23.2003	23.1129	24.3972	23.2108	NA	NA	22.5267	NA	NA	NA
Q02252;J3KNU8;G3V4Z4	Methylmalonate-semialdehyde dehydrogenase [acylating], mitochondrial	ALDH6A1	29.9248	30.0868	29.8273	29.5763	29.2793	29.5806	29.6053	29.1839	29.1487	29.2218	28.241	28.3531	29.1853	27.8831	28.7918	28.1413	27.3984	28.2732	28.1337
Q92614;Q92614-4;J3KNX9;Q92614-2;Q92614-3;Q92614-5;H0YEV9	Unconventional myosin-XVIIIa	MYO18A	28.1733	28.8257	28.7908	28.2081	27.7441	27.4696	27.4358	27.5686	27.0662	27.8775	26.1711	27.1941	26.7588	26.2351	27.0727	24.6993	26.428	27.1527	25.8024
Q9HAH7;Q9HAH7-1;J3KNZ9;F2Z2T6	Probable fibrosin-1	FBRS	NA	24.1401	24.0186	23.7635	23.5238	23.8593	23.578	23.6721	23.9506	23.7723	23.043	23.9238	23.8497	23.8079	23.2381	24.0843	23.4865	NA	23.1867
Q5THJ4;Q5THJ4-2;J3KP14;H3BLS7;F5GX56;M0QXS2;F5GZY2	Vacuolar protein sorting-associated protein 13D	VPS13D	25.4049	24.8745	26.1753	26.5767	25.3826	25.0843	24.2606	24.8447	26.0397	25.5156	26.8983	24.791	24.9072	25.5472	25.021	23.7409	26.9747	24.1135	23.4621
Q01130;J3KP15;J3QL05;B4DN89	Serine/arginine-rich splicing factor 2	SRSF2;SFRS2	30.7809	30.7696	31.0503	30.501	29.5249	28.8068	29.1862	28.8964	29.3263	29.0955	30.5328	30.0735	29.3168	30.4699	29.4931	30.6111	30.1967	30.4511	30.5071
O43166;J3KP19;O43166-2;F5GYF8;H0YJY2	Signal-induced proliferation-associated 1-like protein 1	SIPA1L1	24.7587	24.4534	24.2637	24.3058	23.4975	23.6584	23.1947	23.8101	23.3594	23.3376	NA	23.6384	23.9742	23.5667	NA	23.9125	NA	22.0888	NA
Q86W74;J3KP26;Q86W74-2	Ankyrin repeat domain-containing protein 46	ANKRD46	NA	NA	NA	NA	NA	NA	22.5061	NA	NA	22.4539	NA	23.417	NA	NA	NA	NA	22.3483	NA	NA
Q8N5J2;Q8N5J2-2;Q8N5J2-4;Q8N5J2-3;J3KP53;H0YJH5	Protein FAM63A	FAM63A	NA	NA	NA	NA	NA	NA	NA	NA	NA	NA	NA	NA	NA	23.0582	NA	23.6863	NA	NA	23.1161
Q8IWV1;J3KP69	Lymphocyte transmembrane adapter 1	LAX1	22.7724	23.4936	23.0645	22.7219	NA	NA	NA	NA	NA	NA	NA	NA	NA	NA	NA	NA	NA	NA	21.3822
O43586;J3KPG6;O43586-2;C9K004;H0YKY3;H0YLW8;H0YLX8;B4E1Z9;H0YLI2;H0YLM9;H0YNS1;H0YNR2;H0YKF1	Proline-serine-threonine phosphatase-interacting protein 1	PSTPIP1	25.5959	25.9818	26.0861	26.0466	25.1815	24.495	25.3428	24.7557	24.4979	24.3613	25.3984	25.1405	24.1486	25.5495	24.7092	25.9505	25.3284	25.5195	25.793
Q6IPR1;J3KPI7;G3V521	LYR motif-containing protein 5	LYRM5	23.629	23.5433	23.2734	23.1937	23.5781	24.1833	23.4934	23.4689	23.843	23.957	NA	22.2612	23.4111	NA	22.723	NA	NA	NA	22.2058
J3KQH2;Q96N96;J3KPJ7;Q96N96-5;J3KQJ8;Q96N96-2;Q96N96-3;E9PFR9;Q96N96-4;H3BLY6;O43307;Q5VX67;O43307-3;O43307-2;B1AMR4;B1AMR3;Q9NR80;Q9NR80-3;Q9NR80-4;B4DGQ8;H0YCT6;E9PEM0	Spermatogenesis-associated protein 13	SPATA13	26.0992	26.1225	26.1931	27.1394	26.0785	25.9209	26.9402	25.5991	26.0002	25.5028	24.1208	24.5899	25.0523	22.4945	25.1129	23.6793	24.6116	25.1627	23.5831
O43426;J3KPK1;J3KQV8;O43426-4;O43426-2;C9JFZ1;C9JW66;O43426-5;C9J1Z6	Synaptojanin-1	SYNJ1	23.8746	24.0863	24.9236	25.1065	24.6971	24.7727	25.0106	24.8294	24.5878	23.9653	25.461	24.0719	24.2996	NA	25.7671	NA	25.5741	24.6834	24.3222
P10144;J3KQ52;J3KPK2;E7EUV0	Granzyme B	GZMB	NA	20.1829	NA	NA	21.2683	22.633	21.8926	25.1222	24.5706	24.6202	28.3201	29.6663	26.58	31.5137	28.1162	31.376	29.6313	28.4346	30.3128
O00213;O00213-2;J3KPL8;O00213-3;H7BYH3;E9PNW7;Q92870;Q92870-2;H0YAJ5;G5E9Y1;Q92870-4	Amyloid beta A4 precursor protein-binding family B member 1	APBB1	25.4433	25.9851	26.0619	26.327	24.224	24.7439	25.3269	24.6213	24.4888	25.3666	23.6199	24.4478	24.8293	23.5884	24.1907	24.1264	23.2764	24.682	24.0513
Q96BS2;J3KPN1;E9PQ58;Q96BS2-2;Q96BS2-3	Calcineurin B homologous protein 3	TESC	NA	NA	NA	NA	NA	NA	NA	22.9752	NA	NA	22.4224	23.1486	22.7027	24.1635	24.6104	23.7234	NA	25.7	NA
O95232;J3KPP4;D6RDI2;B4DJ96;O95232-2;C9JL41;D6RHH0;E7EN55;H7C5U7;H0YBV7;H0YAR4;H0YA81	Luc7-like protein 3	LUC7L3	28.675	29.293	29.0429	29.0372	28.4681	28.6763	28.5906	28.2816	28.4553	28.7698	28.3947	28.7682	28.6246	26.6952	28.4991	26.1635	27.8872	28.4355	26.5691
Q9NXW2;J3KPS0;Q9NXW2-2	DnaJ homolog subfamily B member 12	DNAJB12	NA	NA	23.1792	NA	23.5129	23.3133	24.2008	24.7346	23.5343	23.947	24.0498	25.1638	24.2202	24.2101	24.7373	24.7647	24.4908	25.2974	23.7576
Q6V1X1;J3KPT0;Q6V1X1-4;Q6V1X1-2;Q6V1X1-5;Q6V1X1-3;Q6V1X1-6;C9JSG1;H0YMV1;H0YN53;H3BQ40;H0YKA2;H3BNM2;H0YK36	Dipeptidyl peptidase 8	DPP8	NA	NA	NA	NA	22.8451	22.24	NA	22.8157	22.2356	21.722	NA	NA	NA	NA	NA	NA	NA	NA	NA
Q9H4I3;J3KPT4;Q9H4I3-2	TraB domain-containing protein	TRABD	26.2691	25.9323	26.4827	25.3103	24.7596	24.6699	24.1655	24.8765	25.2757	25.2584	NA	26.3179	25.1725	25.1164	26.3844	24.182	25.6751	25.9498	26.2681
Q9P0J1;J3KPU0;E5RIV4;E5RI96;E5RIE5	[Pyruvate dehydrogenase [acetyl-transferring]]-phosphatase 1, mitochondrial	PDP1	28.7799	28.9313	28.7979	29.0405	27.6273	28.1282	28.4585	27.7484	27.4072	28.0684	27.045	27.5469	27.612	25.538	27.3028	25.0307	25.0934	26.2244	23.7235
O60830;J3KPV3	Mitochondrial import inner membrane translocase subunit Tim17-B	TIMM17B	NA	23.3299	23.8179	NA	23.771	24.1157	24.481	23.6139	24.3953	24.9038	NA	NA	23.8483	22.5161	24.1928	NA	NA	23.107	NA
P33991;J3KPV4;E5RG31;E7ER43;E5RK04;E5RHP5;E5RFJ8;E5RFR3;E5RG53	DNA replication licensing factor MCM4	MCM4	26.544	26.4638	26.4842	26.391	27.2367	27.4146	27.3135	28.682	28.5719	28.4804	30.5594	31.4726	30.5788	32.0107	32.1085	32.1956	32.0241	32.2333	32.407
Q9H7L9;J3KPW1	Sin3 histone deacetylase corepressor complex component SDS3	SUDS3	26.2989	26.8967	26.7406	25.3831	25.2259	25.4714	25.5229	25.1277	24.8725	25.2688	25.1443	24.0027	24.7773	25.3315	25.4014	25.483	25.3759	23.7489	25.0339
Q92769;J3KPW7;B3KRS5;H3BM24;E5RH52;E5RG37;E5RFI6;E5RJ04;E5RGV4;E5RHE7;E5RFP9;E5RK19	Histone deacetylase 2;Histone deacetylase	HDAC2	27.6702	28.1253	28.0007	28.0494	27.5307	27.4434	27.6029	27.7867	27.5572	28.1333	28.0633	27.9922	28.0893	27.5516	27.9284	27.3709	27.4052	27.1676	27.7777
P51530;P51530-4;J3KPX5;P51530-2;F8VR31;P51530-3;H0Y455	DNA replication ATP-dependent helicase/nuclease DNA2;DNA replication nuclease DNA2;DNA replication ATP-dependent helicase DNA2	DNA2	NA	NA	NA	NA	22.8963	22.6465	22.5791	22.3623	22.5581	22.4293	NA	22.4728	22.0552	NA	23.0132	NA	NA	23.2054	NA
Q99623;J3KPX7;F5GY37;Q99623-2;B4DW05;F5GWA7;F5H3X6;F5H0C5;F5H2D2;F5H0S4	Prohibitin-2	PHB2	32.2949	32.558	32.6675	32.3603	31.4921	31.6541	31.5645	31.4302	31.8133	31.995	30.5931	31.8346	31.7555	31.4278	31.5972	31.5818	30.9349	31.3647	31.792
O75592;J3KPZ3;O75592-2;H7C3U4;F8WA13	Probable E3 ubiquitin-protein ligase MYCBP2	MYCBP2	29.2857	29.6285	29.2828	29.4606	28.8894	28.9711	28.8748	28.6023	28.9006	28.926	26.0734	28.5866	28.1559	26.3109	28.5898	23.2495	24.3067	27.9984	26.0231
Q16836;J3KQ17;Q16836-2;E9PF18	Hydroxyacyl-coenzyme A dehydrogenase, mitochondrial	HADH	30.9968	31.2717	31.2305	31.0907	30.6613	30.5416	30.5644	30.2021	30.0663	30.4793	29.2948	30.113	30.3671	30.3159	30.664	30.7119	29.291	30.1727	30.5956
Q9NTK5;J3KQ32;Q9NTK5-3;C9JTK6	Obg-like ATPase 1	OLA1	30.0935	30.303	30.1895	30.2655	30.2445	30.0347	30.2929	30.4178	30.5599	30.3485	29.9879	30.7124	30.6913	30.221	30.8151	30.5832	30.2208	30.2947	30.4867
Q9Y3E5;J3KQ48	Peptidyl-tRNA hydrolase 2, mitochondrial	PTRH2	25.1513	25.4824	25.539	24.9382	26.1623	26.6827	26.5729	27.0522	27.0123	26.8333	26.9955	26.9259	26.8774	28.0939	26.9171	28.1268	27.1217	26.9306	27.4808
Q9C086;J3KQ70;B8ZZ93;B8ZZH7;F8WCL7;H7C171;C9JKY0	INO80 complex subunit B	INO80B	NA	21.1578	21.0013	NA	21.802	22.0557	22.6303	21.9125	22.6788	23.2295	23.2259	23.271	22.1961	NA	21.8941	22.9551	22.8773	22.4394	22.909
J3KQ88;Q9P0P8	Uncharacterized protein C6orf203	C6orf203	NA	NA	NA	NA	23.7093	23.8837	23.3788	23.3215	23.9717	23.986	22.9523	23.3148	23.2116	23.0463	23.6187	20.8395	23.3637	23.5074	23.6597
Q99418;Q99418-2;J3KQA6;M0R2J0;G5E9B7;F8W8E2	Cytohesin-2	CYTH2	21.9917	21.6111	21.3873	22.2292	NA	NA	NA	NA	NA	NA	NA	NA	NA	NA	NA	NA	NA	NA	NA
Q8TBF2;Q8TBF2-3;J3KQD0;Q8TBF2-5;J3QKK8;Q8TBF2-4;Q8TBF2-2;J3KRV9;Q8TBF2-7;J3KPF6;Q8TBF2-6;J3KPF5	Prostamide/prostaglandin F synthase	FAM213B	26.7941	26.9599	27.0353	27.5212	26.7818	26.7309	26.6561	26.7632	26.5525	26.8593	24.5194	26.3559	26.0358	26.0092	25.616	25.8986	25.0241	25.0468	25.717
P04062;J3KQG4;P04062-2;F5H241;J3KQK9;P04062-3	Glucosylceramidase	GBA	25.4967	24.6993	23.6939	23.6847	24.2351	24.0739	23.3109	25.0523	24.9117	24.5403	23.4946	24.6919	25.2133	25.1036	25.5804	25.3425	23.9815	25.2517	25.0341
P15170-2;J3KQG6;P15170;H3BR35;H3BSV8	Eukaryotic peptide chain release factor GTP-binding subunit ERF3A	GSPT1	30.1091	30.0318	29.8724	30.2371	30.1501	29.9816	30.5541	30.3347	30.3078	30.8948	30.7513	30.9254	30.833	31.9728	30.7849	31.8488	31.04	30.7082	31.1675
Q9H3H3;Q9H3H3-2;Q9H3H3-3;J3KQG9	UPF0696 protein C11orf68	C11orf68	27.3537	27.3582	26.9691	27.4077	27.2474	27.4288	27.04	27.0257	27.1308	27.44	25.3576	26.2268	26.6617	25.7131	26.1036	26.5764	25.4431	26.5119	26.4857
Q8NBJ7;J3KQJ1;A8MXB9;C9J660;C9JL30;H7C3B2;Q8NBJ7-3;F8WA42;Q8NBJ7-2;E9PBT8;Q8NBJ7-5;J3QT17;E9PG02;F8WEX5;F8WES7;Q8NBJ7-4;F8WEV7	Sulfatase-modifying factor 2	SUMF2	27.998	27.6577	27.2166	28.0397	27.4309	27.4168	28.2334	27.4362	27.8203	27.6493	27.9313	27.3921	27.9035	28.3954	27.9312	28.7291	27.6221	28.0225	28.5023
Q9BQE5;J3KQL8;E9PM95;B0QYK8	Apolipoprotein L2	APOL2	25.0879	25.7775	25.9111	25.9424	23.9841	25.2311	24.8773	24.3748	25.2881	24.7687	25.1454	25.8546	24.7884	26.9245	25.8813	27.2842	26.6737	26.8382	26.768
O00311;J3KQS2	Cell division cycle 7-related protein kinase	CDC7	NA	NA	NA	NA	NA	NA	NA	NA	NA	NA	NA	22.3539	NA	NA	NA	NA	NA	NA	NA
Q9NWV8;J3KQS6;M0QX07;Q9NWV8-3;M0R0I0;M0R3F4;M0R2A4;M0R2K3;M0R193;M0R2I2;M0QY17;Q9NWV8-2;M0QXG9;M0QYV1;M0R3H9	BRISC and BRCA1-A complex member 1	BABAM1	26.146	26.7579	26.6274	26.4606	26.6707	26.7081	26.9496	26.6334	26.7601	26.8326	25.804	26.8207	26.7988	27.0359	26.7123	27.1159	26.6024	26.4622	26.4638
Q8WUD4;J3KR35;C9JUN5	Coiled-coil domain-containing protein 12	CCDC12	27.0512	26.7886	26.9504	27.0522	26.9348	26.6651	26.6335	26.2759	27.1565	26.7279	27.2841	26.1901	26.9976	27.5985	26.695	27.4668	27.3602	27.3792	27.14
Q9BPX7;J3KR36	UPF0415 protein C7orf25	C7orf25	NA	NA	NA	NA	18.7683	NA	NA	18.2487	18.3875	NA	20.2934	NA	NA	20.548	18.2003	20.3178	20.7894	NA	19.954
P26440;J3KR54;P26440-2;H7C4G6;H0YN10;H0YLC3;H0YKV0	Isovaleryl-CoA dehydrogenase, mitochondrial	IVD	30.2882	30.3184	29.9728	29.7758	28.7778	29.4624	29.1029	28.8019	29.1759	28.6327	28.8225	28.206	28.789	29.4167	28.8013	29.5496	28.4808	28.8448	29.1891
P35236;P35236-2;J3KR55;Q5SXQ0;B4DDG6;H7C4T8;B4DX06;H7C5I3;E9PE54;E7EUM0;F8WF66;C9IYI6;C9JBA9;REV__E3W978;REV__O75330-4;REV__O75330-2;REV__O75330;REV__O75330-3	Tyrosine-protein phosphatase non-receptor type 7	PTPN7	27.6168	27.4953	27.1078	27.7244	28.3495	28.3322	28.1708	28.7093	28.3253	28.7848	28.9705	29.1715	28.8807	28.8576	29.0116	28.7969	28.8453	29.0898	28.6253
P49848;P49848-3;J3KR72;G8JLM6;P49848-2;C9JFL8;C9JTY6;C9JIS2;C9J088;E5RHA1;E5RKA5;F8WEJ7;C9J7C4;C9JHQ8	Transcription initiation factor TFIID subunit 6	TAF6	26.8142	27.0009	27.1181	27.2879	26.8691	27.2028	26.8025	27.1766	26.7544	27.2148	26.0952	26.8501	26.7595	27.2156	27.0728	27.1661	26.3958	26.7071	26.828
Q9H974;Q9H974-2;Q9H974-3;J3KR78;C9JJ71	Queuine tRNA-ribosyltransferase subunit QTRTD1	QTRTD1	25.6515	24.6494	24.4317	25.0142	25.6499	25.547	25.2466	26.1418	25.8458	25.7498	25.6654	26.6625	25.7427	25.0011	25.9576	23.2706	25.3206	26.0338	25.2851
Q9BTW9;J3KR97;Q9BTW9-4;Q9BTW9-5;I3L439;C9J1U4;I3L163;I3L0V3;I3L3H4;I3L131;I3L143;I3L500;I3L4D2;I3L120;Q9BTW9-3;Q9BTW9-2;I3L1S3	Tubulin-specific chaperone D	TBCD	27.3259	27.3917	26.9304	28.1322	28.1984	27.775	28.4422	28.3912	28.091	28.1591	27.58	28.3753	28.3256	28.211	28.4376	28.3112	28.1023	28.5434	28.6409
Q86W34;J3KSH1;J3KS38;J3KRS2;J3QLK6;J3KTM1;J3KRD0	Archaemetzincin-2	AMZ2	NA	NA	NA	NA	NA	22.6838	22.2182	NA	NA	23.1442	NA	22.7387	22.4817	22.8394	22.3403	22.5567	22.6762	22.292	23.4165
P22794;J3QQH9;J3KRJ5;J3QS37;J3QR06;P22794-2	Protein EVI2A	EVI2A	24.0161	23.6629	23.9038	23.5502	23.5179	23.763	24.0492	23.9865	23.7562	23.5308	NA	23.6369	23.3483	NA	23.7515	NA	NA	NA	NA
Q15532;J3KRP6;J3QS72;J3QQM2;J3KT74;J3QQW2;Q15532-2;F5GWN1;J3QSB3;J3QSG1;J3QQW6;J3QLJ7;J3QQX5;J3KT22;B4DLD3	Protein SSXT	SS18	25.4043	26.3668	26.578	25.8742	25.1856	25.1573	24.497	25.3793	25.3537	24.624	26.0779	NA	25.0514	26.2955	24.7127	26.3512	25.9096	24.1132	26.0324
Q6IAN0;J3KRS1	Dehydrogenase/reductase SDR family member 7B	DHRS7B	23.0849	22.9067	23.3452	22.8617	22.9337	23.3408	23.32	22.4206	22.4198	23.1319	NA	24.3839	22.8216	NA	24.5341	NA	NA	23.841	NA
Q8N1S5;Q8N1S5-2;J3QLB2;J3KRX2;J3QS49;J3QQP1;J3QRN3;J3KS66;J3QLA9	Zinc transporter ZIP11	SLC39A11	NA	NA	NA	NA	23.7632	23.7599	22.7418	23.0568	22.2779	NA	22.0206	NA	NA	NA	22.8652	NA	NA	22.1513	NA
P18621;J3QQT2;J3KRX5;J3QL51;P18621-2;J3QLC8;J3QS96;J3KRB3;J3KSJ0	60S ribosomal protein L17	RPL17	31.2011	31.2571	31.031	31.3727	30.7116	30.7077	30.9163	30.4969	30.942	30.8606	31.0993	31.3134	30.7485	28.6159	30.8125	28.7223	30.1741	31.3856	29.2165
Q8IWB9;Q8IWB9-2;J3KRZ8	Testis-expressed sequence 2 protein	TEX2	NA	NA	NA	NA	NA	NA	NA	NA	NA	NA	NA	NA	NA	NA	NA	NA	NA	NA	23.1495
Q14197;J3KS15;J3QRF8	Peptidyl-tRNA hydrolase ICT1, mitochondrial	ICT1	26.81	27.0263	26.9618	26.3758	24.6806	24.825	25.3862	24.6113	25.2886	25.4156	24.217	25.9392	25.3139	25.9602	25.6326	26.2319	24.8349	24.2035	25.0462
J3KS23;J3KRT0		CBFB	20.9568	21.0777	NA	NA	NA	NA	NA	NA	NA	NA	NA	NA	NA	NA	NA	NA	NA	NA	NA
P02686;J3KS94;P02686-2;J3QQK6	Myelin basic protein	MBP	24.9078	24.1034	24.1415	24.9393	23.538	24.2486	25.2113	24.1124	23.4401	23.4956	NA	23.9972	23.8784	25.5417	24.6947	25.492	24.3286	25.0809	23.9692
J3QRG5;Q9BQA9-2;Q9BQA9;J3KSJ5;J3KTF4;J3QKS6;J3QQQ4;J3QRZ2;J3QLB7;J3QKZ6;H0Y2X1;J3KTI1;J3KSB6;J3KS78;J3QS53	Uncharacterized protein C17orf62	C17orf62	25.4897	26.0984	24.9847	25.9989	25.3192	25.1911	25.2392	25.3532	25.4207	25.4999	NA	25.0463	24.408	23.4491	24.6433	22.9621	NA	24.0047	NA
Q8WVK7;J3QL03;J3KSP0;J3QS74;J3KRZ0	Spindle and kinetochore-associated protein 2	SKA2	NA	NA	NA	NA	NA	NA	NA	NA	NA	NA	22.6646	NA	NA	NA	NA	NA	24.5671	NA	23.5979
P32248;J3KSS9;J3KTN5	C-C chemokine receptor type 7	CCR7	25.4976	26.2155	26.0546	25.8155	25.7509	26.2022	25.8504	25.9939	25.8238	25.9181	24.5936	25.169	25.8234	24.2471	25.1746	24.3103	25.4673	23.3832	24.8209
Q8WYR1;J3KSW1	Phosphoinositide 3-kinase regulatory subunit 5	PIK3R5	21.7668	23.4305	21.7796	21.9896	NA	21.2825	NA	20.7851	20.8679	21.0145	NA	NA	NA	NA	21.3642	NA	NA	21.2141	NA
Q68DK7;J3QQY0;J3KSZ8;Q68DK7-2	Male-specific lethal 1 homolog	MSL1	22.469	22.4416	22.0559	22.8501	22.5285	22.0207	23.023	22.1279	22.9246	21.8123	22.289	22.5993	22.0341	22.9789	21.9372	22.7178	22.2661	21.9167	22.4662
Q96IG2;Q96IG2-2;J3KTA1;J3QKL3	F-box/LRR-repeat protein 20	FBXL20	NA	22.6077	22.4828	NA	22.1319	NA	22.7692	21.829	22.338	22.1876	NA	22.6052	22.7518	NA	22.1883	NA	NA	NA	22.1006
Q8N9F7;J3KTA9;J3QQN7;Q8N9F7-3;Q8N9F7-2	Glycerophosphodiester phosphodiesterase domain-containing protein 1	GDPD1	23.4335	23.4843	23.5658	23.4142	NA	NA	NA	NA	NA	NA	NA	NA	23.0974	NA	NA	23.4692	23.9502	NA	NA
P84098;J3QR09;J3KTE4;J3QL15	60S ribosomal protein L19;Ribosomal protein L19	RPL19	30.8178	30.6278	30.9744	30.5311	29.9054	30.0836	29.9344	29.7288	29.6827	29.4595	30.6802	30.9717	29.7752	26.8819	30.0566	27.6602	29.4708	30.7402	26.5031
Q07955;J3KTL2;Q07955-3;Q07955-2;J3KSR8;J3QQV5;J3KSW7	Serine/arginine-rich splicing factor 1	SRSF1	31.8244	31.6737	31.8107	31.3128	31.3549	31.4405	31.4381	31.4097	31.4317	31.3373	31.6681	31.2798	31.2685	32.1974	31.2465	32.2903	31.6677	31.3763	31.6459
Q9UNZ2;Q9UNZ2-5;J3QK90;Q9UNZ2-4;Q9UNZ2-6;F2Z2K0	NSFL1 cofactor p47	NSFL1C	29.2352	29.2999	29.3148	29.5671	29.5008	29.5735	29.3156	29.3944	29.4675	29.2822	29.9217	29.3842	29.4411	30.0263	29.2729	30.1257	29.9491	29.3743	29.5728
O43502;J3QKK3;Q7KZJ0;J3QR58;O43502-2;H7C2Q5;H7C1R0;J3QLB5;E9PI66	DNA repair protein RAD51 homolog 3	RAD51C	NA	NA	NA	NA	NA	NA	NA	NA	22.4017	23.096	23.4072	24.3351	23.5354	24.9767	23.9931	24.4395	23.7556	24.4222	24.3761
J3QKR3		PSMB3	NA	22.027	NA	23.0807	NA	NA	NA	NA	NA	NA	NA	NA	NA	NA	NA	NA	NA	NA	NA
O75880;J3QL56	Protein SCO1 homolog, mitochondrial	SCO1	28.3719	28.2061	28.4602	28.3509	27.5782	26.8816	27.5404	27.3438	27.4969	27.0392	26.581	27.9669	26.4188	24.5541	26.9335	24.9915	25.9795	26.2985	26.185
Q96FV2;J3QL71;Q96FV2-2;J3QQM9;J3QRJ1;J3QR84;J3KT79	Secernin-2	SCRN2	25.7079	25.7989	25.0363	26.7257	25.3713	23.7549	26.0639	25.873	24.5538	25.0885	24.4049	25.1264	24.1144	24.7789	24.516	24.9098	23.6404	24.276	24.3725
Q9HAU4;J3QLG1;J3QRY2;J3QQM4	E3 ubiquitin-protein ligase SMURF2	SMURF2	20.3484	21.0753	21.2262	20.5396	18.6472	NA	19.4061	18.8809	19.0049	18.6506	19.0907	NA	18.5074	19.1092	19.9186	19.3427	NA	NA	19.6525
Q14849;Q14849-2;Q14849-3;J3QLM1	StAR-related lipid transfer protein 3	STARD3	NA	NA	NA	NA	22.9396	NA	22.2498	NA	NA	23.1267	23.0964	NA	23.0286	NA	NA	NA	23.0506	23.1555	NA
Q9Y2R9;J3QLS3;J3QQS1;J3KSI8	28S ribosomal protein S7, mitochondrial	MRPS7	26.8509	26.6857	26.9842	26.2897	27.2699	27.5591	26.7074	27.8149	27.7321	27.6734	26.8794	28.2763	27.5915	26.9192	27.4269	27.4638	26.8157	27.2321	27.1541
Q07020;J3QQ67;F8VWC5;G3V203;H0YHA7;F8VYV2;F8VUA6;F8VXR6	60S ribosomal protein L18	RPL18	32.3746	32.5889	32.5521	32.2861	31.899	31.8212	31.6643	31.9087	32.0528	31.5499	32.0957	32.231	31.6633	29.1438	31.97	28.9309	31.1366	31.9681	29.375
Q9UHR5;Q9UHR5-2;J3QQJ0;J3QLH3;J3QLM2;J3KRR6;F5H478;J3KRU5;J3KS14	SAP30-binding protein	SAP30BP	26.717	26.9807	26.6748	26.7479	26.4316	26.4498	26.4862	27.023	26.7943	26.7419	27.5776	26.0683	26.5921	27.7512	26.5333	27.5562	27.3227	26.8798	27.0025
Q9BT23;J3QQM5;J3QL69;J3KRR0	LIM domain-containing protein 2	LIMD2	29.5765	30.2658	30.5651	30.4498	29.436	29.1521	28.8198	29.0922	29.6024	29.3863	29.2984	29.1	29.3337	29.5547	28.538	29.8023	28.2772	28.369	29.1492
J3QQW9;Q15022	Polycomb protein SUZ12	SUZ12	25.6084	26.2552	25.9536	26.1597	25.8507	25.7199	25.9559	26.3132	26.7031	26.9807	26.5472	27.0204	27.0035	24.9505	27.3546	24.9485	26.2689	27.3366	25.8554
J3QR07;Q96MU7;Q96MU7-2;J3KS01;J3KRG5	YTH domain-containing protein 1	YTHDC1	27.3287	27.4052	27.7537	27.1557	26.7537	26.5428	26.7768	26.5072	26.2241	26.6921	26.8888	26.8631	26.8326	25.8742	26.8394	26.3178	26.0034	26.6147	25.776
Q96HE9;J3QR53;J3QKY4	Proline-rich protein 11	PRR11	NA	NA	NA	NA	22.7924	22.1006	22.4105	21.6397	21.5091	21.3345	22.3564	22.186	21.6493	21.1743	22.474	21.2303	22.2483	23.1588	21.2915
Q6PK18;J3QRG1;Q6PK18-2;J3QLI8;K7ENS7	2-oxoglutarate and iron-dependent oxygenase domain-containing protein 3	OGFOD3	NA	NA	21.4586	21.1331	NA	NA	NA	NA	NA	NA	NA	NA	NA	NA	NA	NA	NA	NA	NA
O94832;K7EIG7;J3QRN6;J3KRL0;J3QRR2	Unconventional myosin-Id	MYO1D	21.6525	22.1943	22.2407	22.0523	NA	NA	22.6555	NA	NA	22.7756	22.2964	22.7102	23.0033	NA	22.7196	NA	NA	NA	NA
P19105;J3QRS3;P24844;J3KTJ1;P24844-2	Myosin regulatory light chain 12A	MYL12A	31.9755	32.0689	31.8736	31.9722	31.9182	31.8436	31.5348	31.8735	31.7561	32.109	31.1941	31.0402	31.6823	32.1563	31.4186	31.6561	31.7656	31.4694	31.632
O43670;J3QRS9;O43670-4;O43670-3;J3QS27;J3KTL1;J3KRB6;J3KRW6;H0Y3M2	Zinc finger protein 207	ZNF207	23.0701	22.5638	22.2111	22.9041	22.603	NA	22.7477	NA	NA	NA	23.4243	22.6686	23.0105	NA	23.4364	NA	23.6117	22.8638	23.6025
P13598;J3QRT5;J3QQR8;J3QKR4;J3QQX6;J3QRQ1	Intercellular adhesion molecule 2	ICAM2	26.1326	25.555	25.8745	25.9239	26.0378	26.5892	25.6423	26.3805	26.4726	26.0271	26.1937	26.8379	26.9316	NA	25.5275	23.1913	22.745	25.3891	23.1127
P42694;J3QS41;I6L9H4;J3KT20;J3QRR8	Probable helicase with zinc finger domain	HELZ	23.8256	23.3545	23.4956	24.4432	24.6266	23.2315	25.3112	24.1872	24.1116	22.8048	24.3604	NA	24.6346	23.4458	24.2011	23.897	24.23	23.9291	23.9169
Q14119;J3QSH4;J9JIC7	Vascular endothelial zinc finger 1	VEZF1	26.8995	26.8796	27.7069	27.2353	26.47	26.6588	26.8235	26.4259	26.3869	26.3227	24.1705	25.6266	25.0586	25.0912	24.7873	25.1822	23.59	25.1551	25.5503
Q8NB50;J3QSW3;Q8NB50-2;D6R9C0	Zinc finger protein 62 homolog	ZFP62	21.8221	23.1216	21.1085	20.6691	21.2382	20.7439	20.2798	20.2072	19.7804	19.3513	19.5553	20.0687	19.4486	NA	19.6897	NA	NA	20.7582	NA
Q9Y570;J3QT22;Q9Y570-2;Q9Y570-3;F5H2D4	Protein phosphatase methylesterase 1	PPME1	26.8342	27.2345	26.9647	27.6413	27.2708	26.8605	27.8072	27.2492	27.4662	27.8751	26.5721	27.4509	27.5128	28.0636	27.439	28.167	27.6209	27.5469	27.8592
O43684;J3QT28;O43684-2;B4DDM6;J3QSX4	Mitotic checkpoint protein BUB3	BUB3	29.8971	30.0354	30.0772	29.8775	30.1123	29.8887	29.8951	30.0512	30.2219	30.0444	30.1368	30.2893	30.2565	31.3704	30.4805	31.4627	30.5973	30.4976	30.5725
Q99933;Q99933-4;Q99933-3;J3QTA2;E2QRM7;Q99933-2;C9JYK5;F1LLU6	BAG family molecular chaperone regulator 1	BAG1	26.5923	27.0852	27.1953	26.7727	27.7027	27.3369	26.05	28.0163	27.6893	27.3284	26.3589	25.9102	27.1254	27.0497	27.1265	27.2124	26.2374	27.0879	26.0355
Q9BRQ6;J3QTA6;J3QTB2;H0Y922	Coiled-coil-helix-coiled-coil-helix domain-containing protein 6, mitochondrial	CHCHD6	25.7565	24.5699	24.9353	24.0003	24.9636	24.5272	24.9176	24.1223	23.7232	23.7808	25.5132	25.0441	24.432	24.8232	24.5766	25.5273	25.3399	25.1168	24.5674
Q9HAS0;J9JIC5;J3KRR1;K7ERX0;J3QKQ1;K7EIQ2;K7EII1	Protein Njmu-R1	C17orf75	24.1763	24.0713	26.2564	25.5978	25.3324	25.0355	25.1717	25.4399	25.3284	25.5118	25.7494	25.6209	26.3228	26.4681	26.2522	26.5303	26.9922	25.9833	26.5767
Q96GD4;J9JID1;B4DNM4;J3KTD6;J3QLN8;J3KT86;Q96GD4-2;J3QR41;Q96GD4-3;J3KRJ2;J3KRF8	Aurora kinase B	AURKB	NA	NA	NA	NA	25.1742	24.1065	NA	25.1903	23.8224	24.2447	25.4426	27.026	26.8476	24.9174	27.4819	24.4862	25.3366	27.1652	25.3498
J9JID7		LMNB2	33.167	33.2971	33.2887	33.1196	32.109	32.2894	32.3168	31.709	31.8201	31.8721	30.8484	31.1211	31.2866	30.7532	30.9424	31.1317	30.5254	31.0806	30.6408
Q9UM00;Q9UM00-2;J9JIE6;J3QQY2;J3KS45;J3KTQ7	Transmembrane and coiled-coil domain-containing protein 1	TMCO1	27.3698	27.4537	27.6055	27.4704	26.6878	26.5565	26.6009	26.2864	27.1572	26.6182	22.8099	26.6064	26.1372	NA	26.8841	23.1321	24.3394	26.7216	24.2338
Q8IXI2;Q8IXI2-3;Q8IXI2-4;Q8IXI2-5;Q8IXI2-2;J9JIH9;H7BXZ6;J3KSX7;Q8IXI2-6;K7EIQ7;J3QLG2;K7EP86;J3KSR5	Mitochondrial Rho GTPase 1;Mitochondrial Rho GTPase	RHOT1	26.8952	27.2978	27.5211	27.1561	26.0435	26.3228	26.1251	25.7374	26.2395	26.7717	23.7944	25.6642	26.0193	23.3038	25.0104	22.7999	23.2432	25.9259	24.2803
Q6NW29;K4DI92;D6R9C7;D6RCM5;D6RDH6;B4DDP2;E7EV43	RWD domain-containing protein 4	RWDD4	NA	NA	NA	NA	23.9959	23.8178	24.2431	24.1935	24.9206	25.082	24.9469	24.8072	24.7982	25.4589	25.2909	25.4081	25.2113	24.9331	25.1267
Q13620-1;Q13620;K4DI93;Q13620-3;A6NE76	Cullin-4B	CUL4B	28.1792	28.3855	28.692	28.4606	28.0582	28.2593	27.6562	27.9322	28.0891	28.1052	27.3956	27.5764	28.117	26.8301	27.5882	26.2005	27.1675	27.4999	27.2637
Q9UH92;Q9UH92-2;Q9UH92-3;K7EID0	Max-like protein X	MLX	22.4179	22.2479	22.2039	21.6526	22.499	NA	22.9905	22.0493	22.5901	NA	23.605	22.3373	NA	NA	22.6214	NA	21.8688	22.3206	21.7438
K7EIG1;O75153;I3L4B5;I3L3E5;I3L318;Q9Y5I4;Q9Y5I4-2	Clustered mitochondria protein homolog	CLUH	NA	22.848	22.4383	NA	27.2182	27.4061	28.4258	28.0416	29.0339	28.4176	28.3467	28.9817	29.3691	29.2302	28.8883	28.5269	28.7379	29.2368	28.3097
P13686;K7EIP0;K7ESF2;K7EJD9	Tartrate-resistant acid phosphatase type 5	ACP5	NA	NA	NA	NA	NA	NA	21.7079	NA	NA	22.2278	NA	NA	22.5951	NA	22.9105	22.5083	NA	22.4329	NA
Q13485;K7EIU8;K7ES96;K7EIJ2;K7ENG8;L7N2F7;K7EL18;K7EL15;K7ENG1	Mothers against decapentaplegic homolog 4	SMAD4	26.0866	25.7128	26.0367	26.104	26.3519	26.2967	25.9541	26.4113	26.0312	26.3788	25.9438	25.3861	25.7685	26.3445	25.8427	26.621	26.307	25.9644	26.569
Q6AI08;K7EIX2;K7ELR8;K7ELA5	HEAT repeat-containing protein 6	HEATR6	NA	NA	NA	22.7245	23.7466	22.2848	22.0451	23.9454	23.3296	22.2014	24.5779	23.9073	23.557	24.5754	23.9002	24.9648	25.6745	24.7769	25.3117
Q9BY50;K7EJQ7	Signal peptidase complex catalytic subunit SEC11C	SEC11C	24.9693	24.3151	23.6966	24.562	24.69	24.5307	25.3736	25.4921	25.4557	25.4795	24.595	25.5501	25.3048	25.2011	24.9948	22.7439	24.6356	24.1599	24.3464
Q96ND0;K7EK00;K7ERQ2;K7EPG9	Protein FAM210A	FAM210A	24.4838	24.4803	24.4006	25.0222	25.6504	25.4363	26.2316	25.0169	24.7596	25.3346	24.3008	25.3887	24.8723	24.4363	25.6555	25.2302	25.9469	26.269	26.0179
P84243;K7EK07;K7EMV3;B4DEB1;K7ES00;Q6NXT2;K7EP01	Histone H3.3;Histone H3;Histone H3.3C	H3F3A;H3F3B;H3F3C	35.9351	35.575	35.8653	35.4277	35.075	34.7628	34.4815	34.2698	34.7964	34.1226	34.8453	34.0853	33.8474	31.763	34.1901	32.2955	33.4801	34.6342	32.5868
Q9P2W1;K7ELD8;K7EK12;K7EQS1;Q9P2W1-2	Homologous-pairing protein 2 homolog	PSMC3IP	NA	NA	NA	NA	NA	24.6801	23.7934	NA	NA	23.7304	23.1848	23.586	23.0194	25.2166	23.3155	25.1165	24.7976	24.7403	25.0746
K7EK63;K7ENJ4			21.105	NA	NA	20.3442	NA	NA	NA	NA	NA	NA	NA	NA	NA	NA	NA	NA	NA	NA	NA
K7EKE6;P36776;K7EJE8;Q8N8K8;F5GZ27;K7ER27;K7ERR6;K7EQF8;K7ER56	Lon protease homolog, mitochondrial	LONP1	30.7872	30.6271	30.6419	30.3697	30.2202	30.1229	30.434	30.4374	30.4744	30.2627	29.9719	30.2048	30.0995	29.8603	30.2196	29.5182	30.6114	29.9338	30.4942
Q92817;K7EKI0	Envoplakin	EVPL	NA	NA	NA	NA	NA	NA	22.4425	NA	NA	NA	NA	NA	NA	23.2114	NA	22.4078	NA	NA	NA
P28799;K7EKL3;P28799-2;K7EMR1;K7EQI0;K7EQ05	Granulins;Acrogranin;Paragranulin;Granulin-1;Granulin-2;Granulin-3;Granulin-4;Granulin-5;Granulin-6;Granulin-7	GRN	24.5698	25.4543	23.8682	24.2448	22.9276	23.63	21.8435	23.4444	22.1526	21.7457	24.1119	22.0813	23.2598	24.2619	22.7022	24.2323	22.3556	21.5407	21.8694
O00411;K7EKS3;K7EMH3	DNA-directed RNA polymerase, mitochondrial;DNA-directed RNA polymerase	POLRMT	23.8714	22.8526	23.4257	22.6536	23.2443	23.6512	25.6409	24.5352	24.9613	24.9329	24.0561	26.0355	24.6158	NA	24.3892	NA	24.3268	24.3553	22.6972
Q9UK23;K7EL75;Q9UK23-3;K7EPH3;Q9UK23-2;K7ERI4	N-acetylglucosamine-1-phosphodiester alpha-N-acetylglucosaminidase	NAGPA	23.4035	23.2812	23.4448	22.6457	NA	NA	NA	NA	NA	NA	NA	NA	NA	NA	NA	NA	NA	NA	NA
Q9H665;K7EL86;Q9H665-2	IGF-like family receptor 1	IGFLR1	NA	NA	NA	NA	NA	NA	NA	NA	NA	21.8484	21.1508	NA	23.6553	NA	22.951	NA	NA	NA	NA
P62841;K7ELC2;K7EM56;K7EQJ5;K7EJ78	40S ribosomal protein S15	RPS15	30.4214	30.3227	30.8526	30.7398	29.4985	29.4921	29.8187	29.3508	29.3471	29.7356	28.4876	30.2834	29.4295	27.9972	30.0778	28.3761	27.9973	30.4558	28.8455
Q08117;Q08117-2;K7ELE3;K7EQH5;K7ELQ8	Amino-terminal enhancer of split	AES	25.344	25.8142	26.0128	26.4654	25.4185	25.4215	25.5214	25.2299	25.4001	25.5838	23.7881	24.3195	25.449	25.7716	25.8332	25.1394	24.401	25.9285	24.5268
Q8IVV7;K7ELH7;K7ENE2	Glucose-induced degradation protein 4 homolog	GID4	NA	NA	NA	NA	19.1155	20.9433	NA	23.8386	NA	22.1268	23.5326	22.6924	22.0645	21.7915	21.4938	NA	NA	NA	NA
K7ELL7;P14314;P14314-2;K7EPW7;K7EKX1;K7EJ70;K7EIP3;K7EL27	Glucosidase 2 subunit beta	PRKCSH	30.6482	30.7004	30.8944	30.9452	30.6861	30.5602	30.6291	30.5436	30.6691	30.6503	30.5357	30.5505	30.4266	31.3904	30.549	31.5622	30.7856	30.5281	30.9384
P41567;K7EM18;K7EQP2	Eukaryotic translation initiation factor 1	EIF1	28.8425	29.3777	29.2367	29.3377	30.4693	30.4347	30.0858	30.8656	30.5545	30.7711	31.1856	30.6337	30.2474	31.513	30.0214	31.326	30.4319	30.6468	30.5544
K7EM38;F8WCH0		ACTG1	23.3794	26.4813	21.7472	27.3057	22.0363	NA	NA	NA	22.1713	22.8851	NA	NA	NA	24.461	NA	23.0039	22.5275	22.6506	23.5931
P53539;Q49AD7;K7EMJ6;K7ERZ8;K7EKC1;K7EKA0;E7EPR6;K7EPR3;P53539-2	Protein fosB	FOSB	22.0485	24.2466	22.8639	20.9849	25.2651	25.8214	25.1408	24.0758	25.1094	24.4006	22.0018	NA	21.6748	NA	21.748	20.8907	NA	NA	NA
P60002;K7EN05;K7EPC8;K7EQ44;K7EMV4	Transcription elongation factor 1 homolog	ELOF1	26.1199	25.8603	25.3158	26.5278	26.2949	26.2705	25.9729	25.9991	25.7139	24.8905	24.7028	24.919	25.581	25.121	24.8624	25.245	25.552	23.4052	25.329
Q96D70;K7EN78	R3H domain-containing protein 4	R3HDM4	21.8099	22.313	21.9461	22.3467	22.9491	22.6928	23.1046	23.3019	22.8373	24.0256	NA	22.8042	22.3285	NA	22.1669	NA	NA	22.1381	NA
Q7Z403;K7ENC4;K7ERH0;Q7Z403-2;K7ENM6	Transmembrane channel-like protein 6	TMC6	21.878	22.6933	22.2776	22.6214	NA	NA	NA	NA	NA	NA	NA	22.5838	NA	NA	NA	NA	NA	NA	NA
K7ENF0		NARS	NA	NA	NA	NA	NA	24.0311	23.8807	23.2443	23.1592	23.3259	22.6014	NA	23.8448	23.1124	24.3558	NA	NA	22.8017	22.2098
Q8N2U0;K7ENI6;K7ERE1	Transmembrane protein 256	TMEM256	25.1367	24.9736	25.1774	25.071	25.0309	25.4823	25.2751	25.1645	25.5907	26.321	24.5044	24.8807	25.1223	24.2505	24.7385	23.9917	NA	24.6025	NA
K7ENL3		STAT3	NA	NA	NA	NA	NA	23.3481	NA	23.7935	23.6482	24.7327	NA	23.2657	23.703	NA	23.4131	NA	NA	NA	NA
Q96DM3;K7ENL9;K7EIS6;K7EL80;K7EQJ3;K7EQ65;K7EKN1	Uncharacterized protein C18orf8	C18orf8	26.2189	26.2248	25.2679	26.2159	27.2807	26.8496	27.0473	27.3068	26.8422	26.8046	26.0044	26.9271	26.4964	25.2045	26.8113	25.3013	25.8531	27.6608	26.4747
P19419;K7ENR1	ETS domain-containing protein Elk-1	ELK1	NA	NA	NA	NA	NA	21.1973	NA	21.6102	22.3856	NA	NA	NA	22.6086	22.8694	NA	23.0042	NA	NA	NA
Q9BTD8;Q9BTD8-4;Q9BTD8-2;Q9BTD8-3;K7EP90;K7EQ03;K7ER08;K7EML2	RNA-binding protein 42	RBM42	27.1086	27.2004	27.1608	27.2822	27.0031	26.9788	27.089	27.1579	27.3174	27.4353	26.6168	27.2384	26.8724	27.2686	27.2384	27.3946	26.6804	26.8069	27.7201
Q9NSK7;K7EPS8;Q9NSK7-3;Q9NSK7-4;Q9NSK7-2	Protein C19orf12	C19orf12	NA	NA	NA	NA	NA	22.7145	22.2531	NA	NA	NA	NA	23.772	NA	NA	NA	22.086	NA	NA	22.3238
K7EQ37		UNC13D	25.7638	25.3892	25.4383	25.4633	24.1174	19.0766	19.6186	22.8166	22.6583	NA	NA	20.1224	22.3022	NA	19.8226	NA	21.7833	NA	24.6731
O60664;K7EQF4;O60664-3;K7ERZ3;K7EL96;O60664-2;K7ER39	Perilipin-3	PLIN3	28.1269	28.1065	27.8971	28.2474	28.0253	27.5759	27.9958	27.9573	27.6763	27.7475	27.4375	28.0637	27.9233	28.1462	28.2459	28.2254	27.7239	28.2768	28.0209
Q15831;Q15831-2;K7EQN8;K7EMR0	Serine/threonine-protein kinase STK11	STK11	23.0818	23.0183	22.3107	23.0181	23.5254	23.6558	23.0567	NA	NA	NA	NA	NA	23.3852	NA	NA	NA	NA	23.6923	NA
K7EQW8		TPM4	NA	25.6257	24.966	NA	NA	NA	NA	NA	NA	NA	24.7511	NA	NA	NA	NA	NA	24.165	NA	24.7191
P84157-2;K7EQX8;Q6ZR64		MXRA7	NA	21.5357	21.8327	21.1971	20.2205	22.043	20.6826	20.4774	20.1813	20.1609	NA	21.029	21.1861	20.5202	21.1869	21.6667	20.017	19.9148	21.5267
P42679;K7EQY5;P42679-3;P42679-2;K7ENL8;K7ES68;K7EQV3;K7EKS5	Megakaryocyte-associated tyrosine-protein kinase	MATK	NA	NA	NA	NA	23.4007	23.7183	24.0477	24.2659	23.7855	24.7977	23.654	25.3746	25.0894	22.6025	23.5359	22.8072	NA	23.8409	NA
K7ER74;P02655;Q6P163;K7EMC3	Apolipoprotein C-II	APOC2	30.3976	27.3359	27.1584	26.9439	29.7465	28.5217	28.1987	29.6453	29.9546	28.931	30.3524	27.2828	28.7303	27.773	27.891	28.0843	28.0602	27.906	27.1071
K7ER95;Q92918-2;Q92918;K7EKT6;K7EJS6;B4E087;K7ERT2	Mitogen-activated protein kinase kinase kinase kinase;Mitogen-activated protein kinase kinase kinase kinase 1	MAP4K1	27.4344	27.8986	27.6235	27.885	27.0835	27.3793	27.2042	27.1277	27.2426	27.3924	25.5556	26.4943	26.767	26.8903	27.8617	26.8433	26.9268	28.2244	27.3598
P00746;K7ERG9	Complement factor D	CFD	NA	NA	NA	NA	21.7512	23.8842	24.2374	NA	NA	23.5998	23.2933	23.535	NA	NA	23.5761	NA	NA	23.6796	NA
K7ERI9;P02654;K7EJI9;K7ELM9;K7EPF9;K7EKP1	Apolipoprotein C-I;Truncated apolipoprotein C-I	APOC1	30.5042	28.1124	27.0163	28.0114	29.6006	29.1621	29.366	29.4284	29.3035	28.9524	30.1926	28.1442	28.2211	26.9375	27.8992	27.3283	27.7541	27.3051	26.6447
O95834-2;K7ERL7;O95834;K7EIK7;C9JRL6;K7EKG3;K7EKU5;K7ERY9;K7EII6;K7ELI8;K7ERR2;K7EIM1;K7EQR0;K7ESL7;K7ELB2;K7ERR9;Q6ZMW3;Q05BV3;G3V500;G3V3N9;Q05BV3-4;Q05BV3-2;Q6ZMW3-2;J3KNC1;Q05BV3-5	Echinoderm microtubule-associated protein-like 2	EML2	27.6589	28.4731	28.1636	28.9394	29.1235	28.889	29.099	29.1995	28.9404	28.9541	28.4903	28.3852	28.5424	27.7885	28.3477	27.3882	28.2533	28.2309	27.9324
P54725;K7ESE3;K7ENJ0;K7ELW1;B4DDJ7;K7EQ16;K7ELU6	UV excision repair protein RAD23 homolog A	RAD23A	27.9473	28.0644	28.208	28.3737	27.7574	28.0835	27.5312	27.8403	27.9504	28.0283	28.474	27.8916	28.0307	28.426	27.7596	28.5049	28.2332	28.0476	28.2818
Q9BUM1;K7ESE6	Glucose-6-phosphatase 3	G6PC3	22.3017	22.9204	23.0623	23.3123	NA	NA	21.5372	NA	NA	22.9943	NA	23.5714	NA	NA	23.3325	NA	NA	NA	NA
K7ESI9;K7ENE7;K7EMR9	Dynamin-2	DNM2	20.6105	21.1185	20.7724	22.3296	NA	NA	NA	NA	NA	NA	NA	NA	NA	NA	NA	NA	NA	NA	NA
Q8WVC6;K7ESP4;Q8WVC6-2	Dephospho-CoA kinase domain-containing protein	DCAKD	25.8725	24.8547	22.2693	NA	25.8602	26.9035	26.9063	25.8705	25.5264	26.2077	24.0976	26.1775	25.5853	23.0351	26.4125	22.7113	NA	25.7852	23.5352
Q9NP81;M0QWZ7;Q9NP81-2;E7EX87;M0R2C6;M0R259;B4DJM9;M0R2H5;M0QX29;M0R1C0	Serine--tRNA ligase, mitochondrial	SARS2	28.3207	28.116	28.0937	28.142	27.4558	27.3092	27.4279	27.3164	27.4089	27.3089	26.7021	26.9842	27.2704	26.9803	27.4936	26.8472	26.969	27.5112	27.0025
Q8TAC2;M0QX25	Josephin-2	JOSD2	NA	NA	NA	NA	NA	NA	NA	NA	NA	NA	22.0408	NA	NA	19.6341	NA	19.6636	19.8487	NA	20.9416
M0QX35;Q8N7H5;F8W9Q2;Q8N7H5-2;B4DGJ5;M0QYC7	RNA polymerase II-associated factor 1 homolog	PAF1	27.7148	27.9652	28.1369	27.816	27.8479	28.0992	28.1176	28.0828	28.1592	28.0061	28.0254	28.0306	28.1103	28.8337	27.8334	28.969	28.5466	28.0733	28.4751
Q9BQD3;M0QXN9;M0R0B4;M0R2G3;M0R228;M0QX74;M0QXP3;M0QY77	KxDL motif-containing protein 1	KXD1	22.6688	23.5532	23.4191	22.4424	22.5956	22.6043	22.9041	22.432	22.5435	22.4968	NA	22.8315	22.9437	22.5582	23.2741	22.5336	NA	NA	22.067
M0QXC2;M0QXZ6;M0R2P2		GMFG	NA	NA	NA	NA	20.7033	20.2111	20.2349	NA	21.2378	20.4433	20.7313	21.0294	20.4792	20.753	NA	20.8934	NA	19.8355	22.0125
Q9Y6R0;M0QXQ4;M0QYC2;M0R0Q4;M0QZV7	Numb-like protein	NUMBL	NA	23.2648	23.3667	NA	22.9384	NA	NA	22.8236	23.078	23.4076	22.6854	NA	NA	23.3321	NA	23.74	23.4666	NA	23.0252
Q15853;M0QXT0;Q6YI47;Q15853-3;Q15853-2;M0QYU7;B4DLJ1;M0R1C6	Upstream stimulatory factor 2	USF2	NA	NA	NA	NA	22.3386	22.5246	21.9992	22.4491	22.4008	21.6589	23.5028	22.5159	22.8109	24.2672	21.6254	24.7563	23.8591	19.4842	23.5765
Q96B54;M0QXZ5	Zinc finger protein 428	ZNF428	25.1573	26.1024	25.7295	25.1517	25.5763	25.7324	25.738	26.0058	26.2986	25.6972	26.0218	25.7554	26.2613	26.8453	26.3298	27.3132	25.3628	25.8785	25.8977
M0QY01		EPS15L1	NA	NA	NA	NA	NA	22.7052	22.5613	23.2034	22.9128	23.3817	22.7542	NA	22.824	23.7973	23.1416	23.0377	22.5371	22.7961	22.6536
M0QYG8		GMFG	23.8943	23.5256	23.3177	23.9765	NA	18.4629	16.8842	18.6601	18.2178	21.8095	19.5702	NA	NA	23.0422	NA	23.1461	19.8644	19.2798	20.4644
Q567V2;Q567V2-2;M0QYH5	Mpv17-like protein 2	MPV17L2	NA	NA	NA	NA	NA	NA	NA	21.6383	22.0443	22.6543	NA	22.1128	21.3391	NA	21.9455	NA	NA	21.8755	NA
M0QYM7		TUBB4A	NA	NA	NA	20.6422	NA	NA	NA	NA	NA	NA	NA	22.235	NA	25.0582	23.4639	24.2859	NA	NA	NA
P53680;M0R0N4;M0QYZ2;P53680-2;M0QZ21;M0R1S0	AP-2 complex subunit sigma	AP2S1	26.5147	26.8643	27.0551	27.6351	26.9058	26.7256	26.6251	26.9095	26.9429	27.1035	26.9273	27.4582	26.729	25.7382	26.712	25.275	26.7418	26.2153	26.5064
Q96CP6;Q96CP6-2;Q96CP6-3;M0QZ12;J3KR86;M0R0Q8;M0R0J9;M0R3C5	GRAM domain-containing protein 1A	GRAMD1A	25.5913	24.9822	25.8716	25.2536	23.7882	23.8058	24.1406	23.7186	24.9956	24.8743	24.0049	26.0995	25.223	24.797	25.24	NA	NA	24.7779	NA
M0QZD8;Q6ZTK2;I3L099	Putative uncharacterized protein LOC400499	LOC388210	NA	NA	NA	NA	28.0744	27.4189	26.2891	27.8097	27.55	26.9931	28.2621	25.6137	26.9404	25.2737	26.9216	25.8697	27.0241	26.6971	25.4719
M0QZM1		HNRNPM	25.1589	25.7667	25.0189	24.9981	24.9185	25.7605	NA	25.9745	25.83	25.7345	25.7755	24.4218	26.4055	25.9553	24.8615	27.082	26.0906	25.2348	26.8352
M0QZR4;Q92888;Q92888-2;M0QYC1;M0R2C7;M0QYS3;M0QZH8;M0QXV6;M0R3H5;REV__Q9BZR6;REV__H7C0V4;REV__H7C215	Rho guanine nucleotide exchange factor 1	ARHGEF1	31.9078	31.9507	32.0055	32.2681	31.8951	31.667	32.0124	31.8144	31.7885	32.0622	31.203	31.6088	31.434	30.5742	31.3625	29.9731	30.5246	31.2515	30.6337
Q9BZL6;M0QZW1;M0R2R2;M0R2Z8;M0QZ82;M0QXC6;Q9NRP7;Q92772;Q8IVW4;Q00532;Q00532-2;M0QZC2;J3KMW1;C9JDA4;Q8IVW4-2;J3KNE8;E7ET86;Q9NRP7-2;A8MU99	Serine/threonine-protein kinase D2;Serine/threonine-protein kinase D	PRKD2	28.1447	28.0684	27.8721	28.3634	28.312	27.9298	28.2833	28.0434	27.7862	27.8258	26.9791	27.6533	27.1281	26.7748	27.7891	26.5353	27.5206	27.8085	27.6243
M0R019		HNRNPM	21.3203	22.1147	21.6359	22.0467	NA	NA	NA	NA	NA	NA	NA	NA	NA	NA	NA	NA	NA	NA	NA
M0R042		TUBB4A	NA	NA	NA	NA	NA	NA	NA	21.518	NA	21.7598	NA	NA	22.3963	NA	NA	24.1034	NA	NA	23.7423
P46782;M0R0F0;M0R0R2;M0QZN2	40S ribosomal protein S5;40S ribosomal protein S5, N-terminally processed	RPS5	32.0657	31.7987	32.0795	31.9007	31.4344	31.3123	31.5261	31.33	31.5241	31.7217	30.5676	31.6501	31.4238	30.9007	31.6866	30.89	30.3729	31.7588	30.9038
Q13459;M0R300;M0R0P8;Q13459-2;M0R2J3;M0QZY4;M0R332;M0QXP0;M0R240	Unconventional myosin-IXb	MYO9B	28.0561	28.3306	28.123	28.1525	28.1703	28.3281	28.4753	28.088	27.9588	28.5282	27.5871	28.1495	28.1161	26.3544	28.7343	26.798	28.052	28.8492	27.6536
M0R150;M0R125;Q8N1W1;Q8N1W1-5;Q8N1W1-4;Q8N1W1-3;E9PC75			29.0881	29.3189	29.1534	29.4529	28.6918	28.6785	28.8335	28.476	28.4554	28.6149	26.9445	27.0378	27.3464	25.5819	26.9358	24.4176	25.8534	27.4057	26.3692
Q9UBC2;Q9UBC2-2;Q9UBC2-3;M0R165;A5PL29;M0R2S2;M0R3I1;M0R1V5;K7EJR2;M0R330;M0QX30	Epidermal growth factor receptor substrate 15-like 1	EPS15L1	27.2856	27.5522	27.6665	27.5217	28.1872	28.1643	28.01	28.2271	28.1618	28.3809	28.058	27.8206	27.839	28.3145	27.7553	28.5548	28.4491	27.7545	28.3522
Q9NPR9;M0R1G1;M0QZY1;M0R1Q3;M0QYF6	Protein GPR108	GPR108	21.3791	20.6633	21.0346	20.6688	NA	NA	NA	NA	NA	NA	NA	NA	NA	NA	NA	NA	NA	NA	NA
Q9BQ48;M0R226	39S ribosomal protein L34, mitochondrial;Ribosomal protein L34	MRPL34	23.4772	23.2848	23.4686	23.8989	22.8633	23.5384	23.4554	23.0555	23.0008	23.2809	24.8287	23.6874	24.0403	22.36	24.3934	NA	NA	24.1507	21.8401
Q8TAU3;M0R230;Q96SQ5;B4DEU1;E7EP41;G3V0H5;M0QXF5;M0R082;E9PQL7;O15535;O15535-2	Zinc finger protein 417;Zinc finger protein 587	ZNF417;ZNF587	NA	NA	NA	NA	NA	20.5715	NA	NA	NA	NA	NA	NA	NA	NA	NA	NA	NA	NA	NA
Q5UCC4;Q5UCC4-2;M0R2A0	ER membrane protein complex subunit 10	EMC10	NA	NA	NA	NA	24.3494	23.639	24.3229	24.456	23.5449	25.0817	NA	23.1912	24.4708	24.6122	24.8879	25.0552	24.2454	25.0799	24.3092
P28340;M0R2B7;M0QZR8;M0QXE6;M0QXQ2;M0R3H8;M0QZB4;M0R2I8	DNA polymerase delta catalytic subunit;DNA polymerase	POLD1	26.283	26.6442	26.2932	27.2658	27.9166	27.8732	27.8808	28.4057	28.4707	28.9243	28.4075	29.5147	29.4109	29.7801	30.2261	29.0968	29.9839	30.1128	30.0884
Q7Z340;M0R2M4;Q7Z340-2;Q3KQV3;Q7Z340-3	Zinc finger protein 551	ZNF551	20.425	19.0438	21.2182	20.1928	20.5569	20.6966	21.0746	20.4259	18.8901	19.0182	21.8266	20.3566	19.6729	NA	19.4275	NA	NA	20.102	NA
Q8TBC3;M0R2P6;M0R0S1;M0R0S2;Q8TBC3-2;M0R204;M0QYB1;M0R0E3;M0QZF4;M0R2U6;M0QZF2;M0QYJ9;Q9Y597;H0Y5P8;M0R0K4;Q9Y597-2;M0QXA4;M0R1G0;M0QZE8	SH3KBP1-binding protein 1	SHKBP1	24.8517	24.0468	NA	24.8593	25.1426	24.9662	25.2001	25.6222	25.6776	26.0616	24.4002	25.8744	25.8126	25.9478	26.1771	25.2955	25.3974	26.1432	25.4916
Q9BPX1;M0R2R3	17-beta-hydroxysteroid dehydrogenase 14	HSD17B14	NA	NA	NA	NA	NA	NA	NA	NA	NA	NA	NA	NA	NA	NA	NA	NA	25.2372	NA	NA
O96013;M0R2X4;O96013-2;O96013-4;M0R3G6;M0R0L9;O96013-3	Serine/threonine-protein kinase PAK 4	PAK4	22.1941	22.5635	22.3657	23.6384	NA	NA	NA	NA	NA	NA	NA	NA	NA	NA	NA	NA	NA	NA	NA
Q8IX01;Q8IX01-4;Q8IX01-3;M0R2Z9;M0R3F6;E7ETX7;M0R2Y3;M0R065;M0R216	SURP and G-patch domain-containing protein 2	SUGP2	24.4931	26.7265	27.0397	26.4315	22.9711	24.2057	26.1479	22.3092	23.5546	25.346	24.9165	25.6048	24.5491	25.8791	25.6069	24.6587	25.0281	25.7444	24.0734
M0R374		PNMAL2	NA	NA	NA	NA	25.166	24.8777	25.2347	25.372	25.5055	25.0817	24.5505	NA	24.8628	24.3456	NA	25.1283	24.7901	24.7686	24.4488
Q9UI14;M0R3D4	Prenylated Rab acceptor protein 1	RABAC1	22.4594	22.1208	NA	22.7324	21.8919	NA	24.0349	NA	22.6936	23.743	NA	22.7323	22.8087	NA	22.6489	NA	NA	NA	NA
O00116;B8ZZ81	Alkyldihydroxyacetonephosphate synthase, peroxisomal	AGPS	26.4147	26.7595	26.5639	26.5089	27.3316	27.2684	27.2856	28.0938	27.6605	28.1857	27.8959	28.4482	28.0187	27.5844	28.457	26.5908	27.8923	28.5718	27.3843
O00139-2;O00139;O00139-1;E9PB70;O00139-4;D6R9M0;H0Y8H2;H0Y5Z9	Kinesin-like protein KIF2A	KIF2A	29.2652	29.4386	29.2759	29.7907	29.2094	29.0307	29.134	28.9318	29.0475	29.0745	28.495	29.0493	29.0278	27.9421	29.1951	27.2356	28.9476	28.9675	28.4812
O00148;Q8N5M0;B1Q2N1;K7EQN7;K7EPJ3;K7EN69;K7ENP6;K7EL56;K7EIL8;K7EN25	ATP-dependent RNA helicase DDX39A	DDX39A;DDX39	30.3272	30.2768	30.6741	30.2987	29.2047	29.2778	29.3327	29.4515	29.0675	29.5641	29.2906	29.6306	29.8328	30.0299	30.0372	29.7055	29.8945	29.9582	30.2051
O00151	PDZ and LIM domain protein 1	PDLIM1	NA	NA	NA	NA	22.7843	22.9947	22.7439	23.1527	NA	23.0015	25.5404	NA	NA	NA	25.0081	23.0966	24.2508	23.5868	NA
O00154-4;O00154;O00154-6;O00154-5;B4DUX0;O00154-2;K7EKP8;O00154-3;F5GWE2;Q6ZUV0	Cytosolic acyl coenzyme A thioester hydrolase	ACOT7	23.7687	23.5835	23.6544	21.0272	25.3118	25.2081	24.3412	26.6172	27.0329	27.9635	27.9333	28.2175	28.2694	30.5114	29.1693	30.5228	29.5067	29.4182	30.2013
O00160;M0QXU2;M0QY89;M0QXU5	Unconventional myosin-If	MYO1F	26.3078	24.1658	24.9112	24.5047	25.9815	25.8374	25.4464	25.2925	26.6127	25.0941	24.4908	24.5239	25.3467	25.6141	26.9293	26.0495	25.0633	28.2705	24.7948
O00161;H3BM38;O00161-2;H3BNE1;H3BR18;H3BPJ0;H3BV99;H3BP15;H3BQY9;H3BNG6;H3BU94;H3BR99	Synaptosomal-associated protein 23;Synaptosomal-associated protein	SNAP23	27.6132	27.6287	27.6046	27.1883	26.4453	27.0683	26.9318	27.3145	27.4151	27.2344	27.0498	27.0921	27.1568	27.1599	27.1129	27.3505	27.5149	27.3603	27.0831
O00165;O00165-5;O00165-2;O00165-3;O00165-4;E9PIQ7;Q5VYD6;O00165-6	HCLS1-associated protein X-1	HAX1	25.1753	24.5925	24.916	24.9904	24.4991	24.3811	24.6868	24.5144	24.512	24.5235	24.3376	24.8669	24.522	25.3347	25.4741	25.6636	24.4557	25.4365	25.0561
O00170;E9PPD7;E9PMH2	AH receptor-interacting protein;Peptidyl-prolyl cis-trans isomerase	AIP	30.1528	29.9141	30.1126	30.1162	29.7265	29.6406	29.7356	29.8644	29.8417	29.9966	29.89	30.3257	29.9143	30.8043	29.8259	30.9223	30.2828	29.9116	30.1707
O00178;F5H716;F5H257	GTP-binding protein 1	GTPBP1	27.9885	28.2272	27.8824	27.8027	28.1497	27.9708	28.0963	27.9715	28.1187	28.1907	27.6608	28.0254	28.0552	26.8332	28.1207	26.1618	27.7895	28.1878	27.5569
O00182;Q8WYQ7;O00182-2;F8W9W4;Q6DKI2;Q3B8N2;J3KS82;J3KSY2;Q3B8N2-2;J3QS92;B4DWP7;C9JHN9;J3KSA0;J3QSH0;J3KT17;J3QR96	Galectin-9	LGALS9	24.5753	22.9244	22.4134	24.377	21.3715	22.7123	20.6735	21.7658	21.1472	22.6482	23.2017	24.188	24.2165	27.5485	25.5531	28.0369	24.8022	26.1719	27.6559
O00186	Syntaxin-binding protein 3	STXBP3	28.5578	28.3775	28.46	28.389	27.476	27.5593	27.9859	27.6338	27.8251	28.1764	27.0105	27.8458	27.8254	25.7166	27.7786	24.3141	26.3908	27.1418	26.2615
O00193;E9PM92;E3W975;E9PRZ9;E9PQA1	Small acidic protein	SMAP;C11orf58	27.0986	26.8333	27.1645	27.2017	26.5862	26.7439	26.3309	26.3203	26.3178	26.2872	27.11	25.7755	26.4599	28.5145	26.0039	27.419	27.0119	26.3183	26.64
O00214;O00214-2;E9PN19;F6V2D4;B1ANM0;H7BXD8;Q5T3P9;E9PJ77;E9PRN3	Galectin-8	LGALS8	25.9682	25.5592	25.8683	25.8679	25.2588	25.2057	25.3427	25.5737	25.284	25.7379	25.9283	26.1637	25.7079	25.5295	26.0511	25.9961	26.1624	26.4361	26.2396
O00217;E9PPW7;E9PKH6;E9PN51;F8W9K7;H0YDT4;Q08E91	NADH dehydrogenase [ubiquinone] iron-sulfur protein 8, mitochondrial	NDUFS8	28.7712	28.6814	29.1251	28.4927	27.9731	28.2882	28.192	27.7324	27.7694	28.0589	26.1408	27.8772	27.782	27.8751	27.7233	28.0963	27.6925	28.1813	27.7725
O00221;H0Y4W4;H3BNC2	NF-kappa-B inhibitor epsilon	NFKBIE	21.948	NA	NA	22.4161	23.619	22.93	23.9213	23.9731	21.7401	22.8264	24.1682	24.8967	23.3153	25.2402	23.2017	25.4227	24.7166	23.8357	24.3547
O00231;O00231-2;J3QRY4;J3QS13;J3KSW3	26S proteasome non-ATPase regulatory subunit 11	PSMD11	30.3617	30.6456	30.5371	30.8966	30.338	30.4652	30.3482	30.6047	30.6676	30.6369	30.3863	31.0445	30.6423	31.3189	30.7275	31.1044	30.9088	30.4774	30.9615
O00232;O00232-2;J3KTJ5;J3KSK1	26S proteasome non-ATPase regulatory subunit 12	PSMD12	29.1088	28.9828	28.77	28.9726	29.7663	29.3382	29.5511	29.7067	29.669	29.7945	29.6188	30.0916	29.7818	30.1489	29.8555	29.5049	30.132	29.9724	29.9841
O00233;J3KN29;F5H5V4;F5GX23;F8W7V8;O00233-2;F5H7X1;F5H169;F5H182;O00233-3	26S proteasome non-ATPase regulatory subunit 9	PSMD9	27.7035	27.7994	27.8267	28.1464	28.1357	28.2027	28.0866	28.0497	27.6498	28.0261	28.6814	28.6034	28.3155	29.8128	28.5766	29.7456	28.9502	28.5862	29.064
O00255-2;O00255;E7EN32;O00255-3;E7ET29;E7EPR4;E7ENS2;Q9GZQ5	Menin	MEN1	28.0165	27.869	27.4631	27.337	27.3382	27.3962	27.2555	27.0232	27.3071	26.8638	24.7079	26.3967	26.4417	25.241	26.4449	24.5755	24.5572	25.6117	24.8988
O00257;O00257-3;I3L4F1	E3 SUMO-protein ligase CBX4	CBX4	25.0273	25.1156	25.1163	24.5212	24.0177	23.706	22.5483	24.1279	24.2949	NA	NA	23.7052	23.8523	NA	24.618	NA	23.294	23.8797	22.7404
O00264;B7Z1L3	Membrane-associated progesterone receptor component 1	PGRMC1	27.3204	27.0451	27.3906	26.7374	25.3821	25.9898	26.1486	26.0356	25.5276	26.5323	25.9527	26.753	26.0061	25.9783	27.2604	26.2149	26.1183	27.427	25.4503
O00267;O00267-2;M0QYL9;M0R105;M0R2M5	Transcription elongation factor SPT5	SUPT5H	29.5064	29.4384	29.5401	29.3468	29.357	29.2973	28.9413	29.5592	29.3267	29.2189	29.458	29.4895	29.2435	29.861	29.1573	30.021	29.7148	29.2745	29.7001
O00268;Q5TBP5;Q92750;J3KTH2	Transcription initiation factor TFIID subunit 4	TAF4	27.01	26.956	27.0586	26.7171	25.792	25.9941	26.3609	25.9811	25.9752	25.8381	25.1273	24.9619	25.7273	26.1844	25.8042	25.8814	25.3683	25.5897	25.451
O00273;O00273-2;K7ERT1	DNA fragmentation factor subunit alpha	DFFA	27.8891	27.8449	28.0311	27.792	27.8437	28.0397	28.2167	27.9696	27.8062	27.7558	28.346	28.0217	27.9079	29.1568	27.543	28.9344	29.022	28.0193	28.7564
O00287	Regulatory factor X-associated protein	RFXAP	23.2551	23.0461	23.9064	22.4667	22.1238	22.7317	22.7043	22.292	22.9738	21.9052	22.3483	22.8355	22.3882	24.3504	23.0249	25.1946	23.2774	22.105	23.0074
O00292-2;O00292	Left-right determination factor 2	LEFTY2	NA	NA	NA	NA	NA	NA	NA	NA	NA	NA	24.2415	NA	NA	NA	NA	NA	NA	NA	NA
O00299	Chloride intracellular channel protein 1	CLIC1	30.8513	30.5828	30.5999	30.4321	31.3428	31.3393	31.1601	32.0284	31.62	31.9284	32.3605	31.6656	31.8755	32.9527	32.2634	33.0922	33.2325	32.5683	33.2539
O00308;O00308-3;O00308-2	NEDD4-like E3 ubiquitin-protein ligase WWP2	WWP2	23.3853	22.4353	22.1435	23.3762	NA	NA	NA	NA	NA	NA	NA	NA	NA	NA	NA	NA	NA	NA	NA
O00329;F5H807;O00329-2	Phosphatidylinositol 4,5-bisphosphate 3-kinase catalytic subunit delta isoform	PIK3CD	30.3179	29.7687	30.0297	30.235	30.0594	30.145	30.4042	29.9519	29.5333	30.1741	28.5082	29.1363	29.1219	27.9339	29.5546	27.3241	28.2678	29.1788	28.3835
O00391;O00391-2;A8MXT8	Sulfhydryl oxidase 1	QSOX1	23.2082	NA	NA	NA	24.1409	23.4072	24.2563	23.8962	24.2953	24.2183	24.6496	23.8043	24.0059	23.5935	24.1115	23.7132	NA	23.3857	23.0834
O00399;E5RK00	Dynactin subunit 6	DCTN6	NA	24.7956	24.8832	25.1728	23.5168	23.928	NA	23.8696	23.7448	22.5806	23.1092	NA	23.5958	24.7778	NA	25.401	24.061	NA	24.7855
O00401	Neural Wiskott-Aldrich syndrome protein	WASL	NA	NA	NA	NA	16.4067	16.2046	16.6191	16.1244	16.309	16.5564	17.0312	17.2038	16.5816	17.241	17.5502	17.5859	NA	21.3356	NA
O00410;O00410-3;H0Y8C6;B4E0R6;E7ETV3;E7EQT5;C9JMV5;E7EV12;C9JZD8;E7EWK4;E7EX05;C9JQT6;E7ESA1;E7ESZ1;E7ETV8;C9J875;C9JXE0;C9J5I6	Importin-5	IPO5	30.8148	30.9424	30.8877	31.0743	31.0809	31.028	30.9913	31.3102	31.3086	31.5738	31.3526	31.7837	31.7129	32.7482	32.1163	32.6001	32.1659	31.6993	32.6981
O00410-2;C9JZ53	Importin-5	IPO5	NA	NA	NA	NA	23.4415	23.4109	23.1724	23.1921	23.3601	23.3526	NA	22.8215	23.7287	NA	23.4873	24.3557	NA	22.8533	23.8125
O00418;H3BRH4	Eukaryotic elongation factor 2 kinase	EEF2K	22.9132	23.3111	23.3097	24.1008	23.1335	23.1304	23.7822	23.3749	23.9261	23.9051	24.4995	25.0235	24.3539	26.1956	25.7435	26.4715	24.7693	26.2335	26.4334
O00422;H7BZW6	Histone deacetylase complex subunit SAP18	SAP18	29.072	28.6433	28.8505	28.7997	27.877	28.0993	27.933	28.0422	27.9096	27.8163	27.6366	28.2526	28.0818	28.691	27.8115	28.8392	28.2161	28.1488	28.5544
O00429;O00429-3;O00429-6;O00429-5;B4DGC9;F8VZ52;B4DPZ9;F8W1W3;F8VUJ9;B4DDQ3;F8VR28;F8VYL3;H0YI79;H0YHY4	Dynamin-1-like protein	DNM1L	28.6969	28.862	28.9048	29.0955	29.1886	29.2098	29.2244	29.5161	29.3028	29.5996	29.1353	29.5517	29.7958	29.9004	29.5815	29.9137	29.7286	29.6739	29.8553
O00429-2;O00429-4;J3KPI2;G8JLD5	Dynamin-1-like protein	DNM1L	NA	NA	NA	NA	22.4456	22.0976	NA	22.3861	22.7966	NA	NA	NA	NA	23.1777	NA	22.8579	NA	NA	NA
O00442;O00442-2;A6NIC1	RNA 3-terminal phosphate cyclase	RTCA	29.0625	27.8358	28.3371	29.2648	28.6422	28.8884	27.972	28.6647	28.4424	28.3801	27.2063	27.8296	28.3375	28.2379	27.6262	28.3889	27.2072	27.7461	28.5253
O00443;F5H2B0;E9PPP3;B4E2G4	Phosphatidylinositol 4-phosphate 3-kinase C2 domain-containing subunit alpha	PIK3C2A	NA	22.9882	23.3074	23.0449	NA	22.0348	23.247	22.3217	NA	21.8883	22.9552	22.6585	22.3245	22.6958	22.3247	21.985	23.1057	24.2137	22.2827
O00458;O00458-2;C9JA65;C9JLG5;H0YEE3;E9PMY4;C9JNM6	Interferon-related developmental regulator 1	IFRD1	23.8608	23.5057	23.7762	22.434	22.9112	22.8274	22.1364	22.1563	20.9831	20.1739	NA	22.4636	21.2107	NA	19.7508	NA	NA	NA	NA
O00459;E9PFP1	Phosphatidylinositol 3-kinase regulatory subunit beta	PIK3R2	22.0379	22.2094	22.0415	21.0898	21.6171	21.7258	21.6777	21.58	21.6208	21.2617	21.8535	22.259	21.7049	22.3792	20.9251	23.0636	22.2591	21.4031	22.5618
O00462;E9PFW2	Beta-mannosidase	MANBA	24.888	24.4531	25.0537	25.8229	25.6907	24.9011	24.7327	25.1473	24.8606	24.7516	23.5222	23.4924	23.8274	22.6154	25.4226	NA	22.218	25.7221	22.8815
O00463;F5H1P7	TNF receptor-associated factor 5	TRAF5	24.5107	24.4893	24.5608	24.7751	24.7563	24.0383	24.0197	25.1175	25.0336	23.9537	25.0527	25.0022	24.7945	24.111	25.0685	22.8915	NA	24.3328	NA
O00471;F8W9B8	Exocyst complex component 5	EXOC5	25.6345	25.7944	25.2392	25.8567	25.9248	26.3365	26.0835	26.1245	26.1746	26.3206	25.6965	25.8433	25.763	25.1884	26.4045	25.5684	25.654	26.4083	25.9531
O00479	High mobility group nucleosome-binding domain-containing protein 4	HMGN4	26.3399	26.0685	26.2335	26.0456	23.6752	23.5068	23.779	22.583	23.1841	22.6893	23.2422	23.0059	22.5888	20.4053	22.5796	21.6367	20.2974	22.8575	20.7915
O00481;O00481-4;O00481-2;O00481-3	Butyrophilin subfamily 3 member A1	BTN3A1	23.5647	23.832	24.2386	24.3268	23.7806	24.2569	24.0651	23.7272	23.5785	24.1918	22.9599	NA	22.7107	NA	23.492	NA	NA	22.1383	NA
O00483	NADH dehydrogenase [ubiquinone] 1 alpha subcomplex subunit 4	NDUFA4	28.6708	28.7877	29.2051	29.3565	29.5597	30.0618	29.8005	29.6715	29.654	29.6183	28.5546	28.7772	29.1313	28.2829	29.207	28.2395	26.6258	28.957	28.3296
O00487;C9JW37	26S proteasome non-ATPase regulatory subunit 14	PSMD14	29.3902	29.6879	29.6944	29.7385	28.7597	28.8236	28.9895	29.0467	28.8983	29.5085	28.8397	29.1194	29.3217	29.6757	29.047	29.8251	29.488	28.8999	29.9383
O00488;A9J4F5	Zinc finger protein 593	ZNF593	25.159	24.6927	25.4926	22.9346	24.6985	25.6121	24.5153	25.5879	25.7644	26.065	25.6317	25.1137	25.5845	23.6826	24.2178	24.2661	24.8598	24.4906	23.9242
O00499;O00499-2;O00499-6;O00499-11;O00499-10;O00499-9;O00499-7;O00499-8;O00499-4;O00499-3;O00499-5	Myc box-dependent-interacting protein 1	BIN1	29.7638	29.8558	29.8301	30.1874	29.8814	29.892	29.7677	29.7736	29.9181	29.8413	29.2071	28.7841	29.248	29.4631	29.0858	29.7029	29.3339	29.2388	29.4939
O00505;H0Y4S9	Importin subunit alpha-4	KPNA3	29.098	28.7519	28.9185	28.9189	29.1741	29.1619	29.5378	29.6918	29.4909	29.904	29.2346	29.6564	29.8166	30.4388	30.1492	30.3579	29.8433	30.0729	29.7731
O00506;B7Z9K1;A8K6Z3;C9J6L2;C9JCC0;C9J232;H7C279;C9JDH9;C9JFA1;C9JN58;E7EM58	Serine/threonine-protein kinase 25	STK25	22.74	22.6978	NA	22.3974	22.3625	22.1115	NA	22.5306	23.0939	22.7649	22.6129	NA	21.7661	NA	NA	NA	22.9997	NA	22.0992
O00512	B-cell CLL/lymphoma 9 protein	BCL9	22.5259	22.7552	23.7323	23.1491	21.8874	21.6805	NA	20.996	22.3597	20.7008	21.9831	21.7357	21.1219	23.5062	NA	23.1532	22.254	NA	21.9631
O00522;O00522-3;O00522-2;C9JEW7;C9J718;C9JF32;C9JJM9;C9JD81;C9J3W7;C9JIY2	Krev interaction trapped protein 1	KRIT1	25.098	24.3481	23.711	24.9025	23.707	23.8908	23.4219	23.6727	24.1726	24.4191	24.0221	24.1264	24.1279	23.2167	24.3284	23.7276	24.3268	23.9759	23.6338
O00534;O00534-3;O00534-2;B4DHS6;O00534-4;G3V152	von Willebrand factor A domain-containing protein 5A	VWA5A	25.2471	24.8931	24.9112	26.036	25.7576	25.622	25.8749	25.8014	25.8346	26.1636	25.5907	25.6935	26.2125	24.6278	26.2031	25.4875	23.79	24.9466	24.834
O00560;O00560-3;B4DHN5;E9PBU7	Syntenin-1	SDCBP	26.7361	26.7967	27.0047	27.2724	28.6262	28.2899	28.7205	29.1637	28.7263	29.316	28.7395	28.6719	29.2363	27.8553	28.7034	28.0326	28.0852	28.5633	28.6657
O00560-2;G5EA09	Syntenin-1	SDCBP	21.9037	21.896	22.2523	22.4362	21.8106	22.8039	22.8815	22.9544	22.3573	24.2271	23.1144	23.2799	24.0293	22.2112	22.3956	23.2228	22.5242	22.7581	22.8455
O00562;O00562-2;E9PMZ6;E9PMS0;E9PSD1;E9PNU6	Membrane-associated phosphatidylinositol transfer protein 1	PITPNM1	27.1354	26.5366	26.6722	26.7798	25.9664	25.3964	26.1957	25.7052	25.393	25.5497	24.4992	24.1487	25.3548	24.1828	25.2772	25.1211	24.743	24.9714	25.3864
O00566;C9JX83	U3 small nucleolar ribonucleoprotein protein MPP10	MPHOSPH10	27.9875	28.4425	28.1041	28.0043	27.9935	27.8267	28.1087	28.0012	28.1169	28.0556	28.1852	28.5683	28.2221	28.1073	27.8086	27.786	28.3281	27.684	27.8401
O00567;Q5JXT2;H0YDU4;H0Y653	Nucleolar protein 56	NOP56	32.9977	32.9746	32.8152	32.8076	32.125	32.184	32.1825	31.9293	32.1389	32.0671	31.0593	32.104	31.3043	27.7682	31.6635	28.0522	29.4893	31.1616	28.6873
O00571;O00571-2;B4E3C4;B4DLA0;Q9NQI0;D6RCM4;Q9NQI0-3;Q9NQI0-2;D6RDK4;H0Y960	ATP-dependent RNA helicase DDX3X	DDX3X	31.3009	31.2707	31.2993	31.1017	31.5337	31.5375	31.5864	31.8166	32.0096	31.8386	31.6992	32.4058	31.7593	31.2299	31.7276	30.5693	31.3594	31.7063	31.0324
O00587-2;O00587;P80365;REV__A9UJQ0;A9UJQ0;REV__A9UJQ1;A9UJQ1;REV__O00587-2;REV__O00587	Beta-1,3-N-acetylglucosaminyltransferase manic fringe;Corticosteroid 11-beta-dehydrogenase isozyme 2	MFNG;HSD11B2	NA	NA	NA	NA	21.1186	NA	21.3496	21.3119	21.7131	22.647	NA	22.3939	NA	NA	22.5322	NA	NA	21.8851	21.4098
O00625	Pirin	PIR	NA	24.1558	24.844	24.032	NA	NA	NA	NA	NA	NA	NA	NA	NA	23.5141	NA	22.9621	25.2328	NA	23.2577
O00629;H7C4F6	Importin subunit alpha-3	KPNA4	28.468	28.8168	28.6018	28.513	28.5611	28.8939	28.9121	28.7736	28.728	28.8603	28.3559	28.871	29.0487	29.141	28.6953	29.2193	28.5335	28.4311	28.7992
O00635	Tripartite motif-containing protein 38	TRIM38	25.868	26.604	25.0117	24.991	25.5169	25.0037	24.8819	25.3009	26.1036	25.9055	24.5511	24.8549	25.5919	23.76	24.8907	23.8073	23.6686	25.1629	24.5472
O00716;O00716-2	Transcription factor E2F3	E2F3	NA	NA	NA	NA	NA	NA	NA	NA	NA	NA	23.2826	NA	NA	23.1515	NA	23.1396	22.9112	NA	23.3355
O00743;O00743-2;O00743-3;B7Z3E2;Q5T1S7	Serine/threonine-protein phosphatase 6 catalytic subunit	PPP6C	28.4476	28.6431	28.6316	28.8036	29.1159	28.874	29.2351	29.0354	29.0311	29.1476	29.1624	28.3735	28.9519	29.1216	29.0818	29.0995	28.8778	29.279	29.3929
O00757	Fructose-1,6-bisphosphatase isozyme 2	FBP2	25.9997	25.9635	26.0923	25.755	NA	26.0383	26.6315	25.304	25.97	26.1136	24.5734	24.3472	26.543	23.9514	24.8025	24.0106	NA	24.3386	23.206
O00762;O00762-2;O00762-4;K4DI81	Ubiquitin-conjugating enzyme E2 C	UBE2C	NA	NA	NA	NA	NA	NA	22.4457	NA	NA	NA	28.6412	28.233	28.9903	30.1746	28.601	30.0223	28.8012	28.9723	29.2327
O00764;F2Z2Y4;O00764-3;O00764-2	Pyridoxal kinase	PDXK	29.3208	29.4403	29.4765	29.904	29.6716	29.1471	29.3174	29.686	29.3512	28.9134	29.2198	28.8051	29.4306	29.0988	28.9628	29.3255	29.2703	28.9011	29.4054
O00767	Acyl-CoA desaturase	SCD	NA	NA	NA	NA	NA	NA	23.1314	NA	NA	23.5758	22.9319	23.6977	22.7721	NA	23.4535	NA	NA	25.8167	23.0496
O14497;O14497-2;O14497-3;H0Y488;Q96SM7;H0YEW5;H0YCU6	AT-rich interactive domain-containing protein 1A	ARID1A	28.5911	28.8151	28.7482	28.7734	28.3606	28.4665	28.594	28.3761	28.3811	28.2864	27.8868	28.1844	28.3669	29.0119	28.2275	28.8014	28.4994	28.5311	28.7988
O14503;Q9C0J9	Class E basic helix-loop-helix protein 40	BHLHE40	NA	NA	NA	NA	21.6559	21.7947	22.0657	22.314	21.6264	22.3623	22.517	21.9702	22.506	25.8209	20.1392	25.1995	23.6417	21.9753	24.3928
O14519;O14519-2;F5GZF0;O75956;E9PKR4	Cyclin-dependent kinase 2-associated protein 1;Cyclin-dependent kinase 2-associated protein 2	CDK2AP1;CDK2AP2	23.2581	23.5767	24.0189	24.863	23.6178	23.5657	24.3752	22.8467	23.9551	22.8276	25.1553	24.2441	25.1217	25.1027	23.758	25.8263	24.7029	25.0277	25.5414
O14523;O14523-2;E9PK05	C2 domain-containing protein 2-like	C2CD2L	25.247	23.769	24.9198	23.3066	23.0344	23.7229	23.2963	22.9719	22.2583	22.9855	22.2725	23.0269	22.0532	NA	23.1642	NA	NA	22.6693	NA
O14524;O14524-2	Transmembrane protein 194A	TMEM194A	NA	25.0838	23.4504	23.1559	23.7665	23.5419	NA	23.7019	23.6626	23.0388	NA	23.4918	24.4362	NA	21.0474	21.534	21.6263	21.8026	22.295
O14526;O14526-2;M0QZI3;B4E120;M0R3E5;M0QZI9;M0R1K4;M0QZF0;M0R2J7;M0R107;M0QXW2;M0QZS1;M0QY09;M0QXD1;M0R3E7;M0QYA9;M0R0U5;M0QYN8;M0QXY1;M0QYT8;M0QZE1	FCH domain only protein 1	FCHO1	26.0574	26.2053	25.9403	26.6764	25.7741	26.0093	26.0591	25.1368	25.8079	26.2928	24.8821	26.0578	25.6033	26.6317	24.7616	26.0655	24.8974	25.1504	25.4434
O14530;Q8TB70;B8ZZX4;F8WCJ3;F8WBV5;G3XAJ4	Thioredoxin domain-containing protein 9	TXNDC9	27.4284	26.9247	26.8086	27.1876	26.5304	26.832	26.5962	26.9255	27.1391	27.0752	27.5778	27.5828	27.5159	28.229	27.8616	28.6921	27.6719	27.5827	28.0965
O14545;F8VNX8;F8VVF3;B4DI89;F8VWK2;F8VZ11	TRAF-type zinc finger domain-containing protein 1	TRAFD1	25.646	25.2993	25.4602	25.3892	25.217	24.9373	25.0785	25.5091	25.5065	25.0267	26.4656	26.1448	25.3128	27.7015	25.2669	27.1464	26.6954	25.1474	26.9365
O14548;E5RJZ1;H0YBD2	Cytochrome c oxidase subunit 7A-related protein, mitochondrial	COX7A2L	26.9163	27.4654	27.4495	26.3378	27.0693	27.263	27.578	27.1999	27.3544	27.0693	25.951	25.9016	26.8179	26.9215	26.8043	27.6029	25.6639	26.4129	26.8926
O14561;H3BNK3;I3L505	Acyl carrier protein, mitochondrial;Acyl carrier protein	NDUFAB1	29.2827	29.5468	29.4155	28.9903	28.3835	28.5757	28.3195	28.3239	28.0518	28.4993	27.4822	28.4815	28.1047	28.4055	27.956	28.3419	27.5502	27.8059	28.2488
O14569	Cytochrome b561 domain-containing protein 2	CYB561D2	24.043	23.7011	23.521	23.8788	22.8697	22.9405	22.6345	23.0262	24.4492	23.6798	NA	24.0499	23.2765	NA	23.681	NA	NA	24.1522	22.9481
O14578-4;O14578;O14578-3;H7BYJ3;O14578-2;H0YGG8;F5H4K4	Citron Rho-interacting kinase	CIT	NA	NA	NA	NA	NA	NA	NA	NA	NA	23.4947	22.5435	22.7218	23.2947	21.7739	24.6508	NA	23.6313	24.9985	22.8594
O14579;M0QXB4;O14579-2;O14579-3;M0R061	Coatomer subunit epsilon	COPE	29.4728	29.8441	29.9306	29.6197	29.3863	29.4948	29.3627	29.6335	29.592	29.9241	29.8802	29.457	29.6919	30.8305	29.7417	30.6475	30.4606	29.9481	30.3939
O14602;A6NJH9	Eukaryotic translation initiation factor 1A, Y-chromosomal	EIF1AY	28.0362	27.8586	28.2022	28.2717	28.2894	28.221	28.046	28.3161	28.4377	28.2658	29.3475	28.4654	28.8909	28.7	28.4564	28.6475	29.4211	28.9478	28.9569
O14617-5;O14617;O14617-4;O14617-2;G5E988;O14617-3;E7EMM2;K7ELX8;K7ERW8	AP-3 complex subunit delta-1	AP3D1	28.5873	28.4633	28.3563	28.3722	28.4535	28.6805	28.267	28.5179	28.2233	28.7072	27.9297	28.6123	28.7258	27.2729	28.9252	26.2785	27.8926	28.7412	27.4226
O14626	Probable G-protein coupled receptor 171	GPR171	NA	NA	NA	NA	NA	NA	NA	NA	NA	NA	24.1366	24.5628	21.9686	NA	23.3465	24.3905	25.4946	22.7698	24.5147
O14646;O14646-2;H0Y8V4	Chromodomain-helicase-DNA-binding protein 1	CHD1	27.1676	27.2618	27.1043	27.3143	26.7841	26.9676	26.4946	26.5694	27.1644	27.0669	26.7421	27.7407	27.064	22.1986	27.0443	22.4711	25.3236	26.7398	22.5929
O14647;O14647-2;O14647-3;B7Z3I4;G3V418;H3BU65;G3V4S8	Chromodomain-helicase-DNA-binding protein 2	CHD2	27.7377	28.0411	27.169	27.1453	26.505	26.0806	26.0452	26.8391	26.0714	26.2542	24.6374	26.262	26.3135	24.8743	25.2912	25.3502	23.2376	26.9445	23.0671
O14656;O14656-2	Torsin-1A	TOR1A	25.939	25.8384	25.4215	24.6527	26.083	26.1243	26.7217	25.78	25.7537	26.5613	24.708	26.5251	26.0291	25.4671	26.3653	25.3454	25.2579	26.5777	25.4948
O14657;H0Y7C8	Torsin-1B	TOR1B	23.7932	23.417	22.1669	23.8488	24.4162	23.9463	23.9242	24.4549	24.4765	25.7268	NA	25.5458	24.8602	24.4638	23.9846	23.5	22.2165	25.3816	23.6027
O14672;B4DU28;H3BS53;C9J9B4;H0YNC5;H0YK87	Disintegrin and metalloproteinase domain-containing protein 10	ADAM10	27.2291	26.8105	27.4215	26.5171	26.5861	26.6295	26.8248	27.0642	27.1967	27.2277	26.9269	26.9507	27.5113	24.6422	27.568	25.3087	25.9535	26.9454	26.3505
O14686;O14686-3;F8VWW4;H0YEF2	Histone-lysine N-methyltransferase 2D	KMT2D	25.6336	25.8836	26.2794	25.9044	25.47	25.4028	25.7614	25.4483	25.4054	25.357	24.0398	25.3934	24.6778	25.6571	24.8168	25.5846	24.8223	24.7106	25.2579
O14713;O14713-2;C9J6Y2;C9J0J6;C9JZ07;G3V1A3;C9J5T5;C9JBU8;A8MPU2;C9IZZ8	Integrin beta-1-binding protein 1	ITGB1BP1	NA	22.3625	NA	24.1446	21.9182	22.0542	22.5336	21.2803	22.1083	21.973	22.226	22.0373	22.427	22.2559	NA	21.8346	22.0713	22.6142	22.1754
O14715;J3KQ37;F8W705	RANBP2-like and GRIP domain-containing protein 8	RGPD8	NA	NA	NA	NA	22.941	22.394	22.6393	23.0995	23.0601	23.4165	22.9947	23.0456	23.5242	NA	NA	NA	23.9026	NA	NA
O14727;O14727-4;C9JLV4;O14727-5;O14727-3;O14727-2;O14727-6;F8VNZ0	Apoptotic protease-activating factor 1	APAF1	25.4464	25.3284	25.0778	25.552	25.2575	25.6798	25.6497	25.7061	25.4291	25.7709	NA	24.4701	24.9599	24.9147	25.0466	24.0783	NA	25.4389	NA
O14732;O14732-2;K7EL65;K7ELF8;Q6PIP6	Inositol monophosphatase 2	IMPA2	NA	NA	NA	NA	NA	NA	NA	21.8351	22.3262	NA	NA	NA	21.51	22.4739	22.4634	NA	NA	23.7923	22.6679
O14737;B4DE64;K7EQA1;K7EL31;K7ESJ4;Q3HM38;K7EPG2	Programmed cell death protein 5	PDCD5	28.5121	28.8954	28.9	28.2688	28.6351	28.6056	29.0445	28.7739	29.0236	28.9585	29.6312	29.4426	29.4376	30.4654	29.4387	30.3744	29.8973	29.2057	29.7925
O14744;O14744-2;G3V5W5;B4DX49;B4DV00;A8MTP3;G3V580;H0YJX6;G3V5L5;G3V2L6;G3V2X6;C9JSX3;H0YJ77;G3V5T6;G3V507;G3V2F5;H0YJD3;H7BZ44	Protein arginine N-methyltransferase 5;Protein arginine N-methyltransferase 5, N-terminally processed	PRMT5	28.385	28.4362	28.6565	29.0966	28.8672	28.5877	29.0208	28.911	29.0599	29.2412	29.043	29.1135	29.0841	29.1474	29.066	28.5881	29.1125	28.6423	29.0015
O14745;J3QRP6;B3KY21;J3QRA3	Na(+)/H(+) exchange regulatory cofactor NHE-RF1	SLC9A3R1	30.7968	30.8092	30.7789	30.5152	30.1817	30.651	30.7204	30.0955	30.5701	30.4632	30.4647	29.9074	30.1526	31.8056	30.5442	31.7734	31.4886	31.3381	31.5755
O14757;J3KN87;O14757-3;O14757-2;E7EPP6;E9PPA5;E9PKQ3;E9PJI4;E9PQW7;E9PRU7;E9PM65	Serine/threonine-protein kinase Chk1	CHEK1	NA	NA	NA	NA	NA	NA	24.6927	23.5988	24.8745	24.1942	26.916	27.466	26.9879	27.1479	27.6738	26.7878	27.0747	27.247	26.3348
O14772;O14772-2;B4DH62;A6NHC7;E9PKE1;O14772-3;Q59H18-3;Q59H18-4;Q59H18-1;E9PK10;E9PMK0;E9PMM4;H0YDF0	Fucose-1-phosphate guanylyltransferase	FPGT	NA	23.3882	23.8482	NA	24.3518	24.4955	24.4133	22.2399	23.8799	NA	NA	23.085	NA	NA	24.4913	NA	NA	22.9791	25.5092
O14773;O14773-2;E7EV34	Tripeptidyl-peptidase 1	TPP1	29.4345	29.7492	30.2709	30.1264	29.3942	30.019	30.1815	29.4009	30.0497	29.575	27.8919	28.4097	29.4106	28.323	29.6667	28.4903	27.4557	28.8166	27.9007
O14776;O14776-2;G3V220	Transcription elongation regulator 1	TCERG1	29.4052	29.5188	29.8483	29.7457	29.7127	29.6985	29.38	29.5032	29.4534	29.5303	29.4503	29.2562	29.2962	29.5219	29.0667	29.4217	29.5569	29.3301	29.4506
O14777;I3L4G3	Kinetochore protein NDC80 homolog	NDC80	24.9044	26.6196	26.5397	23.8819	NA	22.4973	25.468	NA	NA	NA	25.2602	25.3529	26.6204	27.0359	27.0576	27.5852	26.4702	27.0578	27.9558
O14787-2;O14787;K7ESC1;K7ESG1;K7ENW1;K7EMA3	Transportin-2	TNPO2	27.453	27.5812	27.4399	27.7326	27.7884	27.7479	28.1357	28.0014	27.9693	28.252	27.3939	28.011	28.0434	28.386	27.9789	28.1153	27.7062	27.1168	28.247
O14791;O14791-2;O14791-3;G8JL88;B1AH96;B1AH94;B1AH95;F8WCH3	Apolipoprotein L1	APOL1	30.3968	25.7574	25.9514	26.5043	28.2352	28.5812	27.3152	28.1508	28.1285	27.5779	29.62	28.1707	28.1479	25.183	27.3573	26.0318	25.9472	27.1376	25.0651
O14802	DNA-directed RNA polymerase III subunit RPC1	POLR3A	25.747	26.6168	25.7521	25.8582	27.4867	27.2904	27.8457	27.1705	27.2449	28.0467	26.4432	27.1856	27.5948	23.2641	27.4843	22.9148	23.9006	27.7014	23.098
O14818;O14818-2;Q5JXJ2;H0Y586;Q8TAA3;Q8TAA3-2;Q8TAA3-5;F5GY34	Proteasome subunit alpha type-7	PSMA7	30.9415	30.656	30.7823	30.4385	30.6568	30.736	30.8119	30.8708	30.8712	30.9855	30.8678	30.8755	30.7535	31.1628	31.0652	31.2097	31.2405	30.9709	31.0766
O14827;D6RAS9	Ras-specific guanine nucleotide-releasing factor 2	RASGRF2	26.1564	25.6103	26.4344	25.2564	23.2043	22.4423	23.9796	22.842	23.1523	22.2792	NA	23.6465	22.2447	NA	24.3548	NA	21.6084	21.9652	NA
O14828;O14828-2	Secretory carrier-associated membrane protein 3	SCAMP3	27.3907	27.5097	27.7762	27.8677	27.3094	27.2025	27.7473	28.0053	27.7795	28.4109	27.7851	28.3305	27.6663	27.7502	27.7314	27.8097	28.2082	28.157	27.9252
O14867	Transcription regulator protein BACH1	BACH1	NA	NA	NA	21.0213	NA	NA	NA	NA	NA	NA	NA	NA	NA	NA	NA	NA	NA	NA	NA
O14879	Interferon-induced protein with tetratricopeptide repeats 3	IFIT3	22.8947	22.2588	22.4206	21.8074	24.0356	22.4519	22.3024	24.1442	23.4171	NA	24.1152	23.9985	22.0942	24.3072	NA	26.8729	22.7758	NA	27.445
O14880;Q5VV89;Q5VV87	Microsomal glutathione S-transferase 3	MGST3	28.9157	28.7768	28.9484	28.1976	28.2484	28.9471	29.1882	27.6901	27.8008	28.0447	26.0403	26.8108	27.3641	24.5617	27.4715	24.529	25.2204	26.5022	25.6418
O14907	Tax1-binding protein 3	TAX1BP3	23.0495	22.8115	22.3679	22.1618	23.7241	22.9708	24.3682	23.8019	23.8444	23.4733	23.7241	23.595	24.0482	24.4106	24.0933	24.7052	23.7608	24.3037	NA
O14908;O14908-2;K7EM11;K7ESN1	PDZ domain-containing protein GIPC1	GIPC1	NA	23.1481	21.1836	22.156	22.4674	22.2769	22.289	22.6974	23.1048	22.9592	23.4756	22.7467	22.6572	25.0605	22.4638	26.7851	24.3169	24.5493	23.9296
O14920;O14920-2;O14920-4;B3KRB7;G3V105;E5RGW5;O14920-3;J3KNS5;E5RJH2;E5RGA0;E5RIW0;E5RFT3;E5RFG5	Inhibitor of nuclear factor kappa-B kinase subunit beta	IKBKB	27.8283	27.71	27.6148	28.0918	28.3481	28.1379	28.5436	27.9938	27.9946	28.2069	26.9568	27.7884	27.7257	27.222	27.896	26.9299	27.6129	27.4829	27.8374
O14925;E9PB91;B1APJ0;Q5SRD1;H0Y6X5;E7EP42;C9JSY4	Mitochondrial import inner membrane translocase subunit Tim23;Putative mitochondrial import inner membrane translocase subunit Tim23B	TIMM23;TIMM23B	24.1588	24.0505	24.2665	24.4162	25.3568	25.7292	25.31	25.7914	26.1651	26.1637	24.5108	26.3862	25.7377	26.2322	25.8672	26.1839	25.2154	25.9771	25.3512
O14929;O14929-2;F8W9G7;F8WEW1	Histone acetyltransferase type B catalytic subunit	HAT1	27.0909	27.3833	27.4657	27.4567	28.1211	28.1261	28.142	28.7524	28.6395	29.4722	29.3651	29.7432	29.807	29.9081	30.4353	29.3383	30.0748	30.2777	29.8066
O14933;O14933-2;E9PQT7;E9PKW8	Ubiquitin/ISG15-conjugating enzyme E2 L6	UBE2L6	26.5777	26.2635	26.516	27.3755	28.4736	28.3705	28.4154	28.9337	29.0004	29.6077	28.7806	29.0413	28.8933	30.7096	28.987	30.7072	29.0461	29.0947	30.0753
O14949	Cytochrome b-c1 complex subunit 8	UQCRQ	28.3912	28.7399	29.0169	28.4604	27.7786	27.9841	27.69	26.8961	27.4545	27.2237	25.1967	26.5757	27.0726	25.9688	26.9064	26.0825	26.2598	27.3336	26.0856
O14950	Myosin regulatory light chain 12B	MYL12B	23.574	24.2474	24.6362	24.6274	NA	NA	NA	NA	NA	NA	NA	NA	NA	NA	NA	NA	NA	NA	NA
O14957	Cytochrome b-c1 complex subunit 10	UQCR11	26.246	26.0957	26.2993	25.0259	26.3826	26.4225	27.3664	26.336	26.106	26.743	NA	24.5974	26.0984	24.0935	26.4693	24.4801	23.6742	25.296	24.6912
O14964;O14964-2;I3L1P5;I3L165;I3L1E3;I3L2H4	Hepatocyte growth factor-regulated tyrosine kinase substrate	HGS	26.9303	27.0007	26.7005	27.3368	26.7715	26.8221	27.1087	26.4582	26.7343	26.3441	26.572	27.047	26.6141	27.7306	27.0702	27.9677	27.5257	27.6875	27.7273
O14965;Q5QPD4;A3KFJ0;A3KFJ1;Q9UQB9;Q9UQB9-2;A3KFJ2;Q5QPD1;B4DXA6;Q5QPD2;Q9UQB9-3;Q5Y191	Aurora kinase A	AURKA	NA	NA	NA	NA	NA	NA	NA	NA	NA	NA	23.9136	24.5759	23.6042	22.5343	24.9161	NA	23.8068	24.4633	23.2126
O14966;O14966-2;O14966-3;E9PL56;P57729;Q13637	Ras-related protein Rab-7L1	RAB7L1	25.9029	26.5101	26.4077	25.9216	26.3181	25.8499	26.2405	26.1183	26.42	26.5288	24.7704	25.3831	25.2551	23.2403	25.3778	23.2161	24.7102	25.1152	24.2872
O14974;O14974-4;O14974-3;O14974-2;O14974-5;F8VZN8;H0YHI8;H0YIS4;H0YHL8;F8VW28;H0YIM2;H0YIS3;H0YIL7	Protein phosphatase 1 regulatory subunit 12A	PPP1R12A	29.345	29.1483	29.5156	29.2689	29.3714	29.4991	29.4552	29.3123	29.3977	29.3756	29.143	28.7929	29.1213	29.8354	29.0461	30.0536	29.4147	29.0469	29.3092
O14975;O14975-2;G3V1R7	Very long-chain acyl-CoA synthetase	SLC27A2	NA	NA	NA	NA	NA	NA	NA	22.7619	22.4369	22.9528	22.9437	27.6262	22.9653	NA	24.2033	22.2146	NA	24.1689	22.5613
O14976;E9PGR2;D6RAW3;H0Y8H5;D6RC24;D6RE78;D6RF16;D6RAQ7;H0Y9M4	Cyclin-G-associated kinase	GAK	28.5285	28.1578	28.0324	28.6417	28.8886	28.9295	28.9211	28.9361	28.9196	29.3474	28.2463	28.8436	28.9203	28.5499	29.0628	28.3538	28.4697	28.9088	28.8028
O14979	Heterogeneous nuclear ribonucleoprotein D-like	HNRPDL	30.7075	30.5572	30.6697	30.4556	30.4991	30.6135	30.4223	30.9539	30.6942	31.2243	31.2719	31.049	31.0874	32.0887	30.6615	31.5651	31.1867	30.7588	30.5443
O14979-3;O14979-2	Heterogeneous nuclear ribonucleoprotein D-like	HNRPDL	25.6727	25.3123	25.63	25.3412	22.79	23.2316	22.7355	22.0478	NA	NA	22.657	NA	NA	23.9637	23.2402	23.6477	23.0504	NA	23.6878
O14980;C9JKM9;C9J673;C9IZS4;C9JQ02;C9JV99;F8WF71;C9IYM2;C9JF49;H7BZC5	Exportin-1	XPO1	31.3591	31.3676	31.4099	31.2319	31.1994	31.2917	31.4088	31.3944	31.2917	31.5014	30.5433	31.3922	31.3643	31.6189	31.5961	31.2758	31.4039	31.2229	31.5946
O14981;B4E0W6	TATA-binding protein-associated factor 172	BTAF1	26.3232	26.4459	26.086	27.0218	27.137	26.9873	27.1081	27.4858	27.3399	27.6942	26.599	27.8824	27.4832	27.3433	27.5781	27.1548	26.7407	27.3774	27.2204
O14983;O14983-2;B3KY17	Sarcoplasmic/endoplasmic reticulum calcium ATPase 1	ATP2A1	NA	NA	NA	NA	24.9472	NA	NA	24.5046	24.9594	NA	NA	NA	NA	NA	NA	NA	NA	NA	NA
O15014;E7ERY8	Zinc finger protein 609	ZNF609	23.7575	25.2369	24.3543	24.4588	23.6227	23.8348	24.0034	23.6608	24.6234	23.2181	NA	24.3304	24.4452	24.4384	24.2628	25.2982	24.3508	24.4751	24.5248
O15015;O15015-2	Zinc finger protein 646	ZNF646	22.1131	22.0271	21.6217	21.9956	21.9854	20.9862	21.2928	NA	22.0383	NA	NA	22.8899	21.5691	22.1734	20.8202	21.8545	NA	21.055	NA
O15020;O15020-2	Spectrin beta chain, non-erythrocytic 2	SPTBN2	22.2068	22.5615	19.6507	21.0086	17.7221	18.9246	18.015	NA	20.7658	19.7761	22.6366	19.5879	18.9031	NA	NA	NA	NA	17.9741	NA
O15031;E2PU09;O60486;Q9Y4D7;H0YAM9;A6QRG9;F5H3A2;B4DHQ7	Plexin-B2	PLXNB2	21.973	23.0122	23.6707	21.9439	22.8793	22.1286	NA	23.6527	21.2655	21.7345	22.5224	23.0133	21.7028	24.8528	26.3427	24.5609	22.7916	26.1781	22.752
O15037;G3V3G3;G3V331	Protein KHNYN	KHNYN	23.3061	23.768	23.3832	23.3836	23.6844	23.8961	23.8559	24.0367	24.6343	23.6647	NA	22.6646	24.0417	24.2191	23.4188	24.1217	23.3584	23.1916	NA
O15042;O15042-2;E7ET15;O15042-3;C9JB80;E7EW00;C9J5L1;H7C4V2;C9JDJ7;H7C4P4	U2 snRNP-associated SURP motif-containing protein	U2SURP	30.0162	30.0488	29.8226	29.9058	29.8184	29.7782	29.4994	29.7351	29.6515	29.8811	29.0125	29.5727	29.3774	28.1372	29.6128	27.7011	28.7222	29.5817	28.0798
O15047;C9J2Z9	Histone-lysine N-methyltransferase SETD1A	SETD1A	26.7868	26.9351	26.7631	26.9597	26.5523	26.5599	26.4937	26.5691	26.2773	25.9873	26.0633	26.5508	26.1759	26.2951	25.9774	26.0974	25.9686	25.6564	26.0548
O15049	NEDD4-binding protein 3	N4BP3	21.6428	21.5514	21.9505	21.0643	NA	NA	NA	NA	NA	NA	NA	NA	NA	NA	NA	NA	NA	NA	NA
O15050;B7WP88	TPR and ankyrin repeat-containing protein 1	TRANK1	25.8554	26.0955	26.1988	25.5498	24.7841	24.4546	24.668	24.5898	24.5703	24.2826	22.8276	23.0469	23.5446	NA	23.1349	NA	NA	23	NA
O15054;O15054-1;I3L0Z0	Lysine-specific demethylase 6B	KDM6B	NA	NA	NA	26.3987	26.093	26.0525	23.0878	26.3761	26.1931	26.0971	NA	25.4424	25.4576	24.0252	26.3083	23.6194	NA	25.6022	NA
O15066;B4DSR5;O14782;F8WAR6;F8WER6	Kinesin-like protein KIF3B	KIF3B	25.3022	24.4446	25.1297	25.1694	23.8093	23.7342	23.8826	23.1619	23.1595	23.3609	22.8032	23.9755	22.649	17.9951	22.7481	19.1994	20.2264	24.3008	20.1172
O15067;F5GWT9;H0YGH1;J3QSG0;J3QSH6;J3KT98;J3KTL4;J3KTQ5;J3QL39	Phosphoribosylformylglycinamidine synthase	PFAS	29.5929	29.5526	29.2976	29.7639	29.8877	29.8481	30.1197	30.3024	30.3148	30.4704	30.4837	30.7528	30.5759	31.4249	30.6559	31.4902	30.752	30.6708	30.9894
O15084;O15084-4;O15084-1;B4DIW9;O15084-2	Serine/threonine-protein phosphatase 6 regulatory ankyrin repeat subunit A	ANKRD28	NA	23.8344	23.7179	23.5099	23.7136	23.4628	22.8037	23.711	23.3056	22.7281	23.1383	22.97	23.7586	25.8058	24.221	25.1917	24.2237	23.877	24.8774
O15091;O15091-2;O15091-4;O15091-3;G3V2W2	Mitochondrial ribonuclease P protein 3	KIAA0391	23.8494	24.5275	24.5602	23.5406	24.3399	24.6236	24.7052	25.0616	25.4645	25.8537	24.6574	25.7834	26.497	23.9353	26.1349	NA	24.0895	26.3086	23.3511
O15111	Inhibitor of nuclear factor kappa-B kinase subunit alpha	CHUK	26.0164	26.268	26.4175	26.3474	26.5359	26.7603	27.1704	26.7235	26.7593	27.3247	26.1084	26.6234	26.9496	25.9211	26.6058	25.6971	26.0559	26.6214	26.0964
O15116;E5RJ47;E5RH18	U6 snRNA-associated Sm-like protein LSm1	LSM1	25.6657	26.4139	26.3138	26.4392	25.9943	25.9364	25.8618	26.3194	26.2345	26.7987	25.9104	25.9475	25.965	26.5939	26.9695	25.8767	26.9595	26.5123	25.8487
O15118;B4DET3;K7EQ23	Niemann-Pick C1 protein	NPC1	23.1268	23.0993	22.6735	22.8465	23.1782	23.1957	23.0775	23.7906	22.9542	NA	NA	23.9173	23.3818	NA	24.3373	NA	NA	23.5445	NA
O15121	Sphingolipid delta(4)-desaturase DES1	DEGS1	22.9075	23.3894	23.2256	22.9933	23.767	23.5014	23.6332	23.5064	24.0296	24.6423	22.865	24.8598	23.5559	NA	24.9091	22.0035	NA	24.4839	22.9928
O15126;O15126-2	Secretory carrier-associated membrane protein 1	SCAMP1	24.736	24.2207	24.4531	24.2832	24.012	24.2019	24.1741	24.3738	24.462	24.6226	24.3944	NA	24.4664	24.5608	NA	23.5738	24.1881	NA	23.923
O15127;H3BV04;H3BN93;H3BUB6;H3BPL9	Secretory carrier-associated membrane protein 2	SCAMP2	26.8928	27.4608	27.7854	26.6143	26.4742	26.8589	26.1914	26.771	26.5577	26.4006	26.641	26.0761	26.6364	25.5766	26.9038	26.254	26.2688	26.9232	26.1911
O15143;F8WCG3;C9J4Z7;C9JEY1;C9JQM8;C9JFG9;C9J6C8;C9JBJ7;C9K057;F8VXW2;C9JM51;F8WEB3	Actin-related protein 2/3 complex subunit 1B	ARPC1B	32.8399	32.6488	32.7221	32.933	32.4481	32.6577	32.5158	32.2548	32.4407	32.3033	31.9225	32.1327	32.2891	31.8023	32.3159	31.4492	31.8262	32.5286	32.0219
O15144;H7C3F9;C9JTV5;G5E9J0;G5E9S7	Actin-related protein 2/3 complex subunit 2	ARPC2	33.1146	32.7695	32.7489	32.9213	32.4454	32.6247	32.4356	32.4626	32.4838	32.5604	31.8491	31.9221	32.1362	31.2613	32.3638	30.8668	31.7803	32.3609	31.8606
O15145;C9JZD1;F8VR50	Actin-related protein 2/3 complex subunit 3	ARPC3	31.2566	31.3575	31.121	31.7083	31.2501	31.2347	31.1577	31.0509	31.1176	30.7469	30.4541	30.952	30.9349	30.4803	30.7621	30.6491	30.6642	30.7161	31.2858
O15151;Q5T0Y2	Protein Mdm4	MDM4	21.5366	21.7507	21.581	21.7121	NA	NA	NA	NA	NA	NA	NA	21.0201	NA	21.7005	NA	21.2892	NA	NA	NA
O15160;O15160-2;E7EQB9;D6RDJ3;H0Y723;H0Y9C4	DNA-directed RNA polymerases I and III subunit RPAC1	POLR1C	27.4033	28.2188	28.0664	28.1105	28.478	28.1148	27.9638	28.7726	28.522	28.5173	27.6274	27.8621	28.2446	28.7384	27.591	28.7991	28.1872	27.4898	27.9454
O15164;O15164-2;C9JPT4;F8WCX0	Transcription intermediary factor 1-alpha	TRIM24	26.0081	25.7642	26.3229	25.7949	23.5889	24.9193	24.6204	23.5931	23.7311	24.8985	22.0624	24.4866	25.421	23.6676	25.465	24.7635	24.8449	25.1852	24.5485
O15173	Membrane-associated progesterone receptor component 2	PGRMC2	28.2771	28.7896	28.4881	28.7691	28.1746	28.465	27.8984	28.3506	28.5441	28.2005	26.8782	27.4737	27.6201	25.8564	27.3258	25.5716	23.1093	27.9978	24.9658
O15212;A2AB88	Prefoldin subunit 6	PFDN6	27.8382	27.8367	28.0616	28.1665	28.6208	28.4908	28.718	28.657	28.8679	28.7308	29.4065	29.5481	28.7888	29.9958	29.5703	30.0737	29.7032	29.4663	29.5338
O15213;H0Y6G3	WD repeat-containing protein 46	WDR46	27.4583	27.8943	26.8404	27.2185	27.0781	27.2464	27.8205	27.4356	27.148	27.4327	26.4134	27.8149	27.1276	22.8248	27.22	22.6796	23.5788	27.2255	23.3752
O15234;J3QSC4	Protein CASC3	CASC3	23.2111	23.4805	23.3941	23.0865	22.3962	23.2378	22.5241	22.0946	22.4275	24.7709	23.0532	NA	23.1163	24.1852	23.0335	24.0057	23.3225	21.9921	23.5114
O15235	28S ribosomal protein S12, mitochondrial	MRPS12	25.7063	26.1934	26.5	25.2207	25.1782	24.7638	24.7578	24.5381	24.576	24.2061	25.3689	25.8117	25.0403	25.8118	24.3971	26.2368	24.5116	25.7257	25.3545
O15254;O15254-2	Peroxisomal acyl-coenzyme A oxidase 3	ACOX3	26.5531	25.8417	26.4881	26.4618	26.9866	26.5194	26.8394	27.9805	26.8394	27.5721	26.4576	25.0255	27.0634	29.2559	24.9174	30.4427	26.597	23.5883	26.7807
O15258;Q5T092;Q5T091;Q5T093	Protein RER1	RER1	26.8093	27.0343	27.2309	27.1508	26.8726	27.2687	26.9404	27.1981	27.2323	26.5841	25.9797	27.1876	26.7068	24.5908	26.959	24.1853	25.3132	26.9477	25.6468
O15260;O15260-2;Q5T8U5;Q5T8U7;B7Z6A4	Surfeit locus protein 4	SURF4	29.0993	29.1308	29.0833	28.7309	28.2011	28.1259	27.7168	28.5172	28.1262	28.3781	27.6172	28.1565	27.7256	24.4688	28.7381	26.7304	27.1802	28.0013	28.2758
O15264;Q5R3E4;Q5U4A5;Q5R3E6;P53778;B5MDL5	Mitogen-activated protein kinase 13	MAPK13	27.1912	27.5853	27.682	27.479	27.9398	27.9503	27.0656	27.565	27.5353	27.6353	26.3925	26.9469	27.4334	25.1073	27.1339	23.4154	26.2161	26.3597	25.4185
O15265;O15265-2;O15265-3	Ataxin-7	ATXN7	NA	NA	NA	NA	NA	NA	NA	NA	NA	NA	NA	18.5438	NA	19.1161	NA	20.8654	19.0182	NA	18.609
O15269;O15269-2	Serine palmitoyltransferase 1	SPTLC1	24.3272	24.4268	24.6411	24.3182	24.0215	23.9916	24.2133	23.4737	24.0103	25.6176	24.0696	26.605	25.261	25.3436	25.8222	24.3779	25.0691	27.3126	26.2953
O15270;H0YJV2	Serine palmitoyltransferase 2	SPTLC2	24.9389	24.9142	25.4223	24.7674	25.3225	25.221	25.1852	25.3715	25.8007	25.9303	24.0223	26.4726	26.3567	25.023	26.9756	24.7974	25.2708	27.7624	26.8768
O15287;C9JSE3	Fanconi anemia group G protein	FANCG	25.045	24.8757	24.7296	24.8163	25.0157	25.0156	24.6608	25.2543	25.1312	25.2875	24.118	24.6348	24.7872	23.666	25.4285	23.9539	23.9379	24.6311	25.6691
O15294;C9JZL3	UDP-N-acetylglucosamine--peptide N-acetylglucosaminyltransferase 110 kDa subunit	OGT	28.85	29.3237	29.0514	29.0591	29.8962	29.6553	30.0809	30.476	30.2875	30.55	30.1031	30.6686	30.5147	29.7597	30.1702	29.4313	29.4854	29.8605	29.5758
O15294-3;O15294-2;O15294-4;H7C2T7	UDP-N-acetylglucosamine--peptide N-acetylglucosaminyltransferase 110 kDa subunit	OGT	NA	NA	NA	NA	22.1974	22.6358	22.8368	22.9903	23.275	22.6441	22.0845	23.272	22.5232	22.2779	22.6502	NA	NA	NA	21.9546
O15305;H3BV55;H3BPH4;F5H0W0;H3BRM0;B7Z6R0;B7Z419;H3BR08;H3BM92;H3BV34;H3BT06;H3BNY9	Phosphomannomutase 2	PMM2	28.2971	28.2375	28.1076	28.3873	28.3054	28.0572	28.4365	28.6279	28.808	28.5181	28.6399	28.0332	28.6961	29.0922	28.515	29.1809	28.5595	27.822	28.924
O15355	Protein phosphatase 1G	PPM1G	28.6959	28.8214	28.6422	28.9949	28.5717	28.5116	28.6771	28.8237	29.0442	28.5424	29.5207	29.491	29.2932	30.7174	29.0778	30.4514	29.8839	29.2208	29.9408
O15357;O15357-2;F5H3D8;F5GY16;F5H588;H7BXR2	Phosphatidylinositol 3,4,5-trisphosphate 5-phosphatase 2	INPPL1	24.4173	24.7953	25.2343	25.5527	24.905	24.1713	24.7849	24.3496	24.2914	24.7272	24.171	24.8466	25.3348	24.8384	25.4747	23.3354	25.3259	24.7999	25.0946
O15371;B4DVY1;B0QYA5;B0QYA4;B0QYA3;B0QYA6;B0QYA7;B0QYA8	Eukaryotic translation initiation factor 3 subunit D	EIF3D	30.161	30.2752	30.2263	30.2379	30.131	30.1168	30.0783	30.2069	30.1637	30.5471	30.347	30.4675	30.1944	29.528	30.2869	28.5437	29.8959	29.997	29.5488
O15379;O15379-2;E7ESJ6;E7EWI8;E7EW19	Histone deacetylase 3	HDAC3	25.7568	25.4186	25.9663	25.7158	26.1541	26.0297	26.9773	26.5843	26.0837	26.5201	26.5071	25.8161	26.8397	26.2131	26.4185	25.7528	25.8226	26.1696	26.2219
O15381;O15381-5;H0Y8B6;O15381-2;O15381-3;F8W938;O15381-4;E7ERY0;E7EWK7;E9PH71;E9PGD8;C9J6P7;F8WF01;C9JP83	Nuclear valosin-containing protein-like	NVL	25.2037	25.7625	25.6082	25.2836	25.2968	25.1341	25.3028	25.5165	25.6999	25.834	25.2198	26.0402	25.1481	26.6404	25.5372	26.3588	25.8745	25.0042	26.3042
O15382;B3KSI3;M0QXF9;M0QZ10;O15382-2;M0QZP4;M0R2K7	Branched-chain-amino-acid aminotransferase, mitochondrial;Branched-chain-amino-acid aminotransferase	BCAT2	29.8132	30.1299	30.259	29.7971	29.6665	29.8226	29.5607	29.5976	29.41	29.7101	29.1863	28.9213	29.6078	28.438	29.3952	27.7543	29.3577	28.9246	28.8105
O15391	Transcription factor YY2	YY2	23.2575	23.3768	23.362	23.6893	23.9854	23.4741	23.5449	23.6623	23.3166	23.2641	22.7485	23.5401	23.2014	21.2405	NA	20.7528	22.6872	22.8205	21.8547
O15397;O15397-2;F5H244;F5H2I3;F5GXT5;H0YH64;F5H292	Importin-8	IPO8	25.4362	26.9066	26.7407	26.4433	27.5862	27.7347	27.6751	27.7731	27.9504	28.3279	27.1873	27.2844	27.7614	28.1155	28.1455	27.6931	27.7324	27.7507	27.7361
O15400;O15400-2	Syntaxin-7	STX7	25.6696	24.1739	24.5954	24.7341	25.3093	25.0903	25.4403	25.0059	25.7804	25.2952	24.8529	25.5465	25.452	25.4303	25.6902	25.0023	25.0413	25.7689	25.1112
O15427;J3QQS9;J3QQV2;J3QSC3;J3QRP8;J3QLE3;J3KTM6;J3QRU2;J3KT83;J3QRA0;J3KTI8	Monocarboxylate transporter 4	SLC16A3	22.8038	23.9458	22.0707	23.358	20.2814	20.3239	20.2334	19.7484	21.6271	18.642	20.807	20.2106	19.8133	21.9888	21.9786	24.2673	28.1467	25.8625	26.8244
O15446;O15446-2	DNA-directed RNA polymerase I subunit RPA34	CD3EAP	26.2603	26.8635	26.7743	26.8654	26.7838	26.9514	26.6262	26.9051	27.3944	27.444	26.9023	27.6392	27.0071	27.6327	27.117	27.3619	26.9784	26.8535	26.7792
O15460;O15460-2;C9JCP0;C9JX45;A8MXE0;E7ERI1;E7ENX0;E7EPI9	Prolyl 4-hydroxylase subunit alpha-2	P4HA2	22.3462	NA	22.4681	22.7983	NA	NA	NA	NA	NA	NA	NA	NA	NA	NA	NA	NA	24.5098	21.9281	22.371
O15498;B4DR94;H7C3K7	Synaptobrevin homolog YKT6	YKT6	27.3493	25.8812	26.5197	27.5206	27.178	27.1137	27.5657	27.2694	27.6733	27.7932	26.9647	27.7752	27.6482	27.1099	27.7721	27.0639	27.2232	27.8218	27.4447
O15504;O15504-3	Nucleoporin-like protein 2	NUPL2	24.4615	25.3413	24.2699	25.0684	24.9738	25.2665	25.7201	25.2498	25.3842	25.7087	25.142	25.9829	25.5878	26.6248	25.564	26.3574	25.5332	25.3202	26.3842
O15511;B1ALC0;O15511-2	Actin-related protein 2/3 complex subunit 5	ARPC5	31.1492	30.9001	31.112	31.4683	30.5186	30.6408	30.6055	30.2463	30.3125	30.5064	30.1284	29.7444	30.195	31.1979	30.1736	31.0275	30.2201	30.2764	30.4691
O15514;E9PB93;E9PHV4	DNA-directed RNA polymerase II subunit RPB4	POLR2D	26.7586	27.0275	26.7589	26.9986	27.547	27.5436	27.6961	27.9312	27.8878	27.4049	27.6924	28.0119	27.5597	28.0866	27.811	28.3015	28.2625	27.3356	27.9773
O15523;B4DXX7;B4E132;C9J081;C9J8G5	ATP-dependent RNA helicase DDX3Y	DDX3Y	26.85	27.1164	27.3129	27.6447	28.8097	28.084	28.3191	28.7243	24.1832	28.4468	27.9655	28.4943	28.5743	26.8841	28.4467	26.3862	27.8083	27.6589	26.6714
O15525;I3L2F8	Transcription factor MafG	MAFG	25.212	24.8977	24.7098	25.2251	22.9446	23.7165	25.5104	23.6654	23.8686	24.1655	23.495	18.9978	23.3846	23.5808	24.3762	23.4803	22.4173	24.007	23.0268
O15534;J3KTM2;B4DI49;J3KRL7;J3QSH9;J3QLQ5;J3KSL6;J3QL46;J3QL55	Period circadian protein homolog 1	PER1	NA	NA	NA	NA	22.9769	23.0908	22.8083	24.3002	24.1133	24.7802	23.1066	24.0155	24.0992	22.7168	22.7296	22.7016	22.8881	NA	21.9937
O15541;Q8IZP6	RING finger protein 113A	RNF113A	26.376	26.631	26.0524	26.3639	26.1574	25.8685	26.0774	26.1455	25.5083	25.3852	25.2321	26.1125	25.4583	26.6836	25.5451	27.0475	26.877	25.4151	26.3647
O43143	Putative pre-mRNA-splicing factor ATP-dependent RNA helicase DHX15	DHX15	31.4111	31.4481	31.4646	31.5663	31.1315	31.2549	31.3486	31.2385	31.2355	31.6167	30.9088	31.5146	31.194	29.788	31.6238	28.6553	30.4491	31.3951	29.7841
O43148;O43148-2;K7EP06;F5H2D9;K7EPP5;K7ERH6	mRNA cap guanine-N7 methyltransferase	RNMT	28.0299	28.4353	28.275	28.3785	28.268	28.3565	28.1	28.3849	28.4172	28.5975	28.1757	28.2897	28.5339	27.6397	28.0691	27.6734	28.3305	28.0796	27.7862
O43149;O43149-3;O43149-2;I3L141;I3L3Q3;I3L1Q8	Zinc finger ZZ-type and EF-hand domain-containing protein 1	ZZEF1	27.6705	26.8971	26.7301	27.5929	27.2653	27.09	27.3539	26.9247	26.81	27.4975	24.5671	26.7204	26.906	26.671	27.3193	26.7507	25.5623	27.157	26.925
[truncated: 5,818 more rows]
