# Supplementary material for: Proteomics of immune cells from liver tumors reveals immunotherapy targets
Source: Cell Genom. 2023 May 30;3(6):100331. doi: 10.1016/j.xgen.2023.100331 (PMC10300607; doi:10.1016/j.xgen.2023.100331)
Supplement: Table S5: Log2 LFQ data of proteomes of transiently activated, re-activated, and chronically stimulated CD8+ T cells, related to Figure 5C [file mmc6.xlsx]

## Sheet: Chronic stimulation Proteomes
Table S5: Log2 LFQ data of proteomes of transiently activated, re-activated and chronically stimulated CD8+ T cells. Related to Figure 5C.
Protein.IDs	Protein.names	Gene.names	LFQ.intensity.Donor1_Transient	LFQ.intensity.Donor2_Transient	LFQ.intensity.Donor3_Transient	LFQ.intensity.Donor1_ReAct	LFQ.intensity.Donor2_ReAct	LFQ.intensity.Donor3_Re-Act	LFQ.intensity.Donor1_Chronic	LFQ.intensity.Donor2_Chronic	LFQ.intensity.Donor3_Chronic
H3BR00;Q2TA70;A0A1B0GWD3;A0A0A0MRC7;B4DFF3;Q9UBD8;A0A1B0GW34;A0A1B0GV71;A0A0D9SFH9;O95086;H3BNK7;A0A024QZB8;Q13286-4;Q13286-2;Q13286-5;Q13286-7;Q13286-3;Q13286	Battenin	CLN3	22.9152	NA	23.3408	23.1938	NA	21.8688	NA	NA	23.7947
A0A024R216;Q9Y3E1;H3BPQ6;H3BPM9	Hepatoma-derived growth factor-related protein 3	HDGFRP3	26.8859	26.6901	26.5873	26.9047	26.9693	24.5571	28.4454	27.1977	28.5445
A0A024R3M2;A0A2R8Y5X2;J3KNL5;A0A1B0GWG7;A0A1B0GUD6;Q3KR37-2;Q3KR37;Q3KR37-4;Q3KR37-3;E9PRD6;A0A0J9YXF6	GRAM domain-containing protein 1B	hCG_39893;GRAMD1B	NA	NA	25.0103	26.3552	26.029	25.7605	27.2665	27.6048	26.9392
A0A024R442;E7ETB3;Q9ULA0;E7EMB6;C9JBE1;F8WAN0;E5RJ35;C9JRG3;C9J1E2	Aspartyl aminopeptidase	DNPEP	30.1505	30.2948	30.0036	30.308	30.5552	30.5567	30.4287	30.1743	30.2741
A0A024R4E5;Q00341;Q00341-2;H0Y394;H7C0A4;C9JIZ1;C9J5E5;H7C2D1;H7BZC3;C9JZI8;C9JHZ8;C9JES8;C9JHS7;C9JK79;C9JT62;C9JHN6;C9JEJ8;C9JBS3;C9JQ82;C9JMQ6;C9J739;H7C3D0;C9JHS9	Vigilin	HDLBP	30.6064	31.0444	30.6437	30.95	31.0312	31.2634	31.2745	30.9557	30.7893
A0A087WZA9;A0A024R4K9;A0A087X266;Q9BXJ8-2;Q9BXJ8	Transmembrane protein 120A	TMEM120A;TMPIT	24.9321	22.9123	24.7189	26.3866	26.2168	27.4622	24.7434	26.1202	25.402
A0A024R4M0;P46781;B5MCT8;C9JM19;F2Z3C0;A8MXK4	40S ribosomal protein S9	RPS9	34.6829	33.656	34.8281	34.7599	34.6485	34.9137	34.328	34.591	34.1541
A0A1B0GWI2;A0A0A0MRU5;A0A024R644;O75503;A0A087WZY0;A0A1B0GTR6;A0A1B0GWJ7;A0A1C7CYZ2;A0A1B0GTV7;A0A1B0GUE8;A0A1B0GV94;A0A1B0GU14;A0A1B0GVL0	Ceroid-lipofuscinosis neuronal protein 5	CLN5	25.2786	25.2656	24.3396	24.2539	24.4656	24.6605	NA	NA	NA
K7EN05;K7EPC8;A0A024R7E8;K7EQ44;K7EMV4;P60002	Transcription elongation factor 1 homolog	ELOF1	NA	25.8333	24.1564	NA	25.1137	NA	25.1866	NA	NA
A0A024R7P0;O14593-2;O14593-3;O14593;H0YGQ6;F5GY33	DNA-binding protein RFXANK	RFXANK	NA	NA	25.0198	NA	22.8605	23.7918	24.3272	24.3763	24.3162
A0A024RA52;P25787;C9JCK5;H3BT36;H7C402	Proteasome subunit alpha type;Proteasome subunit alpha type-2	PSMA2	31.885	32.2658	32.114	32.1035	32.0216	31.6184	31.944	31.8198	32.0301
A0A024RAC6;Q14241	Transcription elongation factor B polypeptide 3	TCEB3	27.4565	25.6006	26.7416	27.2272	27.3984	27.7073	27.6006	26.5912	27.0923
P46379-3;P46379;P46379-2;A0A0G2JK23;A0A024RCR6;P46379-5;A0A0G2JL47;P46379-4;A0A0G2JJM1;X6REW1;F6S6P2;F6VEM6;F6UR09;A0A0G2JJR8;F6U341;F6X9W3;A0A1B0GX79;F6WML8;F6XTU0;F6U1F2;F6TC96;H0Y710;H0Y4L1;A0A0G2JIB3;A0A0G2JIA9;A0A0G2JJ92;H0Y759;H0Y7K4	Large proline-rich protein BAG6	BAG6;BAT3	30.8297	31.0543	30.8877	31.0045	31.0115	31.2258	31.0663	31.1733	30.8276
A0A067XG54;Q8NB49-2;Q8NB49-3;Q8NB49-4;Q8NB49;H7C0E8	Phospholipid-transporting ATPase;Phospholipid-transporting ATPase IG	ATP11C	24.2185	23.9977	NA	24.5824	NA	25.201	24.1359	24.1106	24.3204
Q14135-4;A0A075B6E4;E7EQU6;G5E9M7;G5E9M9;A0A0A6YYI5;E7EWF5;Q14135;Q14135-2;Q14135-6;Q14135-5;E7ERW0;F8W708;C9JBN2;F8WBN7;E7EUJ2;C9JX59	Transcription cofactor vestigial-like protein 4	VGLL4	NA	NA	23.6527	23.678	23.8987	25.5621	NA	24.6257	24.9944
P11532;P11532-4;A0A075B6G3;A0A087WTU7;E9PDN5;A0A087WV90;P11532-2;P11532-3;F8VX32;H0Y304;E7EQS5;E7ESB2;F5GZY3;E7EQR9;H0Y3E8;Q4G0X0;H0Y864	Dystrophin	DMD	25.5817	23.5614	24.2378	27.0508	26.2347	26.3279	23.872	26.5526	25.5857
A0A075B6H3;Q5TGY1;Q5TGY1-2	Transmembrane and coiled-coil domain-containing protein 4	TMCO4	NA	NA	NA	23.6994	NA	NA	NA	24.3228	NA
A0A075B6H4;Q9H8E8-2;Q9H8E8	Cysteine-rich protein 2-binding protein	CSRP2BP	NA	28.2594	NA	NA	NA	27.2726	28.1162	NA	27.8056
A0A5B3;A0A075B6N1		TCRBV17S1A1T;TRBV19	NA	NA	NA	NA	NA	NA	NA	NA	NA
A0A087X0Q4;A2NJV5;A0A0A0MRZ7;A0A075B6S6;A0A075B6S2;A0A075B6P5;A0A087WW87;P06310;P01615;P01614	Ig kappa chain V-II region RPMI 6410;Ig kappa chain V-II region FR;Ig kappa chain V-II region Cum	IGKV2-40;IGKV A18;IGKV2D-26;IGKV2D-30;IGKV2D-29;IGKV2D-28	NA	NA	NA	NA	NA	NA	NA	NA	NA
H0YE34;A0A075B6T1;Q9C0C7-4;Q9C0C7-2;Q9C0C7-3;Q9C0C7;Q9C0C7-5	Activating molecule in BECN1-regulated autophagy protein 1	AMBRA1	NA	NA	NA	NA	NA	NA	22.0048	23.3668	NA
A0A075B6T4;Q9NVX7;Q9NVX7-2;E9PL18;E9PQ38;E9PJ66;E9PJY1;E9PM58	Kelch repeat and BTB domain-containing protein 4	KBTBD4	25.8512	25.9549	26.334	25.5495	26.2838	25.611	25.7449	25.9933	25.3517
A0A075B767	Peptidyl-prolyl cis-trans isomerase	PPIAL4C	NA	NA	NA	NA	NA	NA	NA	NA	NA
A0A075B7B8		IGHV3OR16-12	NA	NA	NA	NA	NA	NA	NA	NA	NA
A0A075B7D0		IGHV1OR15-1	NA	NA	NA	NA	NA	NA	NA	NA	NA
A0A087WSV0;Q9HB09-3;Q9HB09;M0QZM6;I6LJZ7;M0R1Z8;M0R1K0;I6LK00;I6LJZ9;Q9HB09-2	Bcl-2-like protein 12	BCL2L12	23.0832	23.5221	NA	NA	NA	NA	23.4462	23.3038	22.5717
A0A087WSV8;P80303-2;P80303;E9PKG6;Q2L696;E9PLR0;E9PLE9;A0A2R8Y6G7;H0YEG8;H0YD18;E9PM22;E9PJP3	Nucleobindin-2;Nesfatin-1	NUCB2;Nucb2	30.3149	30.0545	30.2293	29.7364	29.7253	29.9863	29.3496	29.9256	29.3174
Q16881;Q16881-6;Q16881-3;Q16881-4;Q16881-2;Q16881-5;A0A087WSY9;A0A182DWI3;A0A087WSW9;F8W809;E9PIR7;Q16881-7;E2QRB9;E9PKD3;A0A0B4J225;E9PIZ5;E9PKI4;E9PLT3;E9PQI3;E9PJU2;E9PRI8	Thioredoxin reductase 1, cytoplasmic	TXNRD1	31.1451	32.0165	31.5619	31.0941	31.4783	31.7283	31.7514	31.1576	31.9225
A0A087WSY5;Q96IY4;Q96IY4-2	Carboxypeptidase B2	CPB2	NA	22.696	NA	NA	NA	NA	23.393	NA	NA
A0A087X2I2;A0A087WT12;P36969-2;P36969;K7ERP4;K7EJ20;K7EKX7;K7ENB4;R4GNE4;A0A0A0MTT1;A0A087X247	Glutathione peroxidase;Phospholipid hydroperoxide glutathione peroxidase, mitochondrial	GPX4	30.1987	29.8007	30.2443	30.1736	30.1439	30.5002	30.3847	29.9232	30.1414
A0A087WXD2;H7C5T8;H7C4U7;H7C535;A0A087WT53;Q96QZ7-4;Q96QZ7-3;Q96QZ7-5;Q96QZ7-7;Q96QZ7-6;Q96QZ7-2;Q96QZ7	Membrane-associated guanylate kinase, WW and PDZ domain-containing protein 1	MAGI1	26.611	NA	NA	24.3299	NA	NA	NA	NA	NA
A0A087X0U3;A0A087WT87;P43003-2;P43003	Amino acid transporter;Excitatory amino acid transporter 1	SLC1A3	NA	NA	NA	NA	NA	NA	NA	NA	NA
A0A087WTA8;P08123	Collagen alpha-2(I) chain	COL1A2	NA	NA	NA	NA	NA	NA	NA	NA	NA
V9GYX6;A0A087WTB0;Q92698	DNA repair and recombination protein RAD54-like	RAD54L	NA	NA	NA	NA	NA	NA	23.6894	23.8387	NA
P13591-1;A0A087WTF6;P13591;A0A087WWD4;A0A087WX77;A0A087WV75;P13591-3;P13591-4;A0A087WTE4;H7BYX6;A0A0D9SF98;A0A087WWJ5;P13591-5;A0A087WVU1;A0A087X1V2;A0A0D9SF30;A0A087WVD0;A0A0C4DGS4;A0A087WZS4;P13591-6;A0A087WTR3	Neural cell adhesion molecule 1	NCAM1	27.1389	24.948	26.3952	NA	26.7498	27.4354	25.472	NA	28.6492
A0A087WTJ2;Q96F15;Q96F15-2	GTPase IMAP family member 5	GIMAP1-GIMAP5;GIMAP5	31.4921	30.9224	31.3457	30.6534	30.3654	30.3802	29.838	30.4209	29.9509
A0A087WTK0;A0A087WVC6;Q12913;Q12913-2;E9PPH3	Protein-tyrosine-phosphatase;Receptor-type tyrosine-protein phosphatase eta	PTPRJ	28.5493	28.7787	28.2442	27.9288	27.4196	27.7877	28.5443	27.8572	28.4885
Q5JWB9;A0A087WTT2;Q96A57;Q96A57-2	Transmembrane protein 230	TMEM230	26.3814	24.0724	26.2654	NA	25.8062	25.5614	25.6672	25.3842	25.9225
A0A087WVR3;A0A087WTW0;Q96T88;Q96T88-2;A0A087WWG9	E3 ubiquitin-protein ligase UHRF1	UHRF1	31.1372	31.0636	31.3378	29.7911	29.7137	29.8744	31.0775	31.0023	30.7655
A0A087WTY9;Q9Y605	MORF4 family-associated protein 1	MRFAP1	25.083	24.9475	NA	24.9299	24.8159	NA	25.2599	25.4368	24.6645
A0A087WU02;Q96RQ1;F8VPA6;F8W0R1;H0YI50;F8VR88;F8VUZ2;H0YI58	Endoplasmic reticulum-Golgi intermediate compartment protein 2	ERGIC2	25.6919	26.1152	28.1792	27.1456	26.9757	26.4565	26.5093	27.3838	26.5215
A0A087WU05;A0A087WY48;Q8IY22-3;Q8IY22-2;Q8IY22	C-Maf-inducing protein	CMIP	24.9327	NA	NA	NA	NA	NA	NA	NA	NA
A0A087WU07;Q5TGZ0-2;Q5TGZ0;R4GMM1;R4GNA1	MICOS complex subunit MIC10	MINOS1;MINOS1-NBL1	NA	27.1733	28.0857	28.3246	27.4409	25.4906	NA	NA	NA
A0A087WU53;Q9H0U3;Q9H0U3-2	Magnesium transporter protein 1	MAGT1	29.4207	27.4004	28.9834	29.6373	29.0776	28.9471	29.0357	29.6808	28.9077
A0A087WU78;A0A087WWC4;Q6T4R5-4;Q6T4R5-3;Q6T4R5-2;Q6T4R5	Nance-Horan syndrome protein	NHS	25.5482	NA	26.0649	28.1678	28.5964	28.2955	28.3291	27.2639	28.2837
A0A087WUB1;Q6ZRS4-2;Q6ZRS4-3;Q6ZRS4;Q6ZRS4-4	Coiled-coil domain-containing protein 129	CCDC129	NA	NA	NA	24.2601	NA	NA	NA	24.9384	NA
A0A087WUB9;Q8WYA6-4;Q8WYA6;Q8WYA6-3;Q8WYA6-2;A2A2P1	Beta-catenin-like protein 1	CTNNBL1	30.342	30.4845	30.7738	30.2237	30.2167	30.3288	30.3734	30.4847	30.1581
A0A087WUC6;Q15005;E9PL01;E9PI68;E9PRB9;H0YE04	Signal peptidase complex subunit 2	SPCS2	30.3369	29.7452	30.7198	30.746	30.5135	31.08	30.1211	30.9013	29.9863
A0A087WUD3;Q9NRP0;Q9NRP0-2	Oligosaccharyltransferase complex subunit OSTC	OSTC	NA	28.1331	27.2419	27.8359	28.4459	28.4682	NA	21.6118	26.7247
A0A0C4DGM1;J3QTS8;A0A087WUI4;A0A087X1U0;Q15661-2;Q15661;P20231;A0A0C4DFZ7;Q9BZJ3-2;Q9BZJ3	Tryptase alpha/beta-1;Tryptase beta-2;Tryptase delta	TPSAB1;TPSB2;TPSD1	NA	NA	NA	NA	25.5846	NA	NA	NA	NA
A0A087WUI6;Q8WXW3;Q8WXW3-4;Q8WXW3-3;Q8WXW3-2	Progesterone-induced-blocking factor 1	PIBF1	25.5814	23.8625	25.9847	NA	25.395	24.438	25.2591	25.568	24.6383
A0A087WUJ1;Q9H400;Q9H400-2;X6RKG5	Lck-interacting transmembrane adapter 1	LIME1	24.6587	26.5982	25.8657	NA	25.1314	NA	NA	NA	NA
A0A087WUK2;O14979	Heterogeneous nuclear ribonucleoprotein D-like	HNRNPDL	31.2364	32.1574	31.3861	31.3403	31.94	31.5047	31.7506	31.2549	31.7094
A0A087WUL2		PSMB3	24.8468	24.2867	NA	24.6101	NA	NA	NA	NA	NA
A0A087X1F5;A0A087WYV9;A0A087WUM0;P57105;A0A087WTA2	Synaptojanin-2-binding protein	SYNJ2BP-COX16;SYNJ2BP	27.2243	26.8599	26.0537	NA	NA	24.9068	NA	NA	NA
A0A087WUQ6;P07203;A0A2R8Y6B6;A0A494C1C9;A0A494C118;P07203-2	Glutathione peroxidase;Glutathione peroxidase 1	GPX1	30.0356	30.5831	30.2141	30.8027	31.3706	31.4319	30.3562	31.0332	30.1996
E7ETK0;A0A2R8Y849;A0A087WUS0;A0A2R8YD14;P62847-2;P62847-3;P62847;P62847-4;A0A2R8Y8A0	40S ribosomal protein S24	RPS24	32.096	32.5649	32.1976	32.3274	32.6282	32.4798	32.2949	32.2763	32.1274
A0A087WUT6;O60841	Eukaryotic translation initiation factor 5B	EIF5B	32.485	32.404	32.5082	32.8004	32.8569	32.9582	32.5186	32.3797	32.494
A0A087WUV9;Q9NV66;Q6NUM6;Q9NV66-2;A0A087X1V1;A0A087WWV6;Q6NUM6-2	S-adenosyl-L-methionine-dependent tRNA 4-demethylwyosine synthase	TYW1;TYW1B	NA	NA	24.8766	NA	25.3352	26.2311	NA	NA	NA
A0A087WUX8;A0A087WYF7;Q6UXV4	MICOS complex subunit MIC27	APOOL	26.2177	26.1936	26.2386	27.1611	26.6911	27.6108	26.3439	27.6268	25.616
Q99417;A0A087WV05;A0A0D9SEI7	C-Myc-binding protein	MYCBP	29.6012	30.2284	29.9653	29.1726	29.8261	29.6824	30.1489	28.9106	30.2363
A0A087WV25;O95684-2;O95684;O95684-3	FGFR1 oncogene partner	FGFR1OP	26.4159	27.5012	27.4904	26.4344	27.3312	26.9319	26.1844	25.1592	26.955
A0A087WV34;Q8WWB7-2;Q8WWB7	Glycosylated lysosomal membrane protein	GLMP	NA	NA	NA	NA	NA	NA	22.8598	NA	NA
A0A087WV45;P02766;A0A087WT59	Transthyretin	TTR	NA	NA	NA	24.4118	NA	23.0481	23.5708	NA	24.443
A0A087WVA1;P62341;Q6IAK0;F8WBD0	Selenoprotein T	SELT	24.8312	25.3723	25.2966	26.2259	26.6579	26.2661	NA	26.8489	26.2585
A0A087WVD1;Q96B70	Leukocyte receptor cluster member 9	LENG9	25.6453	NA	NA	25.085	NA	NA	25.5804	NA	24.0429
A0A087WVD4;Q9HBK9-2;Q9HBK9	Arsenite methyltransferase	AS3MT	NA	25.5033	25.0413	NA	NA	25.5927	NA	NA	24.1572
A0A087WVF7;Q9NZM3-2;Q9NZM3;Q9NZM3-4;Q9NZM3-3;E7EPJ2;F8W719;H7BZD4;H7C3E2;H0Y6W3;Q6J334;H0Y3G5	Intersectin-2	ITSN2	28.311	28.5586	28.0979	27.7199	27.748	27.8008	27.7205	27.4071	27.8913
A0A087WVM4;B7ZM99;Q6UB35;H0Y327;Q6UB35-2;Q4VXM0;Q4VXV2;Q5JYA8;Q5JYA3;Q4VXM1	Monofunctional C1-tetrahydrofolate synthase, mitochondrial	MTHFD1L	30.3179	29.8484	30.5922	31.1375	31.3261	31.3391	30.8987	31.6811	30.7334
A0A087WVQ6;Q00610-2;Q00610;J3KS13;K7EJJ5;J3KRF5;J3KSQ2;J3QL20;F5H5N6;A0A087WV74;A0A087WXH4	Clathrin heavy chain;Clathrin heavy chain 1	CLTC	35.8379	36.0421	35.7262	35.6891	35.7608	35.6637	35.6304	35.7038	35.7187
A0A087WVS8;Q70IA6;Q70IA6-3;Q70IA6-2	MOB kinase activator 2	MOB2	26.6009	26.5157	27.0141	26.7821	27.0331	24.6034	26.472	27.0401	26.0699
A0A087WVT1;Q96MX3	Zinc finger protein 48	ZNF48	NA	NA	NA	NA	NA	NA	NA	NA	NA
A0A087WW00;C9J9H9;Q9Y2X8;P51668	Ubiquitin-conjugating enzyme E2 D4;Ubiquitin-conjugating enzyme E2 D1	UBE2D1;UBE2D4	26.998	26.7951	26.6878	NA	27.1386	NA	NA	NA	NA
A0A087WW39;P55198;Q6P2C6;A0A087WVY1	Protein AF-17	MLLT6	25.4338	25.8558	24.1866	24.3396	24.2915	22.8244	26.1653	25.1424	26.3505
Q9C0D9;A0A087WW58;C9JAG1	Ethanolaminephosphotransferase 1	EPT1	NA	23.8583	24.2139	25.8055	25.5391	24.9689	24.1396	25.5538	23.7255
A0A087WW66;H7C378;H7BZR6		PSMD1	25.347	25.654	NA	25.7414	26.367	NA	NA	26.2121	NA
A0A087WW77;Q15334	Lethal(2) giant larvae protein homolog 1	LLGL1	26.5925	27.0839	26.8242	26.0444	26.4032	NA	26.7362	26.4977	26.2891
A0A087WWA3;Q4R9M9;O60333-2;O60333;O60333-4;O60333-3;A0A0U1RQL3	Kinesin-like protein;Kinesin-like protein KIF1B	KIF1B;KIF1Bbeta	25.8343	25.0737	NA	26.1617	26.8776	25.9297	25.5807	25.0684	26.017
A0A087WWH3;Q9NZM4-2;Q9NZM4	Glioma tumor suppressor candidate region gene 1 protein	GLTSCR1	NA	22.9778	23.8483	23.3433	23.9437	NA	NA	23.5382	23.7536
A0A2R8Y7T6;A0A087WWK8;A0A3B3IRZ4;Q6DN90;A0A3B3IU98;A0A0C4DGT3;Q6DN90-2;A0A2R8Y695;A0A1W2PRJ5;A0A1W2PR28;Q5JU85-3;Q5JU85	IQ motif and SEC7 domain-containing protein 1	IQSEC1	27.0131	28.3016	28.1572	26.5515	26.7739	26.9915	26.7137	25.6485	26.7119
Q9P2T1;A0A087WWM4;Q9P2T1-2;Q9P2T1-3;H0YNJ6;F8WAN9;H0YMB3;H0YLV5;H0YK13;H0YN22;H0YK71;H0YMW6;H0YNH0;H0YMV5;H0YLB8;H0YNS9;H0YMR9;H0YMG3;A0A0B4J281;H0YKE1;H0YN74;H0YKK3;H0YL68	GMP reductase 2;GMP reductase	GMPR2	29.8802	29.5803	29.9525	29.0989	29.2908	29.512	28.9485	28.5284	29.3225
E7EQL6;A0A087WWM6;O43272-2;O43272-1;O43272	Proline dehydrogenase 1, mitochondrial	PRODH	NA	NA	NA	NA	NA	NA	24.4078	24.3271	NA
A0A499FJY3;A0A087WWP4;Q96T37-4;Q96T37-2;Q96T37-3;Q96T37;A0A494C001	Putative RNA-binding protein 15	RBM15	30.1111	29.4499	30.0013	30.0852	29.8827	30.136	29.8887	30.1565	29.8949
A0A087WWP8;Q5VWQ0;A0A0C4DGT8;A0A0C4DH79;Q5VWQ0-4	Round spermatid basic protein 1	RSBN1	27.7849	29.1355	27.9638	27.5407	27.9507	28.1365	27.6159	27.7241	28.5071
A0A087WWQ5;P36575-2;P36575;D6RCT3	Arrestin-C	ARR3	27.6689	28.3212	27.2034	26.0531	27.2257	25.5577	28.0543	27.7633	28.0804
A0A087WWS1;Q96FV9;R4GMN4;Q96FV9-2;A0A087WY84;J3KT14;J3KRD7;R4GN58;J3QQZ3	THO complex subunit 1	THOC1	29.5681	30.1943	29.5548	29.5102	29.7558	29.4855	29.3165	29.2777	29.7382
Q5T8G8;A0A087WWV9;Q9UI46-2;Q9UI46	Dynein intermediate chain 1, axonemal	DNAI1	NA	NA	NA	NA	NA	NA	NA	NA	NA
B5MEB3;A0A087WWW8;Q9Y6J0-2;Q9Y6J0	Calcineurin-binding protein cabin-1	CABIN1	NA	24.5126	NA	NA	NA	24.0192	24.837	NA	24.087
A0A087WWY9;Q8TB24;Q8TB24-4;H0YJ83;G3V2I7	Ras and Rab interactor 3	RIN3	29.3183	29.3567	29.3762	29.5926	29.363	29.032	29.6807	29.4266	30.1354
M0QYX1;A0A087WX02;F8WB74;P63302	Selenoprotein W	SEPW1	NA	25.6207	NA	NA	NA	NA	NA	NA	NA
A0A087WX10;P54803;G3V5E8;P54803-5;P54803-4;G3V4M2;P54803-3;G3V255	Galactocerebrosidase	GALC	23.4246	NA	NA	NA	NA	NA	NA	NA	NA
A0A087WXC5;E7ESZ7;O95299;O95299-2;C9J6X0;Q8N1B9;H7C2W5;H7C1Y7;H7C2X4	NADH dehydrogenase [ubiquinone] 1 alpha subcomplex subunit 10, mitochondrial	NDUFA10	30.1842	30.2359	29.6756	29.7464	29.3887	28.8511	29.5845	29.6179	29.8556
A0A087WXU5;A0A0D9SEW3;A0A087WXF8;Q9NP64-2;Q9NP64-3;Q9NP64;A0A087WYV3;A0A087WYF0	Nucleolar protein of 40 kDa	ZCCHC17	25.7713	NA	NA	25.6852	25.1743	25.4682	26.9207	25.2056	27.7682
A0A087WXL6;B7Z879;A0A0G2JS92		VPS11	NA	25.6834	NA	NA	25.7828	NA	NA	NA	24.7022
A0A087WXM6;J3QQT2;J3KRX5;A0A0A6YYL6;P18621;P18621-3;J3QLC8;J3KRB3;A0A087WWH0;J3QS96;A0A0A0MRF8;P18621-2;A0A087WY81;J3KSJ0	60S ribosomal protein L17	RPL17;RPL17-C18orf32	33.32	33.0031	33.2375	33.4834	33.3299	33.4645	33.3266	33.2086	33.0485
O43681;A0A087WXS7;K7ERW9	ATPase ASNA1	ASNA1	30.6524	31.2099	30.3773	30.3672	30.5034	30.2644	30.8749	31.0781	30.5041
A0A087WXU0;Q9NWS8;A0A2R8Y4J4;Q9NWS8-2;Q5SZ82;A0A2R8Y4P5;A0A2R8YFC3	Required for meiotic nuclear division protein 1 homolog	RMND1	26.5955	26.0106	26.8472	27.1984	27.2123	27.4937	27.0525	27.6636	26.5636
A0A087WY55;Q9NP79;Q5TGM0;Q9NP79-2	Vacuolar protein sorting-associated protein VTA1 homolog	VTA1	29.906	30.4278	29.6412	30.1079	30.1561	29.6704	29.8073	29.8207	30.0383
A0A087WY71;Q96CW1-2;Q96CW1;E9PFW3;C9JJ47;C9JGT8;C9JTK4;C9JJD3;C9JPV8;H7C4C3	AP-2 complex subunit mu	AP2M1	30.8279	31.1282	31.0943	30.5075	30.2254	30.532	30.8669	30.3244	30.8789
A0A087WY85;P61077;P61077-2;P61077-3;D6RAH7;H9KV45;D6RFM0;P62837-2;D6RAW0;D6RA11;D6R9F6;D6R933;D6RGD0;D6R980;D6RIZ3	Ubiquitin-conjugating enzyme E2 D3;Ubiquitin-conjugating enzyme E2 D2	UBE2D3;UBE2D2	31.2592	32.3481	31.373	31.0902	30.4825	31.6179	32.091	30.9232	32.1788
A0A087WY96;P31641;A0A087WYN0;C9JPV1;P31641-2	Transporter;Sodium- and chloride-dependent taurine transporter	SLC6A6	23.7841	NA	23.9001	26.1687	26.7605	25.8637	NA	NA	25.5579
G3V4A5;A0A087WYL7;O75586;O75586-2;O75586-3	Mediator of RNA polymerase II transcription subunit 6	MED6	26.7406	26.8203	27.4408	26.8465	26.9773	26.7402	26.8592	27.1618	26.7332
Q7Z478;A0A087WYN9;H0Y8L1	ATP-dependent RNA helicase DHX29	DHX29	28.5225	29.1454	29.4794	28.6034	28.9461	28.184	28.7938	28.5673	27.9187
A0A087WYP2;Q8IZQ5;H0YE28;H3BV83	Selenoprotein H	C11orf31;SELH	29.4996	30.3317	29.8747	28.9507	29.5893	29.9745	29.5087	29.5414	28.9201
A0A087WYR0;P09132;A0A087WWU9;A0A2U3TZN1;D6RBG4;A0A2R8Y4M3;P09132-2	Signal recognition particle 19 kDa protein	SRP19	28.2473	27.5946	27.5612	28.3523	27.858	28.427	27.7925	27.9807	27.9614
A0A087WYT3;Q15185-4;Q15185;Q15185-3;B4DDC6;Q15185-2	Prostaglandin E synthase 3	PTGES3	33.1454	33.6195	33.0613	33.0952	33.0549	32.9252	33.0952	33.3331	33.3423
A0A087WZ13;E9PAU2;Q8IY67-2;Q8IY67;K7EQG2;K7EKR9;Q8IY67-3;K7ERR4	Ribonucleoprotein PTB-binding 1	RAVER1	31.3319	31.8142	31.5018	31.2409	31.3074	31.5541	31.3882	31.3708	31.429
A0A087WZ62;Q9H6U8;Q9H6U8-3;H0YCW6;Q9H6U8-2;Q9H6U8-4;A0A087WV58;A0A087WZY8	Alpha-1,2-mannosyltransferase ALG9	ALG9	25.0573	NA	NA	25.9049	NA	24.9875	24.8385	25.97	24.6364
A0A087WZA0;Q8IZF4	Probable G-protein coupled receptor 114	ADGRG5;GPR114	24.3955	24.2603	25.5712	NA	23.1628	NA	NA	NA	23.1172
D6RHI9;A0A087WZM2;O00584;D6REQ6;H0YAE9;A0A087WWI1;O00584-2;J3QQ64	Ribonuclease T2	RNASET2	28.4713	28.3934	29.2135	27.5111	27.0342	28.1255	28.3134	28.2975	29.5313
A0A087WZN1;O43837;A0A087X2E5;O43837-2;O43837-3;A0A0D9SG66	Isocitrate dehydrogenase [NAD] subunit, mitochondrial;Isocitrate dehydrogenase [NAD] subunit beta, mitochondrial	IDH3B	30.938	31.155	30.5252	31.7374	31.8067	31.6257	31.3181	32.0961	30.9385
A0A087WZN3;Q6UWP2-2;Q6UWP2;A0A087X0R1;Q6UWP2-3	Dehydrogenase/reductase SDR family member 11	DHRS11	NA	23.3589	24.3769	NA	24.4096	24.7407	NA	NA	23.3385
A0A087WZV0;O43314-2;O43314;D6RBU4;A0A087WWN8;H0Y9M0;D6RFG4;K7EPT7;H7C436	Inositol hexakisphosphate and diphosphoinositol-pentakisphosphate kinase 2	PPIP5K2	28.7225	28.5272	28.9013	27.4288	26.6967	27.9894	27.34	27.6348	27.8889
A0A087WZX0;Q86UU0-4;Q86UU0-2;Q86UU0;Q86UU0-3;E9PNR0	B-cell CLL/lymphoma 9-like protein	BCL9L	25.5933	NA	25.3659	25.3706	25.2291	24.9991	25.3714	24.7117	25.175
A0A087WZX2;O95139;O95139-2	NADH dehydrogenase [ubiquinone] 1 beta subcomplex subunit 6	NDUFB6	NA	NA	NA	NA	NA	NA	23.7419	NA	NA
J3KPF9;A0A087X011;E9PES4;Q9Y496;H7C2F6;C9J9X2;Q5JRK0	Kinesin-like protein;Kinesin-like protein KIF3A	KIF3A	27.4245	27.7286	26.1151	28.5407	29.2696	27.8271	27.9154	27.8893	28.0531
Q9Y3A5;A0A087X020;F8WE72	Ribosome maturation protein SBDS	SBDS	29.5683	30.0827	29.8057	30.2238	30.376	30.7849	29.971	30.123	29.7675
G3V2W9;A0A087X060;Q56P03	E2F-associated phosphoprotein	EAPP	26.2321	21.4782	22.8634	NA	22.9911	NA	22.6788	22.2423	25.1927
P09668;A0A087X0D5;A0A3B3IRM7	Pro-cathepsin H;Cathepsin H mini chain;Cathepsin H;Cathepsin H heavy chain;Cathepsin H light chain	CTSH	25.5118	NA	26.5549	25.0611	25.1582	26.2629	22.4009	NA	NA
A0A087X0H2;Q9Y620	DNA repair and recombination protein RAD54B	RAD54B	NA	NA	NA	26.23	NA	NA	26.9981	26.6628	26.5245
A0A087X0L7;J3KNA0;Q15070-2;Q15070;E7EVY0;C9JC63;Q15070-3	Mitochondrial inner membrane protein OXA1L	OXA1L	29.2831	28.0995	28.8531	29.0277	28.5053	29.0876	29.0795	29.3989	27.7791
A0A384DVK4;A0A087X0M0;Q7Z5L2-2;Q7Z5L2;Q7Z5L2-3	Coiled-coil domain-containing protein R3HCC1L	R3HCC1L	23.8363	24.8446	24.3637	NA	23.6249	24.0623	NA	23.9367	23.452
A0A087X0M4;Q9BWU0;A0A087WWF4;H7C256	Kanadaptin	SLC4A1AP	29.7276	29.7853	29.6805	29.2716	29.3363	29.7899	29.5671	29.3985	29.3116
A0A087X0P0;Q02224-3;Q02224	Kinesin-like protein;Centromere-associated protein E	CENPE	25.3829	NA	NA	24.9525	NA	NA	NA	24.7749	NA
A0A087X0Q9;Q9BVL4	Selenoprotein O	SELO	25.5242	26.0576	26.0396	25.5915	25.4815	25.5158	26.2468	26.0061	25.8499
A0A087X0R0;O15550;F8W8R6;F5H5V6;F5H6S1;H0Y6I7;H0Y5J3;F5H8B4;A0A087X0Y2;A0A087X2I9;F5H3N7;A0A096LPD8;A0A087X248;O14607-3;O14607-4;O14607-5;O14607;F5GWV3;O14607-2	Lysine-specific demethylase 6A;Histone demethylase UTY	KDM6A;UTY	25.9048	26.0669	25.2337	25.5807	25.3803	25.6186	24.8575	24.7572	25.3444
A0A087X0R6;Q9UMY4-2;Q9UMY4;Q9UMY4-3	Sorting nexin-12	SNX12	28.4249	29.3867	28.9775	28.1544	28.6249	28.6053	28.6214	28.4105	28.9413
A0A087X0S5;P12109	Collagen alpha-1(VI) chain	COL6A1	26.5832	28.5139	27.5863	28.4012	27.7077	29.673	28.6047	29.2867	28.4557
A0A087X0V5;P29728;P29728-2;F8W1C5;P29728-3;F8VPI5	2-5-oligoadenylate synthase 2	OAS2	32.3825	33.9242	31.9209	32.4982	33.029	32.061	34.07	34.4634	33.0613
A0A087X0W7;A0A087WT95;P49753;G3V4F2;P49753-2;A0A2R8Y7H3	Acyl-coenzyme A thioesterase 2, mitochondrial	ACOT2;ACOT1	NA	NA	NA	NA	24.5766	24.1497	NA	NA	NA
A0A087X0W9;Q8N6M0;Q8N6M0-2;A0A0C4DH76	OTU domain-containing protein 6B	OTUD6B	27.6824	27.8171	27.705	28.0361	28.3328	28.0176	27.5821	27.9612	27.785
A0A0G2JN29;A0A087X117;Q15155;A0A0G2JP90;A0A087WW46;H3BUC9;H3BPS9;I3L0Q6;H3BTW1;I3L1G6	Nodal modulator 1	NOMO1	24.1747	NA	22.7968	24.9638	23.639	23.5643	24.3801	24.7183	24.243
E7EWM3;A0A087X127;Q8NF64-3;Q8NF64-2;Q8NF64	Zinc finger MIZ domain-containing protein 2	ZMIZ2	26.4	26.8358	27.025	26.6039	26.7401	26.9176	27.2352	27.0312	26.655
A0A087X138;Q8TF71;H0Y3W8;H0Y5M8	Monocarboxylate transporter 10	SLC16A10	NA	NA	23.7987	24.1958	NA	24.9842	23.2249	NA	26.5091
A0A087X169;Q5T6S3;B0QZ72;Q5T6S3-2;Q5T6S3-3;X6RER8	PHD finger protein 19	PHF19	25.0029	25.9003	NA	25.3161	24.216	NA	26.9906	27.3955	25.9801
A0A087X188;Q9UBW5;Q9UBW5-3;S4R418;A0A0A0MT10;Q9UBW5-2;S4R3J0	Bridging integrator 2	BIN2	30.7518	31.1752	30.8818	28.8023	29.159	28.7064	29.7005	28.8996	30.066
P54252-1;P54252;A0A2R8Y3X7;P54252-4;F5H211;D3VVH9;G3V3R7;A0A087X1A8;A0A087WXY4;P54252-3;G3V328;C9JQV6;G3V4U9;A0A0A0MS38;S4R399;E9PJN5;G3V2G1;G3V526;P54252-5;G3V3T6;G3V2G2;G3V4F5;G3V4F4;G3V5H3;A0A2R8Y888;G3V3T0;G3V3A6;D3VVP3;D6R9I5;G3V4B1;G3V3S5;G3V390;Q9H3M9	Ataxin-3	ATXN3	27.5369	27.5053	28.0506	27.9285	26.9844	28.011	26.9015	27.1016	27.2115
A0A087X1E4;P53365-3;P53365;P53365-2;E9PRV8;E9PPY7	Arfaptin-2	ARFIP2	27.0265	27.0031	27.1791	26.8545	27.3074	27.6742	26.5262	26.9193	25.9131
A0A087X1G7;O60613;A0A3B3IT39;A0A0J9YX89;A0A087WXL0;A0A0B4J1T0;A8MZD0;O60613-2	15 kDa selenoprotein	2015-09-01	27.3759	28.1476	26.7571	28.0103	28.2589	27.1814	27.8486	27.8987	27.5356
A0A087X1J7;P22352;H0YBE4;E5RG32;H0YC19	Glutathione peroxidase;Glutathione peroxidase 3	GPX3	26.3274	24.9363	NA	25.7767	24.5416	NA	27.2232	27.459	26.4776
Q9Y2Y9;A0A087X1K6;H0YK05	Krueppel-like factor 13	KLF13	27.4481	26.465	26.251	NA	25.6178	NA	NA	NA	NA
A0A087X1N7;P20929-3;P20929-2;P20929-4;P20929;H0Y786	Nebulin	NEB	25.6262	26.1438	NA	25.9129	25.838	NA	26.5126	27.2383	NA
A0A087X1S7;P09326;P09326-2	CD48 antigen	CD48	31.1267	31.2325	30.6666	30.9557	31.117	31.3096	31.9346	30.963	31.8
A0A0G2JQX1;A0A0G2JPW5;A0A0G2JSA7;A0A087X1Z1;Q96RT8-2;Q96RT8;A0A0G2JQI0	Gamma-tubulin complex component 5	TUBGCP5	NA	26.0636	26.603	26.3662	NA	NA	25.0106	26.3933	25.9277
A0A087X1Z3;Q9UL46;H0YM70;H0YKU2	Proteasome activator complex subunit 2	PSME2	34.6495	34.9018	34.3191	34.1453	33.9926	33.6309	34.559	33.6216	34.3946
A0A087X211;Q8TCG1;Q8TCG1-2;F8WAX6;F8WF26	Protein CIP2A	KIAA1524	29.8062	30.3231	30.8054	29.473	29.8231	29.6206	30.204	29.9835	30.3505
H7C4B9;H7BZY3;J3KN13;A0A087X231;Q9P1T7;Q9P1T7-1;C9J784	MyoD family inhibitor domain-containing protein	MDFIC	25.7348	25.4956	28.7405	26.961	26.2439	27.0666	26.1304	26.2122	26.3611
A0A087X232;P09871;F8WCZ6;H0Y5D1;F5H7T4;B5MCV4	Complement C1s subcomponent;Complement C1s subcomponent heavy chain;Complement C1s subcomponent light chain	C1S	NA	NA	NA	NA	NA	NA	NA	24.1573	NA
A0A087X256;Q2M389;Q2M389-2;F8W1W1;F8VYH7;F8VNZ5	WASH complex subunit 7	KIAA1033	30.9919	30.8992	31.1001	30.4465	30.3638	30.2038	30.6029	30.3407	30.6106
A0A087X279;P09913	Interferon-induced protein with tetratricopeptide repeats 2	IFIT2	25.6442	28.3531	NA	26.858	28.2696	25.892	28.5069	29.3919	26.5072
E9PDU5;A0A087X295;Q9NNW5;E9PBK6;Q6PKC6;C9K020;C9JFP6;V9GYU1;V9GZ65	WD repeat-containing protein 6	WDR6	30.694	30.008	30.5551	30.9764	31.139	30.876	31.4829	31.1994	30.9178
A0A2R8YDM0;A0A087X296;P23219-4;P23219-3;P23219-2;P23219;P23219-6;P23219-5;X6RJD6	Prostaglandin G/H synthase 1	PTGS1	NA	NA	NA	NA	NA	NA	NA	NA	NA
A0A087X2D5;Q9BRJ2;A0A0G2JMS5;A0A087WU62	39S ribosomal protein L45, mitochondrial	MRPL45	29.2237	29.1498	29.2989	29.3612	29.2333	29.2222	29.4455	29.9592	29.1566
A0A087X2H1;Q9ULT8;H0YJP0;G3V4V5;H0YJD4;A0A087WVU6	E3 ubiquitin-protein ligase HECTD1	HECTD1	28.7085	27.9107	28.7423	28.8821	28.1496	27.7319	28.8707	28.5065	29.2446
A0A087X2I1;P62333;H0YJC0;H0YJS8;H0YJX2;H0YJT1;H0YJE9	26S protease regulatory subunit 10B	PSMC6	32.5914	32.7051	32.4735	32.8957	32.9483	33.0395	32.6944	32.822	32.5615
A0A088AWN2;Q8TBZ3-4;Q8TBZ3-5;Q8TBZ3-6;Q8TBZ3;Q8TBZ3-2;Q8TBZ3-7;H0YNU0	WD repeat-containing protein 20	WDR20	NA	NA	NA	NA	24.7314	NA	24.9788	23.9221	NA
A0A096LP10;Q9NP73-2;A0A096LNJ4;A0A087WX43;D6RE84;A0A087WTT9;A0A1B0GVW6;A0A096LNL2;A0A087WT15	Putative bifunctional UDP-N-acetylglucosamine transferase and deubiquitinase ALG13	ALG13	24.7689	24.9572	28.9908	25.2449	25.5301	29.1905	28.4712	25.2996	25.2051
A0A096LP25;Q6ZSR9;A0A096LNZ0;A0A096LP60	Uncharacterized protein FLJ45252	AAK1	29.4276	29.8578	29.1969	28.274	28.4837	28.7323	28.6091	28.1433	29.214
A0A0G2JJ26;A0A140T9R9;A0A0G2JIT5;A0A0G2JJ52;A0A0G2JHI3;A0A140TA46;A0A0G2JKY0;A0A096LP39;Q9H633;Q9H633-4;Q9H633-2;A0A0G2JJY3;Q9H633-3	Ribonuclease P protein subunit p21	TRIM39-RPP21;RPP21	NA	25.4704	NA	NA	NA	22.9194	NA	NA	NA
A0A096LP69		CD99	22.5563	22.5335	23.4063	NA	NA	22.8692	23.1992	NA	24.0871
A0A096LPE2;P35542	Serum amyloid A-4 protein	SAA2-SAA4;SAA4	NA	NA	21.4342	21.8852	22.7682	20.9211	21.7026	22.3369	22.7522
A0A096LPI6;A0A096LNH5;H7C2G3;H7C1F6;A0A096LP73;A0A2R8YDR7;A0A096LNJ1		C21orf33	30.9598	31.5017	31.1571	30.9798	31.1939	31.1691	30.9615	30.8243	31.212
A0A0A0MQR2;Q9BY42;A2A2L5;A2A2L6	Protein RTF2 homolog	RTFDC1	29.4039	28.7845	29.5931	28.7367	28.1451	28.7595	29.5601	28.9624	29.3901
A0A0A0MQS0;F8W9L8;A8MW92-2;A8MW92-4;A8MW92;E9PM57;A8MUE8;A8MXR8;E5RK91;A0A0D9SG14	PHD finger protein 20-like protein 1	PHF20L1	25.7363	24.6592	25.7076	24.7758	NA	NA	24.7687	24.7198	24.5343
A0A0A0MQS1;Q53H96-2;Q53H96;B5MD87;F8WEI0;A0A087WTU2	Pyrroline-5-carboxylate reductase;Pyrroline-5-carboxylate reductase 3	PYCRL	27.6147	27.8182	27.9213	28.3429	28.5434	28.5699	28.1853	28.1587	27.702
F5H0Q6;A0A0A0MQS2;Q8N2M8-3;Q8N2M8;K7EM61;Q8N2M8-4;K7EKC9	CLK4-associating serine/arginine rich protein	CLASRP	25.793	24.7808	26.9238	25.9468	26.495	26.0902	25.7436	25.5349	25.5853
A0A0A0MQU4;Q96I15;Q96I15-2;H7C3V9;H7C4A1;H7C277;H7C1N7;H7C280;C9JNL5;F8WCL3;F8WBU3;H7C2M1	Selenocysteine lyase	SCLY	28.813	29.6611	28.829	29.3654	29.5361	29.7108	30.226	29.8139	30.5174
Q9NR56;C9JP00;A0A0A0MQX8;Q9NR56-7;Q86VM6;Q5VZF2;Q5VZF2-2;Q5VZF2-3;O95205;Q9NUK0;Q9NUK0-2;C9JCX1;H7C4Y1;B1AKI6;C9J4T8;Q9NUK0-4;Q9NUK0-3	Muscleblind-like protein 1	MBNL1	31.7754	30.3908	32.2112	32.0198	31.463	31.8729	31.1882	30.9053	31.8411
P43378;A0A0A0MR09;H3BQT6	Tyrosine-protein phosphatase non-receptor type 9;Protein-tyrosine-phosphatase	PTPN9	28.3798	28.0652	28.6855	29.0751	27.0517	26.3925	27.611	27.5305	27.7226
A0A0A0MR33;G3V5T0;A0A0C4DFM0;G3V4T6;G3V267;G3V3B9;O43708-2	Maleylacetoacetate isomerase	GSTZ1	25.9359	27.3083	25.8057	25.8587	26.552	26.846	25.9199	26.044	25.9101
A0A0A0MR39;Q9P2K5;A0A0A0MQW0;A0A087WUT0;Q9P2K5-2;H0YN19;A0A0C4DGV1;H0YKS1;Q9P2K5-3;A0A087WWC8;Q9P2K5-4	Myelin expression factor 2	MYEF2	26.4855	27.74	27.2838	26.8429	27.8005	28.5382	27.4284	27.1427	27.9272
H0Y966;A0A0A0MR42;K7ENP4;Q8TEP8-1;Q8TEP8;Q8TEP8-2;K7ELX0;K7EPA2;C9JT09	Centrosomal protein of 192 kDa	CEP192	24.3989	NA	NA	NA	NA	23.0414	NA	NA	23.4841
A0A0A0MR51;O60427;H7C2V0;H0YB97;O60427-2;F5H8G5;F5H3P6;F5H852;F5GWE3;F5H3U5	Fatty acid desaturase 1	FADS1	25.1429	25.5972	24.7962	25.8352	25.5094	NA	25.7837	26.1905	24.9891
A0A0A0MR85;Q03013-2;Q03013;Q03013-3;A6NNT0	Glutathione S-transferase Mu 4	GSTM4	NA	NA	NA	NA	NA	NA	NA	NA	NA
A8K968;A0A0A0MRA8;Q9Y2J2-2;Q9Y2J2;Q9Y2J2-4;A0A1B0GTF8;A0A0A0MSA4;Q9Y2J2-3;J3KT37;A0A0J9YY18;A0A0J9YW26;J3QS83;A0A0J9YW31;A0A0J9YWN0;A0A0J9YWE1;A0A0J9YWS4	Band 4.1-like protein 3;Band 4.1-like protein 3, N-terminally processed	EPB41L3	24.8163	NA	NA	23.8965	25.7869	24.6312	25.4717	24.2734	24.4189
A0A0A0MRB5;Q8WXG6-3;Q8WXG6-2;Q8WXG6;F8W8U2;C9J6B0;C9JLZ9;C9K0L0;A0A0U1RR25;C9JM97	MAP kinase-activating death domain protein	MADD	28.1611	26.8928	28.9319	26.8557	27.3016	27.0108	26.8801	26.5044	27.1546
A0A0A0MSK4;A0A0A0MRC4;Q86YR5-4;Q86YR5;A0A087WVF5;Q86YR5-3	G-protein-signaling modulator 1	GPSM1	NA	NA	NA	NA	NA	NA	NA	NA	NA
A0A0A0MRE5;Q9ULH1;Q9ULH1-2;H0YBF7;H0YBM4;E5RHD7;A0A286YFG8	Arf-GAP with SH3 domain, ANK repeat and PH domain-containing protein 1	ASAP1	27.4662	26.9338	27.4358	27.3306	26.91	27.3764	26.5865	26.0767	26.156
A0A0A0MRE6;O94967-2;O94967;O94967-3;O94967-4;E9PR96;E9PN15;E9PNF6;E9PKZ6	WD repeat-containing protein 47	WDR47	24.5118	25.0588	24.9562	24.8435	NA	NA	25.3293	24.9188	25.6503
A0A0A0MRF6;Q99996-5;Q99996-3;Q99996;Q99996-1;Q99996-6;A0A0A0MRE9;A0A087WX84;Q99996-4;H7BYL6;H7BZV6;A0A2R8Y590;Q6PJH3;H0Y6Q0	A-kinase anchor protein 9	AKAP9	27.6149	26.897	28.4802	27.7409	26.7475	27.2502	26.6716	27.0622	27.4761
A0A0A0MRI1;Q8IXQ4;Q8IXQ4-2;Q8IXQ4-3;A0A087WW86;Q8IXQ4-4	GPALPP motifs-containing protein 1	GPALPP1	26.1997	26.491	26.2369	26.2578	26.8098	26.5355	26.5672	25.7094	27.2295
A0A0A0MRI2;Q9UNH7;Q9UNH7-2;G3V5X9;H0YJF8;G3V4Z5;G3V5U2;Q86XE0-2;Q86XE0	Sorting nexin-6;Sorting nexin-6, N-terminally processed	SNX6	30.2977	30.9189	30.5607	30.003	29.8654	29.8771	30.178	30.0619	29.9962
A0A0A0MRI7;H7C484;Q9H2C2	Protein ARV1	ARV1	NA	NA	NA	NA	NA	NA	NA	NA	NA
A0A0A0MRJ0;Q5VT25-3;Q5VT25-4;Q5VT25-5;Q5VT25;Q5VT25-2;Q5VT25-6;A0A0A0MRJ1;H0Y5V1;H0Y6V3;H0Y7V8;H0Y6R0	Non-specific serine/threonine protein kinase;Serine/threonine-protein kinase MRCK alpha	CDC42BPA	NA	NA	NA	NA	NA	NA	NA	NA	NA
A0A0A0MRJ2;Q5VTZ4;P18847-5;P18847;P18847-4;P18847-2;P18847-3	Cyclic AMP-dependent transcription factor ATF-3	ATF3	NA	NA	NA	NA	NA	25.361	NA	NA	NA
A0A0A0MRJ6;H7BY58;P22061;P22061-2;F6S8N6;A0A3F2YNX8;C9J0F2;F8WDT3;F8WAV5;F8WAX2;H7C4X2	Protein-L-isoaspartate O-methyltransferase;Protein-L-isoaspartate(D-aspartate) O-methyltransferase	PCMT1	31.7544	31.7154	31.667	31.7862	31.9483	32.063	31.5827	31.1109	31.9083
A0A0A0MRJ7;P12259	Coagulation factor V;Coagulation factor V heavy chain;Coagulation factor V light chain	F5	NA	NA	NA	NA	NA	NA	NA	NA	23.7033
A0A0A0MRM8;Q9UM54-6;A0A0D9SGC1;E7EW20;Q9UM54-5;Q9UM54-2;Q9UM54-4;Q9UM54-1;Q9UM54;Q5JVM0	Unconventional myosin-VI	MYO6	NA	NA	NA	24.2559	26.002	23.8921	26.1982	27.5291	26.7777
A0A0A0MRM9;Q14978-2;Q14978;Q14978-3;S4R349;S4R3C2;S4R402;S4R341	Nucleolar and coiled-body phosphoprotein 1	NOLC1	29.9254	29.8665	31.0552	31.0695	31.0461	31.6699	30.3849	29.7083	30.6049
A0A0A0MRR5;Q96BW1-3;Q96BW1;E9PSD7;A0A494C0H3;F8W6E9;Q96BW1-2	Uracil phosphoribosyltransferase homolog	UPRT	25.7379	25.8042	NA	25.7889	25.6261	26.2807	25.0723	25.5998	25.8817
P09234;A0A0A0MRR7;Q5TAL2	U1 small nuclear ribonucleoprotein C	SNRPC	29.7386	30.6446	30.1737	29.7913	30.0682	29.9562	30.0521	28.9412	30.1663
A0A0A0MRT6;Q8IZP0-2;Q8IZP0-4;Q8IZP0-3;Q8IZP0-5;Q8IZP0-6;Q8IZP0-9;Q8IZP0;B6VEX4;Q8IZP0-10;Q8IZP0-8;Q8IZP0-7;Q8IZP0-12;Q8IZP0-11;H0Y6B5	Abl interactor 1	ABI1	28.7287	29.0215	28.3736	28.7543	28.7179	27.9823	27.9668	28.6628	28.1993
A0A0A0MRV3;Q9P2S5;Q5T0D5;Q5TBW1;J3KTP2	WD repeat-containing protein WRAP73	WRAP73	NA	25.5545	23.5922	NA	NA	23.408	NA	NA	23.8108
P01857;A0A0A0MS08;A0A0A0MS07	Ig gamma-1 chain C region	IGHG1	26.4099	NA	22.4206	26.1088	26.5324	26.631	27.3323	27.8806	26.5871
A0A0A0MS41;Q9BWM7;A0A1P0AYU5;S4R3N9	Sideroflexin;Sideroflexin-3	SFXN3	30.9925	30.6834	29.796	30.9388	30.2073	31.0711	30.2751	31.0926	31.4591
A0A0A0MS70;H0Y4G9;Q99836-5;Q99836;Q99836-6;A0A0A0MSI9;Q99836-2;A0A494C0J8;A0A3F2YP85;Q99836-3;A0A3B3ITY3;Q99836-4	Myeloid differentiation primary response protein MyD88	MYD88	28.9641	29.4286	29.1766	28.6801	28.3821	28.8866	28.9159	28.7683	28.7456
A0A0A0MS74;Q16822-2	Phosphoenolpyruvate carboxykinase [GTP], mitochondrial	PCK2	23.9823	NA	NA	NA	24.9947	NA	23.6832	28.5104	25.7858
A0A0A0MSB8;Q9UPT5-6;Q9UPT5;Q9UPT5-5;Q9UPT5-1;Q9UPT5-2;B4DJ07;A0A0A0MRE1;Q9UPT5-4;B5MCY9;K7ERQ5;C9JME6;C9JKC2	Exocyst complex component 7	EXOC7	28.9111	29.5204	29.1434	28.2125	28.0262	27.2573	28.7966	28.5235	28.5887
A0A0A0MSE7;Q86UA6;Q86UA6-8;F5H3Q7;B3KTT3;A0A0A0MR35;Q86UA6-6;Q86UA6-5;Q86UA6-7;Q86UA6-3;Q86UA6-4;Q86UA6-9;Q86UA6-2	RPA-interacting protein	RPAIN	26.0087	27.1896	25.5994	25.2909	26.4332	26.4819	26.3143	26.5976	26.1415
B3KPJ4;A0A0A0MSI2;Q8IXK0-4;Q8IXK0;Q8IXK0-5;Q8IXK0-2;Q8IXK0-3	Polyhomeotic-like protein 2	PHC2	NA	22.7832	23.322	24.0442	NA	NA	24.1976	22.0371	22.3278
A0A0A0MSJ9;Q15283-2;Q15283;D6RBA9	Ras GTPase-activating protein 2	RASA2	29.9058	30.1622	30.143	29.3604	29.2143	29.4819	29.5612	29.4031	29.4884
A0A0A0MSK5;Q5JTV8;H0Y4R4;H0YD16;H0YDU3	Torsin-1A-interacting protein 1	TOR1AIP1	NA	29.0421	28.3674	22.8792	27.503	27.7486	23.3897	22.6273	23.8257
A0A0A0MSK6;Q13017-2;Q13017;G3V444	Rho GTPase-activating protein 5	ARHGAP5	24.9571	NA	25.6672	24.5795	24.7048	25.6662	24.8264	NA	25.6426
A0A0A0MSM3		UTRN	24.5361	22.3801	22.9962	21.3318	23.0506	NA	22.613	22.0632	23.8121
A0A0A0MSQ9;Q86VX9-2;Q86VX9-4;Q86VX9-5;Q86VX9;Q86VX9-3	Vacuolar fusion protein MON1 homolog A	MON1A	NA	NA	NA	NA	NA	NA	NA	NA	NA
A0A0A0MSS3;Q8ND83-4;Q8ND83;C9JP03;Q5T6P2;C9JD09;C9JUW9;X6RDJ2;Q5T6P1;X6RGK9;A0A0C4DFN6;Q8ND83-2;B7Z326;Q5T6P5	SLAIN motif-containing protein 1	SLAIN1	28.2238	25.9089	30.4024	28.4097	27.1173	28.0289	26.8956	26.6772	27.8815
A0A0A0MSU3;Q9H9A7	RecQ-mediated genome instability protein 1	RMI1	24.1507	24.9327	25.4833	24.3198	24.6667	NA	24.2464	24.5788	25.3948
A0A0A0MSV6;D6R934;P02746;D6RGJ1	Complement C1q subcomponent subunit B	C1QB	NA	NA	24.0105	NA	NA	NA	NA	NA	NA
H3BP77;A0A0A0MSY7;O00142-2;O00142-4;O00142;O00142-6;J3QRP0;O00142-5;O00142-3;J3QL12;J3KS73	Thymidine kinase 2, mitochondrial	TK2	NA	23.5553	NA	NA	NA	22.6866	NA	NA	22.6687
A0A0A0MSY9;Q92800-5;Q92800-4;Q92800-3;Q92800;Q92800-2	Histone-lysine N-methyltransferase EZH1	EZH1	NA	NA	NA	NA	NA	NA	25.1202	25.3134	24.2922
M0R116;A0A2R8YEY8;A0A0A0MT26;P13637;P13637-2;P13637-3	Sodium/potassium-transporting ATPase subunit alpha-3	ATP1A3	NA	NA	NA	NA	NA	NA	NA	25.2436	24.6712
A0A0A0MT32;P38571-2;P38571;Q5T073	Lysosomal acid lipase/cholesteryl ester hydrolase	LIPA	26.4533	28.1862	27.0151	25.3934	26.7822	26.2899	26.5873	26.1215	27.1613
A0A0A0MT33;Q9UPN6;Q9UPN6-2	Protein SCAF8	SCAF8	28.9712	29.1159	29.5425	28.6766	28.742	28.9169	28.8959	28.7348	28.8767
A0A0A0MT35;Q8TBF2-3;A0A2P0CTB1;Q8TBF2;J3QKK8;J3KPF5;J3KPF6;A0A0G2JRR6;A0A0G2JSF1;A0A2P0CU24;A0A0A0MRV4;J3KRV9;A0A2P0CTH9;Q8TBF2-2;Q8TBF2-7;Q8TBF2-4;Q8TBF2-6	Prostamide/prostaglandin F synthase	FAM213B	28.6669	27.6689	28.3129	27.4675	28.0363	27.7464	27.1422	27.2124	27.327
A0A0A0MT72;Q9BSQ5;Q9BSQ5-2;Q9BSQ5-4;C9JUH3;Q9BSQ5-3;A0A3B3IRS0;E9PEC4;H7C516	Cerebral cavernous malformations 2 protein	CCM2	28.6613	28.8764	28.9231	27.0419	27.3659	28.2219	28.2692	27.8939	27.8003
A0A0A0MT83;P26440;A0A0S2Z4K7;P26440-2;H7C4G6;H0YLC3;H0YN10;H0YKV0;A0A087WVD3	Isovaleryl-CoA dehydrogenase, mitochondrial	IVD	30.3637	30.1411	30.9224	30.825	30.328	31.3668	30.4377	31.0979	30.4414
A0A0A0MTB8;Q8NI36	WD repeat-containing protein 36	WDR36	29.8223	29.9359	30.3764	30.9383	31.0589	31.0974	30.3587	30.8029	29.7807
Q9NUL3;F8VPI7;Q9NUL3-2;E9PH62;Q9NUL3-7;Q9NUL3-3;Q9NUL3-8;E7EVJ4;A0A0A0MTC6;E7EPX0;A0A0A0MTD1;Q9NUL3-6;A0A0A0MTC4;E5RJN7;G5EA18;Q9NUL3-4;E7EVI1;E5RJ67;H0YBY0;E5RFK1	Double-stranded RNA-binding protein Staufen homolog 2	STAU2	29.0945	29.161	29.1594	27.5031	27.0636	26.3129	27.5444	27.0006	28.4428
A0A0A0MTE6;F5H2S8;A0A0B4J1S7;Q9Y2R2-3;Q9Y2R2;E9PMT0;Q9Y2R2-2;Q9Y2R2-4;A0A0A0MTD9;Q9Y2R2-6;E9PM87;Q9Y2R2-5;E9PMK2	Protein-tyrosine-phosphatase;Tyrosine-protein phosphatase non-receptor type 22	PTPN22	27.7353	27.7581	27.9685	27.7914	28.1102	28.1429	28.029	28.3605	28.1887
A0A0A0MTH3;Q13418;Q13418-2;Q13418-3;A0A087WWY6;E9PQ52;A0A087WW45	Integrin-linked protein kinase	ILK	31.2103	30.5641	30.9769	30.9598	30.5885	30.822	31.2592	31.0668	31.2771
A0A0A0MTH9;O14981;O14981-2	TATA-binding protein-associated factor 172	BTAF1	29.2758	29.4871	29.156	30.0527	29.9163	29.9708	29.6524	30.1819	29.6938
A0A0R4J2G3;A0A0A0MTJ9;Q6PIU2;Q6PIU2-2;H7C046;Q6PIU2-3;F8WE33	Neutral cholesterol ester hydrolase 1	NCEH1	28.2987	28.2384	27.3111	29.3663	29.832	29.38	29.5542	29.676	29.2267
A0A0A0MTL6;Q6ZS17-2;Q6ZS17;Q6ZS17-3;Q6ZS17-4;H3BMG9;H3BSV5;H3BQI5;H3BP86;H3BU12	Protein FAM65A	FAM65A	23.3095	21.1282	23.3372	23.6449	23.4735	23.5159	23.8614	23.4114	24.4556
A0A0A0MTN0;Q13617;Q13617-2;Q5T2B5;Q5T2B7	Cullin-2	CUL2	30.4736	30.9845	30.6443	30.7125	30.9177	30.6926	30.8744	30.6296	30.5659
A0A0A0MTR7;A0A0A0MTC1;Q63HN8;Q63HN8-4;Q63HN8-5;Q63HN8-6;I3L3H9	E3 ubiquitin-protein ligase RNF213	RNF213	34.4321	34.8115	34.3717	33.5646	33.6369	33.3922	34.6937	34.4511	34.2158
A0A0A0MTS7;Q8WZ42-12;Q8WZ42;Q8WZ42-8;Q8WZ42-13;Q8WZ42-5;Q8WZ42-2;A0A0A0MRA3;Q8WZ42-3;Q8WZ42-10;Q8WZ42-9	Titin	TTN	28.8966	26.681	29.025	29.0679	26.0665	28.506	28.0955	27.8969	28.0247
A0A0A6YYC5		TRAV14DV4	25.1983	NA	NA	NA	NA	NA	NA	NA	NA
A0A0A6YYG7;Q6IBW4;Q6IBW4-4;Q6IBW4-2;E5RJN3;H0YC55;Q6IBW4-5;E5RJL4;F8WAR3	Condensin-2 complex subunit H2	NCAPH2	27.9208	27.9773	27.5255	27.0074	27.7348	27.9973	28.0804	27.0262	27.7126
A0A0A6YYH1;Q7Z6K5-2;H0YLI7;P59780;H0YLX6;H0YN38;H0YMK0;P59780-2;Q7Z6K5	Arpin;AP-3 complex subunit sigma-2	C15orf38-AP3S2;ARPIN;AP3S2	28.0421	26.8221	NA	28.5866	28.2003	27.4136	29.323	NA	27.4813
A0A0A6YYI3;A0A0B4J1V8;Q9NQ55-2;Q9NQ55;Q9NQ55-3;A8MV53;C9J3W3;H7C446;C9JHF7	Suppressor of SWI4 1 homolog	PPAN-P2RY11;PPAN	27.6096	27.7819	28.3101	29.0684	28.998	29.0239	28.5747	28.837	27.5812
A0A0A6YYJ8;Q96HJ9-2;Q9Y383-3;Q9Y383-2	UPF0562 protein C7orf55;Putative RNA-binding protein Luc7-like 2	LUC7L2;C7orf55	32.7144	32.7516	32.7375	32.871	32.7219	32.7446	32.5705	32.632	32.9866
A0A0A6YYK7		TRAV19	24.4485	NA	NA	NA	NA	NA	NA	NA	NA
P57737-3;A0A0A6YYL4;I3L167;E7EP81;I3L351;I3L442;I3L1M1;I3L1G9;I3NI06;I3L2Y6;I3L3T0;I3L0X9;I3L359;Q9Y3D7;I3L0X8;I3L1U7;I3L426;I3L482;I3L0Z7;I3L258	Coronin-7;Coronin	CORO7;CORO7-PAM16	32.2199	32.4051	32.0254	31.5915	31.5908	31.5046	31.6332	31.6436	31.7618
A0A0B4J1R6		TKT	25.9298	25.7724	NA	26.633	26.5037	NA	24.391	25.4211	24.5255
A0A0B4J1R7;Q96B45	UPF0693 protein C10orf32	C10orf32-ASMT;C10orf32	27.3502	28.0375	25.8698	28.0156	26.738	27.2353	27.1279	27.2146	27.3593
A0A0B4J1S3;H3BLT4;O15392-5;O15392-4;O15392;O15392-2;K7EMW2;O15392-7;O15392-6;O15392-3;K7EP76;K7ELG2	Baculoviral IAP repeat-containing protein 5	BIRC5	24.3162	25.6418	25.3754	NA	NA	22.8048	25.9975	25.8418	26.152
A0A0B4J1S8;Q9UBF8-2;Q9UBF8;Q9UBF8-3;A0A0A0MSL0;F8W860;E9PL47;H0YCW3;H0Y4F8;A6PVV8	Phosphatidylinositol 4-kinase beta	PI4KB	25.3339	27.7017	27.5079	26.1954	26.2776	26.211	27.2364	25.7901	27.4953
A0A0B4J1V9;Q9NRZ9-2;Q9NRZ9;Q9NRZ9-5;Q9NRZ9-4;Q9NRZ9-3;Q9NRZ9-6;A0A087WSW7;F6XU50;Q9NRZ9-7;Q9NRZ9-8;B1ALG6;Q9NW36;Q9NRZ9-9;Q76H82	Lymphoid-specific helicase	HELLS	30.02	29.5485	30.1857	28.9632	28.4615	29.2308	30.0596	30.0466	29.7344
O75448;O75448-2;A0A0B4J1W0;F5GY88;F5H5K2;B4DDR8;E9PFL1;F5H2D6;J3KSU0;B9TX62;F5H0M2;J3KSL1;J3KTL3;J3QLF8;F5H3E6;J3QLC0;B9TX75;J3QRH9	Mediator of RNA polymerase II transcription subunit 24	MED24	27.9408	27.895	28.0275	28.5237	28.5513	27.6725	28.3012	28.3799	28.7554
A0A0C4DH42;P0DP02;A0A0B4J1X5;P01767;P01772	Ig heavy chain V-III region BUT;Ig heavy chain V-III region KOL	IGHV3-66;IGHV3-74	NA	NA	NA	23.106	NA	NA	NA	NA	NA
A0A0B4J229		ADAMTS13	NA	NA	NA	NA	NA	NA	NA	NA	NA
A0A0B4J275		TRAV17	23.8804	24.3327	23.5759	NA	NA	NA	NA	NA	NA
A0A0B4J291;Q8N8U2	Chromodomain Y-like protein 2	CDYL2	NA	26.0624	NA	NA	25.7449	NA	26.0397	25.5139	25.4449
A0A0B4J294;H3BP13;Q9UL33-2;Q9UL33;H3BUK6;A0A0B4J286;H3BPN3;H3BQQ8;H3BPE0;H3BPS1	Trafficking protein particle complex subunit 2-like protein	TRAPPC2L	26.1605	27.3858	26.9713	26.5241	26.197	26.9607	26.9947	26.2938	26.3616
A0A0B4J2A0;Q9UHJ6	Sedoheptulokinase	TRPV1;SHPK	28.1778	28.9178	28.0445	27.7487	28.1438	28.1834	28.078	27.9779	28.2626
M0QZW0;A0A0B4J2A7;P43119	Prostacyclin receptor	PTGIR	NA	NA	NA	NA	20.801	23.0195	23.0736	NA	22.2983
A0A0B4J2B4;K7EM56;S4R417;S4R456		RPS15	NA	NA	NA	NA	NA	NA	NA	NA	NA
S4R460;A0A0B4J2B5		IGHV3OR16-9	NA	NA	NA	NA	NA	NA	NA	NA	NA
Q5W0H4;A0A0B4J2C3;P13693;J3KPG2;P13693-2;E9PJF7;H0YCX0;Q56UQ5;Q9HAU6	Translationally-controlled tumor protein	TPT1	33.6472	33.8135	33.5903	33.3459	33.4733	33.6433	34.1735	33.4804	34.0345
P0DPI2;A0A0B4J2D5;P0DPI2-2;A0A0B4J2H4;A0A0B4J2D5-2;F2Z2Q0;A0A096LP12;A0A2R8Y6K9			28.533	29.044	28.1452	28.3447	28.5879	28.4455	28.2466	28.317	27.8596
A0A0B4J2E5;A0A0J9YX21			29.9762	30.0651	30.4248	31.1077	31.0247	30.9679	30.8633	31.2431	30.066
A0A0B4J2E8;Q96D31-2;Q96D31	Calcium release-activated calcium channel protein 1	ORAI1	26.6713	24.6061	25.7564	26.5438	25.0825	25.8145	26.4887	26.3881	26.8307
A0A0B4J2F8;F6S314;E2QRJ6;P52435;A6NFM0;Q9GZM3;F8WF84;D6RAG0;E7EP90;A0A0B4J1Z8;E7EWC6;H0Y980;Q9GZM3-2	DNA-directed RNA polymerase II subunit RPB11-a;DNA-directed RNA polymerase II subunit RPB11-b1	POLR2J3;POLR2J;POLR2J2	27.8486	28.5921	27.7823	28.1939	28.1437	27.6099	27.9665	28.6909	28.2403
A0A0B4J2G4;Q15345;A0A087X0S7;A0A0C4DH00;A0A087WTI9	Leucine-rich repeat-containing protein 41	LRRC41	27.2219	26.3109	27.5574	27.1145	26.6803	27.3535	27.5746	27.4047	27.5899
O14526;O14526-2;A0A0C3SFZ9;M0QZI3;O14526-3;M0R1K4;M0QZI9;M0R3E5;M0QZS1;M0R3E7;M0QXD1;M0QY09;M0QXW2;M0R107;M0R2J7;M0QZF0;M0QYA9;M0QYT8;M0QXY1;M0QZE1;M0QYN8;M0R0U5	F-BAR domain only protein 1	FCHO1	25.4807	26.3913	26.8381	24.8665	25.2378	NA	25.0121	24.6244	24.8293
A0A0C4DFL7;Q16850;Q16850-2;H7C0D0	Lanosterol 14-alpha demethylase	CYP51A1	28.5144	26.6204	27.645	28.6565	27.1364	28.2833	28.6135	28.6724	29.0997
A0A0C4DFL8;F5GX28;O94953;K7EQ54;O94953-2;K7ES23;B2RXH2	Lysine-specific demethylase 4B	KDM4B	28.2818	27.8003	28.0822	27.736	26.8315	28.0485	27.8452	28.1256	29.4617
A0A0C4DFM1;Q92544;F8WCN2;F2Z2L1	Transmembrane 9 superfamily member 4	TM9SF4	28.1099	27.7375	26.9478	29.0408	29.1473	28.3214	28.7983	29.0796	28.5092
A0A0C4DFM2;Q6ZN55;Q6ZN55-2	Zinc finger protein 574	ZNF574	27.3425	25.4407	27.6897	26.9824	26.8011	26.4556	26.4094	26.6252	26.8924
A0A0C4DFM7;Q5TAX3;E9PKY2;E9PKX1;Q5TAX3-2;H0YDJ1;H0YEE8;E9PRG2;X6R5G7	Terminal uridylyltransferase 4	ZCCHC11	24.5246	25.3343	24.617	26.6016	24.7276	25.0825	NA	NA	25.0464
Q12959-2;A0A0C4DFT3;Q12959-4;Q12959-3;Q12959-5;Q12959-6;Q12959-7;Q12959;Q12959-9;Q12959-8;E7EQD7;B4E2H8;H7C166;C9IYP1;A0A3B3ISR0;B7Z3U2;A0A3B3IS17;A0A3B3ISQ5;B9EGL1;B7Z647;C9JCP6;A8MUT6;P78352-3;P78352;P78352-2;A0A3B3IU19;K7EKU8;K7EKP9;A8MUT9;C9JWP9;C9JYG3;A0A3B3ITI9;Q6ZSU2;C9JN61;F2Z2L0;O14909;C9JUA9;C9J110	Disks large homolog 1	DLG1	27.2192	26.7961	27.6775	26.4042	27.7596	27.2205	26.0719	25.0138	27.976
B5MBX1;A0A0C4DFT8;G3XAA4;Q9NQC1-3;Q9NQC1-2;Q9NQC1;D6R9B8;C9J929	Protein Jade-2	JADE2	23.5835	NA	23.4389	NA	NA	NA	NA	NA	NA
A0A0C4DFU7;Q7Z3E2	Coiled-coil domain-containing protein 186	CCDC186	NA	NA	NA	NA	NA	NA	NA	NA	NA
A0A0C4DFV0;Q9H469;X6RJB2;X6RGT4;X6RHD7;X6RCZ8	F-box/LRR-repeat protein 15	FBXL15	26.1663	24.5495	25.0366	25.98	26.8792	26.1195	26.8321	26.1818	26.3258
A0A0C4DFW2;Q9UK53-4;Q9UK53-5;Q9UK53-2;Q9UK53;A0A087WXF7;Q9UK53-3	Inhibitor of growth protein;Inhibitor of growth protein 1	ING1	24.1122	NA	25.9283	22.9899	23.383	22.5345	20.6961	23.2726	23.0412
A0A0C4DFX9;Q9H3P2;H0Y3X6;C9JHL4;H7C2C7;C9JEM7;Q9H3P2-7;H7C0W2;F8WF98;H7C2M8;H7C3C2	Negative elongation factor A	NELFA	29.7546	29.9898	29.7428	29.3455	29.1838	29.581	29.7336	29.5215	29.6681
A0A0C4DFY0;Q14242;Q14242-2	P-selectin glycoprotein ligand 1	SELPLG	27.5535	27.4402	26.9166	26.0144	NA	26.3332	27.2095	26.8312	26.9221
A0A0C4DFZ2;P15289-2;P15289	Arylsulfatase A;Arylsulfatase A component B;Arylsulfatase A component C	ARSA	NA	25.3425	25.2618	NA	NA	NA	NA	NA	24.0386
A0A0C4DFZ9;Q58A45-3;Q58A45;Q58A45-2;Q58A45-4	PAB-dependent poly(A)-specific ribonuclease subunit PAN3	PAN3	24.3793	22.0027	25.4347	24.5285	24.4897	24.7336	23.64	23.0782	24.5771
C9J9K3;A0A0C4DG17;P08865;F8WD59	40S ribosomal protein SA	RPSA	34.2057	34.6623	34.2833	34.3845	34.6646	34.4183	34.4849	34.304	34.1085
A0A0C4DG33;O43933;O43933-2;H7BZH3	Peroxisome biogenesis factor 1	PEX1	25.6427	24.9625	23.4238	26.8065	24.1733	23.2689	24.4376	24.624	24.567
A0A0C4DG88;P14859-4;P14859-5;P14859-3;P14859;P14859-2;P14859-6;A0A0A0MT46	POU domain protein;POU domain, class 2, transcription factor 1	POU2F1	25.0251	26.2023	25.2404	24.5575	25.204	25.6078	25.2089	24.7295	25.0577
C9JQB1;C9J9V6;A0A0C4DG91;O75414;A0A2R8Y7V2;A0A2R8Y547;C9J1J2;O75414-2	Nucleoside diphosphate kinase;Nucleoside diphosphate kinase 6	NME6	25.2344	25.0327	24.8578	25.8118	25.2873	25.2199	24.2458	24.888	24.2849
A0A0C4DGA2;O75521-2;O75521;F1LLU7;F8WAW4;C9JB63;F8W6J1	Enoyl-CoA delta isomerase 2, mitochondrial	ECI2	29.5717	30.2208	29.6102	30.0578	29.8812	30.1534	29.5979	30.3118	29.5818
A0A0C4DGA4;Q495A1;Q495A1-2	T-cell immunoreceptor with Ig and ITIM domains	TIGIT	NA	NA	NA	NA	NA	NA	NA	NA	NA
A0A0C4DGA6;Q14527;Q14527-2;H7C5K0	Helicase-like transcription factor	HLTF	26.0299	25.5005	27.4675	24.8301	NA	24.7797	25.6067	25.3972	26.1175
A0A0C4DGB9		PPA2	23.4651	24.4583	NA	26.2092	NA	27.3629	25.2526	22.5837	25.9825
A0A0C4DGF2;Q8WZ60	Kelch-like protein 6	KLHL6	27.3808	27.0185	NA	27.8901	27.9068	27.4829	27.2496	27.1047	27.7417
A0A0C4DGH0;Q5ZPR3-3;Q5ZPR3-4;Q5ZPR3;Q5ZPR3-2;H0YL10;H0YK40;H0YK59;H0YLT8;H0YN85;H0YN29	CD276 antigen	CD276	NA	23.2681	NA	NA	24.4357	NA	NA	NA	25.6217
A0A0C4DGJ7;Q8WUH1;H0YIM9;H0YID9;H0YHA3;Q8WUH1-2;H0YJ25;H0YHB4;H0YIM3;Q8WUH1-3	Protein Churchill	CHURC1;CHURC1-FNTB	NA	25.8211	25.1122	NA	24.3779	24.7291	NA	NA	NA
E7EU35;A0A0C4DGP0;Q9UKF7-2;Q9UKF7;J3QRS7	Cytoplasmic phosphatidylinositol transfer protein 1	PITPNC1	26.571	26.6858	26.7004	NA	NA	NA	NA	NA	25.2206
A0A0C4DGQ5;P04632;K7ELJ7;A0A075B7C0;K7EKD8;U3KQE2;K7EIV0;K7EM73;K7EMQ1;Q96L46;K7ES78	Calpain small subunit 1	CAPNS1	32.3857	33.1229	32.0412	31.7422	31.6588	31.0609	31.9274	31.5868	32.2231
A0A0C4DGQ6;Q96P16;Q96P16-3;K7EQR8;K7EP82	Regulation of nuclear pre-mRNA domain-containing protein 1A	RPRD1A	23.1907	24.71	23.7153	24.0018	23.4298	24.9423	25.5731	24.1228	25.5089
A0A0C4DGQ8;Q6IAN0;J3KRS1;J3QKT1;J3QLJ8;J3QLK1	Dehydrogenase/reductase SDR family member 7B	DHRS7B	26.9529	25.3034	25.8567	28.0599	27.8788	27.8713	28.3587	28.6739	27.6432
A0A0C4DGS0;A0A2Y9D025;P56556;R4GN43	NADH dehydrogenase [ubiquinone] 1 alpha subcomplex subunit 6	NDUFA6	29.621	29.7876	30.2855	29.3372	29.7511	29.6849	29.3255	29.7848	29.0495
A0A0C4DGS1;P39656;P39656-3;P39656-2;U3KQ84	Dolichyl-diphosphooligosaccharide--protein glycosyltransferase 48 kDa subunit	DDOST	31.9878	31.7645	32.2404	32.3924	32.4096	32.4657	32.3646	32.7561	31.6131
A0A0C4DGS8;P35680-2;A0A087WXS2;P35680-4;E0YMJ8;A0A087WZC2;P35680-3;P35680	Hepatocyte nuclear factor 1-beta	HNF1B	NA	NA	NA	24.849	25.1859	25.8007	25.3905	25.0909	25.3235
R4GNJ5;A0A3F2YNW4;A0A0C4DGT6;Q96AP0-2;Q96AP0;R4GMR6	Adrenocortical dysplasia protein homolog	ACD	24.6845	25.8292	25.6911	24.1842	25.1859	25.4822	25.2096	24.3981	25.0162
A0A0C4DGU3		HM13	NA	NA	NA	NA	NA	NA	NA	NA	NA
A0A0C4DGV9;P49917	DNA ligase;DNA ligase 4	LIG4	25.6696	26.0967	25.842	25.9347	26.3312	26.5965	26.3565	26.1877	25.4521
H7C5F7;B4DGY6;A0A0C4DGW0;Q9NV92;A0A3B3IRK3	NEDD4 family-interacting protein 2	NDFIP2	24.982	NA	NA	26.3901	26.7599	27.3182	26.5381	26.3751	25.6607
A0A0C4DGZ1;Q8N5P1	Zinc finger CCCH domain-containing protein 8	ZC3H8	24.5751	NA	NA	24.8348	26.1372	NA	24.1624	23.3438	24.9322
A0A0C4DH14;Q6P5X5	UPF0545 protein C22orf39	C22orf39	NA	NA	NA	NA	NA	NA	NA	NA	NA
A0A0C4DH25;P01619	Ig kappa chain V-III region B6	IGKV3D-20	NA	NA	NA	NA	NA	NA	NA	NA	NA
A0A0D9SEI0;Q9P0P8	Uncharacterized protein C6orf203	C6orf203	25.5919	25.2991	26.5399	26.1183	25.0696	26.0113	25.549	25.523	25.6658
A0A0D9SEI3;A0A0D9SEN2;P21127-3;A0A0D9SER5;P21127-2;P21127-8;P21127-6;P21127-9;P21127;P21127-10;P21127-5;P21127-4;P21127-12;Q9UQ88-9;Q9UQ88-8;J3KS35;E7ESP2;A0A087X1I0;A0A087WYI9;E9PFJ2;Q13882;Q5QPQ9	Cyclin-dependent kinase 11B;Cyclin-dependent kinase 11A	CDK11B;CDK11A	31.2643	31.2645	31.5237	31.3774	31.1703	31.2252	31.3122	31.4476	31.1558
A0A0D9SEJ5;F5GY05;Q96EK7;Q96EK7-2;Q96EK7-3	Constitutive coactivator of peroxisome proliferator-activated receptor gamma	FAM120B	27.6026	28.2818	27.6132	26.3723	26.5777	26.812	26.2921	26.9866	26.9932
A0A0D9SEM9		DDX39A	27.8309	NA	NA	NA	NA	NA	28.3204	NA	28.3705
A0A0D9SEN7;Q13950-3;Q13950-2;Q13950;A0A2R8Y7Z3;I3L0L0;I3L354	Runt-related transcription factor 2	RUNX2	24.2971	23.8609	26.3527	25.6567	25.9976	25.564	27.3831	26.1314	26.7269
A0A0D9SEU5;R4GMX8;Q6VN20-3;Q6VN20;Q6VN20-2;R4GN91;R4GNA3;R4GMX7	Ran-binding protein 10	RANBP10	26.2875	26.8278	26.3887	25.9567	26.3883	26.0493	26.9061	25.5045	25.849
A0A2R8YF78;A0A2R8Y4A4;O00571;A0A0D9SF53;A0A2R8YFS5;A0A0D9SG12;A0A0D9SFB3;A0A2R8Y645;A0A2U3TZJ9;O00571-2;A0A2R8Y5G6;A0A2R8YFR4;A0A2R8YCW1;F6S8Q4;A0A2R8YDH3;A0A2R8YDT5;A0A2R8Y7T2;A0A0J9YVQ7;A0A087WVZ1;A0A2R8YCU0;A0A2R8Y650;A0A2R8YF89;A0A087WX09;Q9NQI0-3;A0A2R8Y4D2;D6RCM4;Q9NQI0-2;Q9NQI0-4;Q9NQI0;H0Y960;A0A2R8Y770	ATP-dependent RNA helicase DDX3X	DDX3X	33.4497	33.2535	33.3744	33.7928	34.0213	33.608	33.789	33.9234	33.5266
A0A0D9SFK2;Q92614-4;Q92614;Q92614-3;Q92614-2;Q92614-5;H0YEV9;A0A1B0GWJ6	Unconventional myosin-XVIIIa	MYO18A	31.0474	31.2851	30.9375	30.9815	30.9281	30.941	31.2356	31.0984	31.2876
A0A0D9SFP2;A0A1W2PNM1;A0A1W2PQC2;A0A1W2PQ78;A0A1W2PRT2;A0A1W2PQ55			NA	NA	NA	NA	NA	NA	NA	NA	NA
A0A0D9SFR6;Q86XP1-5;Q86XP1-3;Q86XP1-2;Q86XP1;H7BZR7;Q16760-2;Q16760	Diacylglycerol kinase eta	DGKH	NA	NA	23.6508	NA	24.7561	24.7044	25.268	25.5805	24.9651
A0A0D9SFW8		HLA-F	NA	NA	NA	23.0631	NA	NA	24.477	24.9058	23.1211
A0A0D9SG71;P49459;A0A0R4J2E5;P49459-3;A0A0D9SEZ6;P49459-2	Ubiquitin-conjugating enzyme E2 A	UBE2A	26.7882	27.5622	27.0393	26.3172	26.8901	26.4623	27.3188	26.6214	26.9855
A0A0D9SGE8;Q8IWS0-3;Q5JRC6;Q8IWS0-2;Q8IWS0-4	PHD finger protein 6	PHF6	NA	NA	NA	24.738	24.5015	NA	NA	25.0927	24.0172
A0A0D9SGF6		SPTAN1	26.7695	NA	NA	NA	NA	NA	NA	NA	NA
A0A0D9SGJ6;J3KQV8;O43426;J3KPK1;C9JFZ1;O43426-4;O43426-2;C9JW66;O43426-5;C9J1Z6	Synaptojanin-1	SYNJ1	25.1103	25.4353	NA	24.4803	25.3704	NA	25.1634	25.0213	25.7124
A0A0G2JH50;Q9TNN7;A0A0G2JIF0;A2BF26;A0A140TA19;A0A140T9S7;A0A140T9Q4;A0A0G2JKJ1	HLA class I histocompatibility antigen, Cw-5 alpha chain	HLA-C	NA	NA	NA	NA	NA	NA	NA	NA	NA
A0A0G2JH66;A0A140T9B7;A0A0G2JPA3;D0EV57;A0A140T8X0;A0A140T9V0;P30511-3;P30511;P30511-2;A0A0G2JNV5;A0A140T9J8;A0A140T939;A0A140T9D9;A0A140T9C2;A0A140T9W3;A0A140T9W7;A0A140T9X6;A0A140T9M4;A0A140T908;A0A140T925;A0A140T9A3;A0A140T9K3;A0A140T9P9	HLA class I histocompatibility antigen, alpha chain F	HLA-F	26.333	29.8867	26.0626	25.7813	29.4294	26.902	28.5554	28.5899	26.2602
A0A0G2JH68;O60610;A0A140T8Z0;O60610-2;O60610-3;H9KV28;A0A2R8Y5N1;B4E2I7;A0A2R8YEF8;H7C2W8	Protein diaphanous homolog 1	DIAPH1	34.0669	34.2752	33.9888	33.2269	33.275	33.3494	33.4834	33.125	33.4387
F6UB75;A0A140T9U6;A0A140T9T8;A0A140T9R2;A0A140T9R0;A0A140T9I2;A0A140T9C9;A0A140T926;A0A0G2JIJ2;A0A0G2JI43;P28068	HLA class II histocompatibility antigen, DM beta chain	HLA-DMB	NA	NA	NA	NA	23.1444	23.0913	NA	NA	23.8717
B4E0K6;A0A140T8Y0;A0A0G2JIA5;A0A140TA36;A0A140TA35;A0A0G2JL52;Q5ST30;Q5ST30-4;B7ZL25;A0A140TA45;A0A140TA40;A0A0A0MTG1;Q5ST30-3;Q5ST30-2;B7ZCJ6;A2ABL6	Valine--tRNA ligase, mitochondrial	VARS2	26.7492	27.2436	26.4451	28.7552	28.511	28.3007	27.6581	28.2072	26.2758
A0A0G2JIF2;P30443;A0A0G2JL56;P30455;A0A0G2JI36;A0A1W2PSE7	HLA class I histocompatibility antigen, A-1 alpha chain;HLA class I histocompatibility antigen, A-36 alpha chain	HLA-A	NA	NA	NA	NA	NA	NA	NA	NA	NA
A0A0G2JIS2;A2ABF8;A0A0G2JIR1;Q96KQ7-2;A2ABF9;A0A0G2JK64;Q96KQ7;A0A0G2JRR0;A0A0G2JRN8;H0Y4K5;Q96KQ7-3	Histone-lysine N-methyltransferase EHMT2	EHMT2	27.6169	26.6881	28.196	27.7245	26.8269	26.7548	27.6376	27.3571	26.6818
A0A0G2JIW1;P0DMV9;P0DMV8;P0DMV8-2;V9GZ37	Heat shock 70 kDa protein 1B;Heat shock 70 kDa protein 1A	HSPA1B;HSPA1A	34.6049	33.9532	33.5024	33.5525	33.4712	33.5435	33.5094	33.2356	33.6439
A0A0G2JJD3;O95870;F2Z3H2;F2Z3G6	Abhydrolase domain-containing protein 16A	ABHD16A	27.073	26.025	26.7672	26.7623	26.6136	26.4271	27.1195	27.7697	27.2632
A0A0G2JJL1;A0A140T9L0			24.7895	NA	24.1307	24.0554	NA	25.3193	NA	NA	NA
P25440-2;P25440;A0A0G2JK44;A0A140T9E9;H0Y6K2;P25440-3;P25440-4;A0A140T9V2;A0A0G2JHL0;U3KQA6;A0A140T9F7;A0A140T9I1;A0A0G2JHN8;E9PIQ3;A0A140T9X8;H0Y799;E9PKQ9;U3KPW0;H0YDJ7	Bromodomain-containing protein 2	BRD2	28.8672	29.3804	29.5929	28.623	28.6567	28.9946	28.8583	28.3274	29.3555
A0A0G2JKZ1;O15533;O15533-3;A0A0G2JH37;A0A0A0MSV9;O15533-2;A2AB90;O15533-4;A0A0A0MT98;Q6P1N7;C9JA35;A0A140T9B2;A0A0G2JJI5	Tapasin	TAPBP	32.8392	31.6135	32.9315	32.9714	32.4309	32.5156	32.6728	33.099	32.45
A0A0G2JNZ5;A0A0G2JLB3;P04062-4;P04062-2;P04062;A0A0G2JNZ0;P04062-5;P04062-3	Glucosylceramidase	GBA	26.5612	26.55	26.2154	26.372	26.2014	26.0325	26.5869	26.983	25.7083
A0A0G2JLV7;Q6GTX8;Q6GTX8-2;Q6GTX8-3;A0A0G2JP18;A0A0G2JQ50;A0A140T8W3;A0A0G2JNU6;A0A0G2JMI0;A0A0G2JNK8;D3YTC8;A8MZ84;Q6GTX8-4;A0A0G2JM94;F8WC07;A0A0G2JMB1;C9JFQ0;A0A0G2JPH6;W4VSQ5;A0A0G2JN10;A0A0G2JMC3;A0A0G2JLQ0;C9IZB2;Q6ISS4;Q6ISS4-2;A0A087X1V4	Leukocyte-associated immunoglobulin-like receptor 1	LAIR1	25.5985	25.7698	27.5458	NA	25.4281	NA	24.9097	25.3473	25.2367
A0A0G2JMB4;A0A5B9	T-cell receptor beta-2 chain C region	TRBC2	30.5497	30.7786	30.4397	28.9953	28.7324	29.7057	29.6718	29.7443	28.9813
Q9NX02;Q9NX02-5;A0A0G2JPQ2;A0A0G2JMG8;Q9NX02-2;J3KN39;A0A0G2JLX3;Q9NX02-4;A0A0G2JNC8;A0A0G2JP37;Q9NX02-3;A0A0G2JPB6;A0A0G2JLQ8;K7ELX1;F5H5B1;F5GYZ4;K7EMK2;K7EPE6;K7EJ90;F5H7Q5	NACHT, LRR and PYD domains-containing protein 2	NLRP2	29.2587	29.1964	26.0729	28.2779	28.1376	25.7346	28.8957	27.7588	29.296
A0A0G2JMH6;P01903;Q30118;A0A0G2JH46;A0A140TA34;P01906	HLA class II histocompatibility antigen, DR alpha chain	HLA-DRA	26.5116	26.308	27.262	25.0558	24.4124	26.7378	27.0566	28.0648	27.1851
A0A3B3IT55;Q7Z3B3;A0A0G2JQF4;A0A0G2JNB1;A0A0G2JNT7;A0A1W2PRB5;A0A0J9YVS1;A0A0G2JQF5;Q7Z3B3-2;A0A1W2PPV8;Q7Z3B3-4;A0A1W2PQT4;A0A1W2PRR3;I3L233;A0A0U1RR24;A0A1W2PS83;A0AUZ9-2;A0AUZ9	KAT8 regulatory NSL complex subunit 1	KANSL1	25.8414	25.9659	26.8482	24.3758	26.3446	25.6971	26.5674	25.396	26.6703
A0A0G2JQE3;H0YB78;A0A0U1RR18;A0A0G2JNW7;Q9Y666	Solute carrier family 12 member 7	SLC12A7	25.2975	NA	24.7069	24.7204	NA	NA	NA	24.8101	NA
A0A0G2JNZ2;A0A0G2JPP5;Q14160;Q14160-3;A0A0G2JMS7;Q14160-2;H0YCG0;H0YDF9	Protein scribble homolog	SCRIB	29.2172	29.5054	29.3927	29.0206	29.3101	29.9266	29.3797	29.0623	29.1993
A0A0G2JPB1			25.1537	26.9966	NA	25.1165	27.8865	NA	25.2058	25.8105	25.7735
Q8MH48;Q5RJ85;A0A0G2JPQ3;P17693-5;P17693;P17693-4	HLA class I histocompatibility antigen, alpha chain G	HLA-G	31.0453	28.5024	30.3569	31.3888	28.7906	30.5023	31.266	31.5372	30.9212
A0A0G2JPR0;A0A140TA49;A0A140TA32;P0C0L4;P0C0L4-2	Complement C4-A;Complement C4 beta chain;Complement C4-A alpha chain;C4a anaphylatoxin;C4b-A;C4d-A;Complement C4 gamma chain	C4A	NA	28.3757	27.4407	24.623	28.1087	26.2539	28.1829	28.6587	27.5407
A0A0G2JPT5;O75943-2;O75943;A0A0G2JP78;O75943-4;A0A0G2JNH5;O75943-3;H0Y9J8;H0Y9T7;A0A0G2JP31;D6RAW6	Cell cycle checkpoint protein RAD17	RAD17	25.8906	26.7995	26.0654	26.2443	25.4405	25.3688	26.3626	25.9778	26.2367
Q12979;Q12979-2;Q12979-4;A0A1C7CYZ0;A0A0G2JQ41;B7Z683;Q12979-3;I3L2P5;I3NI05;I3L1U8;I3L3W0;A0A0G2JRJ1;I3L2C0;A0A0G2JQB5;I3L0R7;I3L379;A0A0G2JQT5;A0A0D9SGD7;A0A0G2JSE0	Active breakpoint cluster region-related protein	ABR	29.5976	30.3152	30.2437	28.3524	28.8995	28.7495	28.654	28.8373	29.1488
F6RP06;A0A0J9YW18;Q12983	BCL2/adenovirus E1B 19 kDa protein-interacting protein 3	BNIP3	NA	NA	NA	NA	NA	NA	NA	NA	NA
A0A0J9YWB2;P04435	T-cell receptor beta chain V region CTL-L17	TCRB	NA	NA	25.8702	NA	NA	NA	NA	NA	NA
E9PJ24;B7ZM65;F8WEF5;A0A0J9YYB5;A0A0J9YWD5;Q9P1Y6-3;Q9P1Y6;A0A0J9YX88;Q9P1Y6-2	PHD and RING finger domain-containing protein 1	PHRF1	26.8576	26.9418	26.4776	26.5264	26.533	27.1326	26.9595	26.5409	27.3292
A0A0J9YWL0;Q9Y4K1;Q9Y4K1-2;Q96QW7	Absent in melanoma 1 protein	AIM1	28.6761	29.1279	29.1428	28.3293	28.3834	27.8826	29.1043	29.4325	28.8676
Q5VZZ6;A0A0J9YX66;A0A1B0GU44;E9PC62;A0A1B0GUN8;A0A0J9YXJ0;O95319-5;O95319-2;O95319;O95319-4;O95319-3;V9GYD9;V9GY47;A0A0J9YXK1	CUGBP Elav-like family member 2	CELF2	32.1327	32.3507	32.0112	31.674	31.903	31.7611	32.4088	31.7198	32.0186
A0A0J9YXZ0;A0A0J9YXE3;J3QQP1;A0A0J9YXX3;J3KS66;J3QLB2;J3KRX2;J3QS49;Q8N1S5-2;Q8N1S5	Zinc transporter ZIP11	SLC39A11	23.342	24.1277	23.274	23.6562	NA	24.1432	NA	25.1089	NA
A0A0J9YXF2;J3QT77;A0A0J9YYG4;Q15165-3;Q15165-1;Q15165;G3XAK4;A0A0J9YXU7;A0A0J9YYJ1;A0A2Q2SAK4;A0A0J9YXM1	Serum paraoxonase/arylesterase 2	PON2	25.2468	NA	NA	28.036	27.5162	23.0054	28.7818	29.6225	28.3614
A0A0J9YXM6;Q562E7;Q562E7-4;Q562E7-3;Q562E7-6;Q562E7-5;E9PDG3;Q562E7-2;K7ELV8;C9JD20;I3L3U7;C9JCF9	WD repeat-containing protein 81	WDR81	26.8072	27.0701	27.6046	26.8751	26.9809	27.8756	27.2404	27.2485	27.0732
P0DP03;A0A0J9YY99;P01768;P01764;A0A075B7E8	Ig heavy chain V-III region CAM;Ig heavy chain V-III region 23	IGHV3-23;IGHV3OR16-13	26.9743	26.648	27.6321	26.9913	28.0507	26.0871	27.87	28.4434	27.1863
A0A0J9YYD9;A0A087WT39;V9GYI1		LIME1	27.3567	28.1516	28.0559	25.2815	25.2645	25.5853	NA	NA	NA
P43243;A0A0R4J2E8;D6REM6;D6R991;P43243-2;B3KM87;H0Y8T4;D6R8Z5;D6RCM3;D6REK4;D6RBI2;D6RBK5;D6RE02;D6RIA2;A0A1B0GX04;D6RBS2;D6RAY2;D6RAM9;D6R9F3;D6RB45	Matrin-3	MATR3	34.1479	33.9888	34.0417	33.996	34.0363	34.113	34.1884	34.0228	34.2709
Q9NY35;D6RDY1;D6RCR8;D6RDI6;D6RFX6;D6RCE6;D6R9S8;D6RC11;D6RA76;D6RHU6;D6RDP6;D6RIU2;A0A0R4J2F2;Q9NY35-2;H0Y8T9;D6RAZ7;D6RD48;D6RCP3;D6RB31;Q9NY35-3;D6R9K1	Claudin domain-containing protein 1	CLDND1	NA	25.2993	25.3049	25.5053	26.1709	25.4014	25.8953	NA	24.9384
A0A0R4J2F6;Q12894;Q12894-2;H7C2Z4;H7C444	Interferon-related developmental regulator 2	IFRD2	24.7629	24.8299	26.4121	25.5859	26.6029	26.976	25.0001	25.6119	24.9595
A0A0S2Z4L3;A0A3B3ISJ1;P07225;A0A3B3IRK9;G5E9F8;H7BXT0;A0A3B3IUA6	Vitamin K-dependent protein S	PROS1	NA	27.2824	NA	NA	27.3832	25.5309	25.8874	27.0169	26.0377
P04637;P04637-6;J3KP33;P04637-5;A0A0U1RQC9;P04637-2;P04637-3;P04637-4;E7EMR6;E7EQX7;P04637-7;P04637-9;P04637-8;A0A087X1Q1;A0A087WXZ1;A0A087WT22;E7ESS1;S4R334;A0A087WZU8;E9PCY9	Cellular tumor antigen p53	TP53	NA	NA	NA	23.701	25.7196	23.3024	23.17	24.0313	NA
A0A0U1RQK7;A0A0A0MSA7;O43432;O43432-3;O43432-4;O43432-2	Eukaryotic translation initiation factor 4 gamma 3	EIF4G3	27.6685	27.8765	26.9886	27.8069	28.053	28.6454	28.2694	28.0225	27.7289
A0A0U1RQL9;A0A0U1RQV1;A0A0U1RQN3;A0A0U1RQS5;B3KNS4		hCG_2043597	24.4201	25.1716	24.5958	25.1073	26.5298	26.2581	26.2047	25.3787	24.9495
A0A0U1RQQ9;Q6P3W7;F8VSC5;H0YI32;F8VPW3;H0YIK6	SCY1-like protein 2	SCYL2	27.4745	27.6593	27.5355	26.1143	26.7089	26.6182	27.5222	27.0022	27.6402
U3KQA5;A0A0U1RQT7;Q8IXA3;A0A0U1RQY7;U3KQB3;Q9HCP0-2;Q9HCP0;A0A0U1RR31;A0A0U1RQG9;A0A0U1RQK6;A0A0U1RQU4;A0A0U1RQN5	Casein kinase I isoform gamma-1	hCG_2004507;CSNK1G1	NA	NA	NA	23.2598	NA	NA	23.6874	23.727	NA
A0A0U1RQT8;Q8TCZ2-3;Q8TCZ2-2;Q8TCZ2;Q8TCZ2-5;Q8TCZ2-6;H0Y4H3	CD99 antigen-like protein 2	CD99L2	25.1177	25.7789	25.6626	24.1123	NA	24.7079	25.214	25.0017	25.5313
Q9Y484-3;Q9Y484;A0A0U1RR06;Q9Y484-2;C9JYH8;G8JLI5;H0Y329;A0A0U1RQR1;C9J0A8;C9J471;C9JBX7;C9J7Q8;C9J5L0;C9JUS5;A0A0U1RQG6;A0A0U1RQM7;A0A0U1RQS7;C9JE01;C9JVT3;A0A0U1RR42;H7C5B4;A0A0U1RQJ7	WD repeat domain phosphoinositide-interacting protein 4	WDR45	25.0834	NA	25.8732	26.3647	26.2274	26.4117	26.1867	26.2051	25.4208
A0A0U1RR07;Q9HCH5-13;Q9HCH5;Q9HCH5-6;Q9HCH5-15;Q9HCH5-8;Q9HCH5-7;Q9HCH5-12;A0A0U1RQP0;Q9HCH5-11;Q9HCH5-2;A0A0U1RQH1;Q9HCH5-4;Q9HCH5-9;E9PS29;E9PPL3;E9PRW5;E9PQL8;E9PIB5;E9PK22;A0A0U1RRJ3;E9PS39	Synaptotagmin-like protein 2	SYTL2	26.2639	25.2269	26.3794	26.9661	24.9075	24.6082	29.0341	27.3819	29.219
A0A0U1RR20;Q92954-5;Q92954-4;Q92954-3;Q92954-6;Q92954-2;Q92954	Proteoglycan 4;Proteoglycan 4 C-terminal part	PRG4	NA	NA	NA	NA	25.7191	23.9081	24.4879	24.7816	24.5419
A0A0U1RR27;Q7Z401;Q7Z401-2;H3BTW5	C-myc promoter-binding protein	DENND4A	28.788	28.7466	28.1437	30.112	29.2052	28.8926	29.4095	29.3167	29.5315
A0A0U1RR32;A0A0U1RRH7;P20671;A0A3B3IS11;H0YFX9;REV__E7EQ67;REV__H7BY63;REV__Q8NB25-4;REV__H0YBA5;REV__Q8NB25-2;REV__A0A087X2A7;REV__Q8NB25-3;REV__Q8NB25	Histone H2A type 1-D;Histone H2A	HIST1H2AD;H2AFJ	NA	NA	NA	NA	NA	NA	NA	NA	NA
A0A0U1RRB3;Q8IYT2;H3BR19;H3BTZ7	Cap-specific mRNA (nucleoside-2-O-)-methyltransferase 2	CMTR2	25.5451	26.0543	25.7052	25.6005	25.7682	26.6251	25.8042	26.005	26.122
A0A0U1RRB6;Q9Y2D4;J3QT38;Q9Y2D4-2;F8W6R7	Exocyst complex component 6B	EXOC6B	NA	26.8054	26.2793	NA	24.4027	25.0438	24.4877	NA	24.5314
F2Z2V1;A0A0U1RRB9;Q96C11;Q96C11-3;Q96C11-4;Q96C11-5;A0A0U1RQJ1;Q96C11-2;C9J015;Q96C11-6;A0A0U1RRI8	FGGY carbohydrate kinase domain-containing protein	FGGY	24.0653	24.3314	23.6838	24.7	25.4106	24.0522	24.6074	23.8704	24.8301
A0A0U1RRE5			NA	NA	NA	NA	NA	24.6096	NA	NA	NA
A0A0U1RRH6;O94880-2;O94880;B4DG57	PHD finger protein 14	PHF14	27.4378	27.2135	27.7286	26.7303	26.6251	27.4499	27.1939	26.5993	27.0925
F6XEV2;A0A0U1RRK1;A0A286YF11;Q9BPX6;Q9BPX6-3;Q9BPX6-2;S4R3D7;S4R3V1;Q9BPX6-5;Q9BPX6-4;E9PQV6;S4R3W3	Calcium uptake protein 1, mitochondrial	MICU1	24.8132	NA	NA	25.115	24.9446	24.4216	24.5731	NA	24.5367
A0A0U1RRL7			NA	NA	NA	NA	NA	NA	NA	NA	NA
A0A0U1RRL8;Q8TB22-3;Q8TB22;Q8TB22-2;Q8TB22-4;H0Y9M1	Spermatogenesis-associated protein 20	SPATA20	NA	NA	NA	21.3707	NA	NA	20.6859	21.4511	NA
A0A140T8Y4;P30450;A0A1W2PR61;A0A0G2JPD3;P18462;A0A140T8W8;A0A1W2PPF8;P30456	HLA class I histocompatibility antigen, A-26 alpha chain;HLA class I histocompatibility antigen, A-25 alpha chain;HLA class I histocompatibility antigen, A-43 alpha chain	HLA-A	NA	NA	NA	NA	NA	NA	NA	NA	NA
P20036;A0A140T9U4;A0A140T8Z9;A0A140T900;A0A140T909;A0A140T980;A0A140T9Y8;A0A140T9J4;A0A140T9U1;J3KQ99;A0A140T9Y9;A0A140T9H1;A0A140T9F8;A0A140T9D6;A0A140T914;A0A140T9R4;A0A140T9G7;A0A140T9G9;A0A140T961;A0A140T968;A0A140T977;A0A140T992;A0A140T9A6;H0Y6F8	HLA class II histocompatibility antigen, DP alpha 1 chain	HLA-DPA1	NA	NA	24.9762	24.5979	NA	27.1729	NA	25.8361	25.0128
A0A140T912;Q29960-2;Q29960;A0A1W2PRZ0;A0A140T937;A0A140T930	HLA class I histocompatibility antigen, Cw-16 alpha chain	HLA-C	NA	27.7611	NA	NA	25.7007	NA	NA	NA	NA
A0A140T9I0;A0A140T9X5;A0A140T913;P01892;A0A1W2PRT9;A0A140T955;A0A140T933	HLA class I histocompatibility antigen, A-2 alpha chain	HLA-A	31.8205	31.6089	31.7963	31.7674	32.4369	31.642	32.0236	32.1374	32.1377
A0A140T922;P01375	Tumor necrosis factor;Tumor necrosis factor, membrane form;Intracellular domain 1;Intracellular domain 2;C-domain 1;C-domain 2;Tumor necrosis factor, soluble form	TNF	NA	24.1477	NA	26.7416	27.0711	26.5016	25.5994	24.8797	24.9083
O19617;A0A140T9H5;A0A140T921;A0A140T9U8;A0A140TA05;A0A140T9L3;A0A1W2PRU9		HLA-C	31.4483	27.1082	27.5628	30.5701	25.771	31.2485	32.5905	32.7422	31.684
Q03518;A0A140T9T7;A0A0S2Z4R8	Antigen peptide transporter 1	TAP1	32.538	32.2365	32.4076	32.5243	31.9845	32.3302	32.5947	32.9407	31.8973
E9PQZ5;A0A140TA01;E9PQT8;O43189-2;O43189;A2AB23;A2AB22;A0A087WVG4	PHD finger protein 1	PHF1	24.3787	24.4568	24.6922	24.1623	24.6074	24.3823	25.3285	25.334	24.8216
A0A140TA29			22.727	NA	23.9158	NA	NA	23.0509	NA	NA	23.8062
A0A140TA44			NA	NA	24.8022	NA	NA	NA	NA	NA	27.1892
A0A140TA86;Q5XKP0;K7EIR2;A0A140TA84	Protein QIL1	QIL1	26.4541	25.9191	26.2372	26.7352	26.3207	26.3997	26.4482	25.5109	25.7984
A0A182DWE9;A0A140T915;A0A140T9Y2;A0A140T9T6			NA	NA	NA	NA	NA	NA	NA	NA	NA
D3YTF8;A0A182DWF3;Q9NNW7;A0A182DWF2;Q9NNW7-2;A0A096LPK7;Q9NNW7-3;E7EWK1;A0A096LPD9;A0A096LNY7	Thioredoxin reductase 2, mitochondrial	TXNRD2	26.4809	24.9936	27.2469	27.6741	28.0702	28.2715	26.6632	27.0422	27.6601
A0A182DWH4			NA	NA	NA	NA	NA	NA	21.9699	22.5012	22.5126
A0A182DWI4;Q9BQE4;E9PN30	Selenoprotein S	VIMP	25.9809	25.809	NA	NA	NA	NA	25.339	25.0959	24.4331
O75787;O75787-2;A0A1B0GVW0;A0A1B0GTB0;H7C3E1;A0A1C7CYW4;A0A1B0GUT7;A0A1B0GVB9;A0A1B0GTU8;B7Z1I9;A0A1B0GWJ8;B7Z413;A0A1B0GVC7;A0A1B0GU12;A0A1B0GVI9;A0A1B0GWD6;A0A1B0GV60;A0A1B0GW13;H7C240;A0A1B0GV24;A0A1B0GVZ1	Renin receptor	ATP6AP2	25.7976	NA	26.0598	25.8265	26.1725	25.9278	25.6475	26.1002	24.7973
A0A1B0GTC3;A0A1B0GVH5;Q9C0B1;A0A1B0GUC3;A0A1B0GV98;A0A1B0GTC5;A0A1B0GU26;A0A1B0GTY1;A0A1B0GUY7;A0A1B0GTI3;Q9C0B1-4;Q9C0B1-2;A0A1B0GTZ8;Q9C0B1-3;X6R3I0	Alpha-ketoglutarate-dependent dioxygenase FTO	FTO	28.904	29.7361	29.6136	28.6507	29.2916	29.1979	28.2006	28.7909	29.6237
A0A1B0GUA1;A0A1B0GTG2;A0A1B0GW82;A0A1B0GW77;P49419-2;P49419;A0A0J9YWF7;A0A1B0GTY9;A0A1B0GTJ4;P49419-4;A0A1B0GUY0;A0A1B0GV49;F8VVF2;H0YHM6;A0A1B0GVU0;F8WDY6	Alpha-aminoadipic semialdehyde dehydrogenase	ALDH7A1	NA	NA	24.356	NA	NA	24.3769	23.8314	25.0763	24.8147
P30566;A0A1B0GTJ7;A0A1B0GWJ0;A0A0A6YY92;P30566-2;A0A1B0GWF8;A0A096LNY6;A0A1B0GTG9;A0A096LNY5;A0A096LPA2;A0A096LNY4;A0A096LP72;A0A096LP92;B4DEP1;A0A096LP76;V9GY96;A0A1W2PRX2;A0A096LNT0	Adenylosuccinate lyase	ADSL	31.1944	31.3066	31.3401	30.9666	31.1509	31.1387	30.6194	30.6133	30.6127
A0A494C051;A0A1B0GTK8;Q5GJ75	Tumor necrosis factor alpha-induced protein 8-like protein 3	TNFAIP8L3	NA	NA	NA	23.3832	NA	NA	23.4775	NA	25.2353
Q13510-2;Q13510;A0A1B0GTM3;A0A1B0GUA4;A0A1B0GW68;A0A1B0GUE3;A0A1B0GUH5;A0A1B0GTZ5;E7EMM4;A0A1B0GUW4;Q13510-3;A0A1B0GUG1;A0A1B0GTP7;A0A1B0GVG2;A0A1B0GU62;A0A1B0GUB3;A0A1B0GVE7;A0A1B0GUJ3;A0A1B0GW66;A0A1B0GU06;A0A1B0GVJ1;A0A1B0GW48;A0A1B0GV95;A0A1B0GVA3;A0A1B0GVC9	Acid ceramidase;Acid ceramidase subunit alpha;Acid ceramidase subunit beta	ASAH1	26.3405	28.1654	25.8955	25.3864	25.2933	24.4782	25.6299	26.1401	25.268
A0A1B0GTN9;E9PKC0;Q6IQ23;Q6IQ23-2;H0YDE2;Q6IQ23-3;A0A1B0GUN0;E9PL74;A0A1B0GUM1	Pleckstrin homology domain-containing family A member 7	PLEKHA7	25.4403	23.9967	25.8967	24.8022	25.3865	26.4321	23.7692	25.4823	25.1218
A0A1B0GTU3;Q96L93-6;Q96L93-4;Q96L93;Q96L93-2;H0Y534;Q96L93-5	Kinesin-like protein KIF16B	KIF16B	22.3063	NA	NA	NA	NA	NA	NA	22.8387	NA
A0A1B0GTU4;P49023-2;P49023;P49023-3;F5GZ78;P49023-4;A0A1B0GU60;F5H836;A0A1B0GV30;REV__D6RBA6	Paxillin	PXN	29.3201	30.0935	29.6264	28.8517	28.5556	28.3651	28.7099	28.4782	28.4698
A0A1B0GU40;A0A1B0GV12			24.2277	NA	NA	NA	NA	NA	NA	NA	NA
A0A1B0GU45;Q12912-2;Q12912;F5H006;F8W9L6;H0YJC6;G3V3C2;H0YJ39;G3V2F6;F8VRE4;G3V513	Lymphoid-restricted membrane protein;Processed lymphoid-restricted membrane protein	LRMP	27.8741	29.0867	29.2845	29.6823	29.0867	29.3599	28.8286	29.9348	NA
A0A1B0GUA3;Q96EK5;A0A0D9SFK7;A0A1B0GUH6;A0A1B0GTE6;A0A1B0GW21;A0A1B0GV79;A0A1B0GVY9;A0A1B0GU96	KIF1-binding protein	KIAA1279	28.2992	28.9951	27.39	29.5057	29.7982	29.0906	29.7654	29.968	29.441
A0A1B0GUI1;Q6GYQ0;Q6GYQ0-7;Q6GYQ0-5;Q6GYQ0-6;Q6GYQ0-2;Q6GYQ0-4;Q6GYQ0-3;H0YJB5;H0YJ04	Ral GTPase-activating protein subunit alpha-1	RALGAPA1	25.8443	25.4805	26.0156	25.9462	25.8522	25.9916	25.1457	25.9724	25.8234
A0A1B0GUL7			28.0828	27.96	26.467	28.3749	28.2895	NA	28.9971	NA	29.0596
A0A1B0GUS7;I6L9J0;F8W8M9;B1AM27;A0A1B0GVW8;O14795;O14795-2			NA	NA	NA	NA	22.4766	NA	NA	NA	NA
A0A1B0GUU9;P01871;P01871-2	Ig mu chain C region	IGHM	24.9911	22.8764	23.6644	24.3547	NA	22.2994	NA	NA	NA
C9J9B2;C9JIJ9;A0A1B0GUW5;Q6XE24-3;Q6XE24-4;Q6XE24-5;Q6XE24-2;Q6XE24	RNA-binding motif, single-stranded-interacting protein 3	RBMS3	NA	NA	NA	NA	NA	25.3775	24.3003	NA	NA
A0A1B0GUZ7;Q14156;Q14156-3;Q14156-2;E5RJS1;H7BXG9	Protein EFR3 homolog A	EFR3A	27.6297	27.8911	28.1139	27.259	26.8886	27.0921	27.7649	27.1308	27.6221
A0A1B0GV05;Q684P5-3;Q684P5-2;Q684P5	Rap1 GTPase-activating protein 2	RAP1GAP2	NA	NA	NA	NA	NA	NA	NA	NA	NA
A0A1B0GV26;Q8WWZ3-2;Q8WWZ3;A0A2R8Y5E0;B1AL55	Ectodysplasin-A receptor-associated adapter protein	EDARADD	NA	NA	NA	23.9119	NA	NA	25.6277	NA	25.6062
A0A1B0GV47;Q7Z4S6-5;Q7Z4S6-2;Q7Z4S6;Q7Z4S6-4;Q7Z4S6-6;Q7Z4S6-3;H0YHT2;H0YIM7;H0YI78;H0YIM6;H0YHG9;Q2M1P5	Kinesin-like protein KIF21A	KIF21A	28.7459	29.2957	29.0352	29.2503	29.2506	28.9802	29.693	29.0345	28.9553
A0A1B0GV70;Q96N21-2;Q96N21	AP-4 complex accessory subunit tepsin	ENTHD2	NA	NA	NA	NA	NA	NA	NA	NA	NA
A0A1B0GVD5;A0A1B0GWE8;P07339;A0A1B0GW44;A0A1B0GV23;A0A1B0GVP3;A0A1B0GU92;A0A1B0GU03;C9JH19;H7C469;F8WD96;H7C1V0;F8W787;A0A1B0GV01;A0A1B0GVF1	Cathepsin D;Cathepsin D light chain;Cathepsin D heavy chain	CTSD	32.1261	32.0561	31.4969	30.5902	30.7328	30.0437	32.0303	31.1253	32.047
A0A1B0GVI7;A0A2R8Y7G1;P35869;E5RGQ2;A0A494BZY4;G3V143;E5RFG4;A9YTQ3;A9YTQ3-3;A9YTQ3-2	Aryl hydrocarbon receptor	AHR	NA	NA	25.4869	25.6155	26.0129	26.9651	25.4166	25.2725	25.9474
A0A1B0GVJ7;Q9BY89-2;Q9BY89	Uncharacterized protein KIAA1671	KIAA1671	NA	NA	NA	25.7751	25.98	NA	27.0736	26.6775	26.5167
A0A1B0GVQ5;A0A1B0GWF2;P61764;P61764-2;A0A2R8Y5D4;A0A0D9SG72;A0A1B0GTP9;A0A1B0GW76;A0A0D9SFQ7;A0A0D9SFW6;A0A0D9SEP9;A0A0D9SEH5;A0A1B0GTD8;A0A096LP33;A0A1B0GVV9;A0A096LP52	Syntaxin-binding protein 1	STXBP1	27.3272	28.189	27.1896	26.9982	27.39	28.3482	26.1137	25.9753	27.3339
A0A1B0GVU6;A0A2R8Y5L7;C9J3I9	Putative uncharacterized protein C5orf58	C5orf58	26.7787	26.7826	27.3534	30.7365	27.8243	NA	27.9372	27.0981	29.0467
A0A1B0GVU9;B4DDN1;H7C0R3;A0A0U1RQQ5;A0A0U1RR66;A0A1B0GTT3;A0A0U1RQX5;A0A0U1RRC8;A0A0U1RQJ6;A0A0U1RQX9;A0A0U1RRJ7;A0A0U1RR79		QARS	NA	22.7185	30.9031	NA	30.0387	NA	NA	NA	30.0141
A0A1B0GW05;Q2PZI1;H7C3M5;Q2PZI1-2	Probable C-mannosyltransferase DPY19L1	DPY19L1	27.1327	25.347	25.343	26.3445	26.9423	26.3975	26.1592	27.1793	26.2528
A0A1B0GW23;Q03154;A0A1B0GU86;C9JMV9;Q03154-4;Q03154-2;Q03154-3;A0A1B0GV31;A0A1B0GVA5;C9JYZ0;F8WC59;A0A1B0GTG3;A0A1B0GVZ3;A0A1B0GVG0;A0A1B0GU36;A0A1B0GUT4	Aminoacylase-1	ACY1;ABHD14A-ACY1	26.5717	28.3799	28.7156	28.0618	28.3034	28.773	27.3281	27.8602	28.1192
E9PEN0;A0A1B0GW41;Q8WYH8-2;Q8WYH8	Inhibitor of growth protein 5	ING5	24.2313	25.2319	NA	NA	24.543	NA	24.8502	NA	24.5315
A0A1B0GWA0;Q8IZM8			24.4886	24.7138	25.2313	24.835	24.857	23.9379	25.1688	24.8297	25.5609
A0A1C7CYX1;Q6PJG2;A0A0A0MSU2;H7C1L3;C9JYU7	ELM2 and SANT domain-containing protein 1	ELMSAN1	28.0236	28.3963	27.981	26.8706	26.8169	26.5787	27.6453	27.2896	28.1706
A0A1C7CYX9;Q16555;Q16555-2;E5RFU4;H0YBT4;E9PD68;Q14194;Q14194-2	Dihydropyrimidinase-related protein 2	DPYSL2	33.2076	33.9372	33.5667	33.2222	33.3615	33.1797	33.3166	32.8185	33.6231
Q969N2;A0A1W2PNP0;Q969N2-5;A0A1W2PP57;A0A1W2PPS0;A0A1W2PPC3;Q969N2-4;Q969N2-6;A0A1W2PRZ8;A0A1W2PPR6;A0A1W2PP53;A0A1W2PR92;A0A1W2PPQ7;F6W983;Q969N2-2;A0A1W2PQN1;A0A1W2PP13;A0A1W2PRH2;A0A1W2PQ29;Q969N2-3;A0A1W2PPI8;H7C2Y2;A0A1W2PRV7;A0A1W2PQ52;A0A1W2PRG1;A0A1W2PQY1;A0A1W2PNW9;A0A1W2PPU8;A0A1W2PRH8;A0A1W2PNS2;A0A1W2PNZ5;A0A1W2PR22;B7Z7C5;A0A1W2PPK4;A0A1W2PP03;A0A1W2PQL3;A0A1W2PP98;A0A1W2PSC5;A0A1W2P…	GPI transamidase component PIG-T	PIGT	27.575	27.3446	27.5346	29.1315	29.0805	27.9747	27.9497	28.5231	28.0684
Q9Y5U9;A0A1W2PNR9;R4GN61	Immediate early response 3-interacting protein 1	IER3IP1	24.4867	25.9783	25.6141	26.306	25.9017	26.3609	NA	26.2245	25.3357
A0A1W2PNV4;E9PF58;Q92747-2;F8WFD3			34.2642	35.2014	34.1572	33.9155	34.1721	33.708	34.0991	33.928	34.436
Q96EB1-2;A0A1W2PQZ6;G5E9D4;A0A1W2PRF5;A0A1W2PR08;A0A1W2PS93;A0A1X7SBS0;A0A1W2PPP6;A0A1W2PRJ0;A0A1W2PRF0;A0A1W2PNY5;Q96EB1;Q96EB1-3;A0A1W2PP47;A0A1W2PQA7;E9PPJ9;A0A1W2PNW2;A0A1W2PQ05;A0A1W2PPR3;A0A1W2PP49;A0A1W2PS44;A0A1W2PNF7;A0A1W2PNY4	Elongator complex protein 4	ELP4	28.5272	29.2607	29.6479	28.8538	NA	28.0201	27.9076	28.5099	27.9448
A0A1W2PNZ7			NA	NA	NA	NA	NA	NA	NA	NA	NA
A0A1W2PP11;Q9H300;F8WCQ4;A0A1W2PS40;C9JNP8;Q9H300-2;H7C0U0;A0A1W2PP66	Presenilins-associated rhomboid-like protein, mitochondrial;P-beta	PARL	NA	NA	23.251	24.7938	23.7126	24.0588	24.3892	NA	24.1282
E9PH70;A0A1W2PPB7;Q9ULH0-3;Q9ULH0-2;Q9ULH0-4;Q9ULH0;H0Y8E4	Kinase D-interacting substrate of 220 kDa	KIDINS220	26.7695	26.6816	26.2605	26.7971	25.9073	26.5915	26.5845	26.6572	25.9597
A0A1W2PPC6;Q9H3H5;Q9H3H5-2;Q9H3H5-3;F8W681;A0A1W2PQD1;F8WE55;A0A1W2PRR6;A0A1W2PQH0	UDP-N-acetylglucosamine--dolichyl-phosphate N-acetylglucosaminephosphotransferase	DPAGT1	26.7935	23.718	26.1891	25.9219	NA	25.3676	23.8677	25.9163	24.9893
O14653-3;A0A1W2PRC2;E7EQ34;A0A1W2PS81;A0A1W2PRV0;A0A1W2PQM3;A0A1W2PPP5;A0A1W2PPG1;A0A1X7SBU8;I3L4Z6;A0A1W2PPG5;I3NI02;O14653;O14653-2;A0A1W2PRP7;A0A1W2PR23;A0A1W2PR02;A0A1W2PQ77;A0A1W2PPW8;A0A1W2PPJ0;I3L1K7;A0A1W2PQ06;I3L0K1;A0A1W2PQP2;A0A1W2PNV3;A0A1W2PRL0;A0A1W2PS12;A0A1W2PRE6;A0A1W2PQE0;A0A1W2PQ38;A0A1W2PRD0;A0A1W2PQS3;A0A1W2PQQ4;A0A1W2PP28	Golgi SNAP receptor complex member 2	GOSR2	26.9344	25.4735	26.8065	27.8282	26.6909	26.9616	26.6747	26.5334	27.1709
A0A1W2PPI5;Q5JSJ4;Q5JSJ4-4	Protein DDX26B	DDX26B	NA	19.6373	NA	NA	21.4239	NA	22.4536	21.1811	NA
A0A1W2PPJ5;Q96SW2-2;Q96SW2;J3QT87	Protein cereblon	CRBN	26.7526	26.8097	25.7263	26.2059	25.7119	26.0906	25.462	25.8501	26.1946
Q7RTN6;Q7RTN6-3;Q7RTN6-5;A0A1W2PPJ9;Q7RTN6-2;A0A1W2PQF1;A0A1W2PPM8;A0A1W2PP78;J3QS66;A0A1W2PQE8;A0A1W2PS04;A0A1W2PR00;A0A1W2PPG2;A0A1W2PNV7;Q86YC8;Q7RTN6-6;Q7RTN6-4;A0A1W2PQ00;A0A1W2PNV1;J3QRH3;J3KSA2;J3QQS3;A0A1W2PRQ6;J3QKR7;A0A1W2PQ20;A0A1W2PPI1;J3KSK5;A0A1W2PR44;A0A1W2PRW9;A0A1W2PR65;J3QRC1	STE20-related kinase adapter protein alpha	STRADA	25.8204	27.0612	26.0555	25.8112	25.6409	25.4476	26.1195	25.8784	25.9572
A0A1W2PPQ2			NA	26.4286	NA	NA	25.8777	NA	26.046	25.6245	NA
A0A1W2PPZ5;P23193;A0A1W2PRL9;P23193-2;E5RIS7;B7Z4S1;E5RK46;A0A1W2PS15;E5RFI1;A0A1W2PPV7;A0A0A0MT58;Q15560-2;Q15560;Q5JRI7	Transcription elongation factor A protein 1	TCEA1	31.123	31.3419	31.2485	30.9218	31.0663	31.3568	31.1148	30.9777	31.4432
A0A1W2PQE2;A0A1W2PP29;A0A1W2PQZ3			30.6908	29.5357	30.1934	31.0462	29.3663	31.3147	31.0245	31.003	31.1747
A0A1W2PQH3;A0A1W2PQ37			NA	NA	NA	NA	NA	NA	NA	NA	NA
A0A1W2PQS6;F6U211;A0A2R8Y7H1;A0A2R8YFH6;S4R435;A0A2R8Y6L3		RPS10;RPS10-NUDT3	32.8426	32.0232	32.6113	32.7526	32.3831	32.6304	32.0254	32.0997	32.4194
A0A1W2PQT7;O43561-4;O43561-2;O43561-5;O43561;O43561-3;H3BQD8	Linker for activation of T-cells family member 1	LAT	25.6196	27.2884	25.7982	26.7473	26.6078	27.2083	25.3139	25.4462	26.4906
A0A1W2PQV2;H3BUH9;P23434	Glycine cleavage system H protein, mitochondrial	GCSH	NA	25.8859	NA	26.5082	26.3051	NA	NA	25.8346	NA
F5GYH1;A0A1W2PRM0;A0A1W2PRL5;A0A1W2PR09;Q8NC96;A0A1W2PNT6;A0A1W2PRW5;A0A1W2PR27;A0A1W2PPF5;F5H2U7;A0A1W2PRQ7;Q8NC96-2	Adaptin ear-binding coat-associated protein 1	NECAP1	NA	NA	25.6999	NA	24.8731	25.911	NA	NA	25.1896
Q5W015;Q5VX20;A0A1W2PR17;Q16875-2;Q16875;F2Z2I2;Q16875-3;Q16875-4;H0Y483;A0A1W2PNV9;Q9H178;F6XNB3	6-phosphofructo-2-kinase/fructose-2,6-bisphosphatase 3;6-phosphofructo-2-kinase;Fructose-2,6-bisphosphatase	PFKFB3	28.0647	27.747	28.3118	28.0049	28.2874	28.5207	27.2777	27.6577	29.9613
A0A1W2PR94;D6RB49;Q6ZMT9	Death domain-containing protein 1	DTHD1	NA	NA	NA	NA	NA	NA	NA	NA	NA
H0Y860;A0A1W2PRA1;Q9P246-2;A0A1X7SBY3;Q9P246;H7C5C6;H7C5A5;Q9P246-3;H7C5K2;R4GN82;R4GMP0;R4GNC5	Stromal interaction molecule 2	STIM2	27.0459	25.4564	26.5529	27.1597	26.96	26.9663	27.1315	26.9	27.0647
A0A1W2PRB8;A0A1W2PPP8;A0A1W2PNF3;A0A1W2PPC8			28.039	29.1841	28.7865	28.5459	28.8368	28.8112	28.3896	28.5104	28.1128
A0A1W2PRV5;E7EQZ4;Q16637-4;Q16637-2;Q16637-3;Q16637;B4DP61;A0A0G2JRX5;A0A0G2JRY6;A0A0G2JQN8;H0YBZ9	Survival motor neuron protein	SMN1;SMN2	26.0383	25.566	25.5982	26.6645	25.3922	24.5961	25.8337	25.8672	25.5532
A0A1W2PRX1			NA	NA	NA	NA	NA	NA	NA	NA	NA
A0A1W2PS05;Q8NEB9;A8MYT4;K7EIV6;K7ENH3;M0R308;M0R386;A0A0B4J2B1	Phosphatidylinositol 3-kinase catalytic subunit type 3;Phosphatidylinositol 3-kinase	PIK3C3	28.4671	28.1219	28.4768	28.5438	28.5791	28.5953	28.3691	28.7395	28.3786
C9JF71;C9JFU3;C9JLT7;A0A1X7SBT4;H0Y2P9;Q8TBF5;Q8TBF5-2;F8WEJ3;H7C0F2	Phosphatidylinositol-glycan biosynthesis class X protein	PIGX	NA	24.8033	24.4699	NA	24.3637	24.1357	NA	24.3218	24.3456
H7BZH7;A0A1X7SBT5;Q92664-2;Q92664;H7C326	Transcription factor IIIA	GTF3A	24.7647	22.6408	25.6157	24.7139	22.4134	22.9521	22.7951	22.78	22.4308
A0A1X7SBZ2;Q92841;A0A1W2PQ51;Q92841-1;Q92841-3;Q92841-2;A0A0U1RQJ0	Probable ATP-dependent RNA helicase DDX17	DDX17	33.5677	34.0641	33.6115	33.2879	33.5544	33.7752	32.9997	33.1743	33.2077
A0A286YES1;P01860	Ig gamma-3 chain C region	IGHG3	NA	NA	NA	NA	NA	NA	NA	25.446	NA
A0A286YEY1;P01876;A0A0G2JMB2;A0A286YEY5;P01877	Ig alpha-1 chain C region	IGHA1	NA	NA	NA	NA	NA	NA	NA	NA	NA
A0A286YEY4;P01859	Ig gamma-2 chain C region	IGHG2	NA	NA	25.2572	NA	NA	26.1703	NA	NA	NA
A0A286YF22;O43175;A0A2C9F2M7;A0A286YFL2;A0A286YFA2;A0A286YFM8;A0A286YF78;A0A286YER3;A0A286YFC8;A0A286YFB2;A0A286YF34;A0A286YFE1;A0A286YFF3;A0A286YFK5	D-3-phosphoglycerate dehydrogenase	PHGDH	32.5066	33.4087	33.1195	33.0449	33.2191	33.6356	33.6088	34.4079	32.8373
A0A286YF31;Q8NI38;Q8NI38-2;Q8NI38-3	NF-kappa-B inhibitor delta	NFKBID	NA	26.2246	25.1148	26.0514	26.514	26.3504	26.1308	26.7415	25.9753
Q9UK22;A0A286YF37;R4GNH2	F-box only protein 2	FBXO2	28.7784	28.8878	27.4302	26.0731	28.2682	NA	NA	25.6947	26.184
A0A2C9F2P4;A0A286YFF7;P50897;Q5T0S4;A0A286YFE3;A0A286YFL8;P50897-2;E9PIA8;A0A286YFL6;E9PSE5;E9PK48	Palmitoyl-protein thioesterase 1	PPT1	30.3485	31.0329	30.2469	29.1621	29.7259	29.6382	29.6622	29.1926	29.8398
A0A286YFJ8;P01861	Ig gamma-4 chain C region	IGHG4	NA	NA	NA	NA	NA	NA	NA	NA	NA
A0A2C9F2R7;A0A286YEZ9;O94915-2			24.7685	25.9015	24.6259	25.2463	24.5449	24.2139	24.7789	24.9153	25.2223
A0A2Q2T6B6;G9CGD6-3;G9CGD6;G9CGD6-2;Q8WWN9;Q8WWN9-2;E5RGB6;E5RJQ7;E5RGN6	Interactor protein for cytohesin exchange factors 1	CNKSR3;IPCEF1	NA	NA	NA	23.7831	NA	NA	24.6941	NA	NA
A0A2Q2TH77;Q08379;Q08379-2;B7ZC06;A0A1W2PQY5;A0A087WYC0;H0Y7B8;R4GND7	Golgin subfamily A member 2	GOLGA2	28.9469	28.7039	28.5517	29.0883	28.566	28.7014	28.9754	29.4895	28.9235
A0A2Q2TTZ9			NA	NA	NA	NA	25.708	25.535	27.2101	28.6476	25.2451
A0A2Q3DP09;Q7Z3E5-2;Q7Z3E5;C9J535;H7BZA2;H7C3U7;H7BZY2;C9JW07	LisH domain-containing protein ARMC9	ARMC9	26.2934	24.8012	25.0814	25.7325	24.9264	24.6372	NA	26.2516	NA
A0A2R8Y2F6;P42336	Phosphatidylinositol 4,5-bisphosphate 3-kinase catalytic subunit alpha isoform	PIK3CA	23.7141	NA	22.6475	22.7546	NA	NA	23.6296	23.7012	24.0845
A0A2R8Y589;A0A2R8Y7U5;A8MST6;A0A2U3TZI9;A0A2R8Y5W6;A0A2R8Y432;A0A2R8YCP0;A0A2R8Y7A4;Q5JTW2;Q5JTW2-3;Q5JTW2-5;Q5JTW2-2;A0A2R8Y4C1	Centrosomal protein of 78 kDa	CEP78	24.0529	22.5554	23.7016	23.8835	NA	NA	23.7264	23.8955	NA
A0A2R8Y620;A0A2R8Y7U2;A0A2R8Y600;A0A2R8Y455;Q86VX2-2;Q86VX2;V9GY66	COMM domain-containing protein 7	COMMD7	26.061	27.0657	26.1859	25.9754	25.8729	27.5329	26.3448	26.2419	25.4929
A6NNI4;A0A2R8Y478;G8JLH6;P21926;A0A087WU13	Tetraspanin;CD9 antigen	CD9	26.2506	26.9668	26.4783	28.438	28.3113	28.4177	26.7323	28.508	29.2472
A0A2R8Y484;Q08722-2;Q08722-3;Q08722-4;Q08722	Leukocyte surface antigen CD47	CD47	26.6867	29.934	28.8669	30.2789	29.4044	29.8148	29.2035	29.5616	27.9899
P51532;P51532-5;A0A2R8Y4P4;Q9HBD4;A0A2R8Y7S2;P51532-3;P51532-2;P51532-4;A0A2R8YGG3;A0A0A0MT49;A0A2R8Y440;A0A2R8YG32;A0A2R8Y7F3;A0A2R8Y4C5;A0A2R8Y6N0;A0A2R8YF58;A0A2R8Y7Y7;A0A2R8YF80;A0A2R8Y6V2;A0A2R8Y526;A0A2R8YDA1;A0A2R8YGP5;A0A2R8Y523;A0A2R8Y5K3;A0A2R8YCY3;A0A2R8YFV8;K7EQF0;A0A2R8YFK5;A0A2R8Y4R6;K7EP28;A0A0U1RRF5;A0A2R8YF38;A0A2R8Y7R0;A0A2R8Y583	Transcription activator BRG1	SMARCA4	31.7747	31.4394	31.7507	31.4278	31.4694	31.4895	31.3306	31.2575	31.4407
A0A2R8Y4R7;A0A2R8Y6L6;O75648-2;O75648;O75648-3;O75648-4;B4DZN5;A0A2R8YFQ3;O75648-5;Q2PPL5;A0A2R8YDK3	Mitochondrial tRNA-specific 2-thiouridylase 1	TRMU	NA	25.5627	25.0366	25.5307	25.9808	26.0294	25.4511	25.5553	NA
E9PGF5;E9PF55;A0A494C067;A0A2R8Y4T1;Q9HBL0;C9JFT7;C9JI43;C9J8K5;E7EMG1;E7ERH1;Q9HBL0-2	Tensin-1	TNS1	24.4044	NA	NA	NA	NA	NA	NA	NA	NA
A0A2R8YFL3;A0A2R8Y7R1;A0A2R8Y4U4;P15260	Interferon gamma receptor 1	IFNGR1	NA	NA	NA	NA	NA	NA	NA	NA	NA
A0A2R8Y4W2;A0A2R8YE63;Q12929;Q12929-2;F5GYM8;F5H3Q6;F5H0R8;F5H1B5;H0YFG1;F5H2B8	Epidermal growth factor receptor kinase substrate 8	EPS8	NA	25.5831	23.7152	24.1391	23.742	24.0632	24.859	23.8784	26.3615
Q3V6T2;Q3V6T2-3;Q3V6T2-2;Q3V6T2-4;Q3V6T2-5;A0A2U3TZV9;A0A2R8YG73;A0A2R8Y4W8;A0A2R8Y4X4;A0A2R8Y7B1;A0A2R8YGU1;A0A2R8YG52;A0A2R8YCU9;A0A2R8Y820;A0A2R8Y885;H7C2C6;A0A2R8Y7D4;A0A2R8Y6B2;A0A2R8YDS8;H0Y470;A0A087WXD9;H0Y7U8;A0A2R8Y5D7;A0A2R8Y7D9	Girdin	CCDC88A	26.9867	25.5276	NA	27.369	26.7282	25.2056	NA	25.1608	27.3336
A0A2R8Y726;A0A2R8Y7B8;A0A2R8Y4Y7;A0A2R8YFW4;Q9UQ90;A0A2R8YDQ1;A0A2U3TZH1;A0A2R8Y6K2;A0A2R8YGZ0	Paraplegin	SPG7	28.4145	NA	28.0804	26.3758	25.9626	27.5881	27.0761	27.711	28.0298
A0A2R8YFK9;A0A2U3TZM0;A0A2R8Y5J0;A0A2R8Y521;Q14839;Q14839-2;F5GWX5;A0A2R8Y212;A0A0C4DGG9;A0A2R8Y425;A0A2R8YFD8;A0A2R8YDJ9;A0A2R8YD40;A0A2R8Y8C1;A0A2R8Y445;A0A2R8YER1;A0A2R8Y4X2;A0A2R8YDW2;A0A2R8Y5Z7;A0A2R8Y685;A0A2R8Y8B3;A0A2R8Y7I0;A0A2R8Y5M9;A0A2R8Y7M9;A0A2R8YE38;F5H6N4;A0A2R8Y7X1;A0A2R8Y6G9;A0A2R8Y795;F6T542;REV__A0A2R8Y7M9;REV__A0A2R8Y5M9;REV__A0A2R8YE38;REV__A0A2R8Y7I0;REV__C9JH18;K7ESA5;REV_…	Chromodomain-helicase-DNA-binding protein 4	CHD4	33.3164	32.8478	33.3103	32.8491	32.8513	32.8361	33.0539	32.9467	33.0019
E9PFW2;A0A2R8Y524;O00462;A0A2R8Y4U7;A0A2R8YCE9;A0A2R8YE79;A0A2R8Y7A0;A0A2R8Y7N1;A0A2R8Y211	Beta-mannosidase	MANBA	NA	NA	NA	NA	24.927	NA	NA	NA	24.3244
P49711;A0A2R8YFL0;A0A2R8Y595;P49711-2;Q8NI51-2;Q8NI51-7;Q8NI51-3;V9GY73;Q8NI51;Q8NI51-10;Q8NI51-5;Q8NI51-6;Q8NI51-11;Q8NI51-8;A0A2R8Y6C1;F5H2V8;A0A2R8Y6Z6	Transcriptional repressor CTCF	CTCF	30.5201	29.6205	30.7512	29.9015	29.7183	29.7497	30.0389	29.8499	29.968
A0A2R8Y5A6;A0A2R8YDM9;Q99700;H0YH87;Q99700-2;Q99700-4;A0A2R8Y7E6;V9GY86;F8WB06;A0A2R8Y7P6;F8VQP2;Q99700-5;F8VVY6;F8W0B5;F8VRK6;F8WB05;A0A2R8YGV1;A0A2R8Y6W7	Ataxin-2	ATXN2	26.1195	26.4702	27.3535	27.7649	27.7503	27.9767	27.2056	26.336	27.3839
A0A2R8Y5C3;A0A2R8Y5Z1;B4DGU4;A0A2R8Y804;A0A2R8Y543;A0A2R8Y750;A0A2R8YCH5;A0A2R8Y7Z0;A0A2R8Y5A3;P35222;C9IZ65;A0A2R8Y815;A0A2R8Y6G0	Catenin beta-1	CTNNB1	NA	NA	23.8035	NA	23.2418	23.4559	23.4826	23.3776	NA
P49815;A0A2R8YDZ2;A0A2R8YGD6;P49815-4;P49815-2;P49815-3;P49815-7;P49815-5;A0A2R8Y7C8;A0A2R8YDR3;A0A2R8YGU4;A0A2R8Y5F1;X5D2U8;A0A2R8Y7X5;H3BMQ0;P49815-6;A0A2R8Y6C9;A0A2R8YEJ8;A0A2R8Y5B2;H3BQK4;P49815-8;I3L3B1	Tuberin	TSC2	25.6423	24.2182	24.9755	25.7606	24.5706	25.3436	25.1512	24.8583	24.9444
A0A2R8Y5H9;Q8IVT5-2;Q8IVT5;A0A0A0MQW1;Q8IVT5-4;Q8IVT5-3;A0A2R8Y4X0;A8MY87;J3QR75;J3QLI1;E9PB13;Q6VAB6-2;Q6VAB6	Kinase suppressor of Ras 1	KSR1	26.9171	26.9724	26.6014	27.1939	28.1464	26.9854	27.9562	27.6106	28.4547
A0A2R8Y5M6			24.0342	NA	25.4778	NA	NA	24.9712	NA	NA	NA
A0A2R8Y5P7;P49590-2;P49590;A0A2R8Y6I1;A0A2R8Y3N3;D6RB22;D6RJE6;B4DQ67;A0A2R8Y5E8;A0A2R8Y4X6	Probable histidine--tRNA ligase, mitochondrial	HARS2	27.7626	28.2492	27.5273	28.2548	28.3105	28.0922	28.5101	28.6801	27.6898
A0A2R8YG59;A0A2R8Y5R1;A0A2R8YD49;Q9H1P3-2;Q9H1P3;A0A2R8YG95;A0A2R8Y690;A0A2R8YEX0;A0A2R8Y362;A0A2R8Y429;A0A2R8Y703;A0A2R8YG53;A0A087WTV1;A0A2R8YFT0;A0A2R8YDU7;H0Y7X4	Oxysterol-binding protein-related protein 2	OSBPL2	NA	NA	NA	NA	NA	NA	NA	24.087	NA
Q92574;A0A2R8Y5S3;Q92574-2;A0A2R8Y5N2;A0A2R8YFV7;A0A2R8Y6S1;Q86WV8;Q59IT9;A0A2R8Y6W1;A0A2R8Y7E9;A0A2R8Y5U8;A0A2R8YGX7;A0A2R8Y6S8;A0A2R8Y5F8;A0A2R8YGL0;A0A2R8Y5M3;A0A2R8YEH9;A0A2R8Y6N1;A0A2R8Y5J1;A0A2R8YD74	Hamartin	TSC1	23.7419	23.9543	NA	23.8713	24.1791	NA	24.723	24.8167	23.0761
Q9Y5P4-3;A0A2R8Y7Q9;Q9Y5P4;Q9Y5P4-2;A0A2R8Y5S9;A0A2R8YEK8;A0A2R8Y7C5;A0A2R8YE18;A0A2R8Y5H3;A0A2U3TZL3;A0A2R8YFI2;A0A2R8YEA4;A0A2R8YE59;A0A2R8YCI0;A0A2R8YFA1;A0A2R8YDX6;H0Y9J1;A0A2R8Y773	Collagen type IV alpha-3-binding protein	COL4A3BP	29.415	29.4055	29.7009	29.2691	29.2505	29.0435	28.7324	28.7048	29.1766
A0A2R8Y5V8;A0A2R8YCY2;A0A0C4DFX2;A0A286YFA9;Q5TBA9	Protein furry homolog	FRY	NA	NA	27.9332	NA	NA	25.1898	NA	NA	NA
A0A2R8Y619			NA	NA	26.6498	NA	27.4883	NA	NA	NA	27.3358
A0A2R8Y635;A0A2R8YDN7;Q9H7F0;A0A087WYY3;Q9H7F0-2;H7C1U7	Probable cation-transporting ATPase 13A3	ATP13A3	NA	NA	NA	24.1864	NA	NA	23.109	23.8441	NA
A0A2R8Y653;Q9BZX2;Q9BZX2-2	Uridine-cytidine kinase 2	UCK2	27.3635	27.6496	27.8008	28.4463	29.2344	29.0027	29.1736	28.7943	28.5366
O14936;A0A2U3TZN6;O14936-2;O14936-6;O14936-4;O14936-3;A0A2R8YE77;A0A2R8YEK3;A0A2U3TZM1;A0A2R8YFN5;A0A2R8Y6F8;A0A2U3TZM4;A0A2R8Y3B3;Q5JS74;Q5JS72;O14936-5;Q5JS79;A0A2R8YEJ7;A0A2R8Y6D8;A0A2R8Y7X6;A0A2R8Y4K4;A0A2R8YGH2;A0A2R8Y472	Peripheral plasma membrane protein CASK	CASK	25.9356	24.6491	25.9187	26.6207	26.491	28.0665	24.9771	26.0793	24.45
A0A2R8Y6H2;H0YJ21			NA	NA	NA	NA	NA	23.341	NA	NA	NA
A0A2R8Y6L5;Q13627-4;Q13627-3;Q13627-5;Q13627-2;Q13627;E7EMI5;A0A2R8YEY4	Dual specificity tyrosine-phosphorylation-regulated kinase 1A	DYRK1A	28.6758	29.1652	29.2512	28.2121	28.3855	28.2258	28.4096	28.3929	28.2736
A0A2R8Y7W8;A0A2R8Y6W5;Q16626	Male-enhanced antigen 1	MEA1	NA	25.2187	24.699	NA	24.392	24.7388	25.8482	24.1421	25.6315
A0A2R8Y6W8;P19447;A0A2R8YES7;A0A2R8Y5L2;A0A2R8Y681;H7C309;A0A2R8Y762;A0A2R8Y5H0;A0A2R8YFS3	TFIIH basal transcription factor complex helicase XPB subunit	ERCC3	27.108	27.2718	27.3563	27.2163	27.0568	27.7161	27.436	27.484	27.4243
A0A2R8YDQ9;A0A2R8Y6Y7;Q9P2R7-2;Q9P2R7;Q5T9Q5;A0A2R8Y5P6;A0A2R8Y6E6;Q5T9Q8;A0A0U1RQF8;A0A0U1RQL1;A0A0U1RRI1;A0A0U1RQU7;A0A2R8Y5P4	Succinyl-CoA ligase [ADP-forming] subunit beta, mitochondrial	SUCLA2	30.7599	30.9535	30.7728	31.1817	31.36	31.4353	31.1878	31.3146	30.8399
A0A2R8Y793;G5E9R0;C9JZR7;C9JTX5;F8WCH0			27.3514	26.0281	26.2493	27.2688	26.7637	26.8598	27.948	NA	26.7651
A0A2R8YE98;A0A2R8Y7C3;Q8N4S0;A0A2R8Y4L3;A0A494BZX3;F5H777;Q8N4S0-2	Coiled-coil domain-containing protein 82	CCDC82	25.0228	23.0987	24.3314	23.9172	24.3251	23.4448	23.3131	23.9342	25.1418
A0A2R8Y7R9;Q13136-2;Q13136;H0YDW2;E9PJZ7;O75334;O75334-3;O75334-6;O75334-5;G3V200;A0A1B0GVT3;O75334-4;H0YD72;O75334-2;O75334-7;H0YHK3;O75334-8;E9PPF6;O75335;H0YHJ4;B1APN9;M0QZB5;E9PID5;H0YF15;H0YIJ4;A0A3B3ITS2;R4GNF1;O75335-1;O75335-2;F8VWR9	Liprin-alpha-1	PPFIA1	25.7851	26.3397	25.6236	26.0603	26.3776	26.2732	26.7326	26.0691	25.5189
A0A2R8Y7Y4;Q8N8A2;Q8N8A2-2;Q8N8A2-4;H7C209;Q8N8A2-3;H7C4A0;Q8N8A2-5;C9JY51	Serine/threonine-protein phosphatase 6 regulatory ankyrin repeat subunit B	ANKRD44	32.6154	33.0598	32.4824	32.3679	32.3754	32.607	32.6005	32.6113	32.5422
P62263;A0A2R8Y811;E5RH77	40S ribosomal protein S14	RPS14	33.2935	33.6356	33.151	33.4358	33.8232	33.3153	33.6448	33.4239	33.3295
Q969G3;A0A2R8Y855;Q969G3-2;B4DGM3;A0A2R8Y7I9;A0A2R8Y7U4;A0A2U3TZQ7;A0A2R8Y4T4;Q969G3-4;Q969G3-6;Q969G3-3;Q969G3-5;A0A2R8Y765;J3QKS7;A0A2R8YES3;J3QR61;K7EMQ8;H7C048;J3QKX6;A0A2R8YD78;J3KT85;A0A2R8YEB8;A0A2R8YFC8;J3QL66;A0A2R8YDQ4	SWI/SNF-related matrix-associated actin-dependent regulator of chromatin subfamily E member 1	SMARCE1	30.222	30.372	30.3974	29.7024	29.7448	29.7777	29.8133	29.5603	30.1732
P08237-3;P08237;A0A2R8Y891;P08237-2;F8VZI0;F8VZQ1;F8VNX2;F8VX13;F8VSL1;F8VP00;F8VW30;F8W1J8;F8VUB8;F8VYK8;F8VTQ3;F8VSF7;F8VVE3;H0YHB8	ATP-dependent 6-phosphofructokinase, muscle type	PFKM	30.2261	30.7483	30.4433	30.6065	31.4314	31.4986	30.0836	30.4245	29.8596
H7C560;A0A2R8Y8E0;A0A2U3TZI2;P15056;A0A2R8YDP5;H7C4S5;A0A2R8Y492;A0A2R8Y467;H7C5K3;A0A2R8Y679;A0A2R8YES9	Serine/threonine-protein kinase B-raf	BRAF	24.3503	25.1223	25.0579	24.7133	25.119	24.0575	24.5407	24.8422	24.6791
A0A2R8YCV2;Q8NCS4	Uncharacterized protein ZMYM6NB	ZMYM6NB	NA	NA	22.9205	NA	NA	24.3079	NA	NA	23.0066
Q5TBB1;A0A2R8YGP2;A0A2R8YCX2;A0A2R8Y7R8;A0A2R8Y761;A0A2R8Y6Y1;A0A2R8YCJ4;A0A087WZJ6;A0A2R8Y6Q6;A0A087WXR7;A0A2R8Y6M7;A0A2R8YEH2;A0A2R8Y883;A0A2R8YCP1;Q5TBB1-2;A0A2R8Y459;A0A2R8YEB4;A0A2R8YEQ4;A0A2R8Y7A3;A0A2R8YEK5	Ribonuclease H2 subunit B	RNASEH2B	29.1802	28.6724	29.9097	28.1094	28.5241	28.7905	28.5332	28.6122	28.8409
P68400;E7EU96;A0A2R8YD58;A0A2R8Y5A0;Q8NEV1;A0A2R8YFU2;A0A2R8YDP2;A0A2R8YF43;P68400-2;A0A2R8Y4H0;A0A2R8Y4D6;V9GYA2;A0A2R8YEW1;A0A2R8YDY7;V9GYW6;A0A087WY74;A0A2R8YCK2;A0A2R8Y7T1;A0A2R8YF47;V9GY80;A0A2R8YEL7;A0A2R8Y797;A0A2R8Y3W6;A0A2R8YCC9	Casein kinase II subunit alpha;Casein kinase II subunit alpha 3	CSNK2A1;CSNK2A3	31.702	31.9259	31.7019	31.7615	32.0272	32.0722	31.9305	31.9762	31.8805
Q92547;A0A2R8YD63;I3L1F2	DNA topoisomerase 2-binding protein 1	TOPBP1	26.6193	27.2113	27.0288	26.8157	27.1349	26.95	27.2571	28.4051	27.0632
H7BXF5;A0A2R8YDB8;Q9H0E3;Q9H0E3-3;Q9H0E3-2;C9J683;C9JTJ5	Histone deacetylase complex subunit SAP130	SAP130	28.7052	27.6175	29.4588	27.5438	28.2001	28.3662	27.7675	27.4864	28.6811
A0A2R8YDL4;A0A494C0G4;J3KR33;A0A494C0Y4;A0JLT2-2;A0JLT2	Mediator of RNA polymerase II transcription subunit 19	MED19	26.0154	NA	NA	NA	26.6283	27.0139	26.1816	24.0527	26.0518
A0A2R8YEA7			NA	24.6891	27.5218	24.7452	24.3922	25.0476	23.8236	NA	23.9445
F5GX51;A0A2R8YEE0;Q9Y4F9;F5H029;A0A2R8Y7B3;B7Z6U4;Q9Y4F9-2;A0A2R8YF77;H3BP45;A0A2R8Y4B9	Protein FAM65B	FAM65B	30.1411	29.3018	30.9748	27.1685	25.9331	27.2522	NA	26.4266	27.4049
H7C0V3;B3VCG5;A0A2R8YEI5;P52757;P52757-9	Beta-chimaerin	CHN2	21.2356	NA	NA	21.6576	NA	NA	22.7516	22.4464	23.8591
A0A2R8YEM2;P51946;D6RHI7;D6RG18;A0A2R8Y4K6	Cyclin-H	CCNH	26.1087	27.561	26.2968	25.0863	25.4509	26.3628	26.1802	24.3489	26.2838
A0A2R8YEM9;O15050;A0A2R8Y8A3;A0A2R8Y7N6;A0A2R8Y890;A0A096LPF5	TPR and ankyrin repeat-containing protein 1	TRANK1	25.3248	26.8013	25.558	28.1034	27.0544	27.0081	27.5492	28.6594	27.1584
A0A2R8YFA9;O94851-5;O94851-3;O94851;E9PNC3;E9PKI3;E9PKW5;E9PJB0;E9PRE0;E9PL42;Q6ZW33	Protein-methionine sulfoxide oxidase MICAL2	MICAL2	27.6957	27.1243	26.8191	27.9488	27.8271	27.7529	28.6054	29.303	28.4543
A0A2R8YGH5;P61966;H7C1E4;P61966-2	AP-1 complex subunit sigma-1A	AP1S1	28.2823	28.8474	28.8974	27.8554	27.5594	27.6845	27.9928	27.7172	28.0929
A0A2R8YH03;Q5VWN6;Q5VWN6-2	Protein FAM208B	FAM208B	28.0206	29.1689	28.6677	27.3889	28.0361	28.2001	27.581	27.1837	28.8917
A0A2U3TZE7;O43405;H0YJW4;G3V4C4;A0A2R8Y3T0;O43405-2;G3V5V4;G3V5X3	Cochlin	COCH	NA	NA	NA	24.7422	NA	22.6422	23.6225	24.6891	NA
A0A2U3TZH3;Q05639;A0A2R8Y488;A0A2R8Y660;A0A2R8YDN5	Elongation factor 1-alpha 2	EEF1A2	NA	NA	NA	NA	NA	25.1998	27.0721	24.8103	25.473
E9PNW4;A0A2U3TZL5;P13987;P13987-2;H0YET2;A0A494C0W4;A0A499FJN7;A0A494C059;E9PI80	CD59 glycoprotein	CD59	28.7193	29.2422	29.6012	29.0721	29.2383	28.6839	29.3331	29.0221	30.7047
A0A2U3TZR0;Q9UBP0-3;Q9UBP0;A0A2R8YGN6;A0A2R8YCL5;A0A2R8Y4I8;Q9UBP0-4;Q9UBP0-2;A0A2R8Y481;A0A2R8Y7K2;A0A2R8YFW8;A0A2R8Y5N9;A0A2R8YFC9;A0A2R8YEA0;A0A2R8Y7W6;A0A2R8Y5I6	Spastin	SPAST	26.7366	27.2736	27.1903	26.2095	26.7836	25.9729	26.5627	26.3142	26.3311
A0A384DVU0;Q8IY17-2;Q8IY17-3;Q8IY17;Q8IY17-5;M0R2C2;M0QYT1;M0QXH7;M0R2K2;A0A2R8Y7E1;M0QYF5;M0QZK5;M0R2H4;Q6ZV29-2	Neuropathy target esterase	PNPLA6	29.5553	26.6016	30.0936	30.0375	29.4498	29.7323	29.4262	29.7549	29.5245
V9GYY3;A0A384N5Y3;F5H2F4;V9GZ78;A0A494C1T2;V9GY75		MTHFD1	NA	NA	NA	NA	NA	27.804	NA	NA	NA
A0A3B3IRV1;Q9BY41;A6NGJ7;Q9BY41-4;A0A3B3ISJ4;A0A3B3IS68;A0A3B3IT04;A0A3B3ITZ3;A0A3B3IRI9;A0A3B3IT30;A0A3B3IT84;A0A3B3ISE4;A0A3B3IRP8;A0A3B3IRZ0;A6NFW1;A0A3B3ISS7;A0A3B3IT95;A0A3B3IRZ8;A6NMT1;A0A3B3IU62;Q9BY41-5;A0A3B3IRJ3;A0A3B3IS37;A0A3B3IU52;A0A3B3IU01;Q9BY41-6	Histone deacetylase 8	HDAC8	25.1092	NA	24.0862	25.8827	NA	NA	24.7547	24.8695	24.905
A0A3B3IRM4;O75191-2;O75191	Xylulose kinase	XYLB	NA	NA	NA	NA	NA	NA	NA	23.8669	NA
A0A3B3IRN5;Q06828	Fibromodulin	FMOD	NA	25.4185	24.3887	24.2942	25.241	24.7289	24.3892	25.8165	NA
A0A3B3IRS3;Q8N8V2	Guanylate-binding protein 7	GBP7	NA	NA	NA	NA	25.8697	NA	NA	NA	NA
Q9H334-7;A0A3B3IRS5;A0A3B3IUB6;A0A3B3IS20;A0A3B3IRW5;A0A3B3ISQ6;A0A3B3IU15;A0A3B3IU08;C9J5T4;A0A3B3IT26;A0A087WVT2;A0A3B3IRY1;A0A087X2G3;A0A3B3ISQ7;A0A3B3ISQ3;Q9H334-5;A0A3B3ITZ4	Forkhead box protein P1	FOXP1	NA	NA	NA	NA	NA	NA	NA	NA	NA
A0A3B3IRT8;P43307;C9J3L8;C9J5W0;E9PAL7;C9IZQ1;P43307-2;C9JBX5;C9JY01	Translocon-associated protein subunit alpha	SSR1	29.6979	29.1995	29.3956	30.4533	30.1503	30.1389	29.6003	30.1999	29.5767
A0A3B3IRU2;A0A3B3ISH1			NA	NA	25.4778	NA	NA	27.5348	NA	23.6977	NA
A0A3B3ITA8;A0A3B3ITE7;A0A3B3IT25;A0A3B3IS40;Q9UGL1;Q9UGL1-2;B3KV94;A0A3B3ISE6;A0A3B3ITJ7;A0A3B3ISK2;A0A3B3IS31;A0A3B3ITR1;A0A3B3IT85;A0A3B3ITR3;A0A3B3IT51	Lysine-specific demethylase 5B	KDM5B	NA	NA	24.7363	21.3654	NA	23.0082	30.6332	20.8547	25.6178
A0A3B3IS53;A0A3F2YNX6;Q92794;A5PLL3;A0A3B3ITI3;A0A3B3ISU5;C9JJY6	Histone acetyltransferase KAT6A;Histone acetyltransferase	KAT6A;MYST3	23.8312	NA	NA	23.7895	NA	NA	NA	NA	NA
A0A3B3IS79;F5H527;Q76I76;K7EKN7	Protein phosphatase Slingshot homolog 2	SSH2	24.0051	25.1415	NA	NA	24.0038	NA	24.3497	23.6856	24.0444
A0A499FJD3;A0A3B3ISA1;Q96S15	WD repeat-containing protein 24	WDR24	NA	NA	NA	NA	NA	NA	NA	NA	NA
P11362-21;P11362-4;P11362;P11362-19;P11362-3;P11362-2;P11362-20;A0A3B3ISD1;P11362-7;E7EU09;P11362-14;P11362-8;P11362-5;P11362-9;P11362-6;P11362-10;P11362-11;P11362-12;P11362-13;E9PN14;C1KBH7;P11362-16;P11362-18;B5A958;E9PNM3;E9PKV7;E9PKF2;F8W9L4;E9PQ40;P22607-2;P22607-4;P22607-3;P22607	Fibroblast growth factor receptor 1;Fibroblast growth factor receptor	FGFR1	NA	22.7185	22.6373	NA	23.0551	23.6694	23.4645	23.778	22.8564
A0A3B3ISF0;Q659C4;Q659C4-9;Q659C4-2;D6RJB0;G3V0E9;H0Y9K3;D6R9W6;A0A3B3IT29;A0A3B3ISF8;Q659C4-3;Q659C4-4	La-related protein 1B	LARP1B	NA	NA	24.0544	22.8249	NA	NA	23.2601	22.6995	NA
A0A3B3ISF6			NA	NA	NA	NA	NA	NA	NA	23.2917	NA
A0A3B3ISF9;B4DKB2;P42892-3;P42892-2;P42892-4;P42892;E9PJG1;E9PHZ1	Endothelin-converting enzyme 1	ECE1	25.6614	26.4573	26.111	27.9978	27.9199	26.8127	27.811	28.186	27.1585
A0A3B3ISG5;P14735;P14735-2;Q5T5N3	Insulin-degrading enzyme	IDE	28.0004	28.8633	29.3641	29.5376	29.8796	30.1481	29.3842	29.3403	29.1777
A0A3B3ISM6;P10746;A0A3B3ITJ2;A0A3B3ISL9;Q5T3L9;Q5T3L7;A0A3B3ISX6;Q5T3L8;A0A3B3IS76;A0A3B3IU75;A0A087WUV7	Uroporphyrinogen-III synthase	UROS	24.5974	26.0349	25.8271	24.0004	NA	NA	25.1663	25.3946	NA
A0A3B3ISP1;Q92625;A0A3B3ITU5;Q92625-2	Ankyrin repeat and SAM domain-containing protein 1A	ANKS1A	NA	22.8388	23.7099	23.7959	24.6012	NA	23.5071	23.6082	23.7781
F5H2D0;A0A3B3ISR2;B4DPQ0;P00736;A0A3B3ITU4;F5H1V0;F5H6Y3;F5H3N3	Complement C1r subcomponent;Complement C1r subcomponent heavy chain;Complement C1r subcomponent light chain	C1R	NA	NA	NA	NA	NA	NA	NA	NA	NA
A0A3B3IST6;A0A3B3IST0;Q9H334-6;Q9H334;G5E965;H0Y882;C9J0F0;Q9H334-3;Q9H334-4;Q9H334-8;A0A3B3IS87;A0A0B4J2F3;A0A3B3IT66;A0A3B3IT14	Forkhead box protein P1	FOXP1	27.838	25.5808	27.5579	28.2543	27.5037	27.9043	27.7199	28.1138	27.7342
A0A3B3ISV4			25.7623	25.3353	24.8126	26.2397	25.3495	25.3958	25.5202	26.1367	25.1111
Q8N9N7;A0A3B3ISV5;H3BSW0	Leucine-rich repeat-containing protein 57	LRRC57	26.5375	27.4067	27.2519	27.1042	26.8024	27.3525	26.7722	27.046	26.6626
Q96E14;A0A3B3ISX4;I3L2E0	RecQ-mediated genome instability protein 2	RMI2	NA	NA	24.9904	NA	NA	NA	NA	NA	24.971
A0A3B3IT31;Q9NUN5-3;Q9NUN5;A0A494C126;A0A3B3IRS7;A0A3B3IU68;A0A3F2YP66;A0A3B3ITP2;Q9NUN5-4;Q9NUN5-2	Probable lysosomal cobalamin transporter	LMBRD1	25.7163	25.2398	NA	25.5566	25.3103	NA	25.8593	26.1685	23.7029
A0A3B3IT47;Q9Y2I8;Q9Y2I8-2;E7EQ49;A0A087WTQ2;Q9Y2I8-3;C9JGR9	WD repeat-containing protein 37	WDR37	27.2688	27.4008	27.0021	26.6103	27.0521	26.2133	27.4908	27.7233	27.0152
A0A3B3IT54;Q9H7E9;A0A3B3IRR6;A0A3B3ITA3;Q9H7E9-2	UPF0488 protein C8orf33	C8orf33	26.4218	26.6176	27.3889	27.7147	27.2502	27.8027	27.3037	26.7713	26.5493
Q8N5Y2;Q8N5Y2-6;A0A3F2YNX2;A0A3B3ITL5;Q8N5Y2-4;A0A3B3IT59;Q8N5Y2-2;Q8N5Y2-3;A0A3B3ITF3;Q8N5Y2-5;A0A3B3IS72;A0A3B3IU80;A0A3B3IRI6;P0C860;A0A3B3IU53;A6NLU8;C9JKR8;A0A3B3IRN2;A0A3B3ITH5;C9JXM9;A0A3B3ISB4;A0A3B3ITX5;A0A3B3ITV8;A0A3B3ITF8;A0A3B3IT49;A0A3B3IUB0;A0A3B3IRT2	Male-specific lethal 3 homolog	MSL3	NA	NA	25.1688	NA	23.8289	NA	NA	NA	NA
A0A3B3IT92;A0A3B3IS57;A0A3B3IRR8;E5RFR3;E5RG53;A0A3B3ISC1;A0A3B3IS88;A0A494C100;Q9UJA3-2;Q9UJA3-3;Q9UJA3;Q9UJA3-4			NA	NA	NA	NA	NA	NA	NA	NA	NA
P51589;A0A3B3IT99;A0A3B3IU95	Cytochrome P450 2J2	CYP2J2	NA	28.2244	27.5744	NA	27.4537	28.2371	NA	NA	27.4697
A0A3B3ITH3;Q9P2X3;Q9P2X3-2;J3QQU0;J3KT25;J3QRS6	Protein IMPACT	IMPACT	25.2603	25.5123	25.7786	25.3446	25.4678	26.1316	25.7703	25.6465	25.5631
A0A3B3ITK4;Q96LA8-2;Q96LA8	Protein arginine N-methyltransferase 6	PRMT6	NA	NA	NA	NA	27.5219	28.0549	NA	NA	NA
A0A3B3ITN6;D6RBB0;O60683;O60683-2;D6RA89	Peroxisome biogenesis factor 10	PEX10	NA	NA	22.7753	NA	NA	21.7844	NA	NA	NA
A0A3B3ITP4;Q495G5;Q8IVH4;D6RIS5;A0A3B3IRG3	Methylmalonic aciduria type A protein, mitochondrial	MMAA	26.666	26.5487	27.1081	26.7753	26.4197	26.7801	26.6326	27.0098	26.4927
A0A3B3ITR4;O00522;O00522-3;O00522-2;C9JIY2;C9J718;C9JF32;A0A0C4DG23;C9JJM9;C9JD81;C9J3W7;C9JBN7;C9JEW7	Krev interaction trapped protein 1	KRIT1	NA	NA	24.276	NA	NA	24.8203	NA	NA	NA
A0A3B3ITT1;Q6IQ22	Ras-related protein Rab-12	RAB12	NA	24.1197	24.6376	NA	NA	24.6685	24.5563	25.1507	NA
A0A3B3ITT5;P47914;F8WF43;C9IYI4	60S ribosomal protein L29	RPL29	32.042	31.4104	30.6078	33.1697	33.0469	32.1431	32.5776	31.9543	32.3724
A0A3B3ITX7;A0A3B3IS09;A0A3B3IUC9;A0A3B3IRM6;Q53H12-2;F8WDD1			NA	NA	NA	NA	NA	NA	NA	NA	NA
Q14643;Q14643-3;A0A3B3IU04;A0A3F2YNW8;Q14643-6;Q14643-5;Q14643-7;Q14643-8;Q14643-4;Q14643-2;A0A3B3ITU8;A0A3B3ITQ1;A0A3B3IU05;A0A3B3IU13;A0A3B3IRP0;B7ZMI3;A0A3B3ITM6;A0A3B3IRT5;A0A3B3ITM1;A0A3B3ITQ4;A0A3B3IRZ9;A0A3B3IS59;A0A3B3ISR4;A0A3B3ISE3;A0A3B3IS70	Inositol 1,4,5-trisphosphate receptor type 1	ITPR1	29.9622	29.9509	30.1411	31.228	30.7709	30.4653	30.9394	31.3741	30.8774
A0A3B3IU23;O75626-3;O75626-2;O75626	PR domain zinc finger protein 1	PRDM1	NA	NA	NA	NA	23.6991	25.2677	24.965	NA	25.0696
A0A3B3IU42;H0YEL0;O14893-3;G5EA29;H0YDP6	Gem-associated protein 2	GEMIN2	25.861	27.7924	26.851	26.2988	27.0258	27.2837	26.6391	26.1242	26.8321
F8W717;A0A3B3IU69;O00423;O00423-3	Echinoderm microtubule-associated protein-like 1	EML1	NA	NA	NA	NA	NA	NA	NA	NA	NA
A0A3B3IUA2;B1AHD1;A0A3B3ISK4		NHP2L1	28.0334	29.0913	29.4418	27.1107	27.7781	28.9001	27.7921	26.888	28.327
A0A3B3IUB1;Q13144;A0A3B3ITG6;A0A3B3ISX3;A0A3B3IUF2;A0A3B3ISM8;A0A3B3ISV1;A0A3B3IS56;A0A3B3IRP4;A0A3B3ISS1;A0A3B3ITK8;A0A3B3ISI2;C9JRD9;A0A3B3IT53;H7C2X0	Translation initiation factor eIF-2B subunit epsilon	EIF2B5	29.2963	29.8053	29.4096	29.7809	29.6964	29.9818	29.4571	30.0634	29.2844
A0A3B3IUB5;Q8TCT9-5;Q8TCT9;Q8TCT9-2;A0A075B6F6;A0A0S2Z6F0;A0A3B3IT72;Q8TCT9-4	Minor histocompatibility antigen H13	HM13	27.9366	28.4019	27.4897	28.8395	28.76	29.3421	28.9657	29.235	28.3417
A0A3B3IUB9;H7C3P0;H7C094			24.4783	25.8989	24.9299	23.8937	24.6601	NA	25.0542	NA	23.9551
A0A3B3IUC7;P09467;Q5VZC3;O00757	Fructose-1,6-bisphosphatase 1	FBP1	NA	NA	NA	NA	NA	23.0894	23.284	NA	NA
Q14690;A0A3B3IUD7;S4R3Q4	Protein RRP5 homolog	PDCD11	31.4229	31.4951	31.9137	32.5795	32.4711	32.624	32.0745	32.6603	31.5627
A0A3F2YNW7;Q8NFD5-3;Q8NFD5-2;Q8NFD5;A0A1B0GWJ2;H0Y7H8;Q8NFD5-4;A0A1B0GVK1;A0A1B0GTJ8;A0A1B0GV63;A0A1B0GTI6;H0Y2R3;H0Y3S9;A0A1B0GUG2;A0A1B0GU09;Q9Y651;A0A1B0GUC6	AT-rich interactive domain-containing protein 1B	ARID1B	26.7244	26.3009	25.954	25.53	26.2607	26.695	26.3115	26.274	25.8576
A0A3F2YNY7;P08397;A0A3B3IRR1;P08397-2;F5H345;P08397-3;F5H0P4;P08397-4;A0A3B3IU56;F5GY90;A0A1W2PNU5;A0A3B3IU34;F5H226;A0A0G2JQQ7;F5H4X2;F5H4W5	Porphobilinogen deaminase	HMBS	28.7518	29.0432	29.2472	29.6709	29.901	29.4356	29.4765	28.5542	29.4554
A0A494BYR6;Q86Y91-6;Q86Y91	Kinesin-like protein KIF18B	KIF18B	24.9339	23.4325	23.494	24.6654	23.8825	NA	26.2124	26.5433	24.7046
A0A494BZT8;Q9Y6A5;E7EMT0;C9JA91;A0A494C117;H0Y8F2;C9JWI7;Q8IX09;F8WC55	Transforming acidic coiled-coil-containing protein 3	TACC3	28.9049	29.7587	29.2074	26.8771	27.2932	27.2322	29.8734	28.8551	30.2672
A0A494BZV2;Q6WCQ1-3;Q6WCQ1;Q6WCQ1-2;J3KSW8;H0Y2S9;H0Y7E2;J3KSK7;H7C3G6;K7EL39;J3QRL2	Myosin phosphatase Rho-interacting protein	MPRIP	26.3346	27.3151	27.0228	24.9896	25.8042	25.2766	25.6861	25.3744	27.0635
Q9UKU0-8;Q9UKU0-3;A0A494BZW8;A0A499FJL5;A0A494C0B6;Q9UKU0;Q9UKU0-5;Q9UKU0-2;A0A494C116;Q9UKU0-1;C9J8C7;Q9UKU0-7;E7ERD7;Q9UKU0-6;A0A494C0J9;A0A494C1I9;A0A494C005;A0A494C0A5;A0A494C046;C9J3Z0;C9JK59;C9J4I1;C9JPA5;C9JT10	Long-chain-fatty-acid--CoA ligase 6	ACSL6	28.5558	26.3844	25.4585	31.8083	31.1904	30.7283	25.7459	26.7142	26.1087
A0A494BZX7;B0QY83;A0A499FIJ6;E7ER32;A0A087X287;A0A087WVL2;A0A087WU73;W0Z7M9;Q969V6;A0A494C1G6;A0A494C0Z8;B0QY84;I3L2S3;Q9ULH7-2;Q9ULH7-3	MKL/myocardin-like protein 1	MKL1;mkl1	NA	23.0651	NA	NA	23.7262	NA	NA	NA	NA
A0A494BZY7;Q5JPI9;G3V238;H3BQF6;M0QZ67	Protein-lysine N-methyltransferase METTL10	METTL10	25.7871	25.769	26.3591	25.9398	26.063	25.0083	25.3831	25.4016	25.2857
B7Z596;P09493-5;H0YK48;F5H7S3;H7BYY1;H0YKJ4;A0A494BZZ2;P09493-10;P09493-9;P09493-4;P09493-3;P09493;P09493-2;Q6ZN40;A0A0S2Z4G6;H0YKX5;A0A494C0V8;H0YL42;H0YN06	Tropomyosin alpha-1 chain	TPM1	NA	NA	25.2471	24.3969	NA	NA	24.956	NA	25.1078
A0A494BZZ6;P78549-3;P78549-2;P78549;H3BRL9;A0A494C106;H3BPD5	Endonuclease III-like protein 1	NTHL1	24.3372	NA	NA	22.8157	NA	NA	NA	NA	NA
A0A494BZZ8;Q96K49-2;Q96K49;H7C1G1;H7C0B3;A0A3B3IU29	Transmembrane protein 87B	TMEM87B	23.6742	NA	24.6211	25.0285	25.3114	24.8055	24.9356	25.8301	24.4372
A0A494C1C6;F6Y2X3;A6XNE1;A0A499FJ53;A0A494C141;A0A494C0D2;A0A494C004;A0A494C0C5;A0A494C0V5;Q16635-6;Q16635-7;Q16635-8;Q16635-9;Q16635-4;Q16635-2;Q16635-5;Q16635;Q16635-3	Tafazzin	TAZ	24.0416	22.6286	NA	24.3717	23.4044	23.2654	23.5323	24.8552	NA
A0A494C017;C9JJV6;C9JZL8;A0A499FIY8;C9J5M0;C9JC07;Q96S97	Myeloid-associated differentiation marker	MYADM	25.1028	27.4407	26.0397	25.7025	26.1904	26.6473	25.8968	25.7563	25.8614
A0A494C039;Q9Y4L1;A0A087X054;E9PJ21;A0A087WWI4;K7EQK2;Q9Y4L1-2;J3KTF1;J3QL06;Q9BST8;J3QQH7;J3QLE9;A0A087X214;A0A087WW13	Hypoxia up-regulated protein 1	HYOU1	32.1633	32.2049	32.0715	33.4215	33.2616	33.3819	32.9357	33.45	32.3928
A0A494C050;Q8N5F7;Q5M9Q1	NF-kappa-B-activating protein	NKAP	26.4639	25.7888	26.7351	27.3633	27.0273	26.2	26.0979	26.9235	26.2815
A0A494C066;B7Z4W5;Q16773-2;Q16773;Q5T278;Q16773-3;Q5T277;Q5T276	Kynurenine--oxoglutarate transaminase 1	CCBL1	27.1314	27.5625	26.9193	26.256	27.0333	26.6132	26.0829	24.7594	26.5961
A0A494C068;E9PGP6;A0A494C123;A0A494C1K7;Q9UGJ0-2;Q9UGJ0-3;Q9UGJ0;F8WDB5;C9JUG1;A0A494C026	5-AMP-activated protein kinase subunit gamma-2	PRKAG2	NA	NA	NA	NA	NA	NA	NA	NA	NA
A0A494C0Z6;H0Y6K5;A0A494C070;H0Y7L6;Q02447-5;Q02447-6;Q02447-2;Q02447;A0A494C1G8;Q02447-4;Q02447-3	Transcription factor Sp3	SP3	28.1785	26.6285	27.8726	27.7436	27.0547	26.9834	27.4453	27.5896	27.7521
O95394-3;O95394;H0Y987;A0A494C0G1;O95394-4;A0A087WT27;A0A494C1E2;J3KN95;A0A494C1Q4;A0A494C099;A0A494C163;D6RCQ8;D6RIS6;D6RF77;D6RCD1;D6RC77;H0Y8I3;A0A494C076	Phosphoacetylglucosamine mutase	PGM3	26.7016	26.8622	26.1722	27.3809	27.8019	27.9366	27.1076	27.2876	27.2728
A0A494C0R8;K7EIG1;I3L2B0;I3L4B5;I3L318		CLUH	28.5865	28.7686	29.7745	30.0525	30.6619	31.0513	30.2474	30.1939	29.4419
A0A494C0S1;Q92963;Q92963-3;Q92963-2;V9GY29;A0A494C0U3;V9GYC3	GTP-binding protein Rit1	RIT1	24.941	23.5648	23.7401	24.2268	23.6733	23.6154	24.0206	24.8853	25.4203
O95453;O95453-2;A0A494C0W0;A0A494C1N1;A0A494C0Q2;A0A494C1K5;O95453-3;A0A494C0K5;A0A494C0P9;A0A494BZW7;A0A494C0Q6;A0A494BZU6;A0A494C156;A0A494C1G3;A0A494C002;H3BRK1;O95453-4;F5H1Z4;H3BT23	Poly(A)-specific ribonuclease PARN	PARN	29.536	29.341	29.7405	29.0852	29.8054	29.2822	28.9966	28.9484	29.1041
A0A494C0X7;P05107;D3DSM0;J3KNI6;E7EVZ9;E5RK25;E5RIG7;E5RHT0;E5RFI0;E5RIE4;A8MVG7;E5RHE6;E5RK54	Integrin beta-2;Integrin beta	ITGB2	33.526	33.8407	33.891	32.9667	32.6182	33.2913	33.3105	32.7498	33.8057
A0A494C0Z5;Q9H082	Ras-related protein Rab-33B	RAB33B	NA	25.4305	25.4476	NA	25.1121	NA	26.1147	25.5515	25.4267
A0A494C108;Q8N9T8;H0YFD2;H0YH26;F8WFC1;H0YG91	Protein KRI1 homolog	KRI1	29.459	29.2536	28.8699	29.4746	29.2597	29.321	28.6518	28.7921	28.6185
A0A494C120;Q9HA38-2;Q9HA38;C9J8H5	Zinc finger matrin-type protein 3	ZMAT3	NA	25.0132	24.5724	NA	NA	25.4426	NA	NA	24.0566
A0A494C143;Q14689-3;Q14689-2;Q14689-4;Q14689-5;Q14689-6;Q14689	Disco-interacting protein 2 homolog A	DIP2A	25.0885	24.7441	23.5929	NA	NA	NA	NA	NA	24.4805
P50336;A0A494C146;A0A494C0D4;A0A494C0M9;A0A1W2PRF9;D3DVG2;H0YFP3;F5GZT7;A0A1W2PPA5;A0A1W2PNH4;F5H1I5;A0A494C0L4;A0A494C134;A0A1W2PQM0;F5H825;H0YFE1;A0A494C1M8	Protoporphyrinogen oxidase	PPOX	28.2576	28.2995	28.5889	29.0115	29.0183	28.4857	28.5068	28.9111	28.5073
A0A494C164;P52630;A0A494C1L3;B4DHE0	Signal transducer and activator of transcription 2	STAT2	29.8964	30.6758	29.6641	29.5744	28.8736	28.8174	30.9475	31.0026	29.7254
A0A494C165;P12955-3;P12955;K7ES25;P12955-2;A0A494C194;V9GYE4	Xaa-Pro dipeptidase	PEPD	25.5923	28.7664	27.5911	27.2693	27.7805	27.6091	27.384	27.7894	26.871
A0A494C1F2;P35658-2;P35658-4;P35658;P35658-3;P35658-5;A0A0A0MSW3;A0A494BZU9;H0Y837;B7ZAV2;H0YF36;A0A494C104;A0A494C0J0;A0A494C0Y1;E9PKD2;H0YDS4	Nuclear pore complex protein Nup214	NUP214	30.2096	30.7377	30.4153	30.5797	30.7814	30.9083	30.4241	30.4239	30.4938
A0A494C1L5;P50851-2;E9PEM5;A0A494BZW2;A0A494C0R9;H0YAC6;A0A3B3IS13;A0A3B3IU76;H0Y9N9;A0A3B3ISK3;H0YA17	Lipopolysaccharide-responsive and beige-like anchor protein	LRBA	31.627	31.9736	31.6583	31.6422	31.8855	31.8966	31.967	31.7094	32.0758
A0A494C1M4;Q3SY69;Q3SY69-3;Q3SY69-2;H0YHN9	Mitochondrial 10-formyltetrahydrofolate dehydrogenase	ALDH1L2	NA	24.7747	24.7491	25.165	24.3375	25.465	24.9279	25.4837	24.9609
A0A494C1N0;P26885	Peptidyl-prolyl cis-trans isomerase FKBP2	FKBP2	30.5657	29.4338	30.2823	30.3804	30.1006	29.575	29.9701	30.3365	30.1469
A0A494C1V1;Q6ZNJ1;Q6ZNJ1-3;Q6ZNJ1-2;H0Y764;H7C3Y7;H7C408;H7C354	Neurobeachin-like protein 2	NBEAL2	31.267	31.4444	31.2438	30.6844	30.4929	30.4737	30.8508	30.49	30.8571
A0A499FI31;Q15020;Q15020-4;F8VV04;Q15020-2;F8W667;A0A494C0L2;H0YHU8;F8VVK9;F8VZM2;Q15020-3	Squamous cell carcinoma antigen recognized by T-cells 3	SART3	31.5696	31.7673	31.2785	31.6888	31.6288	31.6249	31.55	31.631	31.5087
A0A499FI48;C9JMN9			24.8511	24.7338	NA	25.4726	25.176	NA	25.401	26.2264	25.299
A0A499FIZ0;Q9H7D7;H0Y9R3;C9JCS7;Q9H7D7-4;H0Y917;Q9H7D7-3	WD repeat-containing protein 26	WDR26	30.9237	30.5215	30.8318	30.9326	31.1055	31.3112	31.0832	31.2036	31.3141
C9J1X3;A0A499FJ16;Q07912;Q07912-3;Q07912-2	Activated CDC42 kinase 1	TNK2	NA	NA	NA	NA	NA	NA	NA	NA	NA
A0A499FJ32;H3BUX2;D6RFH4		CYB5B	NA	NA	24.0524	NA	NA	23.3519	NA	NA	NA
A0A499FJI4;O75592;O75592-2;H7C3U4;A0A0C4DGY7;A0A087WY34	E3 ubiquitin-protein ligase MYCBP2	MYCBP2	30.6782	30.3449	31.3272	31.0125	30.7542	31.0083	30.2128	30.5512	30.0501
P01137;A0A499FJK2;M0R2S0	Transforming growth factor beta-1;Latency-associated peptide	TGFB1	27.7953	28.1673	27.5436	28.8403	29.4186	28.5652	28.2907	27.721	28.5615
A0A4V7I447;Q0VD83;Q0VD83-3;Q0VD83-2	Apolipoprotein B receptor	APOBR	30.6101	30.6486	29.9185	29.5782	28.9458	29.2292	30.8848	29.5337	31.3252
A0AVT1;A0AVT1-2;H0Y8S8;A0AVT1-3;A0AVT1-4;H0Y9U5	Ubiquitin-like modifier-activating enzyme 6	UBA6	32.2493	32.2459	32.8052	32.3964	32.2151	32.5329	32.173	32.4172	32.4199
A0JNW5;A0A0C4DGH6;A0JNW5-2;H0YHT7;F8W1I2;F8VW65;F8W665	UHRF1-binding protein 1-like	UHRF1BP1L	24.9454	25.4329	25.8229	26.1546	26.7849	25.3742	26.7886	25.6669	26.9953
A0PJW6	Transmembrane protein 223	TMEM223	24.924	25.1118	25.4661	25.1851	24.866	24.8348	25.4593	NA	24.3558
A1A4S6;H0Y8W5;H0YDU1	Rho GTPase-activating protein 10	ARHGAP10	NA	NA	24.214	22.1602	24.2043	25.4327	22.5856	23.1141	24.294
A1L0T0;M0R026;M0QZX5;E9PJS0;M0R1B5;E9PL44;E9PNL1	Acetolactate synthase-like protein	ILVBL	30.153	30.0313	29.9136	30.3966	30.0858	30.2408	29.8406	30.8342	29.9871
A2A274;Q99798	Aconitate hydratase, mitochondrial	ACO2	33.1134	33.0237	32.6592	32.784	32.5614	32.8715	32.6695	32.7459	32.5804
A2A288;A2A288-4;A2A288-3;B7ZBA4;H0Y4Y6	Probable ribonuclease ZC3H12D	ZC3H12D	24.0735	25.1392	29.6367	25.6558	26.0674	NA	26.0599	25.6301	26.0042
A2A2G4;Q9Y672;S4R350;A0A3B3IS62;A0A3B3ITD6;A0A3B3ITI5	Dolichyl pyrophosphate Man9GlcNAc2 alpha-1,3-glucosyltransferase	ALG6	26.6164	26.8305	26.8121	27.153	27.0454	27.3189	27.2563	26.7862	26.2707
A2A2Q9;Q9Y312	Protein AAR2 homolog	AAR2	27.305	27.8847	26.9797	27.1281	27.4788	25.6081	27.6017	27.3795	27.5619
P04156;A2A2V1;X6RKS3	Major prion protein	PRNP	24.9878	26.4776	NA	26.0219	25.4587	23.7122	26.2894	24.8548	26.1003
Q9HCF6-11;A2A3F7;H7BYP1;G5E9G1;A2A3F3;A2A3F4;E9PBI7;Q9HCF6;Q9HCF6-7;Q9HCF6-6;Q9HCF6-3;Q9HCF6-4;Q9HCF6-5;Q9HCF6-2;Q9HCF6-8;Q9HCF6-10;Q504Y1	Transient receptor potential cation channel subfamily M member 3	TRPM3	24.8826	25.5316	24.4019	24.8015	24.0425	23.7774	24.3464	23.6875	25.036
A2A3Z5;Q8IV20	Laccase domain-containing protein 1	LACC1	22.6484	22.3902	NA	23.3277	23.0794	NA	24.7754	24.6405	25.7254
A2AAZ0;Q5Y7D6;Q5SU54;E9PIB1		HLA-DQB1	NA	NA	NA	NA	25.5161	25.935	NA	25.2784	25.9348
A2AB89;O15211-2;O15211	Ral guanine nucleotide dissociation stimulator-like 2	RGL2	NA	NA	NA	NA	NA	NA	NA	NA	NA
A2IDC6;Q13084;A2IDC7;Q4TT37	39S ribosomal protein L28, mitochondrial	MRPL28	27.5713	27.3432	28.232	27.452	27.7777	27.3456	28.045	28.142	27.5548
A2RRP1;A2RRP1-2;H0Y5G7;H7BZR3;H7BZU5;H7C007;H7C1U4;H7C1Y9;C9JCM7	Neuroblastoma-amplified sequence	NBAS	28.7604	29.2698	29.2044	29.0485	28.8993	28.8914	28.9127	29.1081	28.9995
A2RTX5;A2RTX5-2;B7ZLP8;H0YKB9	Probable threonine--tRNA ligase 2, cytoplasmic	TARSL2	25.1977	25.912	25.3139	26.3413	26.8127	26.431	26.4122	26.3229	26.4
A2RU30-2;A2RU30-3;A2RU30;E9PN46;E9PM24;E9PPW8;E9PIN8	Protein TESPA1	TESPA1	25.3238	25.5429	24.8771	25.8824	25.8197	25.1072	25.5342	25.8608	25.5787
A2RUC4;A2RUC4-2	tRNA wybutosine-synthesizing protein 5	TYW5	26.9109	NA	25.8053	NA	26.4725	27.3631	26.8184	NA	27.1358
A3EZ84;S4R3L7;CON__A3EZ79;C9IYI1;C9JCN1;H7BZ95;M0R0A5;M0R3F8;M0R265;C9J186;CON__A3EZ82;E7EMS7;C9J3V3;E9PAQ7;R4GMQ0;Q6E0U4-10;Q6E0U4-5;Q6E0U4;Q6E0U4-2;Q6E0U4-16;Q6E0U4-4;Q6E0U4-6;Q6E0U4-7;Q6E0U4-3;Q6E0U4-9;Q6E0U4-13;Q6E0U4-11;Q6E0U4-14;Q6E0U4-12;Q6E0U4-8	Dermokine	DMKN	NA	NA	NA	NA	NA	NA	NA	NA	NA
A3KMH1;A3KMH1-3;A3KMH1-2	von Willebrand factor A domain-containing protein 8	VWA8	29.3972	29.4797	28.7479	30.4685	30.1973	29.0915	30.5368	30.7671	29.7313
A3KN83-3;A3KN83-2;A3KN83;A3KN83-4	Protein strawberry notch homolog 1	SBNO1	28.0008	28.2473	29.1897	27.8458	27.6453	27.4397	28.7886	27.8915	28.9606
A4D1E9;A4D1E9-2;C9J8R7;C9JNI1;C9JEQ8;F8WBY0;F8WCN4;F8WBB5;A4D1E9-3	GTP-binding protein 10	GTPBP10	27.3519	27.2069	27.3994	28.0596	27.3503	28.1317	28.2268	28.6494	26.9407
C9J1X0;A4D1P6;A4D1P6-2;A4D1P6-3	WD repeat-containing protein 91	WDR91	26.9965	28.3837	28.1638	27.4167	27.3198	28.2569	28.0235	27.6075	28.4014
C9J7X6;A4D1U4	Protein LCHN	KIAA1147;LCHN	NA	23.9061	NA	NA	NA	NA	22.9925	23.3354	NA
A5PLN9-2;A5PLN9-4;A5PLN9;A5PLN9-5;A5PLN9-7;D6RB83	Trafficking protein particle complex subunit 13	TRAPPC13	27.1984	27.0173	27.7746	26.6129	26.9509	26.7362	27.3634	26.7562	26.2507
A5YKK6;A5YKK6-2;A5YKK6-3;A5YKK6-4;H3BMZ2;H3BNB1;H3BVC9;H3BMH0;H3BT18;H3BTH2;H3BU44;H3BR89;H3BPF1	CCR4-NOT transcription complex subunit 1	CNOT1	31.726	32.1514	32.0355	31.6442	31.6631	31.7641	31.7525	31.6496	31.7036
A6NC98;A6NC98-4;A6NC98-2;H7BY33;A6NC98-5;A6NC98-3;A6NC98-6;A0A2R8YD81	Coiled-coil domain-containing protein 88B	CCDC88B	30.9004	31.1429	30.57	29.8699	29.948	29.665	31.0018	30.425	30.86
H3BTL1;Q9GZQ8;A6NCE7;Q9H492;Q9H492-2	Microtubule-associated proteins 1A/1B light chain 3B;Microtubule-associated proteins 1A/1B light chain 3 beta 2;Microtubule-associated proteins 1A/1B light chain 3A	MAP1LC3B;MAP1LC3B2;MAP1LC3A	25.2489	25.8198	27.1812	28.6277	28.7434	28.6733	27.7854	27.2336	26.346
A6NDG6;H3BV17	Phosphoglycolate phosphatase	PGP	28.2289	29.1406	28.8077	28.0364	28.483	29.3075	29.0269	28.7183	29.0678
A6NDU8;A0A0C4DGW6	UPF0600 protein C5orf51	C5orf51	25.7861	26.8202	25.5352	25.9695	27.2078	26.8048	26.5669	26.8061	26.4356
A6NED2;G3V2I3;G3V3Q4	RCC1 domain-containing protein 1	RCCD1	23.939	23.7274	25.122	NA	23.8093	NA	23.4979	NA	23.9718
A6NEM2;P51610-4;P51610-3	Host cell factor 1;HCF N-terminal chain 1;HCF N-terminal chain 2;HCF N-terminal chain 3;HCF N-terminal chain 4;HCF N-terminal chain 5;HCF N-terminal chain 6;HCF C-terminal chain 1;HCF C-terminal chain 2;HCF C-terminal chain 3;HCF C-terminal chain 4;HCF C-terminal chain 5;HCF C-terminal chain 6	HCFC1	32.191	32.3008	32.5453	31.51	31.8472	31.7699	31.8936	31.4035	32.2575
A6NF31;O75665-3;O75665;A0A0A0MS89;O75665-2	Oral-facial-digital syndrome 1 protein	OFD1	23.5688	NA	23.6654	23.6264	23.9836	NA	23.6912	23.5914	NA
A6NFI3;Q14872	Zinc finger protein 316	ZNF316	23.3631	23.859	25.4795	21.6686	23.1811	22.2304	22.8851	22.5936	23.7861
A6NFQ2-2;A6NFQ2;A6NFQ2-3;A0A1B0GVM2;Q8N1I1	TRPM8 channel-associated factor 2	TCAF2	29.6374	30.5573	30.147	29.6779	29.8984	30.3301	30.5522	30.8917	31.2699
A6NMH6;A6NFQ9;F8W8I8;Q92599-2;Q92599-4;Q92599;A0A087X142;Q92599-3;C9JV02;C9J4G8;A0A0A0MRP8	Septin-8	2008-09-01	28.691	29.5822	28.316	28.3368	28.9556	28.2667	28.2466	28.0302	28.2853
A6NG10;K7EMC9;Q969T9;K7EIJ0;K7ENL2;Q969T9-2;K7EIN1;K7ESN4;K7EIK1	WW domain-binding protein 2	WBP2	28.0609	28.3735	27.9228	28.0125	27.5751	27.2546	28.1848	27.7354	28.4567
A6NGJ0;P51808;F2Z328	Dynein light chain Tctex-type 3	DYNLT3	27.7524	29.2307	27.7206	27.6395	28.0511	27.7374	27.1689	27.4003	27.5607
A6NGQ3;Q5VST9-3;Q5VST9;Q5VST9-2;Q5VST9-6;Q5VST9-5;A0A1B0GTS2	Obscurin	OBSCN	24.5291	NA	26.9209	24.2547	NA	26.5726	24.7293	23.9802	23.4382
A6NGU5;B5MCK8;P19440;P36268-2;P36268;P36268-3;E7ET76;P19440-2;E7ETR7;B5MC36;A0A0C4DG87;B5MC34;A0A494C1J8;Q14390;P19440-3;B5MD39	Putative gamma-glutamyltranspeptidase 3;Putative gamma-glutamyltranspeptidase 3 heavy chain;Putative gamma-glutamyltranspeptidase 3 light chain;Gamma-glutamyltranspeptidase 1;Gamma-glutamyltranspeptidase 1 heavy chain;Gamma-glutamyltranspeptidase 1 light chain;Inactive gamma-glutamyltranspeptidase 2	GGT3P;GGT2;GGT1	24.9106	27.0105	28.4706	26.2569	26.852	28.3672	28.2308	27.0931	28.6914
E9PIZ0;C9JST7;A6NGW1;O95070	Protein YIF1A	YIF1A	23.9337	NA	25.217	24.1778	24.6819	24.0267	23.7557	22.9671	24.076
A6NHB5;Q14202-2;Q14202;A6NHN7;A6NL54;Q14202-3	Zinc finger MYM-type protein 3	ZMYM3	27.6528	26.3314	28.2748	27.7757	27.1792	27.4717	27.5881	27.6457	28.3948
A6NHL2-2;A6NHL2	Tubulin alpha chain-like 3	TUBAL3	NA	27.7272	27.6598	26.124	NA	26.9151	NA	25.8167	26.2417
A6NHQ2	rRNA/tRNA 2-O-methyltransferase fibrillarin-like protein 1	FBLL1	29.739	29.7752	29.6706	30.3834	30.5042	31.1724	30.4984	30.3982	29.9481
A6NHR9;A6NHR9-2;J3KTL8;A6NHR9-3;A0A2R8YCU7;A0A2R8YE92;J3QSH1;J3KRK8;J3KTK7	Structural maintenance of chromosomes flexible hinge domain-containing protein 1	SMCHD1	33.3295	33.6548	33.2352	33.2001	33.2581	32.9678	33.2289	33.439	33.0878
A6NHV6;B4DZM6;Q99640-2;Q99640-3;Q99640;I3L3P0;I3L136;Q99640-4;I3L1H7;I3L4K3	Membrane-associated tyrosine- and threonine-specific cdc2-inhibitory kinase	PKMYT1	22.3575	NA	23.5176	21.9143	22.4044	22.916	23.1877	24.7351	22.7425
H7C1S1;C9J155;P14598-2;A8MVU1;P14598;A6NI72	Neutrophil cytosol factor 1;Putative neutrophil cytosol factor 1C;Putative neutrophil cytosol factor 1B	NCF1;NCF1C;NCF1B	NA	NA	NA	NA	25.3672	23.7286	NA	NA	NA
H0YBY5;A6NI79	Coiled-coil domain-containing protein 69	CCDC69	NA	22.2008	NA	NA	NA	NA	NA	NA	NA
A6NIH7	Protein unc-119 homolog B	UNC119B	27.6257	28.1985	28.1385	27.7295	27.882	27.9094	27.8666	27.841	27.8042
A6NIT2;A6NMN0;P46020-3;P46020-2;P46020	Phosphorylase b kinase regulatory subunit alpha, skeletal muscle isoform	PHKA1	NA	21.9738	26.1391	NA	24.2478	26.5173	26.621	NA	23.6813
A6NIW2;Q5JSL3;A0A0J9YW64;A0A0J9YXQ7	Dedicator of cytokinesis protein 11	DOCK11	30.5973	30.5805	30.3042	29.934	29.5214	29.8192	29.9713	29.8872	30.0053
A6NJ78;A0A0U1RR76;A6NJ78-2;A0A0U1RRF2;B5MC64;A0A0U1RR64;A0A0U1RRD2;F8WD83;A6NJ78-3;A6NJ78-4	Probable methyltransferase-like protein 15	METTL15	24.1147	24.2794	24.8994	24.6214	25.4551	24.6924	24.7576	25.6578	24.4743
F8WC89;A6NKF1;H0YEW7;A6NKF1-2	SAC3 domain-containing protein 1	SAC3D1	26.3679	26.5165	26.0385	25.2709	26.0232	25.1437	25.5469	25.5984	NA
J3KNE0;A6NKT7;Q7Z3J3-2;H7BZ48	RanBP2-like and GRIP domain-containing protein 3	RGPD3	27.3078	27.8672	27.0274	27.9029	27.5608	28.0087	27.0736	27.5657	27.0572
A6NKZ2;P51606;P51606-2;H7C1A7;H7C2G7;H7C317	N-acylglucosamine 2-epimerase	RENBP	26.0849	26.1189	22.9895	25.5199	25.9097	NA	26.6713	26.8805	25.9772
A6NLH6;Q9P003	Protein cornichon homolog 4	CNIH4	NA	25.0537	25.3781	NA	25.9261	25.2809	25.6249	NA	23.8938
E9PJK1;E9PRJ8;H0YDL9;H0YDJ9;E9PIF1;A6NMH8;P60033;E9PM31;H0YEE2	Tetraspanin;CD81 antigen	CD81	27.2101	28.393	27.8615	27.4377	27.7493	28.207	28.2751	28.8467	28.2298
A6NML8;C9J6U3;O60879-2;K4DI95;O60879-3;O60879	Protein diaphanous homolog 2	DIAPH2	27.2798	27.9475	27.243	26.8715	26.9615	26.5586	25.0746	30.2128	23.9092
P09884;A6NMQ1;A0A087WU64	DNA polymerase alpha catalytic subunit;DNA polymerase	POLA1	28.6002	28.9003	29.0334	27.6645	27.7575	27.2194	28.4204	28.2663	28.5949
A6NMQ3;Q5T5H1;O43768-2;O43768;O43768-9;O43768-3;O43768-4;O43768-6;O43768-5;O43768-7	Alpha-endosulfine	ENSA	30.3545	31.1863	30.5254	30.3098	30.42	30.4801	30.3244	29.8279	30.932
A6PVN8	Serine/threonine-protein phosphatase 2A activator	PPP2R4	NA	23.5606	NA	NA	NA	NA	NA	NA	NA
A6PW57;Q99755-3;Q99755-4;Q99755;Q99755-2;A2A5X0;A6PW58	Phosphatidylinositol 4-phosphate 5-kinase type-1 alpha	PIP5K1A	27.7909	27.5605	27.5388	27.9558	28.5575	27.4327	28.6845	27.7549	28.0962
A6QL63-2;A6QL63;A6QL63-3;A6QL63-5;C9JV03;A6QL63-4;H0YHR1	Ankyrin repeat and BTB/POZ domain-containing protein BTBD11	BTBD11	24.737	25.3631	25.6984	NA	25.8591	24.3941	NA	24.1396	24.6164
H0Y485;H0Y5K2;B3KWK7;A6XND1;A6XND0;P17936;P17936-2;C9JMX4	Insulin-like growth factor-binding protein 3	IGFBP3	NA	NA	NA	NA	NA	NA	NA	NA	NA
A6ZKI3;Q9BWD3;Q17RB0	Protein FAM127A;Protein FAM127B;Protein FAM127C	FAM127A;FAM127B;FAM127C	24.1233	24.9137	NA	24.0725	24.4275	24.5679	23.8875	NA	24.4852
S4R3H3;S4R393;S4R410;A7E2V4-5;A7E2V4;A7E2V4-3;A7E2V4-4;S4R3B3;H7C453;A7E2V4-2;S4R3U7;H7BZ52;H0YCW2	Zinc finger SWIM domain-containing protein 8	ZSWIM8	23.8603	24.8719	23.4252	23.3019	23.645	22.8904	24.6088	23.6094	24.0204
A8CG34;A6NF01;C9JFL1;C9JER0;C9J370;A0A0J9YWR1;Q6PJE2-5;Q6PJE2	Nuclear envelope pore membrane protein POM 121C	POM121C	27.6065	26.4925	27.7082	27.9851	27.5532	28.1545	27.6324	27.3596	26.9343
A8K727;A0A087WZ32;Q9HB19;A0A087X038;E5RHB5;E5RGP3	Pleckstrin homology domain-containing family A member 2	PLEKHA2	28.8798	29.1997	28.9431	27.2108	27.1471	27.0936	27.4007	26.7745	28.2939
A8K7Q2;E9PS65;E9PM13		HSPA8	25.0166	NA	26.0131	NA	NA	NA	NA	24.9255	NA
P55145;A8K878;H7C2D6	Mesencephalic astrocyte-derived neurotrophic factor	MANF	31.0316	30.7552	31.5159	32.1827	31.9749	32.5994	31.5343	31.7551	31.5651
A8MPS7;A8MPS7-3;A8MPS7-2	Carbohydrate deacetylase	YDJC	NA	NA	26.3321	NA	NA	26.0334	NA	NA	NA
A8MRB1;P04271	Protein S100-B	S100B	25.4581	27.2757	22.5282	21.8672	22.6557	21.7519	NA	NA	NA
A8MUA9;A8MU27;P55854;P55854-2	Small ubiquitin-related modifier 3	SUMO3	NA	24.9671	NA	NA	NA	NA	NA	NA	NA
A8MUM1;Q53HC9;C9J0U9;C9JVR6;D3YTH5;F8WDS8;F8WDX0;F8WB12	Protein TSSC1	TSSC1	28.8883	29.5198	29.0466	29.2459	29.2835	29.0394	29.275	29.4894	29.5557
G3V474;A8MVW4;G3V3B2;G3V4K0;O95406	Protein cornichon homolog 1	CNIH1	NA	NA	NA	NA	22.6633	NA	NA	NA	NA
P62308;A8MWD9;Q49AN9;F5H013;C9JVQ0	Small nuclear ribonucleoprotein G;Putative small nuclear ribonucleoprotein G-like protein 15	SNRPG;SNRPGP15	29.8148	29.9137	30.762	30.028	30.2103	30.0797	29.5923	29.685	29.9337
A8MX75;P18074;E7EVE9;P18074-2;K7EIT8;K7ENL1;K7EKF3;B4E0F6	TFIIH basal transcription factor complex helicase XPD subunit	ERCC2	26.6046	26.8873	27.7326	26.1611	26.6607	25.8599	26.4772	26.3763	26.8551
A8MXP9;Q68E03		MATR3	29.4082	NA	NA	28.5786	NA	NA	NA	28.5625	NA
A8MXV4	Nucleoside diphosphate-linked moiety X motif 19, mitochondrial	NUDT19	27.8564	27.7707	28.2857	28.3217	27.6801	28.4022	27.4429	28.386	27.5995
J3KQ25;A8MYA3;Q8N6M9;I3L1X3	AN1-type zinc finger protein 2A	ZFAND2A	NA	27.1834	25.6677	25.1994	NA	NA	25.9563	25.3737	25.989
A8MZH8;P53801;B4DPZ0;A8MXQ1	Pituitary tumor-transforming gene 1 protein-interacting protein	PTTG1IP	24.0377	25.1765	24.8949	24.3871	NA	23.9972	24.4712	24.0654	24.4162
A9IYQ1		PDS5B	NA	23.8271	NA	NA	24.5694	24.7965	NA	NA	NA
J3QRZ6;A9UHW6;A9UHW6-2;A9UHW6-3;J3QLJ5;J3QLD1;J3KSU6;J3KSB8;A0A3B3IU65;J3QKW3;J3QLN4	MIF4G domain-containing protein	MIF4GD	24.5984	26.6655	26.0942	24.7479	25.3059	25.8322	25.9035	25.1348	25.2087
A9Z1X7;Q8IYB3;Q8IYB3-2;E9PCT1;M0R088;M0R1E7;M0QXG5	Serine/arginine repetitive matrix protein 1	SRRM1	30.4992	30.5186	30.8647	30.3974	30.958	31.0801	30.1914	30.0657	30.2957
A9Z1Z3;A9Z1Z3-2;A9Z1Z3-3	Fer-1-like protein 4	FER1L4	26.0062	21.5605	NA	26.4376	NA	26.4136	25.595	NA	NA
B0AZS6		YWHAZ	24.3351	22.6092	25.1125	24.6771	23.454	23.8868	21.8019	21.9012	NA
B0I1T2;A0A3B3IU30;B0I1T2-4;B0I1T2-3;F8WEW9;B0I1T2-2	Unconventional myosin-Ig;Minor histocompatibility antigen HA-2	MYO1G	34.8772	35.1485	34.897	34.8648	34.908	34.6583	34.8474	34.9875	34.8877
B0QXZ6;O95503	Chromobox protein homolog 6	CBX6	NA	NA	NA	NA	NA	NA	NA	NA	NA
B0QY63;B0QY65		SUN2	NA	NA	NA	NA	NA	NA	NA	NA	NA
B0QYD3;Q9UH17;Q9UH17-3;Q9UH17-2;P31941-2;P31941	DNA dC->dU-editing enzyme APOBEC-3B	APOBEC3B	28.9919	28.6819	29.136	29.8609	29.4387	29.8965	30.6324	30.6717	30.1182
B0QYK0;Q01844-6;Q01844-3;Q01844;Q01844-5;A0A0D9SFL3;C9JGE3;Q01844-2;Q01844-4	RNA-binding protein EWS	EWSR1	31.1276	31.9083	30.9871	30.8617	30.4643	30.7173	31.0551	30.6438	31.135
H3BQQ9;B0QYN7;P63279;H3BPC4;H3BRD1	SUMO-conjugating enzyme UBC9	UBE2I	32.2721	33.0182	32.4391	31.8052	31.9871	32.121	32.3294	31.7303	32.5406
B1AKB5;B0QYS6;B0QYS7;P19484-2;P19484	Transcription factor EB	TFEB	24.6185	24.5749	24.462	23.4736	NA	NA	23.2561	NA	24.1507
B0YIW2;P02656	Apolipoprotein C-III	APOC3	28.9234	29.893	28.6649	29.6393	30.3198	30.1375	29.6778	31.059	28.7853
B1AH87;P30536	Translocator protein	TSPO	27.9857	26.8176	30.3717	29.4204	28.5366	29.6673	29.0403	29.5864	29.0174
B1AHL2;P23142-4;P23142-2;P23142-3;B1AHM7;B1AHN3;B1AHM8;H7C1M6;B1AHM9	Fibulin-1	FBLN1	NA	21.8088	NA	NA	NA	23.9713	23.2468	24.7269	NA
B1AJQ6;Q86Y82	Syntaxin-12	STX12	26.4086	24.2738	26.1779	26.2181	26.3597	26.5298	26.3568	26.3841	26.1399
B1AJU2;C9JBA0;C9J0C0;H0YF09		TRAF3IP3	22.6648	21.0284	NA	NA	NA	NA	22.2187	21.8229	22.7146
B1AKJ5;O43847;O43847-2;G3V1R5;F5H7V1;H0Y5G9	Nardilysin	NRD1	30.0729	30.7663	30.3195	30.0161	30.331	30.266	30.5421	29.9874	30.6684
B1AKP2;B1AKP1;O60636-2;O60636	Tetraspanin;Tetraspanin-2	TSPAN2	NA	NA	NA	NA	NA	NA	NA	NA	NA
B1AKY9;P50993	Sodium/potassium-transporting ATPase subunit alpha-2	ATP1A2	26.962	26.8824	26.7484	27.7694	27.019	26.354	26.7357	27.6067	25.7136
B1AL69;Q7L3B6	Hsp90 co-chaperone Cdc37-like 1	CDC37L1	NA	24.8784	NA	NA	NA	NA	25.8497	25.8407	NA
B1ALA9;P60891;A0A2R8Y7H4;B7ZB02;B1ALA7;Q15244	Ribose-phosphate pyrophosphokinase 1	PRPS1	31.234	31.0287	31.5442	31.0783	30.9781	31.3636	30.8743	30.8942	31.0485
B1ALB4;E9PD50;Q92540-2;Q92540;Q92540-5;Q92540-4;E9PEK3;D6RAD0;E9PBK2	Protein SMG7	SMG7	26.9778	25.8775	26.2348	26.5484	25.9599	26.1056	26.9465	26.3821	26.4726
B1ALD9;Q15063-3;Q15063-4;Q15063-7	Periostin	POSTN	24.4639	24.1975	NA	23.6518	24.0976	24.9743	24.772	26.3613	25.3035
B1ALK7;Q14155-1;A0A2R8YG42;Q14155-5;Q14155-6;Q14155-2;Q14155-3;Q14155;E7EUY6;E9PDQ5;F6SJA5;E7EU80;C9JDI6;B1ANY6;C9JAD7	Rho guanine nucleotide exchange factor 7	ARHGEF7	29.3523	30.0284	29.4241	28.6457	29.2163	29.0154	28.9261	28.8135	29.5728
B1AMS2;Q14141-2;Q14141-4;Q14141;Q14141-3	Septin-6	2006-09-01	33.1664	33.8695	33.3095	32.3119	32.6852	32.813	32.8341	32.2082	33.053
B1AMW1;P19256-2;P19256-3;P19256;H0YDI1	Lymphocyte function-associated antigen 3	CD58	26.3585	NA	26.6256	26.8328	NA	27.2715	26.7954	NA	26.6752
B1AN99;P35030-5;P35030-3;P35030-2;P35030-4;P35030	Trypsin-3	PRSS3	NA	NA	NA	NA	NA	NA	25.1655	NA	NA
B1ANH0;Q16774-2;B1ANH2	Guanylate kinase	GUK1	29.3523	30.0499	29.5785	28.9746	29.3663	28.8442	28.8065	29.1942	28.9385
H3BLV0;B1AP13;H7BY55;P08174-4;P08174;P08174-3;P08174-5;P08174-2;P08174-6;P08174-7;B1AP15;A0A2R8YDY3;A0A2R8YEC5	Complement decay-accelerating factor	CD55	27.2789	28.6079	27.8802	29.3301	29.1615	28.9545	27.9474	28.6726	29.0061
B1AQP1;P22415-2;P22415;E9PME6;H0YD59;M0R1C6	Upstream stimulatory factor 1	USF1	25.619	26.4455	26.6878	25.8842	25.4918	26.2347	25.204	25.8763	25.9298
B2RPK0	Putative high mobility group protein B1-like 1	HMGB1P1	NA	NA	NA	NA	NA	NA	22.6496	NA	NA
B2WTI3;B2WTI4;K7EJU9;Q6NYC1-2;Q6NYC1;Q6NYC1-3	Bifunctional arginine demethylase and lysyl-hydroxylase JMJD6	JMJD6	28.0205	28.1086	27.777	28.1607	28.5399	28.2701	28.6369	28.7785	28.595
K7ENN8;B3KP96;H0Y626;O95361-2;O95361	Tripartite motif-containing protein 16	TRIM16	NA	NA	NA	NA	NA	NA	NA	NA	NA
B3KR61;Q5TEU4;Q5TEU4-2	NADH dehydrogenase [ubiquinone] 1 alpha subcomplex assembly factor 5	NDUFAF5	NA	23.9386	23.9029	25.1929	24.2901	24.6633	23.8835	NA	23.6217
B3KS98;O15372;A0A087WZK9;E5RJT0;E5RGU4;E5RFH0;E5RFW7;E5RHC7;E5RH59	Eukaryotic translation initiation factor 3 subunit H	EIF3H	31.3262	31.747	31.7601	31.3677	31.6904	31.9044	31.4649	31.1895	31.3002
H0YMJ0;B3KTM8;Q9UBU8-2;H0YLJ3;Q9UBU8;H0YM21;H0YNE0;Q9UBU8-3;H0YMT8;H0YLV1;H0YNX3	Mortality factor 4-like protein 1	MORF4L1	27.6106	28.2472	28.5283	26.7628	27.3124	28.1136	28.0886	27.2606	27.8121
B3KVL5;Q8TBK6-2;Q8TBK6	Zinc finger CCHC domain-containing protein 10	ZCCHC10	24.3989	25.1723	24.3491	23.6054	23.4773	24.6331	24.2464	NA	NA
B3KVZ3;Q9H3R5;D6RBJ6;H0Y9E6	Centromere protein H	CENPH	25.2186	25.5329	25.7141	24.9916	25.6619	25.868	25.8012	25.7911	25.6857
E7ETE0;B3KW44;H7C2P8;B5ME25;Q9H825-2;Q9H825	Methyltransferase-like protein 8	METTL8	NA	NA	NA	NA	NA	NA	NA	NA	NA
H0YGS3;B3KW70;F5GYX4;H0YG03;Q13361-2;Q13361	Microfibrillar-associated protein 5	MFAP5	NA	NA	NA	NA	NA	NA	NA	23.8259	NA
B3KY94;O14735-3;O14735;H3BUR9;O14735-2	CDP-diacylglycerol--inositol 3-phosphatidyltransferase	CDIPT	26.4829	27.1251	27.2682	27.0193	26.6407	27.1138	26.6955	26.8551	26.2602
B4DDF4;B4DUT8;Q99439;Q99439-2;H3BVI6;A0A087X271;A0A087X1X5;K7ES69;H3BQH0;U3KPS3;A0A087WV51;K7EQ72;K7ER02;B7Z7E1;P51911-2;P51911	Calponin;Calponin-2	CNN2	32.2416	32.9291	32.4169	30.594	30.7084	30.1971	31.6846	30.6773	31.7914
B4DEE8;P16455	Methylated-DNA--protein-cysteine methyltransferase	MGMT	28.8722	29.6502	30.2973	28.4934	27.96	29.5057	28.4711	28.0873	28.3363
B8ZZ56;E7EV05;E9PFU9;B4DEN4;Q8WV99-2;Q8WV99;F8WEE4;A0A087X0D9;C9J1R6	AN1-type zinc finger protein 2B	ZFAND2B	24.2528	25.2847	23.9335	NA	23.5507	24.3962	25.8409	25.5443	24.8893
B4DH95;Q6P9H5;Q6P9H5-2	GTPase IMAP family member 6	GIMAP6	28.0148	25.9467	26.6398	26.774	26.1764	26.1011	25.9632	26.1056	25.698
B4DI03;K7EJQ7;Q9BY50;A0A0A0MR04	Signal peptidase complex catalytic subunit SEC11;Signal peptidase complex catalytic subunit SEC11C	SEC11L3;SEC11C	26.6319	26.2486	26.6664	28.1683	27.7161	27.7484	27.4077	28.6617	26.944
B4DJL6;Q96SY0;H3BRY6;B4DVT3;Q96SY0-4;Q96SY0-3;H3BMK7;H3BP17;H3BN95	von Willebrand factor A domain-containing protein 9	VWA9	29.2936	29.7009	29.0697	29.1749	29.1024	28.3294	28.9233	29.1831	28.9673
O75390;B4DJV2;A0A0C4DGI3;H0YIC4;F8VPA1;F8VPF9;F8VRI6;F8W1S4;F8VRP1;F8VX68;F8W4S1;F8VR34;F8VTT8;F8VX07;F8VZK9;F8W642;F8VWQ5;F8VU34	Citrate synthase, mitochondrial;Citrate synthase	CS	33.3556	33.3602	33.449	33.3919	33.6601	33.4081	33.276	33.5799	32.6876
B4DL54;P49356-2	Protein farnesyltransferase subunit beta	CHURC1-FNTB;FNTB	25.7914	25.4061	25.6941	25.277	25.3089	25.6808	25.5655	25.862	25.6059
B4DLN1;I3L1E8			31.314	31.0495	30.7344	31.6253	31.561	31.4827	31.1868	31.629	30.7717
B4DR61;P61619;P61619-3;F8W776;Q8TC24;Q9H9S3-2;Q9H9S3-3;Q9H9S3;H7C1Q9;C9JXC6;H7C069;A6NK38;F2Z2C7;A6NIF9;C9JJV4;H7C1S8	Protein transport protein Sec61 subunit alpha isoform 1	SEC61A1	31.4408	30.0351	31.5923	31.998	31.8024	31.7501	31.5019	31.8799	31.1093
B4DR80;Q9Y6E0-2;Q9Y6E0;H0Y630;Q5JV98;Q5JV99	Serine/threonine-protein kinase 24;Serine/threonine-protein kinase 24 36 kDa subunit;Serine/threonine-protein kinase 24 12 kDa subunit	STK24	30.3114	30.5031	29.9951	29.3395	29.6348	29.1917	29.6987	29.1831	30.0124
B4DRN8;Q5W0Z9;Q5W0Z9-4;Q5W0Z9-3;Q5W0Z9-2	Palmitoyltransferase;Probable palmitoyltransferase ZDHHC20	ZDHHC20	26.1644	24.7589	26.4551	26.3551	26.7577	25.4492	26.314	26.9301	27.3253
B4DUA7;Q9NX70;M0R3F3;Q9NX70-2;M0R0A0;M0R0U2	Mediator of RNA polymerase II transcription subunit 29	IXL;MED29	25.7613	25.0381	25.49	25.9147	26.1004	25.9061	26.0097	25.4362	26.1494
B4DUJ5;Q8IWP9	Coiled-coil domain-containing protein 28A	CCDC28A	23.5013	24.2391	24.8348	25.2745	23.7258	24.8738	23.8186	23.8164	24.1828
J3QS39;F5H6Q2;F5GYU3;F5H2Z3;F5H265;B4DV12;F5H388;F5H747;F5GXK7;J3QKN0;Q5PY61;Q96C32;P0CG47;P0CG48	Polyubiquitin-B;Ubiquitin;Polyubiquitin-C;Ubiquitin	UBB;UBC	NA	NA	24.5235	26.1742	25.6319	25.4971	25.6773	25.8113	25.7578
B4DWF2;Q9UKS7;Q9UKS7-2;A0A0A0MSL2;A0A0A0MT14;Q9UKS7-4;Q9UKS7-7;Q9UKS7-6;Q9UKS7-8	Zinc finger protein Helios	ZNFN1A2;IKZF2	24.974	25.5747	25.505	25.0239	NA	NA	26.3884	25.0913	26.5832
B4DY08;G3V4W0;B2R5W2;G3V251;G3V5X6;G3V3K6;B4DSU6;B2RXH8;B7ZW38;O60812;P0DMR1;A0A0G2JNQ3;A0A0G2JPF8;G3V4M8;G3V2H6;B3KT61;E5RG71;Q86SE5;Q86SE5-3		HNRNPC	NA	NA	NA	24.8947	NA	NA	23.7752	NA	NA
B4DZS0;O76075;J3KT26;O76075-2	DNA fragmentation factor subunit beta	DFFB	25.5647	25.4139	25.3084	24.5978	25.9058	25.7884	24.9839	26.0728	25.1984
B4E0Y9;Q9P289;Q8NBY1;Q9P289-2;Q9P289-3;C9JJV0	Serine/threonine-protein kinase 26	STK26	31.9686	31.6706	31.6567	31.9424	32.1055	31.8837	31.7547	31.8779	31.7416
B4E1G1;Q9BUN8-2;Q9BUN8;E5RGY0	Derlin-1	DERL1	28.5219	26.9355	28.7478	28.5776	28.0737	28.0418	28.0895	28.3264	28.0714
B4E1H8;Q9BQQ3-3;Q9BQQ3	Golgi reassembly-stacking protein 1	GORASP1	NA	24.5276	NA	24.0974	24.0569	NA	23.8358	NA	23.4925
B4E1Q4;O14730;O14730-2;J3QQL5;J3QLP4	Serine/threonine-protein kinase RIO3	RIOK3	NA	25.7345	25.728	NA	26.2691	27.1037	26.1322	NA	25.535
E7ETN3;B4E1Z4;P00751;A0A0G2JH38;P00751-2;H7C5H1;H7C526	Complement factor B;Complement factor B Ba fragment;Complement factor B Bb fragment	CFB	NA	NA	NA	NA	NA	NA	NA	NA	NA
B4E2Q0;P98194-4;P98194;H0Y9V7;P98194-2;P98194-3;P98194-5;P98194-8;P98194-9;P98194-6;P98194-7;H0Y8X9;H0Y9S7;D6R9U9	Calcium-transporting ATPase;Calcium-transporting ATPase type 2C member 1	ATP2C1	26.4794	26.6189	24.9771	27.7035	27.7257	27.8917	27.3186	27.7161	27.0535
B4E3H9;P22749-2;P22749;H0YDW8	Granulysin	GNLY	27.8669	26.5992	24.4941	28.4497	28.2844	26.9955	28.8423	28.3492	30.4641
B4E3Q4;Q9NZK5;A0A087X0I3;Q9NZK5-2;A0A3B3IT96;C9IZA8;F5H7J3;A0A3B3IRR5	Adenosine deaminase CECR1	CECR1	29.3336	29.3907	28.1899	23.0269	23.0186	23.2299	25.6869	24.8636	23.4225
B4E3T4;Q93062-4;Q93062-5;Q93062;Q93062-2;Q93062-3;H0YBU9;Q6ZRY4	RNA-binding protein with multiple splicing;RNA-binding protein with multiple splicing 2	RBPMS;RBPMS2	NA	NA	NA	NA	NA	NA	25.0487	22.7701	25.684
Q96FF9;B5MBX0;H0YCL8	Sororin	CDCA5	25.0894	24.4205	25.397	25.5334	25.6954	26.6353	27.1032	27.0669	26.7102
B5MBX5;B5MCP4;Q53QV2	Protein LBH	LBH	25.3379	27.0579	25.9379	24.4565	25.9467	NA	26.606	24.2884	27.1326
B5MC22;Q9UDX5;F8WEN7;Q9UDX5-2	Mitochondrial fission process protein 1	MTFP1	24.4795	25.4103	23.6676	24.1563	24.4898	NA	24.2653	24.1996	24.0493
B5MC35;B5MD16;B5MCA1;Q96G28;Q96G28-2	Cilia- and flagella-associated protein 36	CFAP36	NA	NA	24.9124	NA	NA	NA	NA	NA	NA
B5MC53;B5MCF8;P39210;G5E9F5;E7EX18;F8WEL3;B5MC10;A8MTD3;A8MPV4;H0Y6M5	Protein Mpv17	MPV17	25.2947	23.6445	25.4017	26.1425	NA	25.3418	25.0331	26.0345	25.6495
B5MCF9;O00541;O00541-2	Pescadillo homolog	PES1	30.1617	29.7642	30.1981	30.9062	30.7048	30.6357	30.6392	30.8576	30.111
B5MCH3;Q8N3C7-3;Q8N3C7-2;Q8N3C7	CAP-Gly domain-containing linker protein 4	CLIP4	NA	21.1214	NA	NA	NA	NA	NA	22.4213	NA
B5MCR8;Q6NXT4-4;Q6NXT4;Q6NXT4-2;Q6NXT4-3	Zinc transporter 6	SLC30A6	NA	NA	NA	NA	NA	NA	NA	NA	NA
B5MDE0;Q96AA3;C9JP01;U3KQE9	Protein RFT1 homolog	RFT1	24.7835	NA	26.2088	26.2631	26.5264	26.3975	24.3146	26.3011	25.2615
B5MDU6;Q9H6V9;Q9H6V9-2;B5MCE2;B4DRG3;A0A0A0MSH6;Q9H6V9-3;C9JUM0;D3YTH1;B5MCU4;Q9H6V9-4;C9JHU6	UPF0554 protein C2orf43	LDAH;C2orf43;FLJ21820	25.4668	26.2418	26.0841	26.6475	26.1321	27.0028	25.3622	26.3485	25.3702
P09086-5;P09086;P09086-2;P09086-3;P09086-4;H0YKT2;B5ME60;H0YLL6;H0YNW1;U3KQ96;U3KQN1;Q9UKI9-2;Q9UKI9;Q9UKI9-3;M0R1I6;A0A0D9SF23;A0A1B0GW97;A0A1B0GV81;H0YLC5;A0A1B0GUT9;E9PR37	POU domain, class 2, transcription factor 2;POU domain protein	POU2F2	26.5621	26.1018	27.0156	27.6186	27.4174	28.0646	27.1784	27.3544	26.7773
B7WPE2;Q32P44;H0Y3M3;Q32P44-2;G3V195;G3V1D0;H7C355;C9J6V3;E9PJV5;E9PSB4;Q32P44-3	Echinoderm microtubule-associated protein-like 3	EML3	29.3962	29.5643	29.6874	29.1118	29.2711	29.4156	29.2665	29.08	28.9269
H7C3S3;B7XGB9		PPM1M;ppm1m	NA	NA	NA	23.1786	NA	NA	NA	NA	NA
B7Z1P2;Q9H4M3-2;A0A0A0MSI6;Q9H4M3;R4GNH4;R4GMZ8	F-box only protein 44	FBXO44	26.5808	24.5477	24.4527	24.1393	NA	23.6967	25.7769	23.747	23.8795
B7Z2R7;Q5T8D3-2;Q5T8D3-3;Q5T8D3;Q5T8D3-4;X6RDD7;Q5T8E0	Acyl-CoA-binding domain-containing protein 5	ACBD5	28.2001	30.3238	NA	26.525	26.4285	26.2214	26.9281	25.1747	26.5825
B7Z2U2;Q6ZVM7-3;Q6ZVM7-5;Q6ZVM7;K7ENB0;F5H3S6;Q6ZVM7-4;Q6ZVM7-2	TOM1-like protein 2	TOM1L2	NA	23.2777	24.2477	NA	NA	22.7232	NA	NA	NA
C9J2P0;H7C061;B7Z306;P51965-2;P51965	Ubiquitin-conjugating enzyme E2 E1	UBE2E1	NA	NA	24.9011	NA	NA	24.9696	NA	NA	NA
H7BXS2;E7EPW5;G3XAH9;Q9NRC1-5;Q9NRC1-4;B7Z4U3;Q9NRC1-3;Q9NRC1-2;B7Z4L1;E7EPD9;E9PCV1;C9JU30;Q9NRC1;Q9NRC1-6;E7ENZ9;Q9NRC1-7;Q8TDW4;Q8TDW4-7;Q8TDW4-8;Q8TDW4-5;Q8TDW4-2;Q8TDW4-4;Q8TDW4-6;Q8TDW4-3	Suppressor of tumorigenicity 7 protein	ST7	21.9557	21.1795	22.9948	23.8073	24.83	24.0422	23.9112	23.9799	23.8962
B7Z4S5;Q5VXU3-2;Q5VXU3;R4GN46	Cysteine-rich hydrophobic domain-containing protein 1	CHIC1	NA	NA	NA	NA	NA	NA	NA	NA	NA
B7Z589;P48067-2;P48067-3;P48067	Transporter;Sodium- and chloride-dependent glycine transporter 1	SLC6A9	NA	NA	NA	NA	NA	NA	NA	24.1733	NA
D6RGJ7;B7Z676;E9PE63;Q86UD5-2;Q86UD5	Mitochondrial sodium/hydrogen exchanger 9B2	SLC9B2	NA	NA	NA	23.9876	NA	23.0339	NA	NA	NA
B7Z6D5;Q96GQ7;A0A087X059;A0A087WYH5	Probable ATP-dependent RNA helicase DDX27	DDX27	29.844	29.9345	30.2244	30.6302	30.7217	31.1329	30.2157	30.2783	29.582
B7Z7F3;Q9H6Z4-2;K7EIJ4;K7ESQ0;K7ENJ2;K7EID7;K7ENB9;K7EPW1;K7EMH9;K7EMT3	Ran-binding protein 3	RANBP3	23.8444	21.0288	22.7945	23.8545	20.5333	22.6163	23.0019	22.1992	23.7953
B7Z7M5		POT1	25.3136	26.1128	24.6235	24.4346	25.4569	24.5119	24.7517	24.8911	24.4738
B7Z8K7		ARHGAP25	NA	NA	NA	NA	NA	NA	NA	NA	NA
E9PD17;B7Z8Q8;Q6NUS8-2;Q6NUS8	UDP-glucuronosyltransferase 3A1	UGT3A1	NA	28.2779	NA	NA	27.7843	NA	NA	NA	NA
B7Z8V9;Q9H336-2;Q9H336	Cysteine-rich secretory protein LCCL domain-containing 1	CRISPLD1	NA	NA	NA	NA	NA	NA	NA	NA	NA
B7ZAQ6-2;B7ZAQ6-3;P0CG08;B7ZAQ6;A0A087WW82;U3KPV2;E9PKY3;A0A087WW78	Golgi pH regulator A;Golgi pH regulator B	GPR89A;GPR89B	25.8317	25.7192	25.1038	25.8089	25.6238	25.1921	25.7451	26.3731	25.1826
B7ZC38;Q9NR46;B7ZC39;Q9NR46-2;F8WFB9;G5E9J1;H7C1Z6	Endophilin-B2	SH3GLB2	30.5562	30.9629	30.8441	29.5174	29.4113	29.3281	29.658	29.1926	29.8215
B7ZKJ8;Q14624-3;Q14624-2;Q14624;Q14624-4;H7C0L5	Inter-alpha-trypsin inhibitor heavy chain H4;70 kDa inter-alpha-trypsin inhibitor heavy chain H4;35 kDa inter-alpha-trypsin inhibitor heavy chain H4	ITIH4	NA	NA	25.7299	NA	NA	NA	NA	NA	NA
B7ZL14;Q96RU3-4;Q96RU3-3;Q96RU3-5;Q96RU3-2;Q96RU3;H0Y7W6	Formin-binding protein 1	FNBP1	31.5385	31.9813	31.8776	31.5883	31.6682	31.6115	31.4093	30.7233	31.903
B7ZL88;Q8N8Q8	Mitochondrial inner membrane protein COX18	COX18	NA	21.1786	23.7422	23.3003	NA	NA	22.8455	23.2316	NA
B7ZLG1;Q9BZS1-2;Q9BZS1;Q9BZS1-3;A0A0C4DFW6;Q9BZS1-4;A0A494C0B0;A0A494BZV0;A0A494C1K1	Forkhead box protein P3;Forkhead box protein P3, C-terminally processed;Forkhead box protein P3 41 kDa form	FOXP3	24.9644	24.4275	NA	24.3213	25.9626	NA	26.2453	26.2536	28.3205
E5RFP2;E5RJM0;B7ZLQ8;Q17RY0-3;Q17RY0-2;Q17RY0	Cytoplasmic polyadenylation element-binding protein 4	CPEB4	NA	NA	NA	23.9988	NA	NA	NA	23.1503	NA
B7ZM87;Q5VZB4;P0DMP2;E9PDX4;A0A087WW56;A0A087X0L1;A0A075B7E9;A0A075B743;A0A075B7E6;A0A075B7C8;G5EA48;Q7Z6B7-2;Q7Z6B7;A0A087X1G6		SRGAP2	NA	NA	23.8742	23.8452	24.3301	23.9299	24.2422	24.0217	24.4601
H7C173;B8ZZ87;Q6NZ67;H7BZ50;H7C202;A0A494C0V9;Q6P582	Mitotic-spindle organizing protein 2B;Mitotic-spindle organizing protein 2A	MZT2B;MZT2A	25.2661	26.25	26.0182	25.3267	25.5808	25.9714	25.3527	25.1109	25.4828
B8ZZA8;B8ZZC5		GLS	NA	NA	NA	NA	NA	25.1308	NA	NA	NA
B8ZZD4;Q86VP1-2;Q86VP1;Q86VP1-3;H7C3L5	Tax1-binding protein 1	TAX1BP1	26.2431	25.8593	NA	26.5628	26.0442	27.1283	25.8691	25.5123	25.4217
B8ZZN6;P63165;B8ZZJ0;B9A032;B8ZZ67;G2XKQ0;P63165-2	Small ubiquitin-related modifier 1	SUMO1	30.2316	31.0173	30.968	30.259	30.1528	31.3768	30.6828	29.9668	30.7738
B8ZZQ6;P06454-2;P06454;B8ZZA1;B8ZZW7;H7C2N1	Prothymosin alpha;Prothymosin alpha, N-terminally processed;Thymosin alpha-1	PTMA	33.4822	32.129	32.0957	32.8704	30.2023	33.0035	32.6227	31.7439	33.6283
B8ZZU6;P15336-5;P15336;H7C2N6;E9PBF9;P15336-7;E9PEK8;P15336-3;P15336-4;F5H629;P15336-2;C9JCI8;P15336-6;P15336-8	Cyclic AMP-dependent transcription factor ATF-2	ATF2	25.7138	26.8214	28.0129	26.3974	26.4841	27.4346	27.281	25.9393	27.0636
B9A054;Q8TEB9;Q8TEB9-2	Rhomboid-related protein 4	RHBDD1	NA	NA	NA	NA	NA	NA	NA	NA	NA
B9A057;Q86WW8	Cytochrome c oxidase assembly factor 5	COA5	NA	25.3995	NA	NA	NA	NA	NA	NA	NA
J3KMX2;B9EGA3;Q92925-3;Q92925;Q92925-2;J3QWB6;J3QQL7;C9JYI7	SWI/SNF-related matrix-associated actin-dependent regulator of chromatin subfamily D member 2	SMARCD2	31.0947	31.2668	31.195	30.5888	30.6695	30.7668	30.9106	30.6128	30.9415
C0LTP6;Q8TDF6-2;Q8TDF6;Q8TDF6-5;Q8TDF6-9;Q8TDF6-8;Q8TDF6-7;Q8TDF6-6;Q8TDF6-3	RAS guanyl-releasing protein 4	RASGRP4	NA	NA	26.1583	23.8743	25.3795	26.1946	NA	NA	NA
C4AMC7;Q6VEQ5;A8K0Z3;A8MWX3	Putative WAS protein family homolog 3;WAS protein family homolog 2;WAS protein family homolog 1;Putative WAS protein family homolog 4	WASH3P;WASH2P;WASH1;WASH4P	27.9078	28.3332	28.1714	26.8841	27.1931	27.4431	27.1884	27.1597	27.7914
C4B7M2;Q96JI7-3;Q96JI7;Q96JI7-2;H0YLK7;H0YKY8;H0YLR8	Spatacsin	SPG11	NA	24.9616	24.9242	NA	25.9146	24.2728	24.5917	24.8365	24.3187
C9IYH9;Q9H5I1-2;Q9H5I1;C9JMB4	Histone-lysine N-methyltransferase SUV39H2	SUV39H2	NA	NA	24.1566	NA	24.2695	NA	23.786	24.3103	NA
C9IYN3;D6W592;Q8WVV9-4;Q8WVV9;B7WPG3;Q8WVV9-5;Q8WVV9-3;Q8WVV9-2;H7C464;H7BXH8;C9JJZ7	Heterogeneous nuclear ribonucleoprotein L-like	HNRNPLL;HNRPLL	30.4571	29.8871	30.5211	30.601	30.6043	30.463	30.7553	30.9143	30.9792
C9IZA5;C9JUP7		VCP	NA	NA	NA	NA	NA	NA	NA	NA	NA
C9IZF6;P41247	Patatin-like phospholipase domain-containing protein 4	PNPLA4	NA	NA	NA	NA	NA	NA	NA	NA	NA
C9J050;C9JEJ2;P49585;C9J2E1;H7C1T3;C9JPY0;C9JVS0;F8WAZ5;H7BZN1;Q9Y5K3-2;Q9Y5K3-4;Q9Y5K3-3;Q9Y5K3;F8WBU2;F2Z2B1	Choline-phosphate cytidylyltransferase A	PCYT1A	30.4972	29.9882	30.2676	29.4316	29.4918	29.6182	29.8648	29.8629	29.6991
C9J0A7;Q9UQN3;A0A087WW88;Q9UQN3-2	Charged multivesicular body protein 2b	CHMP2B	26.9054	26.0872	25.6603	26.156	25.7311	26.2992	26.2581	26.0068	26.0263
C9JZW6;C9J0B0		TIGIT	23.5094	21.5943	NA	25.379	NA	23.5075	27.4942	24.504	28.4327
C9J0I9;Q86WB0;Q86WB0-2;Q86WB0-3;F8WAU5;F8WBD7;F8WDK5;F8WF13	Nuclear-interacting partner of ALK	ZC3HC1	28.4889	29.4623	29.0009	29.1948	29.4934	29.2242	28.9866	29.1849	28.6879
C9J0K6;P30626-2;P30626;P30626-3;B4DHQ6;E9PG82	Sorcin	SRI	32.036	32.2981	32.099	32.8488	33.0233	32.9324	33.2521	32.818	33.2281
C9JE98;C9J0Q5;C9JFD3;Q9Y618-5;Q9Y618-4;Q9Y618;C9J7T7;A0A384DVL6;C9JQE8;Q9Y618-2;C9J330;H0YGK8;H7C1J7;H7C1Y3	Nuclear receptor corepressor 2	NCOR2	27.0066	26.5343	27.573	26.7554	25.825	25.8418	26.9842	26.0334	28.5804
C9J1J0;Q08828	Adenylate cyclase type 1	ADCY1	NA	NA	NA	NA	NA	NA	NA	24.1913	NA
C9J296		LAMB1	NA	NA	NA	NA	21.2839	20.7992	20.437	21.0358	NA
C9J2C0;Q9NY65-2;Q9NY65;V9GZ17;C9K0S6;Q9H853	Tubulin alpha-8 chain	TUBA8	NA	NA	NA	22.4799	23.265	NA	NA	NA	23.8951
C9J2P9;Q75N03;Q75N03-2;C9K074	E3 ubiquitin-protein ligase Hakai	CBLL1	26.3915	27.022	26.2801	26.3594	26.4999	26.5463	26.2376	25.738	26.2668
C9J2V2;C9JH59;C9JCG6;A0A087X1K7		IKBKG	NA	NA	NA	NA	NA	NA	NA	NA	NA
C9J2Y9;P30876;A0A1W2PPT5;C9J4M6;C9JMN3;C9JZW8	DNA-directed RNA polymerase;DNA-directed RNA polymerase II subunit RPB2	POLR2B	31.4961	31.688	31.482	31.2371	31.4837	31.4658	31.6727	31.5057	31.5039
C9J384;Q9BQ75-2;Q9BQ75;H7C515	Protein CMSS1	CMSS1	27.2782	27.2939	28.3838	28.3799	28.3614	28.252	27.3741	28.1219	27.3662
C9J3D7;Q9UKG9;Q9UKG9-3;Q9UKG9-2	Peroxisomal carnitine O-octanoyltransferase	CROT	NA	NA	NA	23.8678	NA	NA	NA	NA	NA
C9J406;H7C463		IMMT	26.5428	27.7568	26.5926	26.8843	27.7427	28.0812	27.239	27.4253	26.4125
C9J473		MPV17	NA	NA	NA	NA	NA	NA	NA	NA	NA
C9J494;Q9H000;Q9H000-2	Probable E3 ubiquitin-protein ligase makorin-2	MKRN2	26.2243	26.8797	27.0359	27.0573	26.8812	27.1835	27.4166	27.3642	27.0603
C9J4X5;Q9H160-2;Q9H160	Inhibitor of growth protein 2	ING2	24.2427	NA	NA	NA	NA	NA	23.9284	NA	24.3176
C9J5J4;H7C4T7;H0Y322;Q5TKA1-3;Q5TKA1;Q5TKA1-2	Protein lin-9 homolog	LIN9	24.1168	25.1287	24.6526	NA	23.4735	22.8628	24.0892	24.4901	23.7903
C9J7E5;Q9Y5L0;Q9Y5L0-1;Q9Y5L0-3;E9PFH4;Q9Y5L0-5	Transportin-3	TNPO3	30.6027	31.1713	31.1112	31.0763	31.2125	31.1534	31.0493	30.9261	30.8877
C9J7K9;O15162-2;O15162;C9J9P4;C9J0H3;H7C5I5;C9JE06	Phospholipid scramblase 1	PLSCR1	25.8049	26.4242	25.737	25.4928	24.8826	24.3615	27.3379	26.9107	26.8049
C9J8B8;Q969S8-2;Q969S8;Q969S8-4;Q969S8-5;Q08AP5	Histone deacetylase 10	HDAC10	24.5725	25.3228	NA	24.3516	NA	NA	24.1666	24.3665	25.3203
C9J8Q5;P51649;P51649-2	Succinate-semialdehyde dehydrogenase, mitochondrial	ALDH5A1	25.1999	24.6947	26.6554	24.2476	24.9355	26.534	25.5791	26.0151	25.1793
C9JA08;Q96D46;C9J0B9;C9IZW9;C9K0C2;C9IY70	60S ribosomal export protein NMD3	NMD3	28.3688	28.651	28.8617	29.1717	29.3356	29.6636	29.5088	29.2688	28.8671
C9JA28;Q9UNL2;Q9UNL2-2;C9J365	Translocon-associated protein subunit gamma	SSR3	27.9595	27.9294	28.0899	28.3361	28.1572	28.9161	28.0722	28.3267	27.2119
C9JAW5;C9JNU6;Q9Y241;Q9Y241-2;A8MV81	HIG1 domain family member 1A, mitochondrial	HIGD1A	26.9644	27.7794	28.3115	26.5336	26.8794	27.7788	26.9665	26.2113	26.8886
C9JAX1;Q16595;H7C585;A0A2R8Y5A1;Q16595-2;Q16595-3;A0A2R8Y4G3;A0A2R8Y577	Frataxin, mitochondrial;Frataxin intermediate form;Frataxin(56-210);Frataxin(78-210);Frataxin mature form	FXN	27.9119	28.7155	27.7383	27.6255	28.7353	28.7277	28.917	28.5024	28.4227
C9JB06;Q8N5I4;H7C613;H7C5T6	Dehydrogenase/reductase SDR family member on chromosome X	DHRSX	NA	NA	NA	NA	NA	NA	23.6474	NA	NA
C9JBI3;P78330;C9JEJ7;F8WD74;A0A1D5RMN5	Phosphoserine phosphatase	PSPH	28.1768	28.1719	28.0235	29.8235	30.1447	29.9482	29.9057	29.7852	29.3499
C9JEU5;C9JC84;P02679-2;P02679	Fibrinogen gamma chain	FGG	NA	26.4485	25.6591	NA	NA	24.9901	25.3461	25.705	25.455
C9JC87;O00189;C9JMG3;C9JWL4;C9IZL5;F8WCR6;H7C0A0;H7BZV3;H0Y6K1;F8WDR3;F8WCC5	AP-4 complex subunit mu-1	AP4M1	25.2896	24.7454	25.7292	25.6804	25.2155	26.1251	24.9053	NA	25.3855
C9JCC6;Q14919;Q14919-2;E9PQX9;E9PNC7;E9PMW2	Dr1-associated corepressor	DRAP1	29.4949	30.1403	29.7152	28.5792	28.3346	28.5864	29.3957	28.8025	29.166
C9JDS9		TUBA4A	27.9646	26.2437	25.6203	28.0562	27.7016	27.6534	28.2097	27.3992	29.1654
C9JG97;C9JEH3;Q13685;C9JTS3;H7C0R2	Angio-associated migratory cell protein	AAMP	28.0789	27.5696	28.2135	27.9485	28.2728	28.78	28.6895	28.4219	28.3676
C9JEV0;P25311	Zinc-alpha-2-glycoprotein	AZGP1	NA	NA	NA	NA	NA	NA	NA	NA	NA
C9JEX3;Q13614-2;Q13614	Myotubularin-related protein 2	MTMR2	24.5086	25.3028	25.286	25.1906	25.4596	25.4768	25.4167	24.7719	25.2543
C9JF17;P05090;C9JX71;F8WBT9	Apolipoprotein D	APOD	NA	26.1054	NA	24.9505	26.2288	27.6259	25.8784	24.643	26.6037
C9JF66;Q6PIZ9	T-cell receptor-associated transmembrane adapter 1	TRAT1	26.06	26.3534	26.2504	22.0689	NA	NA	21.1675	NA	24.3207
C9JFE4;Q13098-7;Q13098;Q13098-5;A8K070;A0A096LPJ3;A0A096LP07;Q13098-6;J3KSA5;J3QLT0;J3KRJ4;J3QS88;J3KTB0;J3QQX0;J3QS84;J3KRE8;J3QLE8;J3QL53	COP9 signalosome complex subunit 1	GPS1	30.2597	30.9577	30.5462	30.5867	30.7327	30.61	30.5	30.4989	30.5034
C9JFR7;P99999;CON__P62894	Cytochrome c	CYCS	31.7887	32.4274	32.0858	32.0693	32.5662	32.1875	32.1733	31.5074	32.2761
C9JJU1;C9JMY2;C9JHH7;C9JWG4;C9JNK4;Q8WUX1;Q8WUX1-2	Sodium-coupled neutral amino acid transporter 5	SLC38A5	24.0652	26.7032	NA	NA	26.112	NA	25.664	25.145	NA
C9JIF9;P13798;H7C393;H7C1U0;C9JLK2;F8WEH5;H0YFE5	Acylamino-acid-releasing enzyme	APEH	30.7897	31.9735	31.4536	30.7623	31.2474	31.092	30.5007	30.2749	30.9114
C9JIZ6;P07602;P07602-2;P07602-3;Q5BJH1;A0A0J9YXB8	Prosaposin;Saposin-A;Saposin-B-Val;Saposin-B;Saposin-C;Saposin-D	PSAP	31.1076	31	31.1209	30.757	30.8083	31.1313	30.4276	30.9604	30.5043
C9JJ19;P82930	28S ribosomal protein S34, mitochondrial	MRPS34	28.6539	28.471	28.8673	28.8593	28.7048	28.3869	28.6824	29.4813	28.6023
C9JJN9;Q8N3P4-3;Q8N3P4;Q8N3P4-2;H7C058;F8WB24;C9JKL0;C9JIA0;C9JPI1;C9JP71;C9JG07	Vacuolar protein sorting-associated protein 8 homolog	VPS8	26.7119	26.4954	26.5323	26.7892	26.8022	26.1821	26.1667	26.216	25.7757
C9JJV1;Q9Y5U2-2;Q9Y5U2;A6NCC9;E9PME3;C9JHT9;E9PL88;C9JDU0	Protein TSSC4	TSSC4	25.8561	26.0356	26.6101	25.4182	26.7384	26.1838	26.2698	25.8166	26.3359
U3KQU8;C9JLB7;Q96HP4	Oxidoreductase NAD-binding domain-containing protein 1	OXNAD1	24.2031	23.6898	25.4357	24.7007	25.9824	25.7097	25.3896	25.927	24.9988
C9JLU1;P52434;P52434-3;P52434-4;P52434-2;P52434-5	DNA-directed RNA polymerases I, II, and III subunit RPABC3	POLR2H	30.3989	30.3211	30.7668	30.4291	30.1595	30.7389	30.2123	30.4866	30.7992
C9JLV4;O14727-5;O14727-4;O14727;O14727-3;O14727-2;O14727-6;F8VNZ0	Apoptotic protease-activating factor 1	APAF1	28.0199	28.1036	27.5459	27.1208	27.0649	26.4598	28.3362	27.4845	27.9563
I3L2L5;I3L4Q0;C9JLW8;I3L317;I3L3A7	Protein FAM195B	FAM195B	26.0474	27.112	26.3253	25.8983	25.7567	26.0572	26.7428	25.5899	26.0526
C9JRY4;C9JNZ0;Q96IW7;C9JDJ8;F8WAU7;C9JR77;C9J463;C9JZ27	Vesicle-trafficking protein SEC22a	SEC22A	26.7305	26.8671	25.9725	26.2064	26.8009	26.2837	26.7586	26.8032	26.813
C9JP16;O75718	Cartilage-associated protein	CRTAP	24.3075	25.6842	26.0199	25.0085	25.46	25.0071	25.2019	25.6065	NA
C9JQ41;H7C525;Q4VC31;C9JBU9	Coiled-coil domain-containing protein 58	CCDC58	28.8723	29.9621	29.3967	29.9986	30.8143	31.0556	29.4983	29.3689	29.8658
E7EUY3;E9PDR0;C9JQS9;E7EX59;P05166;P05166-2;E9PEC3;E7ETT4;E7ETT1;F8WBI9;E7ENC1;C9JVY9;C9JAW3;C9JVW9;H7C5C9	Propionyl-CoA carboxylase beta chain, mitochondrial	PCCB	26.8815	27.2085	26.9084	26.5253	26.6671	26.8872	26.2458	26.8467	26.1705
C9JRD2;C9JXB9;P25686-2;P25686;C9J1G2;E7ETU0;C9JX00	DnaJ homolog subfamily B member 2	DNAJB2	26.0117	24.9311	25.6291	26.2449	25.9933	25.5514	25.5367	25.9773	26.5453
C9JRL4		MDH1	NA	NA	NA	NA	NA	NA	NA	NA	NA
C9JRZ6;Q9NX63;F8WAR4;A0A286YEX5	MICOS complex subunit MIC19	CHCHD3	30.536	30.3662	30.3569	31.1619	31.0643	30.5613	30.6653	31.3743	30.4148
C9JSZ1		FUBP1	NA	NA	NA	NA	NA	NA	NA	NA	NA
C9JUM1		ACTB	25.7446	25.2043	NA	25.125	NA	NA	NA	25.1746	26.2364
C9JVN9;Q9H9P8-2;Q9H9P8;G3V272;G3V5S1	L-2-hydroxyglutarate dehydrogenase, mitochondrial	L2HGDH	28.6951	29.664	28.5465	29.3518	29.9499	29.4625	29.1262	29.6433	29.0003
C9JWC4;Q8NCD3-3;Q8NCD3-2;Q8NCD3;H7C3V8	Holliday junction recognition protein	HJURP	24.0571	22.3131	25.6076	24.8362	24.7803	24.9065	25.309	25.1599	26.0505
C9JYM0;O75817	Ribonuclease P protein subunit p20	POP7	24.3689	24.9374	24.3649	25.0088	NA	NA	24.5781	25.1899	NA
C9JYN0;Q16563-2;A0A0U1RQT9;Q16563	Synaptophysin-like protein 1	SYPL1	24.346	NA	26.3989	25.4059	26.0077	26.0036	24.6033	25.3092	24.8906
C9JYQ9;H0Y8C2;Q6P5R6	60S ribosomal protein L22-like 1	RPL22L1	27.1593	27.093	27.7816	27.6865	27.7835	27.8793	28.9971	28.7638	28.2291
K7ENL4;J3QL63;J3QL47;J3KS67;C9JYS5;Q96ET8-3;Q9NYZ1;C9JPH1;A0A0A6YYB9;Q96ET8-2	Golgi apparatus membrane protein TVP23 homolog;Golgi apparatus membrane protein TVP23 homolog C;Golgi apparatus membrane protein TVP23 homolog B	TVP23B;TVP23C;TVP23C-CDRT4	24.1585	22.7968	24.0723	24.6346	24.9947	NA	23.9917	24.2708	23.7303
O60716;O60716-7;O60716-2;O60716-4;O60716-6;O60716-3;O60716-5;O60716-32;O60716-8;O60716-24;O60716-10;O60716-12;O60716-14;O60716-11;O60716-13;O60716-9;O60716-17;O60716-15;O60716-18;O60716-31;O60716-29;O60716-27;O60716-30;O60716-28;O60716-26;C9JZR2;O60716-25;O60716-23;O60716-21;O60716-19;O60716-22;O60716-20;O60716-16;E9PKY0	Catenin delta-1	CTNND1	25.1651	NA	25.412	25.2749	NA	26.2022	NA	NA	24.5888
C9K0C7;Q9NV64	Transmembrane protein 39A	TMEM39A	NA	23.0564	23.4	24.1799	23.4107	24.057	23.3235	24.0092	23.4643
CON__A2A4G1;A8MT21;P19012-2;C9JTG5;CON__P05784;CON__O76014;CON__Q7Z3Y9;CON__O76015;CON__Q497I4;CON__A2AB72;CON__A2A5Y0;CON__Q8N1A0;CON__REFSEQ:XP_986630;O76014;Q8N1A0;O76015;Q7Z3Y9;Q8N1A0-2			NA	NA	NA	25.6954	NA	NA	27.2427	27.2401	NA
CON__A2I7N0			24.7691	24.4968	25.245	24.1929	24.7706	24.49	26.5267	26.3758	25.3676
CON__A2I7N1			NA	22.0993	NA	21.9564	23.0947	NA	23.4274	24.1138	22.9957
CON__A2I7N3			27.6594	26.1437	27.5063	27.3332	28.3226	27.1732	28.1708	27.6505	27.3908
CON__ENSEMBL:ENSBTAP00000006074			26.2491	27.2287	26.0851	27.5472	27.2551	27.9348	28.3843	29.4291	27.2372
CON__ENSEMBL:ENSBTAP00000007350			30.6031	31.465	31.0467	30.499	31.1592	31.7621	31.9075	32.3065	31.2477
CON__ENSEMBL:ENSBTAP00000013050			26.6815	28.308	27.3837	26.8076	27.6352	25.8663	27.846	29.1513	26.8061
CON__ENSEMBL:ENSBTAP00000014147			NA	NA	NA	25.204	25.1658	26.5447	25.3124	26.3084	NA
CON__ENSEMBL:ENSBTAP00000016046;P23142;A0A0U1RRA4	Fibulin-1	FBLN1	29.2806	29.418	28.8647	29.2999	29.1079	28.9427	29.6044	30.8526	29.0674
CON__ENSEMBL:ENSBTAP00000016285			NA	NA	25.4133	23.947	NA	NA	24.0121	24.804	23.5711
CON__ENSEMBL:ENSBTAP00000018229			27.3802	27.4285	28.1132	27.4379	28.3591	28.2767	27.6957	28.3348	27.3215
CON__ENSEMBL:ENSBTAP00000018574			28.253	29.4553	29.2988	27.8414	29.759	30.0131	29.4899	30.2073	28.411
CON__ENSEMBL:ENSBTAP00000023055			NA	NA	NA	NA	NA	NA	23.7802	NA	24.5704
CON__ENSEMBL:ENSBTAP00000023402			22.421	26.4902	22.5253	22.6625	24.8548	25.4268	25.7792	25.9167	23.2299
CON__ENSEMBL:ENSBTAP00000024146;P20742;F5GXY0			32.8073	33.4257	32.6105	32.5797	33.5494	32.5927	33.9317	34.4144	33.0028
CON__ENSEMBL:ENSBTAP00000024466;CON__ENSEMBL:ENSBTAP00000024462			27.174	26.6688	26.9704	26.8731	27.9634	27.9589	27.3365	27.8071	27.394
CON__ENSEMBL:ENSBTAP00000025008;Q9H4B7	Tubulin beta-1 chain	TUBB1	24.7975	24.0561	20.7922	26.275	26.3018	23.1561	28.4105	28.3385	25.9619
CON__ENSEMBL:ENSBTAP00000031360			24.4087	23.3526	24.7408	25.638	25.0531	25.1997	26.0894	27.7023	25.4342
CON__ENSEMBL:ENSBTAP00000031900			23.2385	NA	NA	22.4214	NA	21.2512	24.6539	28.1814	NA
CON__ENSEMBL:ENSBTAP00000032840			26.0963	23.196	24.9756	24.8329	24.8825	26.85	26.7895	26.3416	24.1938
CON__ENSEMBL:ENSBTAP00000033053			NA	NA	NA	NA	NA	NA	NA	NA	NA
CON__ENSEMBL:ENSBTAP00000034412			29.4138	30.6236	30.3106	30.8656	30.7833	31.0569	30.4346	31.6143	30.0758
CON__ENSEMBL:ENSBTAP00000037665			22.6662	26.5598	23.183	23.9371	26.3833	22.88	26.6576	28.8849	25.1985
CON__ENSEMBL:ENSBTAP00000038253			NA	NA	NA	NA	NA	NA	NA	NA	NA
CON__ENSEMBL:ENSBTAP00000038329			27.8251	26.4588	27.6333	27.7492	28.4024	28.1328	28.6206	28.9962	28.1173
CON__P00735			31.1206	31.6158	30.5168	32.3322	31.807	31.8758	33.0015	34.0861	32.3891
CON__P00761;A6XGL3;Q9BYE2-3;Q9BYE2-2;Q9BYE2-6;Q9BYE2			34.0931	35.4784	34.3881	34.7456	35.193	34.6553	35.8186	35.9389	35.2229
CON__P00978			28.5259	29.4257	28.6766	28.4805	29.3861	29.164	29.7698	30.272	28.8682
CON__P01030			26.5276	27.4619	26.9657	27.1672	27.2705	26.614	27.4851	28.6551	26.8472
CON__P01044-1			27.0001	28.5136	27.0131	27.3014	28.0172	27.8416	28.5799	28.7798	27.6739
CON__P01045-1			27.9423	29.8491	28.3629	28.74	28.8823	28.9354	29.2957	30.47	28.4921
CON__P01966			36.4048	36.257	35.734	36.641	36.4559	36.0322	37.0807	37.6227	36.6149
CON__P02070;P02100;A8MUF7			31.5084	29.7443	29.3279	32.0387	30.6831	31.2893	32.6287	33.1252	31.1882
CON__P02533;P02533;CON__Q6IFX2;CON__Q9QWL7;K7ESE1;A0A3B3IS58;CON__P35900;CON__Q9D312;P35900;K7ENV3	Keratin, type I cytoskeletal 14	KRT14	23.6366	25.0265	NA	23.186	25.1313	23.541	27.8901	28.8724	24.4557
CON__P02535-1;CON__Q2M2I5;Q2M2I5			NA	NA	NA	NA	NA	NA	NA	NA	NA
P02538;CON__P02538;CON__H-INV:HIT000292931	Keratin, type II cytoskeletal 6A	KRT6A	22.1967	24.1263	NA	23.9063	NA	24.2368	26.6697	26.7027	24.6113
CON__P02584			26.5317	26.6971	25.0794	27.0916	26.9748	26.298	28.5476	30.0615	26.8386
CON__P02672			28.0409	30.2014	29.4664	28.391	29.2887	30.1051	29.9259	30.0757	29.2363
CON__P02676			NA	27.318	25.6336	26.1202	26.7203	26.6316	27.5154	27.7987	27.479
CON__P02768-1;P02768;A0A0C4DGB6;H0YA55;B7WNR0;D6RHD5;A0A087WWT3;P02768-3;C9JKR2;H7C013	Serum albumin	ALB	22.8145	20.7383	20.9702	20.9513	22.3797	20.5453	23.939	26.3316	26.5605
CON__P02769			37.9242	38.3588	37.6274	37.9407	38.3392	37.9725	38.634	39.0134	38.2813
CON__P02777			27.7933	30.0701	29.1613	28.2837	29.2494	28.6006	29.7842	30.8515	28.8324
CON__P04258;P02461-2;P02461	Collagen alpha-1(III) chain	COL3A1	24.4344	25.0426	24.0922	NA	24.7852	NA	25.0092	26.4192	24.5423
CON__P04259			NA	NA	NA	NA	NA	NA	NA	NA	NA
CON__P05787;P05787;P05787-2;F8VUG2;F8W1U3;CON__H-INV:HIT000016045;F8VP67;CON__Q9DCV7;CON__Q9H552;CON__Q9NSB2;CON__Q6ISB0;Q9NSB2	Keratin, type II cytoskeletal 8	KRT8	NA	NA	NA	NA	NA	NA	NA	NA	NA
CON__P06868			31.8954	32.2911	33.7274	34.1759	34.5195	35.1201	32.7654	33.6168	32.2324
CON__P07224			25.1689	27.9018	25.2765	26.6795	28.6935	27.5002	26.7888	30.5092	25.0239
CON__P07477;E7EQ64;P07477;H0Y8D1;A6XMV8;A0A0J9YYC8;A6XMV9;Q8NHM4;P07478	Trypsin-1;Alpha-trypsin chain 1;Alpha-trypsin chain 2;Putative trypsin-6;Trypsin-2	PRSS1;PRSS3P2;PRSS2	27.3443	30.1087	27.0908	27.7414	29.3624	29.1183	28.6033	28.4269	28.3623
CON__P08727;P08727	Keratin, type I cytoskeletal 19	KRT19	27.2362	28.8537	27.3939	27.3995	27.2197	28.5966	27.2495	27.7348	28.2285
CON__P08779;P08779;CON__Q9Z2K1;CON__Q3ZAW8;K7ENW6;C9JM50	Keratin, type I cytoskeletal 16	KRT16	NA	23.2608	NA	NA	23.4539	NA	24.937	23.18	22.9256
CON__P12763			36.0201	37.1379	35.8402	36.2548	36.6079	36.73	36.9152	37.4914	36.5915
CON__P13645;P13645;Q7Z3Y8	Keratin, type I cytoskeletal 10	KRT10	29.2066	30.5663	27.5101	30.6381	28.7789	30.3337	32.4588	32.0513	28.7457
CON__P13647;P13647;F8W0C6;H0YI76;H0YIN9;F8VV57;F8VU69;H0YIC5;F8VS61;CON__REFSEQ:XP_932229	Keratin, type II cytoskeletal 5	KRT5	NA	23.3189	23.7278	22.991	NA	24.1204	28.4374	27.816	NA
CON__P15497			33.9787	34.8558	33.5696	34.2178	34.6381	34.2488	34.7137	35.5433	34.5085
CON__P15636			32.2692	34.5695	32.9385	32.8968	35.0342	33.7641	34.4224	34.887	33.7701
CON__P17690			29.1857	31.3548	30.2653	30.5083	31.21	31.23	31.0774	31.7936	30.6425
CON__P17697			30.2363	29.6425	29.357	30.282	29.6683	29.8056	30.9234	32.0314	30.2936
CON__P20930;P20930	Filaggrin	FLG	NA	26.7939	NA	NA	NA	NA	NA	NA	NA
CON__P21752			NA	NA	NA	NA	NA	NA	NA	NA	NA
CON__P28800;A0A0G2JPA8;P08697-2			28.6699	29.0244	29.1843	28.3666	29.2786	29.8163	29.2642	30.5406	28.1503
CON__P31096;P10451-3;P10451-4;P10451-5;P10451-2;P10451			NA	NA	NA	23.6874	19.979	NA	22.1504	22.6126	21.5925
CON__P34955			34.7139	34.7563	34.764	34.3033	35.3711	34.9389	35.1755	35.8215	34.6015
CON__P35908;CON__Q6NXH9;CON__Q7Z794;Q7Z794			28.1449	28.2337	27.3432	29.2875	28.1357	29.3404	31.0658	30.5783	27.5936
CON__P35908v2;P35908	Keratin, type II cytoskeletal 2 epidermal	KRT2	NA	NA	NA	NA	NA	NA	25.7493	24.2173	NA
CON__P41361			27.8881	28.6166	28.524	28.0101	29.1563	28.7345	29.7345	30.1453	29.064
CON__P48668;P48668	Keratin, type II cytoskeletal 6C	KRT6C	NA	NA	NA	NA	NA	NA	NA	NA	NA
CON__P50448			26.3325	26.98	26.1937	26.2184	26.8016	26.491	26.9749	27.8847	26.055
CON__P81644			33.8469	34.4653	33.9168	34.2679	34.1272	34.4318	35.0679	35.5888	34.101
CON__Q03247			30.5703	29.3946	29.2188	31.2815	30.6756	30.7005	32.1336	33.0067	31.6012
CON__Q04695;Q04695;F5GWP8;K7EPJ9	Keratin, type I cytoskeletal 17	KRT17	NA	NA	NA	NA	NA	NA	NA	NA	NA
CON__Q05443;P51884			27.6779	27.5375	27.4496	27.0679	27.848	28.1234	28.2738	29.1256	28.1118
CON__Q05B55			26.5186	26.793	26.0981	26.9201	27.0555	26.6392	27.9546	28.9579	27.0555
CON__Q0IIK2;CON__Q29443			30.8815	31.5839	31.3998	31.3187	32.683	32.0166	32.7566	33.061	32.2118
CON__Q0V8M9;A0A087WW43;E7ET33;Q06033-2;Q06033			29.3301	30.1487	29.8031	29.2775	30.4839	30.6053	30.145	31.2338	29.7512
CON__Q0VCM5			25.1667	25.7897	26.9166	25.6658	27.1724	27.1852	26.1989	27.5456	25.0554
CON__Q1A7A4			22.6051	NA	25.0542	22.2826	24.982	24.0677	23.9008	26.8916	21.6217
CON__Q1RMK2;CON__ENSEMBL:ENSBTAP00000011227			28.6774	29.2811	29.0639	29.6899	30.1122	29.7823	29.8814	31.5959	29.4844
CON__Q1RMN8			24.1675	25.0846	24.6689	25.4746	26.0598	25.2043	26.1551	27.4742	25.749
CON__Q28065			28.7431	30.4755	29.3119	29.8835	30.5695	30.1202	29.9251	29.9113	29.5279
CON__Q28085			25.2713	26.7414	27.7215	27.5017	27.6472	28.1892	27.8969	28.6939	27.6637
CON__Q28107			31.6402	31.3228	30.3834	32.1655	31.5936	31.2979	32.6547	33.7722	32.0426
CON__Q28194;A8MZG1			26.2493	26.5766	26.0455	26.6175	27.1419	27.1808	27.8989	29.9067	25.651
CON__Q29RQ1;P10643			NA	26.7591	26.4846	23.633	27.2391	27.7356	27.2874	28.6564	25.686
CON__Q2HJF0			NA	NA	NA	NA	NA	NA	NA	NA	NA
CON__Q2KIF2			24.9578	26.9485	27.3392	24.7971	27.6698	27.7116	26.3287	27.2691	25.5112
CON__Q2KIG3;C9JUF9;P15086;P15085			24.2323	23.5729	23.3013	26.0036	26.6509	24.8588	27.1246	28.2091	25.9257
CON__Q2KIH2			26.9922	24.3148	26.8018	27.0808	27.5103	27.3736	27.4504	29.6546	27.1383
CON__Q2KIS7;E9PHK0;P05452	Tetranectin	CLEC3B	26.381	28.1366	27.6347	27.1574	27.4257	27.8127	28.5626	27.9961	27.4146
CON__Q2KIT0			25.0777	NA	NA	NA	24.579	NA	25.5621	27.0257	24.2196
CON__Q2KIU3			NA	NA	22.2314	NA	NA	21.908	23.1141	23.297	NA
CON__Q2KJ62			30.0288	32.0199	31.0549	30.2414	32.0228	31.7618	32.5955	32.9346	31.5419
CON__Q2KJ83;P15169;B1AP58			25.7744	26.0563	25.8556	26.3286	27.0848	26.1328	27.2483	29.0327	25.9847
CON__Q2KJC7;Q15063-2;Q15063-6	Periostin	POSTN	28.8154	29.6163	29.2639	29.7455	29.9602	30.2135	30.2845	31.4116	29.7736
CON__Q2KJF1			28.6392	29.6588	28.7458	27.7795	29.506	29.0757	29.3877	29.7299	28.3573
CON__Q2TBQ1;A0A3B3IS66			28.062	28.2343	27.6101	28.5985	28.6149	28.1662	28.8313	30.5908	29.1103
CON__Q2UVX4			32.2208	32.9403	32.2002	32.6214	32.8321	32.7612	33.6093	34.5365	32.8693
CON__Q7RTS7;CON__Q32MB2;F8W1S1;Q7RTS7;Q86Y46;CON__Q3SY84;Q86Y46-2;Q3SY84;H0YIG3	Keratin, type II cytoskeletal 74;Keratin, type II cytoskeletal 73;Keratin, type II cytoskeletal 71	KRT74;KRT73;KRT71	NA	NA	NA	NA	NA	NA	NA	NA	NA
CON__Q32PI4;A0A087X0I2;G3XAM2;E7ETH0;A0A2R8Y3M9;P05156			26.2698	26.4361	27.3333	26.6224	27.2196	28.0988	27.6495	28.0396	27.2195
CON__Q32PJ2			25.2182	27.4468	25.2765	25.7383	26.5727	28.6638	27.2247	28.672	26.0727
CON__Q3KUS7			28.5532	30.0931	29.4868	29.2697	30.9225	30.8674	30.4	31.2273	29.4053
CON__Q3MHH8;P19961-2;P19961;P04746;P04745;C9JWK7;C9J2Z5;Q5T084;H7BZQ8;Q5T085;P04746-2	Alpha-amylase 2B;Pancreatic alpha-amylase;Alpha-amylase 1	AMY2B;AMY2A;AMY1A	25.6753	26.08	26.7529	26.7036	26.3794	26.2299	26.818	27.5251	25.4095
CON__Q3MHN2			24.954	22.0386	21.962	23.9743	22.291	25.073	25.3435	25.6193	25.5811
CON__Q3MHN5			32.8856	32.616	32.2498	32.7865	33.068	33.2512	33.1707	34.0177	32.4862
CON__Q3SX09			36.7401	35.8894	35.3942	36.945	36.1264	36.2848	36.9887	37.6939	36.5039
CON__Q3SX14			32.4254	32.2012	31.7712	32.2922	32.4498	32.4259	32.3055	32.9265	31.6034
CON__Q3SZ57;J3KMX3;P02771			31.3436	31.9599	31.3268	30.4232	32.2728	31.6782	32.7107	32.7451	31.9925
CON__Q3SZH5			29.5079	30.8151	30.7075	29.7902	31.0556	30.7631	30.8798	31.3403	29.5345
CON__Q3SZR3			29.7475	28.8748	29.0733	28.6653	29.3502	28.329	30.0128	30.2837	28.9526
CON__Q3SZV7			28.6237	29.0349	28.4764	28.0955	29.6338	28.1468	29.6471	29.9638	28.524
CON__Q3T052			31.072	32.8014	31.9269	31.2849	32.6175	32.5564	32.6852	32.9568	31.8834
CON__Q3Y5Z3			26.6768	26.6887	26.3802	27.5844	27.8877	26.7645	28.3535	29.0288	27.4077
CON__Q3ZBD7			28.4283	30.2913	29.4882	27.5307	28.5819	28.5117	26.6907	NA	28.254
CON__Q3ZBS7			32.345	31.7583	32.6404	33.6642	33.6503	33.3638	33.5569	34.4507	33.0961
CON__Q58D62			31.1322	31.7566	31.2941	30.9453	31.561	31.5937	31.7696	32.5239	31.3795
CON__Q5D862;Q5D862	Filaggrin-2	FLG2	NA	23.3056	NA	NA	NA	NA	23.6041	22.7462	NA
CON__Q6KB66-1;Q6KB66-2;Q6KB66;Q6KB66-3;CON__Q0VBK2	Keratin, type II cytoskeletal 80	KRT80	NA	NA	NA	NA	NA	24.2294	NA	NA	NA
CON__Q6T181;I3L1G4;I3L1C1;B0FWH7;I3L4B9;I3L2F1;I3L0M1;B0FWH6;B0FWH5;I3L2X4			25.3277	NA	24.3908	24.4366	25.317	24.7372	23.9717	26.0905	24.1833
Q7Z3Y7;CON__Q7Z3Y7;CON__Q148H6	Keratin, type I cytoskeletal 28	KRT28	NA	NA	NA	NA	NA	NA	NA	NA	NA
CON__Q7Z3Y8;CON__Q7Z3Z0;Q7Z3Z0	Keratin, type I cytoskeletal 25	KRT25	NA	NA	NA	NA	NA	NA	NA	NA	NA
CON__Q86YZ3;Q86YZ3	Hornerin	HRNR	NA	18.0338	20.5962	18.3728	22.5353	21.2103	25.8911	28.3604	21.5744
CON__Q922U2			NA	NA	NA	NA	NA	NA	NA	NA	NA
CON__Q95121;P36955;I3L425;I3L4F9;I3L107;I3L3Z3;I3L1U4;I3L4Z0;I3L2R7;I3L4N7			28.1769	29.8093	29.8259	28.8363	29.8059	30.6645	29.1293	30.3212	28.0425
CON__Q95M17			26.309	27.5299	27.6376	24.1926	27.7677	27.8264	25.9512	26.9617	24.8705
CON__Q9N2I2			25.6433	27.3494	25.4452	25.6509	27.4652	24.7928	27.0799	26.9643	26.0073
CON__Q9TRI1			32.246	32.3035	31.5096	32.6824	32.6907	32.001	32.97	33.7944	32.1391
CON__Q9TT36;P05543			26.0305	28.3103	28.6195	26.2549	28.7183	28.8331	26.8509	28.3035	26.187
CON__Q9TTE1			28.5989	28.6552	28.4405	28.4183	29.2832	28.5984	29.9481	30.5395	29.314
CON__REFSEQ:XP_001252647			27.9434	27.8169	28.014	27.2744	28.5382	28.4391	28.9023	28.9784	27.8726
CON__REFSEQ:XP_585019			26.5825	26.8147	27.0629	25.434	27.4032	26.0553	27.6659	27.6811	26.8008
F6U1T9;D3YTA9;P63098;H7BYZ3;A0A1B0GUC7	Calcineurin subunit B type 1	PPP3R1	29.2899	29.8989	29.2766	28.8014	29.3444	29.0997	29.4693	28.9795	29.5984
D3YTB1;F8W727;P62910;D3YTI8	60S ribosomal protein L32	RPL32	33.5032	32.6308	33.8087	34.0264	34.0833	33.9957	33.5946	33.5732	33.4988
H7C224;D3YTB5;P51617-4;P51617-2;P51617-3;P51617;H7C2I6;H7C3C1;P51955-3	Interleukin-1 receptor-associated kinase 1	IRAK1	25.4431	26.0023	25.1113	NA	NA	24.6365	NA	26.0634	NA
D3YTC9;Q6NXT1;B5MCX7;H7C3L3;C9JU48;Q6NXT1-2	Ankyrin repeat domain-containing protein 54	ANKRD54	26.5553	27.2337	27.6295	26.1035	26.9974	26.9224	27.0808	26.1781	26.2052
D4PHA4;Q86WP2-4;Q86WP2;Q86WP2-2;Q86WP2-3	Vasculin	GPBP1	20.9562	20.6361	NA	NA	NA	20.6515	20.9316	20.7424	21.3904
D6RIT0;D6RJH6;D6R921;D6R9U7;O15318;D6REQ0	DNA-directed RNA polymerase III subunit RPC7	POLR3G	NA	NA	NA	NA	22.4936	22.8444	22.797	21.5676	22.3598
D6R938;Q13557-8;Q13557-10;Q13557;Q13557-6;Q13557-11;E9PBG7;E9PF82;Q13557-12;Q13557-9;Q13557-5;Q13557-3;Q13557-4;H0Y9J2	Calcium/calmodulin-dependent protein kinase type II subunit delta	CAMK2D	31.3727	31.1759	31.6129	32.0136	32.1076	32.0669	31.1483	31.7618	30.9644
D6RGV8;D6RHG2;D6RJH7;D6R983;D6RDN9;Q15119-2;Q15119	[Pyruvate dehydrogenase (acetyl-transferring)] kinase isozyme 2, mitochondrial	PDK2	NA	NA	24.2565	NA	NA	24.8252	NA	24.6047	NA
D6RC64;D6RAB4;D6R995;D6RER9;D6RBL6;P78314-2;P78314;P78314-3;P78314-4	SH3 domain-binding protein 2	SH3BP2	24.6283	NA	NA	NA	NA	NA	NA	NA	NA
D6RA31;E7EPV7;P37840-2;P37840	Alpha-synuclein	SNCA	NA	NA	NA	NA	NA	NA	NA	NA	NA
D6RA77;Q9BPZ3	Polyadenylate-binding protein-interacting protein 2	PAIP2	24.0703	24.9543	23.8872	23.8699	24.5784	24.4603	24.5046	NA	24.6929
D6RAJ6;Q9UKT5-2;Q9UKT5;D6REP2;D6RAU6	F-box only protein 4	FBXO4	24.5015	NA	24.8883	NA	24.7836	NA	NA	NA	NA
D6RAT4		CNBP	NA	24.3314	NA	NA	NA	24.8332	NA	NA	23.3635
D6RB01;Q9Y6X4;D6RC41;D6R953	Soluble lamin-associated protein of 75 kDa	FAM169A	NA	NA	NA	NA	NA	NA	NA	NA	NA
D6RB92;Q5JS54-3;Q5JS54;Q5JS54-2;D6REN3;H7C465	Proteasome assembly chaperone 4	PSMG4	26.6202	27.3485	26.1273	26.9659	26.6898	25.8117	26.8649	25.2554	26.1098
D6RHJ6;D6RD17;P01591;C9JA05	Immunoglobulin J chain	JCHAIN;IGJ	22.9942	23.2085	23.6404	NA	23.6177	NA	23.6784	24.9457	NA
D6RIA8;D6RD70;O43704	Sulfotransferase;Sulfotransferase family cytosolic 1B member 1	SULT1B1	NA	NA	NA	NA	NA	NA	NA	NA	NA
D6RDA2		DEK	NA	NA	NA	NA	NA	NA	NA	NA	NA
D6RDH5;O14610	Guanine nucleotide-binding protein subunit gamma;Guanine nucleotide-binding protein G(I)/G(S)/G(O) subunit gamma-T2	GNGT2	NA	NA	NA	NA	NA	NA	NA	NA	NA
D6REA0;O75879;D6RGY4;H0Y9W6;H0Y8G7;H0Y9F2;B4E0P2	Glutamyl-tRNA(Gln) amidotransferase subunit B, mitochondrial	PET112;GATB	27.2173	25.7854	25.315	25.7248	26.6483	26.1073	26.1131	26.9558	25.991
D6REA1;Q9H173;A0RZB6;D6RG16;D6RBP7;D6RAI3;D6RIU8	Nucleotide exchange factor SIL1	SIL1	NA	NA	NA	24.1692	NA	24.0039	NA	23.5575	NA
D6REL5;Q6UWZ7;Q6UWZ7-2;A0A087WWJ9;A0A087WZ78;A0A087WXK1	BRCA1-A complex subunit Abraxas	FAM175A	26.0535	23.8146	26.4211	24.8963	24.4151	23.8244	24.7455	23.5559	25.5939
D6RGI3;D6RER5;Q9NVA2;Q9NVA2-2;D6RDU5;H0Y961;D6RDP1;D6R9Y6;H0Y9G8	Septin-11	2011-09-01	31.0668	31.4775	30.635	30.912	31.0668	30.8431	31.1267	30.9429	31.3268
D6REX3;O94979;O94979-8;O94979-2;O94979-9;O94979-4;O94979-3;O94979-10;O94979-6;D6RHZ5;H7BXG7;O94979-7;O94979-5;H0YAB3;H0Y8V7;H0Y9K1;H0Y8W8;H0Y9T9;H0YAF5;D6RE64;D6RCQ9;H0Y9V3;D6RHE8;D6RBT0	Protein transport protein Sec31A	SEC31A	31.8969	32.0359	32.2443	31.9878	32.1987	32.4578	32.0644	31.9207	31.9141
D6REY2;P23508;P23508-2;A0A096LNU0	Colorectal mutant cancer protein	MCC	24.9282	24.4495	25.5381	25.3308	NA	NA	25.1378	25.3242	26.1602
D6RF35;P02774;P02774-3;P02774-2;D6RBJ7;D6RF20	Vitamin D-binding protein	GC	NA	25.9174	NA	NA	NA	22.7089	NA	NA	25.3375
D6RF44		HNRNPD	NA	NA	NA	NA	NA	NA	NA	NA	NA
Q9P2W9;D6RF48;D6RC71	Syntaxin-18	STX18	25.2927	24.7415	26.33	26.0401	24.117	25.5924	25.4502	26.0409	25.4589
E7EM50;D6RFE8;E7EWV1;Q5H8A4-5;Q5H8A4-6;Q5H8A4-4;Q5H8A4-2;Q5H8A4;D6R9J9;Q5H8A4-3	GPI ethanolamine phosphate transferase 2	PIGG	23.5801	NA	23.7677	24.0325	NA	NA	24.7443	24.3124	23.8869
D6RFG8;P27707;D6RCP9;D6RG38	Deoxycytidine kinase	DCK	32.1791	32.1019	32.3151	31.3983	31.0716	31.3682	31.8109	31.6454	31.8196
D6RFI3;E7EQR8;Q9GZM5;D6RGY8;D6RBQ1;D6RA04;D6RAY4;H0Y9A1	Protein YIPF3;Protein YIPF3, 36 kDa form III	YIPF3	24.387	25.0749	25.2285	25.2608	25.9522	26.2015	25.4778	25.1827	25.2442
D6RHD3;Q9BS16;D6RJF0;D6RC76;D6RAX0;D6RBN6;D6R984	Centromere protein K	CENPK	26.3533	26.983	24.9965	25.0626	25.0467	NA	26.0813	26.0631	26.2209
D6RJ90;Q9Y6G5;H0Y9N4;D6RC04	COMM domain-containing protein 10	COMMD10	28.3272	27.3858	28.4587	28.2082	28.3457	28.149	27.6246	27.975	28.6623
D6W601;Q96EY9	Probable inactive tRNA-specific adenosine deaminase-like protein 3	ADAT3	24.5082	24.8522	NA	24.0388	24.2985	24.3359	24.4951	24.0223	24.6739
E2QRD4;Q6ZRQ5;H0YAJ2;H0Y8J1;H9KVD7;H9KVD8	Protein MMS22-like	MMS22L	26.2574	27.0954	26.646	25.1555	25.8627	25.7646	26.5273	26.4851	26.5295
E3W994;J3KR49;A0A0U1RQI6;O75122;B3KR06;E7ENG2;O75122-2;D6RBU8;C9J668;H7C5M8;H7C4X8;H7C4I5;H7C4M5	CLIP-associating protein 2	CLASP2	NA	NA	24.4368	23.1842	NA	24.4243	24.5514	24.5865	24.7774
E5RFJ1;Q96MF7;E5RIM1;A0A087WTZ8;E5RHW9;H0YB96	E3 SUMO-protein ligase NSE2	NSMCE2	25.0177	24.8659	26.2573	25.1044	25.1878	25.9046	25.2668	24.902	25.6278
E5RFU2;P34913;P34913-3;P34913-2;H0YAW7;E5RI53;E5RFH6	Bifunctional epoxide hydrolase 2;Cytosolic epoxide hydrolase 2;Lipid-phosphate phosphatase	EPHX2	NA	26.8016	25.3688	24.8237	NA	24.7962	25.6241	25.6385	25.2422
E5RG17;Q6P1N9;Q6P1N9-2;G5EA19;U3KQS5;E5RGF2;A0A0D9SGD3;H0YBX2;E5RK70;E5RG62;E5RID7	Putative deoxyribonuclease TATDN1	TATDN1	27.9084	28.4518	27.8772	29.202	29.2433	29.5735	28.7823	28.7987	28.822
E5RGS2;Q9H6H4;Q9H6H4-2	Receptor expression-enhancing protein;Receptor expression-enhancing protein 4	REEP4	27.0712	25.1988	27.5609	27.6461	27.3736	27.3166	27.7997	27.2918	27.1239
E5RGX5;Q93045;Q93045-2	Stathmin;Stathmin-2	STMN2	31.7254	29.9394	31.1444	30.1055	29.1815	29.4852	29.7375	29.176	31.7453
E5RHN3;Q8TDQ0;Q8TDQ0-2	Hepatitis A virus cellular receptor 2	HAVCR2	27.7521	27.9917	27.6712	26.6951	26.7058	26.7758	28.3255	27.5739	28.6524
E5RHW4;O94905;E5RJ09;O94905-2	Erlin-2	ERLIN2	28.4138	28.0936	28.7909	29.5691	29.3314	29.7299	29.299	29.7595	28.3839
E5RI41		TSNARE1	NA	25.7008	NA	NA	27.27	27.6399	26.3651	NA	27.1905
E5RI98		NPM1	NA	24.2442	NA	26.6125	26.534	NA	25.1259	25.7927	NA
E5RIL0;H0YBC1;C9JVM4;E5RJS9;A0A3B3IS19;E5RHU8;O95214;O95214-2	Leptin receptor overlapping transcript-like 1	LEPROTL1	24.929	NA	NA	NA	NA	NA	NA	NA	NA
E5RIL2;Q9UFF9-3;Q9UFF9;E5RHL9;E5RJC5;E5RHP3;B7Z9U0;E5RGE4;Q9UFF9-2;E5RFJ4	CCR4-NOT transcription complex subunit 8	CNOT8	25.9034	NA	NA	25.4931	NA	NA	24.9132	25.3054	24.8368
O00244;E5RIM7;E5RGN3	Copper transport protein ATOX1	ATOX1	27.9846	29.3425	28.5165	28.8677	28.8347	29.3782	29.3906	28.43	29.5207
E5RIW3;E5RJD8;O75347;E5RHG6;O75347-2;E5RIX8;A0A494C144	Tubulin-specific chaperone A	TBCA	31.0234	31.2066	31.523	31.0293	31.5853	30.8952	31.3673	30.4629	31.604
E5RIY9;Q96HA8-2;Q96HA8	Protein N-terminal glutamine amidohydrolase	WDYHV1	NA	24.7944	25.5432	21.3229	NA	22.9849	24.8511	NA	23.7394
E5RJ52;P53677;H0YAY4;H0YBA0;E7ER80;P53677-2	AP-3 complex subunit mu-2	AP3M2	25.6204	26.4559	26.1063	25.0669	26.5059	26.5073	25.8399	25.3506	26.0781
E5RK82;E5RJF8;O15182;H0YBL5;E5RH67;E5RFM2	Centrin-3	CETN3	24.2794	24.5106	NA	NA	NA	24.633	24.4815	24.1408	24.3472
E5RK69;H0YC77	Annexin	ANXA6	27.9789	28.3155	26.8547	28.2438	27.2512	27.7009	27.9209	27.8938	28.3934
Q7L5N1;E7EM64;H7C3T0	COP9 signalosome complex subunit 6	COPS6	29.932	30.7846	30.2321	30.4381	30.6394	30.4939	30.3337	30.3861	30.3496
E7EMB8;Q99952-2;Q99952	Tyrosine-protein phosphatase non-receptor type 18	PTPN18	26.6967	25.3976	26.4734	26.265	25.7863	24.8801	26.9027	25.7706	27.1698
E7EMN6;P41236;Q6NXS1;E7EUI7	Protein phosphatase inhibitor 2;Protein phosphatase inhibitor 2-like protein 3	PPP1R2;PPP1R2P3	29.9863	29.8973	30.4167	30.0245	30.5522	30.6116	31.6678	30.0326	31.4657
J3KMY5;G3V3E8;E7EMS2;G3V3D1;P61916;G3V2V8;H0YIZ1;P61916-2	Epididymal secretory protein E1	NPC2	28.2818	28.9502	27.4206	25.8941	26.4766	26.2558	26.4313	26.5238	26.3448
E7EN19;O95819-6;E7ENQ1;H7C360;O95819;G3XAA2;G5E948;A0A0D9SEY1;O95819-4;O95819-2;O95819-5;O95819-3;E7EX83;A0A0D9SG62;H7C0P6;E7ETN6	Mitogen-activated protein kinase kinase kinase kinase 4	MAP4K4	30.2116	30.2941	30.1613	30.0339	29.6856	30.0651	29.5916	29.6234	29.6011
P52747-2;P52747-3;E7EN86;P52747;E9PPB0;E9PMY8;P36508-2;P36508;E7EX64;C9JTC5;E9PJF2;C9JRS3;E9PLN4;E9PS81;H3BSM9;C9JCG1;C9J2G7;E9PLS7;Q9NSC2-2;Q9BXA9-4;Q9BXA9-3;Q6NX45;Q9NSC2	Zinc finger protein 143	ZNF143	26.9317	26.0708	26.6918	25.3686	26.3769	25.8293	26.3665	26.127	27.0189
Q5T8T7;E7EN96;Q5T8T8;Q15528-2;Q15528;E9PGW7	Mediator of RNA polymerase II transcription subunit 22	MED22	26.1357	25.0761	25.5961	25.9827	25.6824	26.1197	25.7167	25.9702	25.728
E7ENN3		SYNE1	29.6172	31.0215	30.4037	29.12	27.043	30.9156	29.9482	27.8083	24.7821
E7ENV7;Q86YQ8;Q86YQ8-2	Copine-8	CPNE8	NA	NA	NA	NA	24.0371	23.7594	NA	NA	NA
E7EP72;Q9UFG5;K7ER12;K7EQW1;A0A087WUU5;K7ELZ1;K7EK56;Q9UFG5-2	UPF0449 protein C19orf25	C19orf25	25.6978	25.9164	NA	25.9593	25.5896	NA	25.6902	25.8092	26.3997
E7EPI0;Q9P2D0-2;Q9P2D0;E9PDR5;D6R9F4	Inhibitor of Bruton tyrosine kinase	IBTK	23.963	21.2119	23.84	23.2317	23.6276	NA	23.2784	23.3388	23.3222
E7EPN9;Q9Y520-4;Q9Y520-5;Q9Y520;Q9Y520-7;Q9Y520-6;Q9Y520-3;Q9Y520-2;H7C5N8;A0A2R8YET2;A0A2R8Y7F4;A0A0A0MS30;A0A2R8Y424	Protein PRRC2C	PRRC2C	30.4681	30.658	30.7195	30.2742	30.6746	30.7712	31.1208	30.0513	31.1022
E7EPS7;H0YNS4;Q9BRN9-2;Q9BRN9;H0YNF6;B3KT51;H0YM84	TM2 domain-containing protein 3	TM2D3	NA	NA	NA	23.5419	25.3769	23.1183	23.4535	23.5979	24.4069
E7EPT4;P19404	NADH dehydrogenase [ubiquinone] flavoprotein 2, mitochondrial	NDUFV2	29.6616	29.7164	29.1428	28.8951	28.6085	28.876	28.8147	28.9552	28.8773
E7EQ69;Q9GZZ1;C9J5D1;A0A087WWJ2;Q9GZZ1-2;B0AZT5;C9JZU6;C9J5J3;A0A0D9SF32;F8WCK0	N-alpha-acetyltransferase 50	NAA50	29.8901	30.3188	30.3975	30.1925	30.5832	30.7751	30.3674	29.7866	29.9993
E7EQJ0;D6RF17;D6R9D3;E5RJ94		HNRNPH1	NA	NA	NA	24.7962	NA	NA	NA	25.526	NA
E7EQR4;P15311	Ezrin	EZR	33.578	33.791	33.7535	33.6791	33.7595	33.863	33.734	33.157	34.0803
E9PES6;E7ES08;E7EQU1;O15347	High mobility group protein B3	HMGB3	30.2069	31.1868	30.5426	29.9449	30.1897	30.0279	30.581	29.483	30.6537
E7EQY4;E7EV10;Q9BTC8-2;Q9BTC8;E9PCS8;D6W5A2;E9PF88	Metastasis-associated protein MTA3	MTA3	27.9821	28.4814	27.3688	27.9307	27.4327	27.3982	27.8619	27.666	27.9454
E7ERI8;E7EW49;O75122-3	CLIP-associating protein 2	CLASP2	28.5752	28.3362	29.0276	28.303	28.4708	28.376	28.6622	28.3604	28.6803
E7ERS3;Q86VM9;Q86VM9-2;H3BP01;H3BPD0;H3BRN6;H3BRH3	Zinc finger CCCH domain-containing protein 18	ZC3H18	28.6122	28.8003	28.9059	28.7634	28.8367	28.9174	28.9481	28.4883	28.7948
E7ES19;P35443	Thrombospondin-4	THBS4	NA	26.5654	NA	26.6263	26.1443	NA	27.5584	28.4464	26.893
E7ESG2;Q9HAW4-2;Q9HAW4-3;Q9HAW4	Claspin	CLSPN	NA	NA	NA	NA	NA	NA	NA	NA	NA
E7ESL0;J3KQY1;Q9NWU5;Q9NWU5-2;Q9NWU5-3	39S ribosomal protein L22, mitochondrial	MRPL22	27.8415	27.5339	28.1272	28.0707	27.433	27.9383	28.0299	28.5602	27.7449
E7ESP4;E7EMF1;E9PB77		ITGA2	NA	NA	NA	24.167	NA	NA	NA	NA	24.975
K7EKW3;E7ESS3;Q71RG4-2;Q71RG4;Q71RG4-3	Transmembrane and ubiquitin-like domain-containing protein 2	TMUB2	25.3153	25.0771	NA	24.7694	24.404	26.0277	26.0672	26.1898	25.1067
E7ET07;Q9NXR8;A0A0C4DG38;Q9NXR8-2	Inhibitor of growth protein;Inhibitor of growth protein 3	ING3	NA	22.2397	NA	NA	NA	NA	23.9662	NA	22.9564
E7ET40;P00749-2;P00749	Urokinase-type plasminogen activator;Urokinase-type plasminogen activator long chain A;Urokinase-type plasminogen activator short chain A;Urokinase-type plasminogen activator chain B	PLAU	NA	NA	NA	23.6521	24.1161	23.986	NA	NA	NA
E7ETU5;F6Y5H0;P29558-2;P29558;E7EPF2;F8VV01;F8W1T6;Q15434	RNA-binding motif, single-stranded-interacting protein 1	RBMS1	27.047	27.3059	27.6095	26.5072	26.4094	26.3594	26.2851	26.3617	27.0823
H0Y9G6;E7ETU7;P09001;E9PF06;D6RC14;D6RBQ5	39S ribosomal protein L3, mitochondrial	MRPL3	28.8196	28.9351	29.2278	29.2677	28.7642	29.1648	29.6153	29.6866	29.1424
E7ETU9;O00469;O00469-2;O00469-3;C9JXZ0	Procollagen-lysine,2-oxoglutarate 5-dioxygenase 2	PLOD2	NA	NA	NA	NA	NA	NA	NA	NA	NA
E7ETY2;Q13428-7;A0A3B3IS06;H0Y8Y7;Q13428-5;A0A2R8Y857;H0YA99;A0A2R8Y4M7;H0YAB7	Treacle protein	TCOF1	NA	NA	NA	NA	NA	NA	NA	NA	NA
E7ETZ4;Q9Y6E2;B5MCH7;Q75MG1;B5MCE7;E7EMS9;E9PFD4;Q9Y6E2-2;C9JF98;E9PFE3;F8WDX8	Basic leucine zipper and W2 domain-containing protein 2	BZW2	30.7294	31.2296	31.2066	31.4414	31.4418	31.6767	31.325	31.2178	30.9234
E7EUI8;E7EM57	Glucose-6-phosphate 1-dehydrogenase	G6PD	25.7439	24.485	26.8823	25.4668	25.6441	25.1711	26.0186	25.663	26.1062
Q04637-8;E7EUU4;E9PGM1;E7EX73;Q04637-7;C9K073;C9J2Z7;H7C044;H7C0V6;C9JSU8;C9JHW9;C9JWW9;REV__C9JQZ6;REV__F5H7J8;REV__Q8NEG2-2;C9J556;C9JWH7;C9JIH5;C9JWH9;F8WCF2	Eukaryotic translation initiation factor 4 gamma 1	EIF4G1	NA	NA	NA	NA	NA	NA	NA	NA	NA
E7EVA0;P27816-4;B5MEG9;H0Y2V1;F8W9U4;A0A0J9YVV8;A0A0J9YW37	Microtubule-associated protein	MAP4	32.0201	32.9325	32.2858	31.9723	31.8793	32.2975	32.5049	31.5523	32.5759
E7EVH9;Q08623-3;Q08623;Q08623-4;Q08623-2	Pseudouridine-5-phosphatase	HDHD1	26.6492	26.7469	26.3561	27.822	27.1641	25.8483	27.9379	26.6344	28.3208
E7EVJ5;Q96F07-2;Q96F07;H7C229;E7EW33;A0A087WWZ1;A0A087WTQ3;A0A087WVE1;A0A087WZL7;A0A087WV63;A0A0G2JRF5;A0A087WWY5	Cytoplasmic FMR1-interacting protein 2	CYFIP2	33.2515	33.6222	33.3024	32.6331	32.4961	32.4235	32.6167	32.5596	32.7878
E7EVK2;U3KQ69;E9PI62;Q9BT17;Q9BT17-2	Mitochondrial GTPase 1;Mitochondrial ribosome-associated GTPase 1	MTG1	NA	NA	26.2982	25.3813	24.804	NA	25.4176	25.4867	NA
E7EVQ5		CTHRC1	NA	22.5245	23.77	NA	NA	23.3998	21.854	23.3935	NA
E7EVQ6;Q14534;H0YBN7;E5RJH9	Squalene monooxygenase	SQLE	26.9155	27.2228	26.3605	28.3717	28.6486	29.2035	28.9212	29.5082	28.9801
E7EVY3;H0Y9H6;A0A0A0MR45;H0YD33;D6RC54;D6RAA8;E7EQK6;D6RBZ8		CAST	NA	NA	NA	NA	NA	NA	NA	NA	NA
E7EW84;Q8TAG9;Q8TAG9-2;F2Z3K0;B1AP46	Exocyst complex component 6	EXOC6	25.9232	25.8244	26.3529	26.0053	26.2377	26.1319	26.0367	26.2434	25.5665
E7EWD6;Q76L83;Q76L83-2	Putative Polycomb group protein ASXL2	ASXL2	24.6346	25.5601	NA	24.8122	25.2009	25.831	25.0657	25.1014	25.5252
E7EWM1		NCOA2	NA	NA	NA	NA	NA	NA	NA	NA	NA
E7EX17;P23588;P23588-2;F8VX11;F8VP89;F8VSC7;F8W0K0;F8VYE9;F8VRU1;REV__F8VX11;REV__P23588-2;REV__P23588;REV__E7EX17	Eukaryotic translation initiation factor 4B	EIF4B	31.7274	30.7279	31.4392	32.08	31.9026	32.0093	31.4064	30.6041	32.1776
Q14203-3;E7EX90;Q14203-4;Q14203;Q14203-6;Q14203-5;Q14203-2;Q6AWB1;E7EWF7;C9JJD0;E9PCY0;C9JJN7;C9JKG6;C9JTE5;C9JZA4;C9J1B7;C9JUI8	Dynactin subunit 1	DCTN1;DKFZp686E0752	32.4015	32.9352	32.1309	32.3163	32.4742	32.4913	32.3665	32.3563	32.5107
E7EXA6;Q8WVB6;Q8WVB6-2;A0A0D9SF58;Q8WVB6-3;F8WCC1;H0Y7D3	Chromosome transmission fidelity protein 18 homolog	CHTF18	28.7449	28.4331	28.9583	29.3912	29.2749	28.3389	29.6357	29.9313	29.2571
E9PAR2;Q03060-8;Q03060-31;Q03060-21;G5E998;Q03060-26;Q03060-23;Q03060-9;Q03060-24;Q03060-6;Q03060-32;Q03060-7;C9K092;Q03060-15;Q03060-16;Q03060-20;Q03060-2;Q03060-30;Q03060;Q03060-12;Q03060-22;C9IYM9;Q03060-13;Q03060-27;J3KQC0;J3KR46;Q03060-14;E9PB41;Q03060-29;Q03060-17;Q03060-19;Q03060-28;Q03060-11;Q03060-10;Q03060-1	cAMP-responsive element modulator	CREM	23.4363	24.3752	24.0263	24.2301	NA	NA	25.0556	24.6247	24.6038
F8VZJ2;H0YHX9;Q13765;E9PAV3-2;E9PAV3;F8W0W4;F8W1N5;F8VNW4;F8VZ58;Q9BZK3;Q9H009	Nascent polypeptide-associated complex subunit alpha;Nascent polypeptide-associated complex subunit alpha, muscle-specific form	NACA	31.4476	32.5251	31.5254	31.9554	32.2451	32.0916	32.1494	31.2981	31.8366
E9PB61		ALYREF	NA	NA	NA	NA	NA	NA	NA	NA	NA
E9PC47;P53667-4;P53667-2;P53667;P53667-3	LIM domain kinase 1	LIMK1	24.8337	24.701	24.1562	25.1887	25.0301	24.1938	24.9919	24.2454	24.4586
E9PC66;P17029;B3KRF7;C9JRM9	Zinc finger protein with KRAB and SCAN domains 1	ZKSCAN1	24.6663	24.5103	NA	24.5135	NA	23.284	25.2497	24.2805	22.8931
E9PC69;Q7KZI7;Q7KZI7-8;Q7KZI7-16;Q7KZI7-4;Q7KZI7-9;Q7KZI7-11;Q7KZI7-14;Q7KZI7-15;Q7KZI7-5;Q7KZI7-3;Q7KZI7-6;Q7KZI7-13;Q7KZI7-12;Q7KZI7-2;Q7KZI7-7;E7ETY4;Q7KZI7-10;F5H4F6;F5H6N2;F5H4J8	Serine/threonine-protein kinase MARK2	MARK2	29.6434	29.1673	29.4829	28.8773	29.0125	28.9625	29.4819	29.4624	29.3818
E9PCA1;B7ZAR1;P48643-2	T-complex protein 1 subunit epsilon	CCT5	NA	NA	NA	NA	NA	NA	NA	NA	NA
E9PCD7;Q9Y2E5;H0YA68;Q9Y2E5-2	Alpha-mannosidase;Epididymis-specific alpha-mannosidase	MAN2B2	27.5398	26.3078	NA	28.5456	NA	NA	27.9986	27.6909	29.802
E9PCH4;Q8TEU7;Q8TEU7-4;Q8TEU7-5;Q8TEU7-3;Q8TEU7-2;D6RE77;B7Z7Y1;Q8TEU7-6;H0Y8T6	Rap guanine nucleotide exchange factor 6	RAPGEF6	28.656	28.6765	28.5343	27.1323	25.5163	24.521	26.7759	26.3494	27.1806
E9PCW1;O95249;K7EJC8;G5E9T8;B4DQA8;O95249-2;F6RU00	Golgi SNAP receptor complex member 1	GOSR1	26.7955	27.0009	27.6017	26.7273	27.7347	27.5048	27.1482	26.2889	27.3043
E9PCX7;D6RCR6		NNT	NA	NA	NA	NA	NA	NA	NA	NA	NA
E9PEI0;Q69YH5	Cell division cycle-associated protein 2	CDCA2	24.6822	25.4053	25.2387	24.3129	24.5698	NA	25.2476	26.2757	25.9769
E9PEJ1;P40200-2;P40200;Q8WUE2;H7C4F0;F8WDV3	T-cell surface protein tactile	CD96	27.1269	28.7133	28.4819	26.8484	26.9364	27.6229	27.4955	27.7903	27.8985
E9PEP7;P17010-2;P17010;P17010-3;P08048-2;P08048-3;P08048;Q9Y462;Q9Y462-2;Q9Y462-3	Zinc finger X-chromosomal protein;Zinc finger Y-chromosomal protein	ZFX;ZFY	26.8733	25.1415	28.4466	25.6989	25.688	25.2103	26.3638	25.7615	26.6544
E9PER6;O15530-3;O15530;O15530-2;O15530-4;O15530-5;Q6A1A2;H3BQ10;H3BPW1	3-phosphoinositide-dependent protein kinase 1;Putative 3-phosphoinositide-dependent protein kinase 2	PDPK1;PDPK2P	29.0058	29.0272	28.6905	28.9878	28.9388	28.6434	28.8951	28.953	28.7769
E9PEZ1;Q8IWT3-3;Q8IWT3	Cullin-9	CUL9	26.2539	25.2341	NA	26.137	26.8114	27.1854	26.5892	25.9247	NA
E9PF19;Q9Y4P3;Q96E41;A0A087WXC6;F8WDI9;F8WCR3	Transducin beta-like protein 2	TBL2	29.1072	28.5408	29.2438	29.6398	29.5128	29.7364	29.5754	30.0251	29.0881
H0YAY3;E9PF32;A2RUS2-2;A2RUS2;E5RI43;E5RIR7;B3KRG7;E5RHH2;A2RUS2-4;H0YAW2;E5RJ42;H0YBK9;A2RUS2-3	DENN domain-containing protein 3	DENND3	25.9746	26.2941	25.8751	25.995	24.5623	NA	24.9023	25.0053	25.7516
E9PFK9;Q9UJ41;Q9UJ41-4;Q9UJ41-3;Q3HKR1;A0A0A0MSJ3;V9GYI8;A0A1W2PPY0;E9PHB8;C9JDA2	Rab5 GDP/GTP exchange factor	RABGEF1	25.6134	26.1603	25.8774	25.507	25.2247	26.16	25.4249	25.8059	24.6608
E9PFP8;P57721-5;P57721-4;P57721;J3QT27;P57721-2;P57721-3	Poly(rC)-binding protein 3	PCBP3	NA	NA	NA	NA	NA	NA	NA	NA	NA
E9PFR3;Q14738;Q14738-2;Q14738-3;H0Y8C4;H7C5Q9;H0YJ35	Serine/threonine-protein phosphatase 2A 56 kDa regulatory subunit delta isoform	PPP2R5D	30.4159	30.8442	30.798	30.1923	30.4153	30.4565	30.4408	30.0402	30.4831
E9PG40;P05067-7;P05067-11;P05067-8;P05067-9;P05067;H7C0V9;A0A0A0MRG2;P05067-10;P05067-3;P05067-4;P05067-5;P05067-6;H7C2L2;P05067-2	Amyloid beta A4 protein;N-APP;Soluble APP-alpha;Soluble APP-beta;C99;Beta-amyloid protein 42;Beta-amyloid protein 40;C83;P3(42);P3(40);C80;Gamma-secretase C-terminal fragment 59;Gamma-secretase C-terminal fragment 57;Gamma-secretase C-terminal fragment 50;C31	APP	26.0251	27.7182	28.3549	24.8199	25.5045	27.7679	26.4517	26.2746	28.8994
E9PGC0;P20936-2;P20936-4;P20936;P20936-3	Ras GTPase-activating protein 1	RASA1	26.855	27.5592	27.1905	28.051	27.8457	27.5561	27.0343	27.6583	27.4305
Q5TG12;E9PGC5;Q15262;Q15262-2;Q15262-3;Q15262-4;H0Y6P5;H0YDP9	Protein-tyrosine-phosphatase;Receptor-type tyrosine-protein phosphatase kappa	PTPRK	NA	25.1749	NA	NA	26.2105	25.9115	NA	NA	NA
E9PGC8;P78559;P78559-2;P46821	Microtubule-associated protein 1A;MAP1A heavy chain;MAP1 light chain LC2	MAP1A	23.2745	23.064	NA	23.499	23.7688	26.7412	23.0616	23.6612	23.2492
H9KV48;E9PGN7;P05155-2;P05155;P05155-3;H0YCA1	Plasma protease C1 inhibitor	SERPING1	NA	NA	NA	NA	NA	NA	NA	NA	NA
E9PGQ0;Q96H78	Solute carrier family 25 member 44	SLC25A44	26.4078	25.4224	NA	25.5764	26.328	26.5478	25.7542	25.216	24.7709
E9PGT6;Q99627;Q99627-2;H7C3S9;F8WEF2	COP9 signalosome complex subunit 8	COPS8	27.9869	28.6598	27.9956	28.1275	28.6723	28.6038	28.2716	28.2072	28.2068
E9PH99;Q9Y4E5-2;Q9Y4E5;D6RIA1	Zinc finger protein 451	ZNF451	27.3473	27.017	28.4914	26.8618	27.8014	27.3574	26.5851	27.4863	27.4551
E9PHI4;O94901-9;H0Y6N5;O94901-6;O94901-5;O94901-8;O94901;H0Y742;H7C2K3;H7C3X3;H7C019;C9JK55;O94901-2;O94901-7;O94901-3	SUN domain-containing protein 1	SUN1	26.2917	22.8358	23.8843	25.6938	25.8023	25.3495	24.7605	27.4441	24.4649
E9PHY5;O43491;O43491-4;E9PK52;O43491-3;O43491-2;E9PII3;A0A2R8Y5B3;E9PQD2;E9PRG1;E9PIG0;Q6R5J7;E9PQN0;H0Y5B0;E9PJP4;E9PMV8;Q6ZSX4;E9PMG5;E9PPC9;E9PN54;J3QS55	Band 4.1-like protein 2	EPB41L2	30.3439	29.6523	30.9241	30.4259	30.7835	31.0552	31.6566	30.9215	31.7652
E9PHY8;Q8NDA8;Q8NDA8-3;Q8NDA8-2;Q8NDA8-6;Q8NDA8-4;Q8NDA8-7;Q8NDA8-5	Maestro heat-like repeat-containing protein family member 1	MROH1	26.6259	26.1443	26.9206	26.2024	25.9304	NA	26.5055	25.5866	26.3182
E9PKA7;E9PI08;Q9Y256	CAAX prenyl protease 2	RCE1	NA	25.1065	NA	NA	24.3487	23.7969	NA	24.7217	NA
E9PIE4		MTCH2	NA	23.9784	NA	24.2216	NA	NA	NA	24.2403	NA
E9PN66;E9PKN9;E9PS55;E9PMW4;E9PQ46;E9PIN5;E9PIK4;U3KQ32;E9PKZ4;E9PPM1;O14683;E9PNB3;E9PMY0	Tumor protein p53-inducible protein 11	TP53I11	24.675	23.1392	NA	24.7746	24.7807	NA	NA	24.6828	NA
E9PIP3;Q9Y4H4	G-protein-signaling modulator 3	GPSM3	29.2276	30.2729	29.8415	28.321	28.2474	28.8533	29.1289	28.6107	29.0441
E9PJ55;Q9NUJ3;H0YES4;E9PP52;R4GNF5;E9PMB0	T-complex protein 11-like protein 1	TCP11L1	27.8593	28.5329	27.6282	28.8925	29.198	29.1408	28.4805	28.3492	28.3896
E9PJD7;Q6ZMK1-2;Q6ZMK1;E9PQ42;Q6ZMK1-4	Cysteine and histidine-rich protein 1	CYHR1	24.0126	23.9044	24.5507	25.0436	24.007	23.9605	24.5547	24.8301	25.0402
E9PJF5;H0YCF7;G5E9I4;Q9HCU9;E9PPD1	Breast cancer metastasis-suppressor 1	BRMS1	25.1458	NA	25.0136	NA	25.3763	24.7648	25.1733	25.8583	25.1559
E9PJM3;Q9UK99-2;Q9UK99;Q9UK99-3;G3V1E0;B4E3U2;E9PL46;Q49AF1	F-box only protein 3	FBXO3	24.4045	NA	26.5132	NA	NA	24.5374	24.4122	24.1035	23.9553
E9PJN1;O75676-2;O75676;A0A0A6YYC0;E9PKU3	Ribosomal protein S6 kinase;Ribosomal protein S6 kinase alpha-4	RPS6KA4	26.8334	28.1628	28.3707	27.1243	27.0274	27.3449	27.6231	28.4259	26.0585
E9PJP2;Q5TF21	Protein SOGA3	SOGA3	NA	NA	NA	NA	24.3556	23.15	NA	NA	NA
E9PK54		HSPA8	NA	NA	NA	NA	NA	NA	24.9043	NA	NA
E9PK67;E9PNI7;Q53GL7;E9PPE7;E9PJI2;E9PPV8;E9PIA6;E9PIK9;F8W8G7;E9PSE7;E9PM86;E9PQQ6;E9PPU2;E9PSG8;E9PLE8	Poly [ADP-ribose] polymerase 10	PARP10	30.0689	31.4275	29.9195	29.7708	29.6312	29.6689	30.5303	31.0765	29.6705
E9PK91;Q9NYF8-3;E9PK09;E9PQN2;E9PKI6;A0A1W2PQ43;E9PJA7;H0YF63;H0YF00	Bcl-2-associated transcription factor 1	BCLAF1	25.7722	26.1985	25.8619	26.3858	26.9539	NA	27.1915	25.3677	26.8845
E9PQL5;E9PSC8;E9PKA8;Q6ZUT1-3;Q6ZUT1;Q6ZUT1-2	Uncharacterized protein C11orf57	C11orf57	NA	NA	NA	NA	NA	NA	NA	NA	NA
E9PKE9;G3V148;Q9H920-2;Q9H920;Q8N4F7	RING finger protein 121	RNF121	25.6453	26.0658	26.9715	27.2913	27.4799	26.0602	27.615	27.1703	27.3027
Q5H9R7-5;Q5H9R7;Q5H9R7-2;Q5H9R7-6;E9PKF6;H7BXH2;Q5H9R7-4;Q5H9R7-3;E9PQP7;H0YEN2;E9PK08;E9PNN8;H0YDW1;H0YEV0;E9PKG4;E9PJD8;H0YDK9	Serine/threonine-protein phosphatase 6 regulatory subunit 3	PPP6R3	30.4988	30.8563	30.5292	30.3845	30.4138	30.4761	30.6915	30.5065	30.7324
E9PKP7;P17480-2;E9PLT2;E9PMM2;H0YDH7	Nucleolar transcription factor 1	UBTF	27.2871	25.2917	26.7098	26.8322	25.5176	26.107	26.5668	27.0184	26.24
E9PL17;Q92989;Q92989-2;E9PJM4;E9PKV5	Polyribonucleotide 5-hydroxyl-kinase Clp1	CLP1	26.9	27.1961	26.8476	27.5739	27.8895	27.551	27.2253	27.4455	27.9071
E9PL57;Q86V88;Q86V88-3;Q86V88-2;F8VSA6;E9PS38;S4R3E9	Magnesium-dependent phosphatase 1	NEDD8-MDP1;MDP1	29.3083	29.9088	29.3407	29.1874	29.3873	29.361	29.2032	28.6436	30.0371
E9PL83;P35318;E9PML4;E9PQE6;E9PQT2	ADM;Adrenomedullin;Proadrenomedullin N-20 terminal peptide	ADM	NA	NA	NA	NA	NA	NA	NA	NA	NA
E9PLI6;E9PS76;Q8N9N8;E9PS30;E9PNH5;E9PQD0	Probable RNA-binding protein EIF1AD	EIF1AD	26.3813	27.6051	27.2448	26.6769	27.0719	27.4785	27.8612	27.3762	27.9628
E9PLK3;P55786;P55786-2;A6NEC2;E9PP11;H0YDG0;A6NEC2-2;H0YCQ5;E9PJY4;E9PJ74;E9PPD4;E9PRQ5;A6NEC2-3;E9PJF9;E9PPZ2;E9PI82	Puromycin-sensitive aminopeptidase	NPEPPS	32.3351	33.095	32.3637	32.289	32.5785	32.582	32.5456	31.8921	32.9387
I3L3B4;F8W9H0;E9PLN8;Q9BQB6-3;Q9BQB6-2;Q9BQB6	Vitamin K epoxide reductase complex subunit 1	VKORC1	27.098	28.3619	27.8174	27.3158	27.4443	28.0432	27.7877	28.6578	NA
E9PLV1;Q9NQV6-2;Q9NQV6-4;Q9NQV6-6;E9PRS0;Q9NQV6-1;Q9NQV6-5;Q9NQV6;Q9NQV6-7	PR domain zinc finger protein 10	PRDM10	22.475	NA	25.4683	24.5385	23.7013	24.0298	23.9825	23.6208	24.4086
E9PLY5		MACF1	NA	NA	NA	23.7949	24.0039	24.3418	NA	NA	NA
E9PR90;E9PMI0;E9PQU7;Q6UX15-2;Q6UX15	Layilin	LAYN	NA	NA	NA	NA	24.6587	NA	NA	NA	25.5188
E9PMI6;J3KN38;P54105;E9PJF4;E9PQ83	Methylosome subunit pICln	CLNS1A	29.4913	28.9222	27.46	29.5413	28.5485	27.9321	29.3473	29.9802	29.4174
E9PMJ2;J3KP39;Q9BPY3;G3V179;E9PIM5;E9PMW3	Protein FAM118B	FAM118B	26.942	26.5072	26.3456	26.9031	27.539	27.2968	27.6939	26.4928	26.6501
K4DIA7;E9PMR4;P48509;E9PRJ3	Tetraspanin;CD151 antigen	CD151	NA	NA	25.8775	26.8445	25.4195	26.4211	26.3684	26.8723	26.3274
E9PMR6;Q9NZN5-2;Q9NZN5	Rho guanine nucleotide exchange factor 12	ARHGEF12	NA	NA	25.3863	NA	26.857	27.1855	27.6647	26.5113	27.2663
E9PMS6;Q8WWI1-3;E9PMP7;H0Y424;H0YDQ3;H0YDG6;H0YE95;E9PLU6;E9PK58;E9PJ10;U3KQE6;E9PRE3	LIM domain only protein 7	LMO7	27.0773	26.9381	27.885	25.0051	26.5822	25.9129	25.9065	26.448	26.2148
E9PMV2		HLA-DQA1	NA	24.8101	25.2408	NA	25.047	NA	NA	NA	NA
E9PN81;Q8TDP1;H0YEF3;H0YCP5	Ribonuclease H2 subunit C	RNASEH2C	29.5078	29.9691	30.1136	28.4566	28.619	29.4801	28.9209	28.6435	28.7009
E9PN89		HSPA8	27.0848	26.222	26.1529	26.2059	27.2974	NA	26.1581	26.9353	25.4492
E9PNT2;E9PNX6		ARHGAP27	27.7353	27.6253	28.2954	26.8167	26.4542	27.1893	27.2405	26.9796	27.3477
E9PP02		YIF1A	NA	NA	NA	NA	NA	NA	NA	NA	NA
E9PP40;Q15048;E9PNL0;E9PRP5	Leucine-rich repeat-containing protein 14	LRRC14	NA	23.6827	23.5449	NA	NA	NA	24.7621	24.5353	23.6812
E9PQ56;A0A0J9YVR6;E9PN18;E9PMU7;E9PL19;H0YCP8		PUF60	NA	23.8043	23.2716	NA	NA	23.4777	NA	NA	NA
E9PQA6;Q96EY5-3;Q96EY5;E9PLL0;M0QZK6;E9PLZ8;E9PJW8	Multivesicular body subunit 12A	MVB12A	25.7344	26.223	25.3821	25.6138	25.9627	25.7713	25.3922	25.9271	25.4485
P62861;E9PR30;E9PM49	40S ribosomal protein S30	FAU	30.608	31.5929	32.2169	31.546	30.6675	31.5142	30.991	29.8549	30.4933
Q9P2Y5;E9PR71;E9PK00	UV radiation resistance-associated gene protein	UVRAG	26.4	26.4813	27.5381	26.1505	26.6058	27.1192	26.6486	26.2079	26.4258
E9PRG8;E9PLD3;A0A494BXY3	Uncharacterized protein C11orf98	C11orf98	27.4776	26.7807	27.8149	27.2845	26.7936	28.2532	27.0751	26.9423	27.0586
J3KND1;E9PRZ1;Q96ER3;H0YEK5;E9PMD2;H0YCN7;E9PL53	Protein SAAL1	SAAL1	28.356	28.4642	28.8684	28.3202	28.218	28.4462	28.2288	27.8368	27.8984
E9PS17;Q96KG9-3;Q96KG9-2;Q96KG9;E9PK59;Q96KG9-4;Q96KG9-5;Q96KG9-6;E9PPN3;A0A0A0MQX4;H0YCI6;H0YDH0	N-terminal kinase-like protein	SCYL1	29.1176	29.6564	29.3404	29.0106	29.1974	29.5799	29.5423	29.2885	29.5726
Q01628;E9PS44;H7BYV1	Interferon-induced transmembrane protein 3	IFITM3;IFITM2	25.322	25.9181	NA	24.8377	NA	NA	NA	25.7652	25.0362
E9PS74;Q8NBI5;Q8NBI5-2;H0YD64;E9PJT6;E9PLW1;E9PPE4;E9PLF2;E9PJL3;E9PSH9;E9PMZ1;E9PR64	Solute carrier family 43 member 3	SLC43A3	26.0033	24.7304	25.0934	25.9614	25.3692	23.003	25.2712	25.3548	26.6672
E9PSH8;P07766	T-cell surface glycoprotein CD3 epsilon chain	CD3E	31.9893	32.6493	31.7751	30.8473	30.8869	30.7574	31.3615	31.4403	31.0447
E9PSI1;E9PQ80;E9PQI5;H0YI89;G3V1B9;E9PNW2		CHMP4A	29.2159	29.5238	29.217	28.8221	28.8897	28.8546	28.7279	28.7329	29.218
G3V0I0;F2Z2A9;O75896	Tumor suppressor candidate 2	TUSC2	NA	NA	23.6443	NA	NA	NA	24.4551	NA	NA
F2Z2E2;Q86VI3	Ras GTPase-activating-like protein IQGAP3	IQGAP3	26.0185	25.4705	26.276	27.1727	25.9266	26.5298	27.1316	27.0154	26.2711
F2Z2U4;Q9Y4A5-2;Q9Y4A5;H0Y4W2;A0A2R8YFJ4;C9K0N1	Transformation/transcription domain-associated protein	TRRAP	30.1762	30.6628	30.5801	30.0641	30.1072	29.7451	30.1872	30.5349	30.0464
F2Z2W7;Q8IZ69;Q8IZ69-2;C9K041;H7C100;H7BZZ4	tRNA (uracil-5-)-methyltransferase homolog A	TRMT2A	28.9584	28.3754	28.8518	29.2425	29.2649	29.1578	29.6414	29.7485	29.392
F2Z2X4;Q9C0E2	Exportin-4	XPO4	28.1557	29.4017	28.7484	28.5684	28.9443	29.0727	28.6664	28.9476	28.6664
F2Z3H6;Q9BQE9-4;Q9BQE9;F8WE18;F8WDZ4;Q9BQE9-2;Q9BQE9-3;Q4VC05;Q4VC05-2	B-cell CLL/lymphoma 7 protein family member B;B-cell CLL/lymphoma 7 protein family member A	BCL7B;BCL7A	26.8043	27.2315	26.3463	25.5618	26.7686	26.8009	26.8831	25.7131	26.173
F5GWA4;Q9H3F6-2;Q9H3F6;F5H497;F5GWK6;F5H268;B3KVY5;F5H6V0;Q9H3F6-3	BTB/POZ domain-containing adapter for CUL3-mediated RhoA degradation protein 3	KCTD10	24.5912	22.6871	21.5998	21.7601	21.6256	22.7898	24.0367	23.2119	24.3367
F5GWD3;Q13889-2;Q13889;F5H6X0;F5GXG6;H0YFF7;F5GX35;F5H4K7;A0A087WYD5	General transcription factor IIH subunit 3	GTF2H3	26.4909	27.4281	26.8953	26.4167	25.9395	26.7857	27.123	26.6109	26.819
F5GWK5;F5H0V7;F5H8G1;F5H1Z6;F5H8H3;Q9Y365;F5H5A8;F5H3G8;F5GY11;F5GY07;H0YH17;H0YGA9;H0YFF3	PCTP-like protein	STARD10	NA	NA	NA	NA	NA	NA	NA	NA	NA
F5GWN5;O00750	Phosphatidylinositol 4-phosphate 3-kinase C2 domain-containing subunit beta	PIK3C2B	23.6534	23.7893	24.3444	23.826	NA	NA	NA	NA	24.5709
Q9H4A3-7;Q9H4A3;F5GWT4;Q9H4A3-6;Q9H4A3-5;Q9H4A3-2;Q9H4A3-4;F6UYG0;Q96J92;Q96J92-3;H0YH68;Q96J92-2;K7ENT7;H0Y7R3;H0YFF1;H0Y493;H0Y7J9	Serine/threonine-protein kinase WNK1	WNK1	30.5028	30.0243	30.8538	30.4312	30.4585	30.7641	30.1802	29.6394	30.7708
F5GX09;Q5HYJ3;Q5HYJ3-3;Q5HYJ3-2;F5H5F4	Protein FAM76B	FAM76B	27.2726	26.179	28.071	27.0108	27.1157	26.5377	26.9335	26.5922	26.8323
F5GXE4;O95260-2;B4E107;H0Y5C2;O95260;B4DK25;Q5SQQ1	Arginyl-tRNA--protein transferase 1	ATE1	26.3878	28.2995	27.0785	26.4744	26.2993	26.9267	26.4945	26.6151	26.4483
F5GXX5;P61803;F5H895;A0A0B4J239	Dolichyl-diphosphooligosaccharide--protein glycosyltransferase subunit DAD1	DAD1	25.7371	26.6136	27.0999	27.4369	27.5658	28.0806	27.4322	27.3624	27.1637
F5GXY2;F5GYU2;F5GXH2;F5H5J4;F5H6W8;F5GZQ4;F5H8H6;F5GXC7;F5GWW2;F5GXU1		LDHA	23.636	23.1018	22.097	NA	23.2319	NA	NA	NA	22.9175
F5GY80;F5H7G1;P07358	Complement component C8 beta chain	C8B	NA	NA	NA	24.6082	NA	NA	NA	25.2098	NA
F5GYJ5;Q9NX18;F8W679;M0QYN2;F5GXW4;M0R060;F5H5T6	Succinate dehydrogenase assembly factor 2, mitochondrial	SDHAF2	26.6819	26.0574	27.6866	27.547	28.9728	28.3145	27.3546	26.8341	26.4089
F5GYQ1;P61421;R4GN72;J3QL14;H3BQJ1;H3BQB4;H3BSG7	V-type proton ATPase subunit d 1	ATP6V0D1	29.1022	29.5229	28.2696	29.0623	29.5065	29.2291	29.4862	29.2301	28.8515
F5GYW0;Q86XR8-4;Q86XR8-5;Q86XR8;Q86XR8-2;H0YFT8;Q86XR8-3;F5H0C6;F5H1B0	Centrosomal protein of 57 kDa	CEP57	25.9456	NA	25.3652	26.9651	NA	24.5653	25.4485	NA	25.8042
F5GZ90;Q9NZJ0;Q9NZJ0-2	Denticleless protein homolog	DTL	26.6535	26.7154	NA	NA	24.5217	NA	26.1969	26.822	26.1125
F5GZ97;Q9Y3C0;F5GWI9;F5GXZ7;H0YGN0	WASH complex subunit CCDC53	CCDC53	25.3661	26.5663	25.587	24.6742	25.8132	NA	26.005	25.6902	26.3739
F5GZG1;F5H823		RAP1B	NA	24.1517	NA	NA	NA	NA	NA	NA	NA
F8WCM7;F8VRJ6;F5GZG6;Q9H3S4;Q6ZQX6	Thiamin pyrophosphokinase 1	TPK1	NA	25.7524	24.5666	NA	25.2522	25.1674	24.4031	NA	24.7671
F5H039;Q9NQX3;Q9NQX3-2;G3V582;H0YJ30;H0YJR5;G3V4R0;G3V355;G3V4D2	Gephyrin;Molybdopterin adenylyltransferase;Molybdopterin molybdenumtransferase	GPHN	27.9609	29.0306	28.9339	29.6089	29.8979	29.9923	29.2196	28.9408	29.6178
F5H0E9;P11474	Steroid hormone receptor ERR1	ESRRA	NA	NA	21.9407	23.5619	23.3577	NA	24.0782	23.423	24.0253
F5H0F9;Q9UJX4;Q9UJX4-3;F5GY68;H0YFB5;F5H0N1;Q9UJX4-2;F5H3S5;F5GZ05	Anaphase-promoting complex subunit 5	ANAPC5	28.5326	28.5661	28.5775	28.4713	28.3505	27.5455	28.4237	28.8434	28.2273
F5H0R1;Q9H6E5;H3BRB1;C9JBX0;F8WA97;J3KN81	Speckle targeted PIP5K1A-regulated poly(A) polymerase	TUT1	27.6494	26.8324	27.1298	27.4937	28.075	27.6091	28.2909	28.305	28.1604
F5H136;F5H676;F5H726	T-complex protein 1 subunit alpha	TCP1	24.6963	25.2003	25.4456	24.8759	NA	NA	25.803	24.9173	NA
F5H1I4;Q8NG08;Q8NG08-2	DNA helicase B	HELB	23.9677	25.0926	NA	24.9508	NA	NA	25.4471	25.2691	25.0913
H0YBU4;F5H1M8;Q96MG8-2;Q96MG8	Protein-L-isoaspartate O-methyltransferase domain-containing protein 1	PCMTD1	NA	NA	NA	NA	NA	NA	NA	NA	NA
F5H1Y0;H0YGT5;Q96B01-3;Q96B01-2;Q96B01	RAD51-associated protein 1	RAD51AP1	NA	NA	24.4268	NA	NA	NA	NA	NA	NA
F5H269;Q9Y485;E7EMZ0;Q8TDJ6-2;Q8TDJ6;Q8TDJ6-3	DmX-like protein 1	DMXL1	27.454	27.3036	27.9701	26.9278	26.8254	26.1857	26.4928	26.2007	27.3617
F5H2T3;F8WDQ6;F5H3R3;F5H6E4;G5EA39;P60006;P60006-2	Anaphase-promoting complex subunit 15	ANAPC15	24.5492	NA	NA	24.3729	NA	NA	NA	NA	NA
H0Y5D5;F5H2X7;Q9ULV3-5;Q9ULV3-2;Q9ULV3;Q9BTG3;Q5SYW2;Q9ULV3-3;Q9ULV3-4;A0A494C0L7;A0A0U1RQR2	Cip1-interacting zinc finger protein	CIZ1	26.674	27.4333	27.3384	26.5522	25.9548	25.7274	27.3985	27.8054	27.2032
F5H365;Q15436;Q15436-2;G3V4V1;G3V1W4;G3V3G5;G3V2R6;G3V5X8;G3V4Q2;G3V5K1	Protein transport protein Sec23A	SEC23A	30.2517	30.4979	30.4523	30.0212	29.7131	29.6286	30.0014	29.6294	30.3541
F5H442;Q99816;Q99816-2;J3QKS4;J3QRU6	Tumor susceptibility gene 101 protein	TSG101	29.3057	29.2754	28.9963	29.038	28.9729	28.7308	28.7142	28.7386	29.1504
F5H4V9;Q16342-3;Q16342;J3QK82;A0A087WYJ3;Q16342-5;Q16342-2;Q16342-4;F5GWT2;H0YFZ5;H0YFM2;H0YFS8	Programmed cell death protein 2	PDCD2	NA	23.6313	23.2384	NA	23.3065	23.8474	23.7188	23.4556	23.7629
F5H514;H0YMF3;H0YKM0;O95267-2;O95267;O95267-3;O95267-5;O95267-4;H0YNK9;H0YNG8;H0YN83;H7C352	RAS guanyl-releasing protein 1	RASGRP1	26.4867	26.2627	26.1794	26.5088	24.9414	25.2046	26.9237	26.7469	27.4005
J3KNB8;F5H538;Q9Y6R4-2;Q9Y6R4;F5H4R1;F5H1X6	Mitogen-activated protein kinase kinase kinase 4	MAP3K4	25.7852	26.5253	26.8114	26.2595	26.7294	28.029	26.2689	26.7464	26.565
F5H5I6;Q12849;H0Y8R1;H0YAK1;Q12849-5;H0YAM1	G-rich sequence factor 1	GRSF1	29.5589	29.4308	29.7091	30.1697	30.3496	30.3162	30.1463	30.4244	29.5567
F5H5P2;P12694;P12694-2;F5GXU9;H0YH31	2-oxoisovalerate dehydrogenase subunit alpha, mitochondrial	BCKDHA	28.5362	28.7295	28.3771	28.5916	29.1149	28.9019	28.5522	29.1747	28.6439
F5H5R8;P18440	Arylamine N-acetyltransferase 1	NAT1	26.8638	26.9642	26.3765	26.2175	26.4565	25.8109	26.8515	27.1485	26.4056
S4R3T5;F5H5X2;Q6NS38;F5GZZ0;Q6NS38-2	Alpha-ketoglutarate-dependent dioxygenase alkB homolog 2	ALKBH2	NA	NA	23.8168	NA	22.801	23.5445	NA	NA	NA
F5H631;Q92478	C-type lectin domain family 2 member B	CLEC2B	25.7909	26.0846	25.4678	26.2866	24.8562	25.699	25.7022	26.6915	26.581
F5H6E2;O00159-2;O00159-3;O00159;I3L204;I3L501;I3L3Y6;I3L3F5	Unconventional myosin-Ic	MYO1C	29.6038	29.0479	29.2591	29.4106	29.2162	29.2034	30.0373	29.931	30.2541
F5H6I7		ATL3	23.4839	NA	23.6567	23.2907	NA	NA	NA	NA	NA
G3V1U5;F5H6U7;Q9Y3E0	Vesicle transport protein GOT1B	GOLT1B	24.458	24.1793	24.6531	24.992	24.8541	25.1911	24.9938	25.9516	24.1192
F5H6Z0;Q00537-2;Q00537;Q07002;Q07002-3;D6RA44;A0A0A0MSJ6;F8W1S5;F8VZY6;F8VQZ9	Cyclin-dependent kinase 17	CDK17	26.1862	25.9863	26.5519	25.0114	24.6676	25.2798	25.7148	25.4393	25.0505
F5H7D6;H0YNT2;H0YNI7;K7EMK7;Q04725-2;Q04725;K7EJR7;Q04725-3		TLE3	25.9965	NA	26.6169	25.7676	NA	26.0055	NA	25.5948	NA
F5H7W8;Q96C57;E7ENF1;F5H3K2;F5H8B7;G5EA44	Uncharacterized protein C12orf43	C12orf43	26.6197	27.7341	26.5522	27.491	28.4511	28.1123	27.2137	26.5224	26.7243
F5H872;Q13503	Mediator of RNA polymerase II transcription subunit 21	MED21	24.5235	NA	24.5993	24.4187	NA	NA	24.816	24.9471	NA
F5H8D7;M0QZ96;M0R1U8		XRCC1	NA	24.3063	NA	NA	NA	NA	22.8416	22.918	23.2814
F5H8H2;Q03426;A0A1B0GWC2;F5H092;A0A0B4J236;F5GXC0;F5H163;F5H368;A0A1W2PS16;A0A1B0GWF3	Mevalonate kinase	MVK	29.5737	29.4272	29.3005	28.664	29.1194	28.8984	28.4039	29.0679	29.0886
F6QDS0;H3BQK0;Q9UMR2;Q9UMR2-2;Q9UMR2-4;Q9UMR2-3;H3BN59;H3BMQ5;H0YD26;A0A1B0GV69;E9PR46;J3QL17;Q9UHL0-2;Q9UHL0	ATP-dependent RNA helicase DDX19B	DDX19A;DDX19B	25.7609	24.1323	NA	26.2984	NA	NA	25.3161	24.8082	NA
F6QYI9;A0A0G2JJL7;F6SXL5		DDX39B	NA	NA	NA	NA	NA	NA	27.2748	28.2387	NA
H7C3P4;F6S8M0;P15586-2;P15586;F5H4C6;H0YFA9	N-acetylglucosamine-6-sulfatase	GNS	26.2231	27.0848	27.4308	25.4747	26.0163	25.5622	26.387	26.6393	26.3603
F6SFZ6;Q99571;Q99571-3;Q99571-2;F5H1M6;H0YF70;F5GZQ9	P2X purinoceptor;P2X purinoceptor 4	P2RX4	25.7601	24.5144	24.3621	25.9839	25.7807	23.5636	25.7621	26.075	26.5575
Q5SZR4;F6TB26;Q9Y2W6;Q9Y2W6-3;E9PKN8;B7ZAG4	Tudor and KH domain-containing protein	TDRKH	24.6944	25.3263	NA	NA	24.8392	NA	25.0411	23.9301	24.9725
F6VZ39;Q9H0Z9;Q9H0Z9-2;Q9BX46;H0YA61;A6NG75;E9PSF1;H0Y8S7;Q9BX46-5;Q9BX46-2	RNA-binding protein 38;RNA-binding protein 24	RBM38;RBM24	26.1029	28.2009	26.9512	26.3539	27.4679	26.9795	27.0742	26.4437	27.6306
Q9Y6D0;F6XHT0;F8WAX7	Selenoprotein K	SELK	25.2039	NA	NA	25.3361	25.5422	25.7005	25.2041	26.0757	24.7013
F8VQW0;F8VX73;F8VPI1;F8W201;F8W086;F8VR05;F8VQQ5;F8VSI7;F8VVJ4;P55061;F8W1G3;P55061-2;A0A0G2JKZ4;F8VY06	Bax inhibitor 1	TMBIM6	26.0019	26.9237	26.7382	26.4094	26.0123	26.8572	27.1854	27.4929	26.7939
F8VPL6;Q9H2S9-2;Q9H2S9	Zinc finger protein Eos	IKZF4	25.2743	25.3532	26.603	27.6297	26.5911	27.0827	26.5229	26.3434	26.9595
F8VPW2;H0YI74;H0YIK0;Q8IUH5-3;Q8IUH5-2;Q8IUH5	Palmitoyltransferase ZDHHC17	ZDHHC17	NA	NA	NA	NA	23.6629	23.6946	23.8457	23.6219	23.5088
F8VQD4;Q8TAD7;F8VXK5;I7HHH9	Overexpressed in colon carcinoma 1 protein	C12orf75;OCC1	27.7786	28.5199	27.1919	26.134	25.1247	26.1308	26.9602	26.51	26.9864
Q9BSB4;F8VQD9;F8VVA0	Autophagy-related protein 101	ATG101	25.7648	24.3492	24.0613	23.8751	NA	23.8494	24.6224	24.5293	24.744
F8VQE1;Q9UHB6-2;Q9UHB6;F8VS07;Q9UHB6-3;F8VRN8	LIM domain and actin-binding protein 1	LIMA1	28.4227	28.3441	29.5909	29.7393	30.189	30.633	29.8774	29.1775	29.7723
Q9NWB1;F8VZY7;Q9NWB1-3;F8VR27;J3QRF4;F8VZG9;B7Z1U7;J3KNW3;F8VRS4;A0A0G2JRA5;A0A0G2JSB3;B0QYY6;A0A286YEU2;A0A087X2B1;J3QQZ2;I3L1D4;B0QYY7;S4R469;B0QYY4;A0A3B3ITL7;B0QYV1;A6NFN3;O43251-10;O43251-2;O43251-4;A6NFN3-2;Q9NWB1-4;Q9NWB1-5;O43251-5;Q9NWB1-2;O43251-9;O43251-6;O43251-8;O43251-3;O43251-7;O43251	RNA binding protein fox-1 homolog 1;RNA binding protein fox-1 homolog;RNA binding protein fox-1 homolog 3;RNA binding protein fox-1 homolog 2	RBFOX1;RBFOX3;RBFOX2	NA	24.5352	NA	25.5115	24.8928	25.2281	25.2621	NA	25.1037
F8VRH0		PCBP2	NA	NA	NA	NA	NA	NA	NA	NA	NA
F8VSL3;P25208	Nuclear transcription factor Y subunit beta	NFYB	26.6043	26.0188	NA	25.6976	24.473	24.5481	26.0549	25.4415	26.2818
J3KPG5;F8VU39;Q9UIF9-2;Q9UIF9-3;Q9UIF9;A0A0C4DGI9;H0YHL2;H0YII3;H0YHQ7	Bromodomain adjacent to zinc finger domain protein 2A	BAZ2A	27.0557	25.8591	26.3323	26.7033	25.9162	26.9068	27.9012	27.3756	26.4927
F8VU90;Q9NYL4-2;Q9NYL4;E9PAR0;H0YHM7	Peptidyl-prolyl cis-trans isomerase;Peptidyl-prolyl cis-trans isomerase FKBP11	FKBP11	29.3988	29.1608	28.8215	29.5867	29.1839	29.4289	29.4785	30.394	28.6901
Q9NZN8;F8VV52;F8VUB4;Q9NZN8-5;Q9NZN8-4;Q9NZN8-2;F8VP97;F8VQD8;F8VVY1;F8VX63;A0A087X050;F8W145;Q9NZN8-3;F8VRS8;H0YH84;H0YI11;F8VQF4;F8VWH8;H0YHT6;H0YI80;H0YHT8	CCR4-NOT transcription complex subunit 2	CNOT2	28.8249	29.6347	29.0737	28.5705	28.9837	28.8274	28.938	28.3201	29.0648
F8VV56;F8W022;F8VWK8;P08962-3;P08962-2;P08962;F8VNT9	Tetraspanin;CD63 antigen	CD63	NA	23.4422	NA	23.8711	NA	NA	NA	25.1281	NA
F8VV59;F8W118;H0YH88;F8VRJ2		NAP1L1	26.9172	26.773	26.7894	25.5188	25.5264	25.4144	24.4799	25.7952	24.8041
F8VVA7;P61923;P61923-4;F8W651;F8VYZ4;P61923-5;F8VXB1;F8W156;P61923-3;F8VYK5;F8VUC5;F8VXR1;P61923-2;F8VYE0	Coatomer subunit zeta-1	COPZ1	30.1941	30.2739	29.503	29.8917	30.1484	29.8516	30.4504	29.8942	30.1095
F8VVB6;Q99435-4;Q99435;Q99435-2;Q99435-3;F8W1A2;H0YI34;F8VXR5;F8VRQ0;H0YIT4;F8VZ72	Protein kinase C-binding protein NELL2	NELL2	25.1125	24.512	25.1643	25.584	25.8096	NA	25.2494	25.1027	25.9464
F8VWZ8;Q52LW3	Rho GTPase-activating protein 29	ARHGAP29	25.4832	26.157	24.889	25.8971	24.6727	24.6707	25.8587	25.3666	25.1171
Q9H2H9;F8VX04;F8VX12	Sodium-coupled neutral amino acid transporter 1	SLC38A1	28.0398	28.0657	28.3254	29.0831	29.018	28.7302	28.7494	28.7869	28.7405
F8VXI8;F8VX10;Q9H9L4;H0YIQ8;Q9H9L4-4;F8VP38;F8VRX7;F8VUX5;H0YHR2;H0YID1	KAT8 regulatory NSL complex subunit 2	KANSL2	24.9292	23.0025	25.3107	24.6677	23.9697	25.8726	25.031	24.9002	25.2127
F8VXC8;Q8TAQ2-2;Q8TAQ2-3;F8VZW6	SWI/SNF complex subunit SMARCC2	SMARCC2	31.8282	32.0724	31.8282	30.9312	31.1876	31.5151	31.4818	31.1691	31.659
F8VXG7;Q99590-2;Q99590;A0A0A0MTP7;A0A087WTB7	Protein SCAF11	SCAF11	28.0715	28.4413	28.7224	27.8501	27.7174	28.0305	27.9431	26.4043	28.365
F8VXI9		GIT2	23.8673	NA	NA	23.1106	NA	NA	NA	NA	NA
F8VXY3;P00973-2;P00973-4;P00973;P00973-3;H0YI20;F8VUC8;F8VPW7;H0YIB8	2-5-oligoadenylate synthase 1	OAS1	28.3552	28.1649	25.9756	27.9284	27.4558	27.4505	30.6736	30.61	28.9505
F8VZA2;Q6P1Q0-2;Q6P1Q0;Q6P1Q0-7;F8VP71;Q6P1Q0-4;H0YIV5;F8VVQ3;F8W1Z2;F8VR33;Q6P1Q0-5;H0YHF4;F8VS60;F8VQE7;F8VTR1;F8W0R0	LETM1 domain-containing protein 1	LETMD1	NA	24.1991	NA	25.8498	25.8861	25.4603	24.8247	26.0106	NA
F8VZX2;H3BRU6;F8W0G4;F8VXH9;F8W1G6;H3BND9;F8VTZ0		PCBP2	25.7318	26.6431	26.8113	26.0145	26.3914	27.3235	26.0281	26.1511	25.4728
F8W0Q9;Q8NEY8-2;Q8NEY8-8;Q8NEY8;Q8NEY8-9;Q8NEY8-6;B7Z8L1;Q8NEY8-3;F8WF16;F8W6A0;Q8NEY8-5;F8VWU8;F8VPY7;F8VRK2;Q8NEY8-7;REV__K7EN69;F8VXV7	Periphilin-1	PPHLN1	28.3762	27.4653	29.1139	28.1874	28.5426	28.6023	28.5108	27.5231	29.415
F8W1A4;P54819-2;P54819;P54819-5;F8VY04;P54819-6;P54819-4;F8VZG5;G3V213;F8VPP1	Adenylate kinase 2, mitochondrial;Adenylate kinase 2, mitochondrial;Adenylate kinase 2, mitochondrial, N-terminally processed	AK2	32.3146	33.0055	32.8869	33.0887	33.2688	33.5238	32.4739	32.3106	32.9225
F8W1H0;K7ES76		C17orf49	25.5843	24.5831	25.9087	25.5032	26.0439	27.1717	25.7461	25.4966	26.5625
F8W543		NAP1L1	25.436	NA	NA	26.0246	25.8331	26.5962	26.114	26.0343	25.5586
F8W785;O00461	Golgi integral membrane protein 4	GOLIM4	25.6045	NA	26.6803	26.3692	25.548	25.8069	26.8199	26.6653	26.7268
F8W7C6;A0A087WV22;H7C123;H7C2C5;H7C2U2		RPL10	28.9752	27.3344	25.7385	29.2006	27.963	25.0429	27.501	28.6115	29.0613
Q96A26;F8W7Q4;E9PH05	Protein FAM162A	FAM162A	30.0129	30.8339	30.8927	30.4341	31.0981	30.8112	30.4697	31.1191	30.9013
F8W8C2;Q9HBM0;F2Z3A6;Q9HBM0-2	Vezatin	VEZT	25.5456	NA	NA	26.0615	26.1008	NA	25.794	24.9394	26.4161
F8W8D3;Q14493;H7C4H8;H0YAE8;E7EUV9;Q14493-2	Histone RNA hairpin-binding protein	SLBP	26.9518	27.2918	26.5132	25.4214	26.0352	26.7348	27.7082	25.5102	27.7208
P10242-4;P10242-7;P10242-11;P10242-10;P10242-9;P10242;P10242-2;P10242-8;F8W8G5;E9PQQ2;E9PJF1;E9PMQ0;E9PN92;E9PLN0;E9PPL8;Q708E3;E9PKZ3;E9PN43;Q708E1;E9PNH6;A0A0C4DG19;E9PIW4;E9PMZ0;Q708E6;P10242-12;P10242-3;P10242-5;A0A087WTI6;P10242-6;E9PJT2;E9PJ96;E7EWZ1;P10244-2;P10244	Transcriptional activator Myb	MYB;c-myb	25.6497	NA	24.8305	25.6536	NA	NA	24.7382	NA	NA
F8W8I6;P31483;P31483-3;E5RGV5;E5RG67;F8WE16	Nucleolysin TIA-1 isoform p40	TIA1	28.1833	29.1117	28.625	28.1306	28.3913	28.1068	29.5748	28.7271	29.4408
F8W9J4;Q03001;Q03001-9	Dystonin	DST	NA	NA	NA	NA	NA	NA	NA	NA	NA
Q567U6;F8W9X7;H7C050	Coiled-coil domain-containing protein 93	CCDC93	28.5516	28.5848	28.6321	27.3137	27.5866	26.1589	28.1206	28.031	27.9448
F8WA39;Q13613;Q13613-2;Q8NEC6;H0YDX3;E9PIH9;E9PPP8;F8W764;F8W8S8;H7BZJ1;H7C406	Myotubularin-related protein 1	MTMR1	28.8357	29.842	29.3224	27.7575	28.4092	27.6773	28.1996	27.4309	28.0849
F8WAJ0;Q9H8H2;Q9H8H2-2;Q9H8H2-4;Q9H8H2-3	Probable ATP-dependent RNA helicase DDX31	DDX31	26.0989	25.9541	26.9652	27.9092	27.365	28.1597	26.9611	27.3433	25.0887
F8WAN1;C9J8U1;A0A494C1J1;Q69YQ0-2;Q69YQ0;C9JLY8	Cytospin-A	SPECC1L-ADORA2A;SPECC1L	24.504	25.1057	23.6211	24.3382	NA	24.5588	24.5965	NA	NA
F8WBY6;Q8N3Z3;C9J8V5;A0A087WUP3;Q8N3Z3-3;Q8N3Z3-2	GTP-binding protein 8	GTPBP8	23.5796	NA	NA	23.3461	NA	NA	23.0015	24.4681	NA
F8WC47;U3KQS8;U3KPY1;U3KQB0;B0QYL8;B0QYL9;P61218	DNA-directed RNA polymerases I, II, and III subunit RPABC2	POLR2F	NA	24.7248	NA	NA	25.5234	NA	NA	NA	26.465
J3QRU4;F8WCA0;L7N2F9;P63027;K7ENK9;K7EKX0;F5GZV7;P23763-2;P23763-3;P23763	Vesicle-associated membrane protein 2	VAMP2	28.1788	28.9245	27.9326	27.7391	27.8068	28.4004	28.5863	27.9887	28.1361
F8WCF6;P59998;P59998-3;F8WDD7;A0A0A6YYG9;P59998-2;H7C0A3;R4GN08;P59998-4;F8WE39;F8WDW3	Actin-related protein 2/3 complex subunit 4	ARPC4-TTLL3;ARPC4	33.4699	34.2013	33.5886	32.6188	33.1668	33.0448	33.3657	32.6164	33.4797
F8WD88;P49450-2;P49450	Histone H3-like centromeric protein A	CENPA	25.3618	23.7256	26.2205	22.1112	23.7599	23.8823	24.5603	24.4452	24.7418
F8WEC0;Q9H3L0	Methylmalonic aciduria and homocystinuria type D protein, mitochondrial	MMADHC	NA	NA	NA	NA	24.2387	NA	24.3093	NA	23.8711
G3V0I5;P49821-2;P49821;B4DE93;E9PQP1;E9PMX3;H0YE81;E9PLC6;E9PPR0;E9PJL9;E9PPS5;H0YD04;E9PPD6	NADH dehydrogenase [ubiquinone] flavoprotein 1, mitochondrial	NDUFV1	30.7899	30.9359	30.4772	30.3286	29.7021	29.9324	30.164	30.586	30.1776
G3V167;Q9UGN5-2;Q9UGN5;H0YH02	Poly [ADP-ribose] polymerase 2	PARP2	25.7368	24.8667	26.2194	25.1647	24.8057	25.0413	25.4538	26.0897	25.5361
G3V1A6;P57764;E9PIB2;E9PNZ0;E9PQR9;E9PQ48;E9PRF1;H0YDB0	Gasdermin-D	GSDMD	30.1719	30.3175	30.0593	29.5195	28.9682	28.8726	29.9716	29.8057	29.5569
G3V1N2		HBA2	NA	NA	NA	NA	NA	NA	NA	NA	NA
G3V1P3;Q969J3;Q969J3-2	Loss of heterozygosity 12 chromosomal region 1 protein	LOH12CR1	25.7849	26.558	26.5041	25.5698	NA	24.7721	26.198	NA	25.4144
G3V5S9;G3V1S4;Q9Y324;G3V2M5	rRNA-processing protein FCF1 homolog	FCF1	25.3081	26.623	27.3749	27.1574	27.1813	27.0786	26.8977	27.2403	26.1983
Q8TBF4;G3V1V1;F8VXY6	Zinc finger CCHC-type and RNA-binding motif-containing protein 1	ZCRB1	25.0164	23.4852	NA	NA	23.5247	NA	23.7777	23.7901	NA
G3V1V4;Q8WW33	Gametocyte-specific factor 1	GTSF1	24.1973	23.8955	25.1053	23.4435	23.7699	23.7709	23.8177	23.3903	23.803
Q9ULS5;G3V207;F8VQF2	Transmembrane and coiled-coil domains protein 3	TMCC3	24.9616	25.8372	26.528	23.5367	NA	NA	NA	NA	NA
G3V2H0		ERO1L	22.807	NA	22.312	NA	22.6364	NA	NA	NA	NA
G3V2U7;P07311;G3V3F8;G3V597;P07311-2	Acylphosphatase;Acylphosphatase-1	ACYP1	27.9567	28.8176	28.7028	28.1319	28.6187	28.125	28.2	27.3775	28.342
G3V2Y4;G3V2D2	Serine hydroxymethyltransferase	SHMT2	NA	NA	NA	NA	NA	NA	NA	NA	NA
G3V314;H0YJL6		EVL	NA	NA	NA	NA	NA	NA	NA	NA	NA
G3V325;O75127;C9JGL8;C9JQN9	Pentatricopeptide repeat-containing protein 1, mitochondrial	ATP5J2-PTCD1;PTCD1	26.2805	28.8436	27.6177	28.4367	28.9695	28.626	28.3068	27.9519	26.992
G3V3G9;Q5TAQ9;V9GY54;Q5TAQ9-2;H0YDY4;V9GZ39;Q5TAQ8	DDB1- and CUL4-associated factor 8	DCAF8	27.6825	28.0743	27.6197	28.2903	28.1197	27.4327	27.5825	27.807	27.4711
G3V4K3;Q9H9C1;Q9H9C1-2;G3V549	Spermatogenesis-defective protein 39 homolog	VIPAS39	29.3214	29.2319	29.0942	28.2692	28.7003	28.2745	28.3394	29.3382	29.2073
G3V529;Q9GZR7;Q9GZR7-2;F5GYL3;A0A087WXU8;A0A1W2PRR2	ATP-dependent RNA helicase DDX24	DDX24	31.5123	31.4223	31.7034	31.6174	31.5098	31.8118	31.3727	31.5237	31.7794
Q96PC5;Q96PC5-14;Q96PC5-10;Q96PC5-9;G3V599;Q96PC5-7;Q96PC5-8;Q96PC5-5;Q96PC5-12;Q96PC5-11;Q96PC5-6;Q96PC5-13;Q96RT6;A4FU28;Q86UF2;A4D2H0;Q8IX94;A0A2R8Y569;A0A2R8YE69;P0CG41;G3V5K6;G3V3C4;Q8IX95	Melanoma inhibitory activity protein 2	MIA2	28.851	28.3011	27.8471	28.6153	28.1137	28.1903	28.6462	28.8031	27.9156
G3V5N8;Q9HBF4;Q9HBF4-3;Q9HBF4-2	Zinc finger FYVE domain-containing protein 1	ZFYVE1	25.2936	25.3888	26.3886	26.087	26.264	25.8241	25.8377	25.6277	25.8862
G3V5R9;Q07866;Q07866-9;Q07866-6;Q07866-5;G3V3H3;E7EVH7;Q07866-4;Q07866-10;Q07866-7;Q07866-2;Q07866-8;G3V2E7;F8W6L3;G5E9S8;G3V2P7;H0YG16;H0YJU9;H0YJT3;H0YJL0;H0YGB8	Kinesin light chain 1	KLC1	30.7751	30.9599	30.5958	30.5876	30.5103	30.8042	30.6209	30.5343	30.7599
G3V5T9;P24941;P24941-2;E7ESI2;G3V317;K7EJ83	Cyclin-dependent kinase 2	CDK2	31.1156	31.6941	31.545	30.3802	30.9575	30.9439	31.8233	31.4201	31.8552
G3V5V7		HNRNPC	NA	NA	NA	NA	NA	NA	NA	NA	NA
G3V5X7;Q99973-2;Q99973;G3V2A4;G3V470;G3V591;H0YIZ2;H0YIY9;H0YJ53;H0YJF6	Telomerase protein component 1	TEP1	27.1946	24.4287	25.2216	27.2249	25.1564	26.255	27.307	25.5667	25.862
G3XAG1;Q96ME7-3;Q96ME7;Q96ME7-2	Zinc finger protein 512	ZNF512	29.1982	29.4583	29.2609	28.4721	28.2692	28.6293	28.4734	28.4762	27.4728
G3XAN4;Q15629-2;Q15629	Translocating chain-associated membrane protein 1	TRAM1	27.6087	27.4294	26.6301	27.6001	26.7889	26.6595	28.1962	27.7244	27.2517
G5E972;P42167-3	Lamina-associated polypeptide 2, isoforms beta/gamma;Thymopoietin;Thymopentin	TMPO	23.5394	23.0677	NA	22.5374	23.328	22.4419	23.902	23.4699	24.7715
U3KQD2;G5E994;Q5VW38-3;Q5VW38-2;Q5VW38	Protein GPR107	GPR107	24.2087	24.5147	24.3431	25.0113	25.5761	24.7372	24.4211	25.8211	23.7507
P51784;G5E9A6;Q5JXD3	Ubiquitin carboxyl-terminal hydrolase 11;Ubiquitin carboxyl-terminal hydrolase	USP11	29.0708	29.6769	29.0486	28.7887	28.8046	28.5724	29.0708	28.5262	29.375
I3L4X3;G5E9C2;Q15653-2;Q15653;I3L1A4	NF-kappa-B inhibitor beta	NFKBIB	27.8314	27.5717	27.0865	27.1562	26.7593	26.8658	27.1235	26.8115	26.943
G5E9C8;Q07889;Q07889-2;C9K0N6	Son of sevenless homolog 1	SOS1	30.353	30.956	30.9242	29.282	28.5115	28.3791	29.6858	29.0646	29.4569
G5E9G4;Q9ULT0;Q9ULT0-4;H7C055;H7C1P2;H0Y3V7;Q9ULT0-3	Tetratricopeptide repeat protein 7A	TTC7A	26.4885	26.3662	27.5215	26.1857	27.2098	26.1792	26.2368	26.1226	26.6583
G5E9W7;G5E9V5;P82650;H7C5H3;H7C5F2;P82650-2;H7C5L9;C9J5D8	28S ribosomal protein S22, mitochondrial	MRPS22	28.9855	29.5964	29.3664	29.2772	29.2757	29.3105	29.4322	29.8669	28.9345
G5E9W2;Q9P2E5;Q9P2E5-2;H7C5L5	Chondroitin sulfate glucuronyltransferase	CHPF2	23.6204	NA	NA	23.6805	NA	NA	23.7115	24.3556	23.1559
G5E9Z4;Q8TCG2	Phosphatidylinositol 4-kinase type 2-beta	PI4K2B	24.3703	25.8695	25.6338	25.0285	24.7252	24.6295	25.3853	25.8546	25.5858
G5EA30;Q92879-4;Q92879-2;Q92879-3;Q92879-6;Q92879;Q92879-5;E9PSH0;E9PKU1;E9PQK4;F5H0D8;F5H4Y5;E9PKA1;F5H3J7	CUGBP Elav-like family member 1	CELF1	29.2223	29.2401	29.7374	29.8679	30.4028	30.3782	30.2876	30.2349	29.9573
G5EA35		CARD18	24.2099	25.2893	25.7098	24.3859	25.3897	24.6136	24.5438	NA	24.4736
G5EA36;I3L328;I3L394;F6QPS0;I3L3H6;K7EMA6;I3L3G1;I3L2Z8;E9PRZ6		CDC27	28.2362	28.9555	28.5983	28.5502	28.7145	28.5788	29.0019	28.9962	28.3524
G5EA42;Q9NZR1;Q9NZR1-2	Tropomodulin-2	TMOD2	24.4614	25.933	NA	25.0788	NA	NA	NA	26.605	NA
G5EA50;Q6ZN18-3;Q6ZN18-2;Q6ZN18;F5GZR7;H0YH08;H7BYT4	Zinc finger protein AEBP2	AEBP2	22.6097	NA	NA	22.7918	NA	22.5176	22.6832	NA	NA
G8JLB3;Q9Y606-2;Q9Y606;F5H1S9;F5GXL3;F5GY32;F5H168;F8W9U5;F5H1B2	tRNA pseudouridine synthase;tRNA pseudouridine synthase A, mitochondrial	PUS1	29.71	28.9492	29.8303	30.3843	30.0616	30.5042	30.0651	30.5896	29.8353
P31943;G8JLB6;E9PCY7;D6RBM0;D6RIU0;D6RFM3;D6RIT2;E5RGV0;D6R9T0;E7EN40;D6RDU3;D6RJ04;D6RIH9;H0YB39;D6RAM1;H0YBD7;D6RDL0;E5RGH4;H0YBG7;H0YAQ2	Heterogeneous nuclear ribonucleoprotein H;Heterogeneous nuclear ribonucleoprotein H, N-terminally processed	HNRNPH1	33.9545	34.4004	33.8175	34.1762	34.3078	34.1913	34.1373	33.9887	34.1293
G8JLD3;X6RLX0;Q8IUD2;Q8IUD2-3;Q8IUD2-2;Q8IUD2-5;K7EPD6;A0A0U1RQN0;K7EP25;A0A0U1RR82	ELKS/Rab6-interacting/CAST family member 1	ERC1	26.0215	27.1114	NA	26.4991	26.8193	28.2576	NA	25.7885	25.7701
G8JLQ3;P78537-2;P78537;F8W099;F8W606;A0A087WSV2;F8W036;F8VP73	Biogenesis of lysosome-related organelles complex 1 subunit 1	BLOC1S1	27.8748	28.2686	27.8875	27.1981	27.315	27.6339	27.5122	27.5186	27.7448
H0UI06;P14406;D6R9C3;D6RIE3;D6RGV5	Cytochrome c oxidase subunit 7A2, mitochondrial	COX7A2	30.4419	30.4315	30.3226	29.8722	29.6268	29.7537	29.5311	29.5679	26.4776
X6RLT1;H0UI80;Q8IXH7-4;Q8IXH7;Q8IXH7-3	Negative elongation factor C/D	NELFCD;TH1L	28.8271	28.2969	28.7426	28.9511	28.5275	28.6417	28.599	28.8487	28.6661
H0Y337;Q5JT44		UTRN	25.4672	26.1334	25.0059	24.7313	24.8263	24.555	24.5932	24.6602	24.8714
Q5QPK2;H0Y368;O60762;Q5QPJ9	Dolichol-phosphate mannosyltransferase subunit 1	DPM1	29.9909	29.803	29.8833	30.1315	29.6934	30.1998	29.5458	30.2512	29.5105
H0Y398;Q9H8U3;C9JQ48;E2QRF5	AN1-type zinc finger protein 3	ZFAND3	NA	NA	NA	NA	NA	NA	NA	NA	NA
H0Y3L9;Q13191;A0A2R8YFD4;A0A2R8Y5E1;A0A2R8Y8D8;Q13191-2;B5MC15;Q13191-3;A0A2R8Y582;A0A2R8YDW4;C9JU85;A0A2R8Y7I2;C9JRB3;C9K048;A0A2R8Y875;A0A2R8Y647;Q9ULV8	E3 ubiquitin-protein ligase CBL-B	CBLB	28.7985	28.9456	29.1109	29.0149	28.021	28.8374	29.4161	28.7817	29.8206
H0Y3Y9;H0Y561		PSMD4	NA	23.9362	23.1225	NA	23.1531	NA	23.0709	NA	23.0419
H0Y3Z8;Q08334;F8WDX2;H7C0Z5	Interleukin-10 receptor subunit beta	IL10RB	NA	NA	NA	NA	NA	NA	NA	23.5853	NA
H0Y4B0;O43414-3;O43414-2;O43414;F6QUN3;A0A3B3ISV9;F6UGJ8	ERI1 exoribonuclease 3	ERI3	26.2925	27.5488	26.8688	27.2299	27.5772	27.1868	27.7413	27.2293	27.0293
H0Y4K4;Q5TAA8;Q92902-3;Q92902-2;Q92902-4;Q92902	Hermansky-Pudlak syndrome 1 protein	HPS1	NA	NA	23.8276	NA	NA	23.801	NA	24.1758	23.5525
H0Y4V9;H0Y641		LARP4B	26.0002	NA	25.4885	26.0886	NA	25.921	27.2177	28.0336	27.0076
H0Y5B4;H7BZ11;J3KQN4;P83881;H7BY91;H0Y3V9;R4GN19	60S ribosomal protein L36a	RPL36A;RPL36A-HNRNPH2	26.8916	23.4134	NA	27.5812	25.5909	25.924	NA	24.0598	22.9067
H0Y621;H0Y5K5;Q9Y282;Q9Y282-3;A0A1W2PPS8;Q9Y282-2;H0Y802;H0Y6Z0	Endoplasmic reticulum-Golgi intermediate compartment protein 3	ERGIC3	25.9903	NA	25.6815	26.5727	26.2501	26.2889	24.8872	26.5064	26.5523
H0Y5M2;Q969R5-2;Q969R5-3;Q969R5	Lethal(3)malignant brain tumor-like protein 2	L3MBTL2	24.5808	24.5217	23.7419	24.5408	23.8021	24.5096	24.7726	24.3893	24.1975
H0Y613;Q14687-2;Q14687-3;Q14687;H7C3B5	Genetic suppressor element 1	GSE1	24.5599	24.6426	24.3756	23.9823	24.2753	24.1298	24.3709	24.0914	24.9536
H0Y6A0		ARFGAP3	23.5699	25.1751	NA	NA	NA	NA	NA	NA	NA
H0Y6I0;Q13439-3;Q13439-4;Q13439;Q13439-5;C9JHJ5;A0A087WTW2;E7EVX2	Golgin subfamily A member 4	GOLGA4	24.8841	NA	25.3562	25.2648	25.2324	25.0268	25.1165	24.9429	25.8064
H0Y6T7;Q92542-2;Q92542;Q5T205;H0Y3Z4	Nicastrin	NCSTN	NA	NA	24.3652	NA	22.9699	NA	22.825	23.4459	NA
P10586;P10586-2;H0Y6Z7;H0Y7Z9;H0Y4H1;H0Y380;P23468-6;P23468-4;P23468-2;P23468-5;P23468-7;Q13332-6;P23468;F5GWR7;Q13332-7;A0A0A0MR60;G8JL96;Q3KPI9;P23468-3;Q13332-3	Receptor-type tyrosine-protein phosphatase F	PTPRF	26.3172	26.5978	NA	25.908	24.7867	26.0879	25.8608	25.0108	25.6912
H0Y714;Q96G21;E7ENR5;B8ZZ47;B9A008;F8WCN0	U3 small nucleolar ribonucleoprotein protein IMP4	IMP4	29.0163	26.9507	28.7377	29.4815	29.6084	29.5079	29.1002	28.8544	28.6994
H0Y760;Q9Y4B4	Helicase ARIP4	RAD54L2	26.4036	27.7073	24.7606	27.0115	28.2012	24.9153	26.9883	27.9202	28.0206
P0DP25;P0DP24;P0DP23;H0Y7A7;E7ETZ0;E7EMB3;Q96HY3;G3V361;G3V226;M0QZ52;F8WBR5;G3V479;P27482;C9J7T9;P02585		CALM2;CALM1	34.2823	34.417	34.0141	33.9535	33.6822	33.8046	33.9113	33.4614	34.1968
H0Y870;H0Y861;Q8TDQ4;Q5SSC2;Q9H0R3;H0Y8D0;Q9H0R3-2	Transmembrane protein 222	TMEM222	24.5421	25.0391	24.1249	NA	24.8062	24.9465	25.3157	25.2552	NA
H0Y886;O43674;E7EWP0;O43674-2;H7C568;A0A087WYD0	NADH dehydrogenase [ubiquinone] 1 beta subcomplex subunit 5, mitochondrial	NDUFB5	28.4273	27.5594	28.9451	28.0816	27.4484	27.8445	27.5168	28.2076	27.7655
H0Y8G0;P49888	Sulfotransferase;Estrogen sulfotransferase	SULT1E1	NA	NA	NA	NA	NA	NA	NA	24.4418	NA
H0Y8U5		CTBP1	NA	NA	NA	NA	NA	NA	NA	NA	NA
H0Y8W3;O43566-5;O43566-4	Regulator of G-protein signaling 14	RGS14	NA	NA	NA	NA	NA	NA	NA	NA	NA
H0Y8X4;O43598;O43598-2	2-deoxynucleoside 5-phosphate N-hydrolase 1	DNPH1	30.3493	31.1232	31.0534	30.9173	31.1075	30.6829	30.7288	30.2502	30.8807
H0Y993;P35659;A0A494C028;B4DFG0;P35659-2;H0Y8X0;A0A494C198;D6R9L5	Protein DEK	DEK	33.1817	33.6584	33.3166	32.574	32.6195	32.8722	32.4588	32.5494	32.9997
H0Y9S9;K7ENU7		PPIP5K2	24.4551	24.8485	NA	NA	NA	NA	NA	NA	24.0939
H0Y9X1;Q96EY4;D6RA57;D6RE67;D6RC31	Translation machinery-associated protein 16	TMA16	28.8568	28.7607	28.4886	29.0195	29.1219	28.6255	29.103	28.8798	28.9582
H0Y9Z5;Q96LI5;H0Y9C1;Q96LI5-2;D6RGK9;D6R9H6	CCR4-NOT transcription complex subunit 6-like	CNOT6L	27.9128	28.0756	28.0032	27.8085	27.5122	27.491	27.4973	27.5424	28.0608
H0YA52;Q9H0N5	Pterin-4-alpha-carbinolamine dehydratase 2	PCBD2	NA	25.4307	25.4792	NA	NA	NA	25.2427	24.3792	25.4451
H0YAR2;H0YB86		PABPC1	NA	NA	NA	NA	NA	NA	25.126	24.5462	NA
H0YBC7;O60238-2;O60238	BCL2/adenovirus E1B 19 kDa protein-interacting protein 3-like	BNIP3L	NA	24.8899	NA	NA	NA	NA	NA	NA	25.6165
H0YC42;H0YC44;P55327-8;U3KQQ8			26.6525	25.7829	27.1508	26.9522	26.9017	27.0653	26.6106	27.2469	26.6925
Q01995;H0YCU9;E9PJ32	Transgelin	TAGLN	NA	NA	NA	NA	NA	NA	NA	NA	NA
P16070;P16070-12;H0YD13;P16070-8;P16070-7;P16070-5;P16070-6;P16070-4;P16070-17;P16070-3;P16070-16;P16070-10;P16070-11;P16070-13;P16070-14;P16070-18;H0Y2P0;H0YCV9;H0Y5E4;H0YDW7;H0YE40;P16070-9;P16070-15;H0YDX6;E9PKC6;P16070-19;H0YD17;Q86UZ1;J3KN83	CD44 antigen	CD44	31.8663	32.0105	31.6942	32.6388	32.4849	32.3314	31.7128	31.316	31.6855
H0YDG2;Q9UKW4;Q9UKW4-4;Q9UKW4-2	Guanine nucleotide exchange factor VAV3	VAV3	NA	NA	NA	NA	NA	24.3127	NA	NA	NA
H0YEB6;O60232;G3V1B8;H0YEK1;E9PN57;E9PK41	Sjoegren syndrome/scleroderma autoantigen 1	SSSCA1	NA	26.5961	25.3689	26.9713	27.518	28.6456	27.8935	24.6227	26.8171
H0YEF7;H0YD48;H0YEH1;H0YE97;H0YEY8		PICALM	24.7491	25.4886	NA	24.3961	24.0246	24.0265	25.1734	NA	25.4242
H0YFD6;P40939;A0A2R8Y4F5;A0A2R8YG21;A0A2R8Y688;P40939-2	Trifunctional enzyme subunit alpha, mitochondrial;Long-chain enoyl-CoA hydratase;Long chain 3-hydroxyacyl-CoA dehydrogenase	HADHA	33.1534	33.1168	32.9694	33.4551	33.1846	33.4146	33.4202	33.735	33.0237
H0YFN7;Q4ADV7-2;Q4ADV7-3;Q4ADV7	RAB6A-GEF complex partner protein 1	RIC1	24.2223	NA	NA	NA	NA	NA	NA	NA	NA
H0YGR4;Q9Y3B8;H0YG54;F5GYG5;Q9Y3B8-2;F5H784;F5H7P1;H0YF66;Q9BTR4;F5H6P8;H0YG37	Oligoribonuclease, mitochondrial	REXO2	NA	NA	NA	NA	NA	24.1061	NA	NA	NA
H0YH69;Q9HBU6;Q9HBU6-2;H0YFP7;Q5SXX7;Q9NVF9-3;Q9NVF9;Q9NVF9-2	Ethanolamine kinase 1	ETNK1	NA	26.0045	NA	24.86	NA	25.9419	27.003	25.7915	26.6779
H0YH82		CS	NA	23.9826	NA	24.9328	25.2165	26.2023	24.6772	NA	25.2047
H0YI02;J3KPG1;Q96QF0-8;Q96QF0-3;Q96QF0-4;Q96QF0-2;Q96QF0;F8VTR6;H0YD03;Q96QF0-5;Q96QF0-7;Q96QF0-6	Rab-3A-interacting protein	RAB3IP	NA	24.2267	23.6659	NA	23.0024	22.526	NA	NA	NA
Q9H8H3;H0YI09;F8VQX6	Methyltransferase-like protein 7A	METTL7A	23.9764	25.0885	25.037	25.8033	26.2474	24.4764	24.7002	25.4273	24.6836
H0YI37		ATP5B	NA	NA	NA	NA	NA	NA	NA	NA	NA
H0YIV4;P55209;F5H4R6;P55209-2;F8VY35;F8W0J6;F8VUX1;F8W020;F8VXI6;F8VVB5	Nucleosome assembly protein 1-like 1	NAP1L1	32.3754	32.7338	32.2082	32.5576	32.6347	32.71	32.5494	32.5031	32.414
H0YIV9;O43716;F8VRU3;J3KMY1	Glutamyl-tRNA(Gln) amidotransferase subunit C, mitochondrial	GATC	26.9014	27.6638	24.7438	27.5323	25.9797	26.0021	27.319	29.7265	26.5823
H0YJC5;Q969Q6-2;Q969Q6;G3V2K1	Serine/threonine-protein phosphatase 2A regulatory subunit B subunit gamma	PPP2R3C	NA	NA	NA	NA	NA	NA	NA	NA	NA
H0YJH6;P42226;A0A494C0T4;A0A1W2PNW1;P42226-3;P42226-2;G3V5I8;G3V370;G3V5K5;G3V568;H0YIY2;Q5FBW6;G3V2L2;G3V2M3;G3V2H4	Signal transducer and activator of transcription 6	STAT6	30.3752	30.5042	30.8656	30.458	30.1535	30.7529	29.8234	30.1173	29.7804
H0YJH7		TMPO	22.8194	20.9315	23.1961	NA	21.3033	20.279	21.6658	20.5181	23.2633
H0YKA5		IQGAP1	26.8163	26.5785	NA	26.8477	27.7412	26.9344	26.8187	27.2402	26.1177
H0YLY3;H0YKR4;H0YNR6;H0YN04;H0YKC9;Q9HA82	Ceramide synthase 4	CERS4	24.4224	NA	NA	NA	23.2871	22.8261	23.9781	23.4843	23.7203
H0YKT8;H0YKS0;H0YMV3	Proteasome subunit beta type	PSMA4	NA	25.3833	24.0628	23.8604	24.8392	25.2611	24.0186	23.9427	23.7164
H0YLN5;H0YN78;Q9BV29;Q9BV29-2	Uncharacterized protein C15orf57	C15orf57	23.7012	NA	NA	NA	23.4658	NA	NA	NA	NA
Q96QT4;H0YLN8;A0A0C4DGL2	Transient receptor potential cation channel subfamily M member 7	TRPM7	24.8195	22.5526	NA	24.4573	NA	25.2367	23.8731	24.8248	NA
H0YLX2;Q2KHR2-2;Q2KHR2	DNA-binding protein RFX7	RFX7	22.7714	22.3541	22.5186	22.9161	22.793	21.8496	22.7218	22.7087	23.2015
H0YM23;O75179-7;O75179-2;O75179;O75179-6;O75179-4;O75179-3;A0A1W2PQ15;O75179-5;H0YLQ3	Ankyrin repeat domain-containing protein 17	ANKRD17	27.1038	27.6544	26.5959	27.2869	27.4099	27.4117	27.734	27.7977	27.5751
H0YN33;Q9BW66;Q9BW66-3;H0YKY0;Q9BW66-2	Cyclin-dependent kinase 2-interacting protein	CINP	24.9632	NA	NA	25.6431	26.1522	26.2968	24.4632	24.878	24.344
H0YNA7;Q8TCT8	Signal peptide peptidase-like 2A	SPPL2A	24.7439	25.8632	26.3694	25.0589	25.9742	26.0573	25.4524	26.109	25.4558
H0YNG3;P67812-4;P67812;P67812-3;P67812-2;H0YNX5;H0YKT4;H0YNA5	Signal peptidase complex catalytic subunit SEC11;Signal peptidase complex catalytic subunit SEC11A;Signal peptidase I	SEC11A	29.584	29.0515	29.966	29.5978	29.3397	29.2393	29.1047	29.3903	29.2025
H0YNK8;Q5J8M3-2;Q5J8M3;S4R329;H0YK61;H0YNK0;H0YLP8;Q5J8M3-3;H0YMH5;H0YN63	ER membrane protein complex subunit 4	EMC4	26.0321	25.7183	26.0944	26.5063	25.9637	25.9649	26.4565	27.1393	25.5377
H0YNU5;P54132;A0A3B3IT82;H0YLV8	Bloom syndrome protein	BLM	29.5996	28.4788	29.6493	28.7756	29.1347	29.2587	29.8845	29.4783	29.9912
H3BLT9;Q7RTR2;Q7RTR2-2;Q7RTR2-4;Q7RTR2-3;A0A087WZ24	Protein NLRC3	NLRC3	28.6813	29.5456	29.2261	26.3317	26.0157	26.469	25.7679	26.4149	26.2784
H3BM14;H3BM74;Q9Y5A7-2;Q9Y5A7;F8WDB6;C9JRT6;C9J7X7;F8WDL9;H7C5N1;H7C5E1	NEDD8 ultimate buster 1	NUB1	28.6983	29.0421	28.6831	28.3662	28.5059	28.932	29.3377	29.1075	28.598
H3BM67;H3BUP2;H3BUN4;O60936;O60936-3;O60936-1;H3BQJ5;J3QLT7	Nucleolar protein 3	NOL3	NA	26.0274	24.7227	NA	26.0031	NA	26.3615	26.818	27.1422
H3BMD8;P56211;P56211-2;H3BTD3;H3BQ52	cAMP-regulated phosphoprotein 19	ARPP19	28.4981	29.1354	28.3993	28.159	28.3213	28.5273	28.3223	27.672	29.028
H3BME1;H7C112;H3BPZ0;Q6PCT2-2;Q6PCT2;H3BVB1;Q6PCT2-3	F-box/LRR-repeat protein 19	FBXL19	NA	NA	NA	NA	22.8767	NA	NA	NA	NA
H3BMF4;Q9H2V7-3;Q9H2V7-2;Q9H2V7;H3BPQ9;H3BR82;Q9H2V7-5;Q9H2V7-4;H3BT44;H3BPT8	Protein spinster homolog 1	SPNS1	NA	NA	NA	NA	NA	NA	NA	25.0435	NA
H3BMJ2;Q6ZRI6-2;Q6ZRI6	Uncharacterized protein C15orf39	C15orf39	24.9008	25.063	24.5025	25.1189	25.3085	24.0521	25.6334	24.6157	25.2792
Q15287;H3BTC0;H3BMM9;H3BV80;Q15287-2;Q15287-3;H3BPG5;H3BMS0;H3BNU7;H3BUL0;H3BRK4;H3BTV0;H3BUG0;H3BTR6;H3BP82;H3BNI3;H3BTY0	RNA-binding protein with serine-rich domain 1	RNPS1	29.5628	30.3746	29.778	29.4547	30.0648	29.6489	30.1306	29.459	30.0388
H3BN02;P20702;Q13349	Integrin alpha-X	ITGAX	29.6635	29.5582	28.4636	27.9238	28.5465	27.4486	29.1211	27.4134	31.3138
H3BN98;H3BPJ2;Q15041;Q15041-2;Q15041-3;H3BTX6;H3BS91			29.4169	28.6779	29.6126	29.803	28.7266	29.9866	30.3085	30.6106	30.5147
H3BNA2	Coronin	CORO1A	NA	NA	NA	23.6417	NA	NA	NA	NA	NA
H3BNC9;P08708;H0YN88;A0A075B716;H0YN73;A0A0J9YYC4	40S ribosomal protein S17	RPS17	32.7199	32.5836	32.7165	33.0927	32.9641	33.0029	32.9333	32.6691	32.5959
H3BNE3;H3BR42;H3BST1;Q9UL45	Biogenesis of lysosome-related organelles complex 1 subunit 6	BLOC1S6	NA	24.951	NA	NA	24.6549	NA	24.2626	24.3971	24.5106
J3KNE2;H3BNM4;Q8NBZ0;I3NI13;I3L270;Q8NBZ0-2	INO80 complex subunit E	INO80E	NA	NA	NA	NA	NA	23.3657	NA	23.3974	NA
H3BNT4;Q99547;H3BSB3;H3BNK8;H3BU96	M-phase phosphoprotein 6	MPHOSPH6	25.2812	26.5568	26.7363	26.3625	28.2508	27.0034	27.579	27.4886	27.0057
H3BNU1;Q9ULP9-2;Q9ULP9;H3BV07;A0A2R8Y518;A0A0D9SFR5;H3BQ06	TBC1 domain family member 24	TBC1D24	26.9005	28.1389	25.292	27.5295	27.4214	28.4068	27.5843	27.3211	27.7475
H3BP20;P06865;H3BS10;H3BU85;H3BTD4;P06865-2;A0A087WUJ7	Beta-hexosaminidase;Beta-hexosaminidase subunit alpha	HEXA	29.1705	29.815	29.4534	26.5535	27.1761	25.9803	26.7037	25.6884	26.6101
H3BP28;Q99807-2;Q99807;H3BSZ3;H3BTN8;I3L1T0;H3BS11	5-demethoxyubiquinone hydroxylase, mitochondrial	COQ7	NA	NA	24.7864	NA	NA	24.1738	NA	NA	NA
H3BPE1;H3BQK9;E9PNZ4;E9PLY0;H0Y314;H0Y4F5;E7ERX3;E9PS75;REV__O43149-2;REV__I3L141;REV__O43149		MACF1	33.0245	32.7572	32.8822	32.8792	32.6691	32.7568	32.6974	32.371	33.0299
H3BPE7;P35637-2;P35637	RNA-binding protein FUS	FUS	31.1893	31.7521	31.0693	31.5999	31.6662	31.581	31.8423	31.2538	31.879
H3BPG6;H3BQQ2;H3BR87		ZNF598	NA	NA	NA	NA	NA	NA	23.7913	NA	NA
H3BPJ9;O96000;O96000-2;H3BV16	NADH dehydrogenase [ubiquinone] 1 beta subcomplex subunit 10	NDUFB10	28.4922	29.4252	29.0147	28.4004	28.4367	28.6674	28.4637	29.2147	28.6259
H3BPK3;Q16775-2;Q16775;H3BPQ4;H3BQW8;Q16775-3;H3BV79	Hydroxyacylglutathione hydrolase, mitochondrial	HAGH	29.4129	30.0693	29.4602	29.8029	29.9802	30.1299	29.9443	29.4297	30.1295
H3BPS8	Fructose-bisphosphate aldolase	ALDOA	NA	NA	26.7888	NA	NA	26.6409	NA	NA	NA
H3BU63;H3BSE3;H3BQB0;H3BRQ0;Q96CD2-2;Q96CD2;H3BPW5	Phosphopantothenoylcysteine decarboxylase	PPCDC	NA	NA	NA	NA	24.7136	24.6805	NA	NA	NA
H3BQM0;Q8NDF8-5;Q8NDF8;Q8NDF8-3;Q8NDF8-2;E9PC61	Non-canonical poly(A) RNA polymerase PAPD5	PAPD5	NA	NA	25.7779	NA	NA	25.9309	NA	24.6023	NA
H3BR23;O95273-2;O95273;H3BQA6	Cyclin-D1-binding protein 1	CCNDBP1	25.2039	24.3688	NA	25.5532	NA	NA	25.4858	25.1564	NA
H3BRF9;Q96K21-2;Q96K21;H3BN64;Q96K21-4;Q96K21-3;H3BRM1;H3BUW6	Abscission/NoCut checkpoint regulator	ZFYVE19	26.3463	27.7093	26.866	25.7331	26.7753	26.4361	26.7676	25.6147	26.9983
H3BRJ5;Q9P2H3-3;C9J614;F5GZP3;Q8IWR1;C9IZE0;C9JE08;C9IY67;C9JNB9;C9J9F0;Q9P2H3-2;Q9P2H3	Intraflagellar transport protein 80 homolog;Tripartite motif-containing protein 59	IFT80;TRIM59	23.881	NA	24.7384	NA	23.0443	25.6499	24.7159	23.7903	24.1907
H3BRK9;Q9UKV5;R4GNG2	E3 ubiquitin-protein ligase AMFR	AMFR	NA	NA	NA	NA	NA	NA	24.9964	NA	NA
O14562;H3BRL3;H3BUM8	Ubiquitin domain-containing protein UBFD1	UBFD1	25.2474	26.273	25.6855	25.3981	26.4393	26.2734	26.0648	25.3819	26.038
H3BRN4;P80404;H3BNQ7;H3BPW8;H3BMJ9;H3BRJ1;H3BRT1	4-aminobutyrate aminotransferase, mitochondrial	ABAT	25.9961	25.827	26.769	29.063	27.8877	29.1299	27.7484	27.3856	25.7681
H3BSL4;H3BUJ7;Q66K89;H3BQZ4;H3BN24	Transcription factor E4F1	E4F1	NA	24.9739	25.7967	NA	25.4965	25.9782	25.6014	NA	25.2386
H3BSM0;Q53FZ2;Q53FZ2-2;H3BVD5;H3BUF2;H3BV29;H3BT38	Acyl-coenzyme A synthetase ACSM3, mitochondrial	ACSM3	24.9855	NA	24.7861	24.8273	23.8208	23.7679	24.4704	24.8054	24.6434
H3BSM7;Q96GQ5;H3BR29;Q96GQ5-2;I3L2V0;H3BTA0;H3BS97	RUS1 family protein C16orf58	C16orf58	26.9784	25.5101	26.8088	27.5511	27.4398	27.0922	26.4204	27.6127	26.9435
H3BSW6;Q2VPK5-5;Q2VPK5;Q2VPK5-3;H3BNM3;H3BNU5	Cytoplasmic tRNA 2-thiolation protein 2	CTU2	25.5183	26.2325	NA	26.2005	26.4561	25.3036	25.1427	NA	24.8356
H3BTB7;Q5JPH6;Q5JPH6-2	Probable glutamate--tRNA ligase, mitochondrial	EARS2	26.6046	27.286	25.976	28.289	28.62	28.5842	26.8275	27.6962	26.8684
H3BTH8;Q96S86;H3BRY4;H3BT26	Hyaluronan and proteoglycan link protein 3	HAPLN3	23.8667	NA	24.5078	24.498	24.278	24.4206	24.3963	24.9796	24.1626
H3BTR1;H3BU23;Q01850;H3BN65;H3BUE0	Cerebellar degeneration-related protein 2	CDR2	NA	NA	NA	NA	NA	NA	NA	NA	NA
H3BTR4;Q96BT3;H3BUW2;Q96BT3-2;H3BQ71;H3BMP6;H3BQS6;H3BN05;H3BTS2;H3BQJ0;I3L4F8;Q96BT3-3	Centromere protein T	CENPT	NA	26.1099	26.4606	NA	NA	27.3844	NA	NA	NA
H3BV23;Q96S82;H3BUV9;H3BSQ2	Ubiquitin-like protein 7	UBL7	25.3551	25.1711	24.0916	24.7742	25.9694	24.8004	25.864	25.2788	26.1303
O95166;H6UMI1;I3L3J4	Gamma-aminobutyric acid receptor-associated protein	GABARAP	26.8385	27.4991	NA	27.2588	27.4267	26.5449	27.6254	26.6362	26.7965
H7C2Z6;H7BXD5;P28676;C9JIZ3;C9JWQ8	Grancalcin	GCA	26.632	28.3471	27.9849	26.4608	26.9242	26.479	27.7886	27.0733	27.7218
H7BXF4;Q9NXE4-2;Q9NXE4-6;Q9NXE4;Q9NXE4-4;Q9NXE4-3;Q9NXE4-8;H7C1Q6;Q9NXE4-10;Q9NXE4-9;Q9NXE4-7;Q9NXE4-5;H7C0W5;H7C2J2;H7C2E2;H7C235;C9J647;F2Z2I0;F2Z2W5;F8WF03;F8WEQ5	Sphingomyelin phosphodiesterase 4	SMPD4	29.8738	29.5444	30.0168	30.1332	29.994	30.1482	30.3933	30.5595	29.6285
H7BXH9;Q8WXB1;C9JSX1;C9JES0;Q8WXB1-2	Protein N-lysine methyltransferase METTL21A	METTL21A	NA	NA	NA	23.0825	NA	NA	NA	NA	NA
H7BXI1;A0A499FIX8;A0FGR8-6;A0FGR8-2;A0A087WXU3;A0FGR8;A0FGR8-4;A0FGR8-5	Extended synaptotagmin-2	ESYT2	31.7637	31.5467	31.4901	31.4515	31.2096	31.3409	31.26	31.4717	31.4028
H7BXK9;Q9NP58-4;Q9NP58	ATP-binding cassette sub-family B member 6, mitochondrial	ABCB6	NA	NA	24.4923	NA	25.2276	NA	NA	NA	NA
H7BY36		EWSR1	23.5965	22.9624	24.0922	24.3277	24.2313	NA	NA	NA	NA
Q5JRG1;H7BYF2;Q9BVL2-2;Q9BVL2-3;Q9BVL2	Nucleoporin p58/p45	NUPL1	29.315	29.3902	29.2801	29.2769	29.4693	29.427	29.1785	29.0411	29.3939
H7BYJ1;Q969K3;Q969K3-2;A0A087WTM5;G3V504	E3 ubiquitin-protein ligase RNF34	RNF34	NA	NA	NA	NA	NA	NA	NA	NA	NA
H7BYM2;Q8WYN0-3;Q8WYN0-5;Q8WYN0;A0A0A0MT61;G5E979;Q8WYN0-2	Cysteine protease ATG4A	ATG4A	23.4563	24.0018	23.8733	23.4864	23.7476	23.2853	22.9156	23.6946	22.994
H7BYN4;Q02241;A0A2U3TZL8;Q02241-2;Q02241-3;H0YME6;A0A2R8Y531;H0YMJ4	Kinesin-like protein;Kinesin-like protein KIF23	KIF23	28.24	27.3202	28.8849	28.1282	28.244	28.0718	28.9039	28.9108	28.6621
H7BYT1;P48730-2;P48730;B0QY35;B0QY34;P49674;B0QY36;H0Y645;J3QQI9;H0Y2N6;B4DLF1;J3KRM8	Casein kinase I isoform delta;Casein kinase I isoform epsilon	CSNK1D;CSNK1E	27.8792	26.8307	27.3179	26.9162	26.2055	27.1362	27.5522	27.6568	27.025
H7BZB3		CAD	23.151	NA	NA	24.3788	23.9277	24.4104	NA	23.7354	23.4942
H7BZJ3		PDIA3	29.6351	29.4471	28.2824	29.4155	29.6231	29.332	29.5441	29.7201	29.6688
H7C0A2;P20749	B-cell lymphoma 3 protein	BCL3	23.5154	22.2877	23.2159	20.6807	23.0574	22.9997	24.16	23.528	23.6249
H7C0C1			NA	NA	23.1536	NA	NA	NA	NA	NA	NA
H7C0X4;Q92685;F8WF93;H7BZZ2;F8WE30;C9J7S5;Q92685-2	Dol-P-Man:Man(5)GlcNAc(2)-PP-Dol alpha-1,3-mannosyltransferase	ALG3	24.652	NA	24.1503	24.8589	23.8384	24.6804	NA	24.1624	24.0581
H7C1I7;Q5VZL5-2;Q5VZL5-4;Q5VZL5;Q5VZL5-3	Zinc finger MYM-type protein 4	ZMYM4	NA	NA	NA	NA	NA	NA	NA	NA	NA
H7C1N3;O15155;A0A3B3IU16;C9JTT8;Q68DU7;O15155-2	BET1 homolog	BET1;DKFZp781C0425	26.6399	26.9094	26.451	27.2577	25.9725	26.5894	26.6438	26.7643	25.1507
H7C1Q1;H7C471;H0Y5R9;H0Y2U5			25.2958	26.4808	26.027	NA	24.8979	NA	NA	NA	NA
H7C1U8;Q9BUR5;Q9BUR5-2;A0A0J9YWW6;G3V1B6;A0A0J9YXS4	Apolipoprotein O	APOO	NA	25.5132	23.4124	25.8605	24.7173	NA	25.5034	25.9326	NA
H7C2T5;Q9Y2G5-2;Q9Y2G5-1;Q9Y2G5;A0A0C4DGX7	GDP-fucose protein O-fucosyltransferase 2	POFUT2	NA	NA	NA	NA	NA	26.6047	25.6	NA	25.6174
H7C417;H7C4C6;H7C1K3;B5MC44;Q9UDX4-3;Q9UDX4-2;Q9UDX4;H7C1Y0			26.1056	21.5344	NA	25.755	25.5737	25.694	25.8602	NA	24.4382
H7C561		SF1	26.0692	24.1273	26.4847	26.2604	26.9629	26.0606	25.2342	24.6035	26.5739
H7C5B8;O95178;C9IZW8;C9JXM4	NADH dehydrogenase [ubiquinone] 1 beta subcomplex subunit 2, mitochondrial	NDUFB2	25.8581	24.9187	26.0991	25.0106	25.4479	25.2693	25.6719	24.7102	26.0152
H7C5D9;C9JYK0;A0A087X197		LRCH4	27.9987	27.651	27.6949	27.4101	26.5956	26.6473	27.4581	26.767	26.3125
H7C5G1;Q2TAA2;Q2TAA2-2;C9JDY4;C9J5J2	Isoamyl acetate-hydrolyzing esterase 1 homolog	IAH1	26.2919	26.1666	26.6807	26.6396	27.1253	26.6919	NA	26.2221	26.943
H9KV75;G3V2W4;H7C5W8;H0YJW3;H0YJ11;G3V2X9;G3V2E8;A0A494C031		ACTN1	NA	NA	NA	NA	NA	NA	NA	NA	NA
J3QRX6;H9KV77;Q9NQ92	Coordinator of PRMT5 and differentiation stimulator	COPRS	NA	NA	NA	NA	NA	NA	NA	NA	NA
I3L0A0;Q13404-7;Q13404-1;Q13404-2;G3V2F7;A0A0A0MSL3;Q13404-6;E5RIF1;D6RG00;A5PLL7;F8WBY2;F8W924;Q5TGE2;A5PLL7-2	Ubiquitin-conjugating enzyme E2 variant 1	TMEM189-UBE2V1;UBE2V1	23.2008	NA	NA	NA	NA	NA	22.1949	23.0985	23.377
I3L0E3;Q9Y2R5;E9PE17;A0A1W2PQE6;F2Z3A3;Q0P6G1;M0R2I1;J3QKY7;M0QXQ0;K7ERG6;E7EVQ0;E9PNM0;I3L137;E5RHT5;M0QXX9;K7EIG2;C9JG37;E9PMX5;J3KSW0;A0A087WTN2;D6RB60;F8WDJ7;K7EM14;A0A0A0MRV5;A8MTT8;M0R297;K7ELI5;A0A075B7G4;A0A0G2JMG9;A0A087WTY0;P0DPD5;A0A0M3HEQ9;F2Z2N8;A0A1W2PQL4;K7EQQ2;F8WBQ5;E9PIT0;M0QY27;Q1T7F5;J3KSJ1;M0R367;M0R0R1;D6RGC2;K7ES26;Q1T7F6;C9J5H1;B4E159;M0R0D9;A0A087X0J9;M0QYA6;A0A1W2PRC0;C9…	28S ribosomal protein S17, mitochondrial	hCG_1984214;MRPS17	26.756	27.3696	27.1341	27.1591	27.0207	27.0169	27.0735	27.5887	26.3324
I3L0K7;I3L239;I3L253;I3L2D5		TRAP1	22.5182	NA	NA	NA	NA	NA	NA	NA	NA
Q9H6Y7;I3L0L6;I3L2Y3	E3 ubiquitin-protein ligase RNF167	RNF167	24.6706	22.5355	24.9906	24.1657	24.295	24.7074	24.5392	24.1135	24.9822
I3L0N3;P46459;P46459-2;I3L2G1;I3L0L3;K7EQD6;I3L338;I3L4Q9	Vesicle-fusing ATPase	NSF	32.0186	31.9489	31.7037	32.2074	31.9226	32.023	31.445	31.7674	31.5343
I3L0U5;Q6PK04	Coiled-coil domain-containing protein 137	CCDC137	24.8217	25.0167	25.0851	25.3346	25.5337	26.8447	25.6144	25.0936	24.4236
I3L112;P52429;P52429-2	Diacylglycerol kinase;Diacylglycerol kinase epsilon	DGKE	NA	25.6757	NA	26.3173	26.3064	24.755	25.1853	26.5881	25.0054
I3L172;Q9BUT9-2;Q9BUT9	Protein FAM195A	FAM195A	NA	NA	NA	NA	NA	NA	NA	NA	NA
I3L1D5;O15296-3;O15296;O15296-4;O15296-2	Arachidonate 15-lipoxygenase B	ALOX15B	NA	NA	NA	NA	23.6153	NA	NA	NA	NA
I3L1H5;Q9BZG8;Q9BZG8-3;Q9BZG8-2;U3KQN3;I3L3X9;A0A0A0MTR4	Diphthamide biosynthesis protein 1	DPH1	NA	23.8175	24.3889	NA	NA	NA	NA	NA	23.481
I3L1Q3;Q8TE02;Q8TE02-4;I3L2T0;I3L3N8;I3L437;Q8TE02-2;I3L2A9;Q8TE02-3;I3L1A8;I3L200;I3NI50	Elongator complex protein 5	ELP5	27.0192	27.0752	27.6534	26.121	26.6161	25.3061	26.3336	26.152	25.8582
I3L1T3;Q9GZP9;I3L1S8;I3L0R8;Q96Q80-5;Q96Q80-4;Q96Q80-3;Q96Q80;Q96Q80-2	Derlin-2;Derlin-3	DERL2;DERL3	24.8087	24.8492	NA	25.7777	25.7817	24.9907	25.4265	25.3281	25.4909
I3L1Y9;Q96CP2;I3L4I0;I3L0R3;I3L231	FLYWCH family member 2	FLYWCH2	26.7786	26.946	27.1048	25.5326	25.5439	26.346	26.3174	25.9366	27.1298
J3QS48;I3L295;J3KT75;J3QW43;J3QRD5;O75352-2;O75352;J3KSI4;I3L1D2;I3L4E0;J3KTK8;J3QQZ4;I3L405;I3L261	Mannose-P-dolichol utilization defect 1 protein	MPDU1	27.2802	28.0644	28.3243	29.178	29.2359	28.8311	28.2116	29.2423	28.3007
I3L2G5;Q9C000-5;Q9C000-2;Q9C000;Q9C000-3;Q9C000-4;Q9C000-6;Q9C000-7;I3L0S2	NACHT, LRR and PYD domains-containing protein 1	NLRP1	NA	24.8692	25.1328	NA	24.5921	24.7104	24.4539	25.2828	24.8758
I3L2J0;A0A0A0MQR4;Q96RK0;I3L2I4;I3L135;I3L1Q4	Protein capicua homolog	CIC	26.2932	26.3415	26.7806	25.6162	25.1208	26.4574	26.4375	24.7632	27.4243
I3L2J8;Q9UPN4-3;Q9UPN4-2;Q9UPN4;I3L2X7	Centrosomal protein of 131 kDa	CEP131	24.3044	23.0038	25.5844	23.7618	23.3147	23.1931	23.7014	24.8622	23.7572
I3L2N2;O14641;I3L2W9;I3L0M7;A0A3B3ITC6;I3L0Z8	Segment polarity protein dishevelled homolog DVL-2	DVL2	24.2543	NA	23.4624	23.8431	22.0195	23.2303	23.86	22.5077	24.0228
Q5TC12;I3L448;A8MRA7	ATP synthase mitochondrial F1 complex assembly factor 1	ATPAF1	26.2117	27.1359	26.523	26.6283	27.1748	26.7542	26.9321	27.4382	26.1833
I3L468		ITGAL	NA	NA	NA	NA	NA	23.1531	NA	NA	NA
I3L4A1;Q96FZ7;I3L4G8;I3L3E4	Charged multivesicular body protein 6	CHMP6	27.1682	27.296	27.5752	26.7121	26.9682	27.4959	26.7959	26.7609	26.9902
I3L4X2;P33527;P33527-9;P33527-3;P33527-2;A0A0A0MS99;P33527-5;P33527-4;P33527-7;P33527-6;P33527-8;O15438;O15438-4	Multidrug resistance-associated protein 1	ABCC1	28.4997	28.926	29.2009	29.5294	29.5636	30.1817	28.771	29.1565	29.3791
I3L4X7;Q13227-2;Q13227;I3L3Y9	G protein pathway suppressor 2	GPS2	26.5829	26.1132	27.6145	26.5873	25.6035	26.1859	25.9009	26.2765	26.5785
I3L4Y1		ABR	26.9037	28.1203	27.309	23.5003	24.1112	NA	NA	NA	24.2215
I3L505	Acyl carrier protein	NDUFAB1	NA	NA	NA	NA	NA	NA	NA	NA	22.6552
I3NI29;Q9NRY6;I3L3X5;I3L4F5;I3L161	Phospholipid scramblase 3	TMEM256-PLSCR3;PLSCR3	NA	25.3209	25.6896	NA	NA	NA	24.6437	NA	25.5343
I3VM54;Q9Y2K7;Q9Y2K7-5;Q9Y2K7-2;Q9Y2K7-4;Q9Y2K7-3	Lysine-specific demethylase 2A	KDM2A	28.7369	28.1985	28.9718	28.3866	28.4233	28.657	29.3754	29.2132	29.1345
I6L899;H3BMP0;H3BV12;A0A0J9YX86;F8WBI6;A6NCC3;I6L899-2;A6NCC3-1	Golgin subfamily A member 8R;Golgin subfamily A member 8N;Golgin subfamily A member 8O	GOLGA8R;GOLGA8N;GOLGA8Q;GOLGA8O	26.7739	24.9859	26.2993	NA	22.4127	22.9641	NA	NA	23.9018
I6L8B7;A8MUU1;REV__U3KQK0;REV__Q99880;REV__O60814;REV__P06899;REV__P23527;REV__P33778;REV__P57053;REV__Q16778;REV__P62807;REV__Q5QNW6;REV__Q8N257;REV__Q93079;REV__Q99877;REV__Q99879;REV__Q5QNW6-2;REV__P58876		FABP5	NA	NA	NA	NA	NA	NA	NA	NA	NA
J3KMZ7;Q9H0H0;A0A2R8Y4Z6;A0A2R8Y7F8;J3KRH0	Integrator complex subunit 2	INTS2	27.9275	28.1234	28.1825	27.8074	27.6099	27.9693	27.4348	27.9935	27.7706
J3KMZ8;Q92785;Q92785-2;E9PN04;H0YEI1;Q92782-3	Zinc finger protein ubi-d4	DPF2	28.5101	29.2824	28.8257	28.3325	28.6583	28.8433	28.5885	28.0433	28.7968
J3KMZ9;P01130-3;P01130-6;P01130-4;P01130;H0YMD1;P01130-5;P01130-2;H0YM92;H0YMQ3	Low-density lipoprotein receptor	LDLR	26.088	24.3414	NA	26.3429	NA	NA	27.8462	25.7778	25.8432
J3KN01;P55196;P55196-5;Q5TIG5;P55196-6	Afadin	MLLT4	29.3071	30.5835	30.4731	29.9638	30.1193	31.0463	31.4275	29.9245	32.1015
J3KN16;Q5VYK3;R4GMY1;F6XAQ5;R4GMY3	Proteasome-associated protein ECM29 homolog	KIAA0368;ECM29	31.2762	31.6436	31.6016	31.3513	31.6457	31.6775	31.0245	31.3782	31.2886
J3KN36;Q5JPE7;Q5JPE7-2;P69849;Q5JPE7-3;A0A087WTD5	Nodal modulator 2;Nodal modulator 3	NOMO3;NOMO2	30.3898	30.1621	30.0388	31.1838	31.2345	30.9754	30.7348	31.4987	30.3879
J3KN59;Q12982;Q12982-2;H7C096;Q86WG3;Q86WG3-3	BCL2/adenovirus E1B 19 kDa protein-interacting protein 2	BNIP2	26.5728	25.746	26.3048	26.3686	25.6554	25.1116	25.6636	25.4197	26.0577
J3KN67		TPM3	NA	NA	30.0559	NA	NA	30.0121	NA	NA	NA
J3KNC0;P52655	Transcription initiation factor IIA subunit 1;Transcription initiation factor IIA alpha chain;Transcription initiation factor IIA beta chain	GTF2A1	24.2452	26.1567	26.1271	24.0775	24.7589	25.8034	24.5339	NA	24.993
J3KNF4;O14618;E9PP76;E9PK03	Copper chaperone for superoxide dismutase;Superoxide dismutase [Cu-Zn]	CCS	28.0187	28.7883	28.2865	28.0354	27.6705	28.509	27.8606	28.1562	28.5279
J3KNI1;Q9H9E3;A0A0A0MS45;Q9H9E3-3;Q9H9E3-2;J3KRB5;H3BMV9;H3BSD2;E9PRT5;H3BQB2;J3QLW1	Conserved oligomeric Golgi complex subunit 4	COG4	27.1011	27.8702	27.9019	27.9533	28.131	28.1326	28.0613	28.2254	27.3415
J3KNL2;Q8WYJ6;Q8WYJ6-2;I3L2M1	Septin-1	2001-09-01	33.0374	33.4832	33.1774	32.4775	32.4585	32.5505	32.2341	32.3293	32.4471
J3KNN3;P15735;P15735-2;H3BP07;H3BTW6;H3BTI9;H3BN16	Phosphorylase b kinase gamma catalytic chain, liver/testis isoform	PHKG2	27.2712	27.2302	26.5423	26.7672	27.1399	26.9162	27.3631	27.8937	27.0321
J3KNS1;Q9UPW5;Q9UPW5-2;Q9UPW5-3	Cytosolic carboxypeptidase 1	AGTPBP1	25.3809	25.1771	25.963	25.124	24.5892	24.8702	25.0799	25.4391	25.3206
J3KNV1;O60281;O60281-2;E5RJG2;E5RFE6	Zinc finger protein 292	ZNF292	25.9749	26.7658	26.9543	27.4907	25.842	27.1321	26.5921	26.4823	26.8617
J3KNZ9;Q9HAH7;Q9HAH7-1;H3BRE6	Probable fibrosin-1	FBRS	NA	25.0029	24.6909	NA	24.8489	24.7466	24.6893	NA	24.2566
J3KP02;Q6ZMV7	Leucine-, glutamate- and lysine-rich protein 1	LEKR1	26.8502	26.3874	NA	27.7446	NA	NA	26.3882	26.5871	NA
J3KP15;Q01130;J3QL05;Q01130-2	Serine/arginine-rich splicing factor 2	SRSF2	32.0921	31.5125	32.1974	31.2682	32.0601	32.014	31.4741	31.4684	31.795
J3KP20;P04629-4;P04629-3;P04629-2;P04629;E9PQG0	Tyrosine-protein kinase receptor;High affinity nerve growth factor receptor	NTRK1	NA	NA	NA	NA	23.2078	NA	NA	NA	23.0328
J3KP75;O75167-5;O75167-2;O75167;O75167-4;F6TH74;H9KVA6;F5H858	Phosphatase and actin regulator;Phosphatase and actin regulator 2	PHACTR2	24.9878	26.1505	26.2434	27.3077	26.226	25.9463	27.3544	26.8877	27.866
J3KPD3;Q9Y580;F5GXV8;G3V1T9;I3L521;F5GY08;F5H606;F5H674	RNA-binding protein 7	RBM7	27.5491	26.7908	27.0856	26.1857	26.7445	27.3946	26.5797	26.7434	26.5065
J3KPF0;F8VWT9;Q9Y4D8-4;Q9Y4D8;Q9Y4D8-2;Q9Y4D8-5;A0A494C150;Q9Y4D8-3;F8VU57;V9GYT9	Probable E3 ubiquitin-protein ligase HECTD4	HECTD4	29.5066	30.1992	29.5237	28.6324	26.9639	28.5493	28.3434	27.3921	28.0728
J3KPL8;O00213-2;O00213;A0A075B7G8;A0A087X0V7;A0A087WYH9;O00213-4;O00213-6;O00213-3;O00213-5;V9GYR7;V9GY97	Amyloid beta A4 precursor protein-binding family B member 1	APBB1	26.3277	26.0349	26.9524	25.1682	25.1208	25.8735	NA	25.3547	24.7229
S4R360;J3KPP0;S4R2Z7;Q9Y6G3	39S ribosomal protein L42, mitochondrial	MRPL42	25.9169	26.1792	25.7638	25.2127	NA	25.5758	26.2957	26.3289	NA
J3KPP4;O95232;D6RDI2;C9JL41;O95232-2;D6RHH0;H7C5U7;U3KQT3;H0YBV7;H0YAR4;H0YA81;E7EN55	Luc7-like protein 3	LUC7L3	30.3126	29.6334	30.2808	29.9624	29.8778	30.3415	29.631	29.8326	30.2182
J3KPT4;Q9H4I3;Q9H4I3-2	TraB domain-containing protein	TRABD	29.0359	28.1375	28.3059	28.2798	28.6373	28.1118	29.3251	29.782	28.4827
J3KPV1;Q9BUK0;Q9BUK0-2;Q9BUK0-4;E5RJ08;E5RHM5;E5RFN2;E5RII1	Coiled-coil-helix-coiled-coil-helix domain-containing protein 7	CHCHD7	25.0461	NA	NA	24.7227	NA	25.2059	NA	24.9021	NA
J3KQ32;Q9NTK5;Q9NTK5-3;Q9NTK5-2;C9JCJ9;C9JTK6	Obg-like ATPase 1	OLA1	31.835	31.895	31.9762	32.3602	32.4009	32.2357	32.0223	32.0398	31.9355
J3KQ48;Q9Y3E5	Peptidyl-tRNA hydrolase 2, mitochondrial	PTRH2	28.1579	28.2224	28.1992	29.432	29.6097	29.1861	29.3493	29.815	28.9088
J3KQ52;P10144;J3KPK2;Q6XGZ2;E9PRD7	Granzyme B	GZMB	32.3387	31.8175	30.8927	35.0136	35.1958	34.0021	35.5637	35.5644	35.1897
J3KQJ1;Q8NBJ7;C9J660;Q8NBJ7-3;A8MXB9;F8WA42;A0A494C1B1;H7C3B2;C9JL30;Q8NBJ7-2;E9PBT8;J3QT17;E9PG02;Q8NBJ7-5;F8WEX5;F8WES7;Q8NBJ7-4;F8WEV7	Sulfatase-modifying factor 2	SUMF2	29.0618	30.1833	29.1696	29.5225	30.0182	29.5981	29.5397	29.1443	29.6104
J3KQL8;Q9BQE5;E9PM95;B0QYK8	Apolipoprotein L2	APOL2	30.3246	29.3943	30.0812	29.9282	29.0879	29.8281	30.9976	30.7704	31.1356
J3KR25;Q96RU7;A0A087WTX3;B0QYQ2	Tribbles homolog 3	TRIB3	NA	NA	NA	NA	23.5907	22.9773	NA	NA	NA
J3KR35;Q8WUD4;S4R331;C9JUN5	Coiled-coil domain-containing protein 12	CCDC12	28.3499	27.7293	27.7402	27.2197	26.3548	27.9142	27.6235	26.4901	28.4707
J3KR44;Q96FW1;F5GYN4;F5H6Q1;F5GYJ8;F5H3F0;Q96FW1-2	Ubiquitin thioesterase OTUB1	OTUB1	32.0158	32.4491	32.0962	31.7325	31.9625	32.0204	31.747	31.4478	31.8279
J3KR55;P35236;P35236-2;P35236-3;H7C5I3;E9PE54;E7EUM0;F8WF66;C9IYI6;C9JBA9;H7C4T8	Tyrosine-protein phosphatase non-receptor type 7	PTPN7	31.0506	31.7458	31.2604	31.9095	32.1924	32.1131	32.3139	32.3142	32.4596
J3KR72;P49848;P49848-3;P49848-4;P49848-2;C9JTY6;C9JFL8;C9JIS2;C9J088;F8WEJ7;C9J7C4;E5RHA1;E5RKA5;C9JHQ8	Transcription initiation factor TFIID subunit 6	TAF6	30.3184	30.3152	30.865	29.9897	30.5524	29.3286	30.1532	30.0308	30.2863
Q9BTW9;J3KR97;Q9BTW9-4;Q9BTW9-5;A0A0J9YVR1;A0A0J9YWI5;I3L439;I3L0V3;I3L163;A0A0J9YXU4;I3L120;I3L3H4;I3L131;I3L143;I3L500;I3L4D2;Q9BTW9-2;Q9BTW9-3;I3L1S3;A0A0J9YVU1;A0A0J9YYG2	Tubulin-specific chaperone D	TBCD	29.8302	30.6449	29.9781	29.6979	29.9796	29.921	29.9094	29.8913	29.9743
J3KRA9;Q96Q15-2;Q96Q15;Q96Q15-3;Q96Q15-4;H3BQN7;I3L144;A0A087WXM7;E9PNP6;I3L400;I3L0W2	Serine/threonine-protein kinase SMG1	SMG1	27.4942	27.8165	27.4547	27.8137	27.3009	27.6722	27.5975	28.1607	27.5134
J3KRN4;J3QRB6;Q99759;Q99759-2	Mitogen-activated protein kinase kinase kinase 3	MAP3K3	NA	25.2762	NA	NA	NA	NA	25.9923	NA	NA
J3KRX0;P34810-2;P34810-3;P34810	Macrosialin	CD68	NA	24.3947	NA	NA	23.8438	NA	24.2315	NA	24.892
Q14197;J3KS15;J3QRF8	Peptidyl-tRNA hydrolase ICT1, mitochondrial	ICT1	28.7256	28.0268	28.2978	27.9179	27.868	28.1455	28.0797	28.6234	27.8591
J3KS23		CBFB	27.6201	27.7016	27.6919	26.2471	25.7632	25.1332	26.75	25.0716	27.3204
P02686;P02686-2;J3QQK6;J3KS94;J3QKN5;E9PKX9;H7BYR8;A8MZH3;J3QKL5;J3QL64;H0YF02;H0YEA2;E9PMR5;E9PLU9;F8WEU6;E9PQE7;F5H7N4;E9PSE2;J3KT34;E9PLQ9;P02686-6;P02686-5;P02686-4;P02686-3;E9PNZ1	Myelin basic protein	MBP	26.7382	24.8595	26.8616	25.7013	25.7694	25.9941	26.6725	25.3462	27.1937
P32248;J3KSS9;J3KTN5	C-C chemokine receptor type 7	CCR7	NA	27.2557	26.4488	26.8605	27.3969	27.0685	NA	26.4483	25.5212
J3KSW1;Q8WYR1;Q8WYR1-2;J3KT66	Phosphoinositide 3-kinase regulatory subunit 5	PIK3R5	24.5051	25.0668	24.2932	24.5598	24.9795	25.4747	24.0825	NA	24.3799
J3QQY0;J3KSZ8;Q68DK7;Q68DK7-2	Male-specific lethal 1 homolog	MSL1	NA	NA	NA	NA	NA	NA	NA	NA	NA
J3KTA1;Q96IG2-2;Q96IG2	F-box/LRR-repeat protein 20	FBXL20	NA	NA	NA	23.5057	23.0929	NA	NA	23.3203	23.4225
J3KTE1;Q8WU67	Phospholipase ABHD3	ABHD3	NA	NA	NA	NA	NA	NA	NA	NA	NA
J3QR09;J3KTE4;P84098	Ribosomal protein L19;60S ribosomal protein L19	RPL19	33.0126	32.5584	33.0149	33.2047	33.2204	32.9109	32.989	32.8464	32.9582
J3KTL2;Q07955;Q07955-3;Q07955-2;J3KSR8;J3QQV5;J3KSW7	Serine/arginine-rich splicing factor 1	SRSF1	32.9776	33.3109	33.121	32.8465	33.1398	33.1797	32.826	32.7161	32.9997
J3KTN0		EIF4A1	NA	NA	NA	23.1033	NA	NA	NA	NA	NA
J3QKK3;O43502;H7C1R0;Q7KZJ0;O43502-2;J3QLB5;E9PI66;J3QLQ2;A0A087WZ35;J3QR58;H7C2Q5	DNA repair protein RAD51 homolog 3	RAD51C	24.5417	25.38	NA	24.4936	25.4716	24.1586	24.6953	25.5209	24.7854
J3QL56;O75880	Protein SCO1 homolog, mitochondrial	SCO1	27.5095	28.2008	28.2032	28.5625	28.8821	29.9241	28.5385	28.8969	27.9177
J3QL71;Q96FV2-2;Q96FV2;J3QQM9;J3QRJ1;J3QR84;J3KT79;J3KS57	Secernin-2	SCRN2	25.6694	24.8151	26.1666	25.5705	NA	NA	26.086	25.4656	25.7894
J3QLE5;P14678-2;P63162;P14678;P63162-2;P14678-3;J3KRY3;S4R3P3	Small nuclear ribonucleoprotein-associated proteins B and B;Small nuclear ribonucleoprotein-associated protein N	SNRPN;SNRPB	32.2084	33.0255	32.7542	32.6136	33.066	32.7943	32.434	32.4059	32.546
J3QLN7;Q99741	Cell division control protein 6 homolog	CDC6	NA	NA	NA	NA	NA	NA	24.4004	NA	NA
J3QLS3;Q9Y2R9;J3QQS1;J3KSI8;J3QKW2	28S ribosomal protein S7, mitochondrial	MRPS7	29.0258	29.127	29.1993	28.9256	28.8528	29.3402	29.2864	29.5116	28.7205
J3QQJ0;Q9UHR5-2;Q9UHR5;X6R3T8;J3QLH3;J3QLM2;J3KRR6;F5H478;J3KRU5;J3KS14	SAP30-binding protein	SAP30BP	28.0654	29.1811	28.2534	28.1064	28.4005	28.0884	28.659	28.1025	28.5287
J3QQM5;Q9BT23;J3QL69;J3KRR0	LIM domain-containing protein 2	LIMD2	30.55	30.5007	31.4513	29.4791	29.2323	29.7259	31.0407	30.6799	31.4205
J3QQW2;J3KRP6;J3QS72;X6R3J2;J3QQM2;J3KT74;Q15532-2;Q15532;F5GWN1;J3QSB3;J3QSG1;J3QQW6;J3QLJ7;J3QQX5;J3KT22;B4DLD3	Protein SSXT	SS18	27.1834	NA	27.87	26.4276	NA	26.9455	26.9953	26.26	27.2094
J3QQW9;Q15022	Polycomb protein SUZ12	SUZ12	29.0931	29.6553	29.4318	29.0578	29.1091	29.079	30.0615	29.8149	29.8661
J3QR06;P22794;P22794-2;J3QQH9;J3KRJ5;J3QS37	Protein EVI2A	EVI2A	21.4884	NA	NA	NA	NA	22.2011	NA	22.982	NA
J3QR07;J3KRG5;J3KS01		YTHDC1	29.4127	28.4849	29.3493	29.0427	29.1874	29.14	28.9812	28.971	29.2814
J3QRG6;P42771;P42771-4;K7ES20;K7ENC6;P42771-2;P42772;P42771-3	Cyclin-dependent kinase inhibitor 2A;Cyclin-dependent kinase 4 inhibitor B	CDKN2A;CDKN2B	25.5816	26.3527	25.6823	29.1262	29.0765	28.3181	26.0142	25.5899	26.4119
K7EIG7;J3QRN6;O94832;J3KRL0;J3QRR2	Unconventional myosin-Id	MYO1D	NA	NA	24.0008	24.3283	23.2684	23.1864	24.1038	25.208	24.4585
J3QRS3;P19105;J3KTJ1;P24844;P24844-2	Myosin regulatory light chain 12A;Myosin regulatory light polypeptide 9	MYL12A;MYL9	28.4296	27.4013	27.9452	26.8294	26.822	24.4887	26.3883	25.3079	26.7351
J3QRS9;O43670;O43670-4;X6R4W8;O43670-3;J3KS31;J3QS27;J3KTL1;J3KRB6;J3KRW6;H0Y3M2	BUB3-interacting and GLEBS motif-containing protein ZNF207	ZNF207	NA	26.3259	NA	NA	NA	25.5528	NA	NA	NA
J3QRT5;P13598;J3QQR8;J3QQX6;J3QRQ1;J3QKR4	Intercellular adhesion molecule 2	ICAM2	25.2295	26.336	25.8728	24.9466	25.0206	26.0627	25.065	25.2455	24.9325
J3QRU1;P07947	Non-specific protein-tyrosine kinase;Tyrosine-protein kinase Yes	YES1	23.6902	23.1348	NA	25.177	25.0008	25.0861	24.4777	24.2722	25.509
J3QSE5;P04180;I3L1Q6;J3QKT0	Phosphatidylcholine-sterol acyltransferase	LCAT	24.1929	NA	NA	24.1791	NA	25.7828	24.8311	24.701	NA
Q14119;J3QSH4;J9JIC7	Vascular endothelial zinc finger 1	VEZF1	26.557	25.4699	27.1032	24.9764	25.3489	25.4015	25.3894	25.4722	25.6359
J3QTA2;Q99933-4;Q99933-3;Q99933-2;Q99933;C9JYK5;A0A0U1RR89;C9J9Y9;A0A0U1RQD7;F1LLU6	BAG family molecular chaperone regulator 1	BAG1	27.6775	25.366	25.9741	25.8962	26.1436	26.1012	25.3903	25.8961	26.1428
J3QTA6;Q9BRQ6;H0Y922;J3QTB2	MICOS complex subunit MIC25	CHCHD6	25.4817	25.7169	27.0049	26.4853	26.7427	27.0719	25.4657	25.9053	25.765
J9JIC5;Q9HAS0;J3KRR1;K7EII1;K7EIQ2;K7ERX0;J3QKQ1;J3KT97	Protein Njmu-R1	C17orf75	28.0592	27.6174	27.3737	27.3474	27.1563	27.4956	27.3895	27.2109	27.5143
P06734;K3W4U1;M0R1R5	Low affinity immunoglobulin epsilon Fc receptor;Low affinity immunoglobulin epsilon Fc receptor membrane-bound form;Low affinity immunoglobulin epsilon Fc receptor soluble form	FCER2	NA	NA	NA	24.0572	23.6054	NA	NA	21.8936	NA
K4DI92;Q6NW29;D6R9C7;D6RCM5;D6RDH6;E7EV43;Q6NW29-2	RWD domain-containing protein 4	RWDD4	25.9597	26.2162	26.2229	26.0738	26.2071	26.6006	26.2443	26.2821	25.8077
K4DI93;Q13620-1;Q13620;Q13620-3;A6NE76	Cullin-4B	CUL4B	31.0624	30.9536	31.1447	30.8199	30.6721	30.956	30.8336	30.608	31.1304
K7EID0;Q9UH92-2;Q9UH92-3;Q9UH92	Max-like protein X	MLX	NA	21.987	NA	NA	NA	NA	23.9262	23.0769	NA
K7EM02;K7EIJ8;Q8IYT4-2;Q8IYT4	Katanin p60 ATPase-containing subunit A-like 2	KATNAL2	29.4049	29.1111	28.9853	NA	29.103	29.6762	30.2596	NA	29.5771
K7EIU8;Q13485;K7ES96;K7EIJ2;K7ENG8;K7EL18;A0A087WUF3;K7EL15;K7ENG1;K7ELK2	Mothers against decapentaplegic homolog;Mothers against decapentaplegic homolog 4	SMAD4	27.9016	28.486	28.736	28.0416	28.2364	27.8345	28.4348	27.6593	28.1197
K7EIY1;Q9Y421;K7ENN5;Q9Y421-3;Q9Y421-2;K7ELZ8	Protein FAM32A	FAM32A	26.3478	26.9607	26.598	NA	NA	NA	NA	NA	NA
K7ELY2;K7EIY4;Q5U8S2;O60499;X6R2W0;K7EPP9;O60499-2;K7EJ05;K7EQ84;F6RTM7;K7EK75	Syntaxin-10	STX10	24.8725	25.545	26.2104	24.9878	25.1424	24.8421	25.1021	24.5822	NA
Q9BV68;K7EIY6;U3KQF4	E3 ubiquitin-protein ligase RNF126	RNF126	28.4253	29.1015	28.7194	28.7533	28.9553	28.8073	28.3223	28.7031	27.8621
K7EJH8		ACTN4	NA	25.5317	24.4905	NA	25.4516	24.2373	NA	NA	NA
K7EK00;Q96ND0;K7ERQ2;K7EPG9	Protein FAM210A	FAM210A	27.4469	26.852	26.9994	28.3772	28.0746	28.0613	27.7228	28.249	27.1874
K7EK07;P84243;Q6NXT2;K7EMV3;B4DEB1;K7ES00;K7EP01;P0DPK2;A0A2R8Y7G9;P0DPK5	Histone H3;Histone H3.3;Histone H3.3C	H3F3B;H3F3A;H3F3C	31.8211	32.1076	32.2151	32.6843	31.7782	32.4506	31.6043	32.2304	31.1963
K7EQ55;K7EK33;Q96EP5;Q96EP5-2;K7EQ02	DAZ-associated protein 1	DAZAP1	31.5751	32.4292	31.4434	31.4711	32.3163	31.6069	31.7159	31.566	32.154
K7EK35;P42229;P42229-2;K7EM17;K7EIF9;C9JVV6	Signal transducer and activator of transcription;Signal transducer and activator of transcription 5A	STAT5A	31.3821	31.7519	31.772	32.4954	32.3639	32.1218	31.395	31.8024	31.2472
K7EKE6;P36776-2;P36776;K7EJE8;P36776-3;K7ER27;K7ERR6;K7EQF8;K7ER56	Lon protease homolog, mitochondrial	LONP1	32.3705	32.6581	32.1833	33.4079	33.6264	33.5517	33.1233	33.8789	32.9012
K7EKM7;O75264	Small integral membrane protein 24	SMIM24	NA	NA	NA	NA	NA	NA	NA	NA	NA
K7EKQ2		CDC37	NA	NA	23.8387	NA	NA	NA	24.4639	NA	NA
K7EKW4;Q96AB3;K7ENV7;Q96AB3-2;Q96AB3-3	Isochorismatase domain-containing protein 2, mitochondrial	ISOC2	27.4922	28.493	28.2467	28.4591	28.287	27.3265	27.9796	28.7334	27.5177
K7EL86;Q9H665;S4R3Z9;K7ES44;K7ESC2	IGF-like family receptor 1	IGFLR1	26.1917	NA	26.3752	28.0779	26.987	27.1077	27.7305	27.2033	27.2587
K7ELC2;P62841;K7EQJ5;K7EJ78	40S ribosomal protein S15	RPS15	31.398	31.6515	32.2443	31.5716	32.0077	31.9929	32.2163	31.536	32.0327
P13994;K7ELI4;K7ES43	Coiled-coil domain-containing protein 130	CCDC130	NA	23.688	NA	NA	NA	NA	24.3477	23.9505	23.5248
K7ELL7;P14314-2;P14314;K7EPW7;K7EKX1;K7EJ70;A0A0C4DGP4;K7EIP3;K7EL27	Glucosidase 2 subunit beta	PRKCSH	33.1428	33.2299	33.0469	32.938	33.0606	33.0331	32.9346	33.0568	33.2153
K7EM09;K7EPR0;K7ELQ9;Q6UW68	Transmembrane protein 205	TMEM205	26.6655	27.3319	26.8604	25.9436	26.1916	27.3985	26.4921	27.1815	26.2592
K7EM18;P41567;O60739;K7EQP2	Eukaryotic translation initiation factor 1;Eukaryotic translation initiation factor 1b	EIF1;EIF1B	30.3511	31.2057	30.0264	30.6237	30.6842	31.1155	31.5303	30.4875	31.0272
K7EM38;J3KT65		ACTG1	29.1144	28.5869	27.3424	27.5133	27.2151	27.1637	27.6968	28.5386	NA
K7EMS3		KRT19	NA	NA	NA	NA	NA	NA	NA	NA	NA
K7ENF0		NARS	25.2246	25.7929	25.0444	24.5722	NA	25.713	NA	24.7718	NA
K7ENI6;K7ERE1;Q8N2U0	Transmembrane protein 256	TMEM256	NA	NA	NA	25.2598	NA	NA	25.418	25.163	NA
K7ENL9;Q96DM3;A0A087WZD4;K7EIS6;K7EL80;K7EQJ3;K7EQ65	Uncharacterized protein C18orf8	C18orf8	31.4879	31.1737	31.5485	31.1076	31.2316	31.5255	30.9915	31.2027	31.1062
K7ENY4		RAB5C	22.8377	NA	NA	22.4889	NA	23.4757	21.8336	NA	22.2098
K7EP59;Q15831-2;Q15831;K7EQN8;K7EMR0	Serine/threonine-protein kinase STK11	STK11	NA	NA	NA	NA	NA	NA	24.3777	24.3893	24.5706
K7EP90;Q9BTD8-4;Q9BTD8-2;Q9BTD8-3;Q9BTD8;K7EQ03;K7ER08;K7EML2	RNA-binding protein 42	RBM42	28.1049	28.0423	28.7415	27.9431	28.0415	28.4222	28.0985	27.992	28.3023
K7EPA3;K7EQE7;K7EQ34;U3KQT6;Q9NX61-2;Q9NX61;K7EJK6	Transmembrane protein 161A	TMEM161A	24.2635	NA	23.2716	23.8135	22.9937	22.5435	23.1475	24.3237	22.7475
K7EPB5;Q14576-2;Q14576	ELAV-like protein 3	ELAVL3	24.5376	NA	24.1073	24.7748	24.035	23.9057	NA	24.4672	NA
K7EPS8;Q9NSK7-3;Q9NSK7-4;Q9NSK7;F8W6J3;Q9NSK7-2	Protein C19orf12	C19orf12	NA	NA	25.2456	NA	NA	25.4695	NA	NA	NA
K7EQ37		UNC13D	NA	25.3265	26.9987	25.4131	NA	26.5001	26.1616	25.7292	26.078
K7EQE4		EEF2KMT	NA	NA	NA	NA	NA	NA	NA	NA	NA
K7EQY5;P42679-3;P42679;P42679-2;K7ENL8;K7EQV3	Non-specific protein-tyrosine kinase;Megakaryocyte-associated tyrosine-protein kinase	MATK	NA	NA	NA	NA	NA	NA	NA	NA	NA
K7ER74;A0A024R0T9;P02655;Q6P163;V9GYJ8;K7EMC3;P55056	Apolipoprotein C-II;Proapolipoprotein C-II	APOC4-APOC2;APOC2	26.1173	NA	26.9371	26.6363	NA	23.9637	27.3506	28.6782	26.2871
K7ERC8;Q06136;K7EQS7;Q06136-2	3-ketodihydrosphingosine reductase	KDSR	30.6154	30.984	31.0815	30.8433	31.1272	31.2294	30.1881	30.9089	30.5451
K7ERD7;O95707;K7ESH8;K7EQV2;K7EK50;A0A0A0MQS4	Ribonuclease P protein subunit p29	POP4	25.3073	25.9873	NA	25.9438	26.5014	26.5588	25.5209	25.8372	25.442
K7ERI9;P02654;K7EJI9;K7ELM9;K7EPF9;K7EKP1	Apolipoprotein C-I;Truncated apolipoprotein C-I	APOC1	NA	NA	NA	20.5117	NA	21.1111	NA	NA	NA
K7ESE6;Q9BUM1	Glucose-6-phosphatase 3	G6PC3	23.5156	24.6081	23.9172	23.6951	24.3159	24.1242	23.6984	24.3548	23.607
K7ESP4;Q8WVC6;Q8WVC6-2	Dephospho-CoA kinase domain-containing protein	DCAKD	25.8116	25.3752	26.5603	25.1945	26.8638	NA	26.1681	25.9994	25.7027
L0R6Q1		SLC35A4	24.8611	25.5203	24.9362	25.5053	25.2538	25.1272	25.4653	26.6535	25.0595
L0R819;U3KQP1;U3KQP6;U3KQ49		ASNSD1	26.291	27.5622	27.4281	27.0696	26.489	28.0769	26.6959	25.9653	27.1739
L0R8F8		SMCR7L	24.2472	NA	27.1133	26.1295	25.4249	NA	25.5683	24.9682	24.5072
M0QWZ7;Q9NP81;Q9NP81-2;M0R2C6;M0R259;B4DJM9;M0QX29;M0R2H5;M0R1C0	Serine--tRNA ligase, mitochondrial	SARS2	29.6008	30.0911	29.7187	30.4433	30.4932	30.7215	30.0907	30.6052	29.7587
M0QX69		UBE2M	NA	NA	NA	NA	NA	NA	NA	NA	NA
M0QXN9;M0R0B4;M0R2G3;M0R228;M0QX74;M0QXP3;M0QY77;Q9BQD3	KxDL motif-containing protein 1	KXD1	24.3031	25.0977	25.0859	23.9883	24.7367	NA	24.3671	24.4015	24.8309
M0QXA7;O95785-3;B9EGQ5;O95785-4	Protein Wiz	WIZ	26.5281	27.321	26.3412	25.6615	26.3354	26.259	26.7768	25.7483	26.5138
M0QXZ5;Q96B54	Zinc finger protein 428	ZNF428	NA	25.2169	NA	NA	23.9881	NA	25.7698	25.0234	25.1
M0QYG8;M0R1D2		GMFG	NA	25.0458	NA	NA	NA	NA	NA	NA	NA
M0QYM7;M0R042		TUBB4A	NA	25.1868	NA	NA	NA	NA	24.7141	NA	24.8203
M0QYT0;M0R076;M0QXS7;M0R280;M0R1A2			30.5183	30.7509	30.7095	30.3142	31.1833	30.6472	30.9658	31.459	31.0431
M0R0N4;M0QYZ2;P53680;X6R390;P53680-2;M0QZ21;M0R1S0	AP-2 complex subunit sigma	AP2S1	28.639	28.7197	28.9033	27.8837	27.7672	27.2122	28.3677	28.0092	28.5288
M0R122;M0QZ66;P54852;M0QXN1	Epithelial membrane protein 3	EMP3	23.2914	NA	NA	NA	NA	NA	NA	NA	NA
M0QZM1		HNRNPM	27.3615	26.9898	25.9081	NA	27.2541	26.5747	27.4615	26.7061	27.4842
Q71SY5-3;Q71SY5;Q71SY5-5;M0QZQ2;Q71SY5-2;Q71SY5-4;Q71SY5-6;B9TX33;B9TX31;M0QYR4;A0A087WW16;Q86YD1;Q86YD1-3;Q86YD1-2;M0QYH7;A0A087WYW9;M0QYQ4;A0A0C4DGR2;M0QY25;M0QZB9	Mediator of RNA polymerase II transcription subunit 25	MED25	26.142	26.276	26.7565	25.8083	26.0904	26.3499	26.2231	25.9624	26.0084
M0QZR4;Q92888;Q92888-2;M0QYC1;M0R2C7;M0QYS3;M0QZH8;M0R3H5;M0QXV6	Rho guanine nucleotide exchange factor 1	ARHGEF1	33.6113	33.6988	33.542	33.2389	33.1778	33.4752	33.2545	33.2616	33.256
M0QZW6;Q8N6L0	Protein KASH5	CCDC155	NA	NA	NA	NA	NA	NA	NA	NA	NA
M0R0F0;P46782;M0R0R2;M0QZN2	40S ribosomal protein S5;40S ribosomal protein S5, N-terminally processed	RPS5	33.8892	33.2245	34.0428	34.0029	33.7849	33.9071	33.6388	33.7366	33.1493
M0R0K9		TRIM28	NA	NA	NA	NA	NA	NA	NA	NA	NA
M0R0P8;Q13459;M0R300;Q13459-2;M0R2J3;M0R332;M0QZY4;M0QXP0;M0R240	Unconventional myosin-IXb	MYO9B	31.7701	31.9104	31.3092	30.8921	30.6394	30.4086	31.0193	30.8465	31.0813
M0R165;Q9UBC2-3;Q9UBC2;Q9UBC2-2;Q9UBC2-4;M0R2S2;M0R3I1;M0R1V5;M0QX30;K7EJR2;M0R330	Epidermal growth factor receptor substrate 15-like 1	EPS15L1	28.5473	29.2327	28.6384	28.0497	28.2143	28.6081	28.4307	27.4163	28.4777
M0R1A7;M0R3D6	60S ribosomal protein L18a	RPL18A	21.1035	NA	NA	21.8765	21.6891	22.4031	21.7009	21.8679	21.8141
M0R2A0;Q5UCC4-2;Q5UCC4	ER membrane protein complex subunit 10	EMC10	25.8474	26.2261	25.2756	26.7269	27.1439	25.9028	26.3284	26.5997	26.0869
M0R2B7;P28340;M0QZR8;A0A2R8Y7K6;A0A2R8Y705;M0QXE6;M0QXQ2;M0QZB4;M0R3H8;M0R2I8	DNA polymerase;DNA polymerase delta catalytic subunit	POLD1	30.7828	30.9892	31.3895	29.8964	29.615	30.3213	30.294	30.5506	30.8368
M0R2P6;Q8TBC3;M0R0S1;M0R0S2;Q8TBC3-2;M0R204;M0QYB1;M0R0E3;M0QZF4;M0R2U6;M0QZF2;M0QYJ9;H0Y5P8;M0R0K4;M0R1G0;M0QZE8	SH3KBP1-binding protein 1	SHKBP1	27.663	27.7894	28.0785	27.2597	27.1315	27.0966	27.3984	27.1185	27.361
M0R2Z9;Q8IX01-4;Q8IX01-3;Q8IX01;M0R3F6;M0R216;M0R065	SURP and G-patch domain-containing protein 2	SUGP2	26.8398	26.7159	27.1831	28.252	27.7813	28.0113	27.291	27.6684	27.7216
M0R3D4;Q9UI14;M0QXH1;M0R1H9	Prenylated Rab acceptor protein 1	RABAC1	NA	NA	NA	25.0016	24.7323	25.2807	24.4146	24.686	NA
M9RSF4;Q92985-2;Q92985;Q92985-4;E9PSE3;A0A3B3ISC0;A0A3B3ISS4;E9PR03;E9PIA7;Q92985-3	Interferon regulatory factor 7	IRF7	25.2479	25.0235	NA	25.1597	NA	NA	26.4902	26.3186	NA
O00115;O00115-2;K7ENE5	Deoxyribonuclease-2-alpha	DNASE2	25.0244	26.6753	26.9785	26.6501	25.7335	27.5509	26.5769	26.297	26.3443
O00116;A0A1B0GWA2;A0A2R8YEL0;B8ZZ81	Alkyldihydroxyacetonephosphate synthase, peroxisomal	AGPS	30.9931	31.4814	31.0143	31.4516	31.1911	30.9682	31.2281	31.9675	30.6805
O00139;O00139-4;O00139-5;O00139-1;H0Y8H2	Kinesin-like protein KIF2A	KIF2A	32.0957	31.8879	32.17	32.0526	32.0599	32.2113	32.4603	32.6561	32.8734
O00139-2	Kinesin-like protein KIF2A	KIF2A	26.3934	25.9786	26.3598	26.5171	26.7044	26.7479	27.3993	27.133	27.913
O00148;O00148-2;O00148-3;K7EQN7;K7EPJ3;K7EN69;K7ENP6;K7EL56;K7EIL8	ATP-dependent RNA helicase DDX39A	DDX39A	32.7591	32.3233	32.3085	32.255	32.4182	32.1568	32.3596	32.6633	32.0335
O00151	PDZ and LIM domain protein 1	PDLIM1	24.2203	29.1845	26.2501	NA	24.1353	24.0062	24.665	26.5464	24.2942
O00154-4;O00154-7;O00154;K7EKP8;O00154-2;O00154-3;Q6ZUV0	Cytosolic acyl coenzyme A thioester hydrolase	ACOT7	31.7094	32.6383	31.6593	30.8438	31.6024	31.2175	31.6298	31.004	31.5249
O00160;M0QY89;M0QXU2;M0QXU5	Unconventional myosin-If	MYO1F	32.6352	32.1774	32.0119	31.2038	30.7443	30.7836	30.9691	30.7469	30.817
O00161;O00161-2;H3BM38;H3BNE1;H3BR18;H3BPJ0;H3BV99;H3BP15;H3BQY9;H3BNG6;H3BU94;H3BR99	Synaptosomal-associated protein 23;Synaptosomal-associated protein	SNAP23	29.6744	29.8655	30.1954	29.9161	29.6003	30.3487	30.6652	30.0721	30.6134
O00165;O00165-2;O00165-5;O00165-3;E9PIQ7;Q5VYD6;O00165-4;O00165-6	HCLS1-associated protein X-1	HAX1	27.2088	26.2426	27.346	26.2738	25.919	25.9507	25.8349	25.3657	24.7296
O00170;E9PMH2;V9GYQ3	AH receptor-interacting protein	AIP	32.5008	32.6065	32.4221	31.8938	31.9924	32.061	32.2866	31.9733	32.1907
O00178;B0QY59;F5H716;F5H257	GTP-binding protein 1	GTPBP1	30.1544	30.5815	30.3838	30.1795	30.1153	30.418	30.4273	30.6687	30.1559
O00182-6;O00182-3;O00182-2;O00182;O00182-5;O00182-4;J3KSY2;J3KS82;Q6DKI2;Q3B8N2;Q3B8N2-2;J3QS92;J3KSA0;J3QR96;J3KT17;J3QSH0;K7EPS0	Galectin-9	LGALS9	26.4649	30.0859	28.4551	26.3067	25.3125	26.7494	29.9427	29.7247	27.7551
O00186	Syntaxin-binding protein 3	STXBP3	29.8032	30.2503	30.038	29.3109	29.5303	29.8136	29.3302	29.4559	29.3481
O00193;E9PM92;E9PRZ9;E9PQA1	Small acidic protein	SMAP;C11orf58	27.7342	29.2018	27.58	28.3145	28.7568	28.3709	28.8973	28.4671	29.1709
O00203-3;O00203;F5GWU4;F5GYB0;H0YBD0	AP-3 complex subunit beta-1	AP3B1	31.1251	31.4246	31.3525	30.8559	30.8683	30.9652	31.0681	30.8866	31.0819
O00214-2;O00214;E9PN19;F6V2D4;B1ANM0;H7BXD8;Q5T3P9;E9PJ77;E9PRN3	Galectin-8;Galectin	LGALS8	28.5157	29.1584	29.4771	27.9674	27.5007	29.0001	28.443	28.4246	28.9947
O00217;E9PPW7;E9PKH6;E9PN51;F8W9K7;Q08E91;H0YDT4	NADH dehydrogenase [ubiquinone] iron-sulfur protein 8, mitochondrial	NDUFS8	28.8213	28.9899	28.4602	27.989	28.2922	28.0197	28.1721	28.1068	28.207
Q7LC14;O00221;H0Y4W4;H3BNC2	NF-kappa-B inhibitor epsilon	NFKBIE	27.3487	27.1313	27.7805	27.922	27.9126	28.0757	27.511	27.6098	28.2067
O00231;O00231-2;J3QRY4;J3QS13;J3KSW3	26S proteasome non-ATPase regulatory subunit 11	PSMD11	32.7559	33.1911	33.0113	33.1614	33.2262	33.5071	33.1029	33.3975	33.0162
O00232;O00232-2;J3KTJ5;J3KSK1	26S proteasome non-ATPase regulatory subunit 12	PSMD12	32.1823	32.52	31.7398	32.4708	32.849	32.6324	32.5622	32.5948	32.395
O00233;J3KN29;F5H5V4;F5GX23;O00233-2;F5H7X1;F5H169;O00233-3	26S proteasome non-ATPase regulatory subunit 9	PSMD9	30.5696	31.0072	30.6026	30.0509	30.4398	30.1032	30.3438	29.8227	30.4161
O00255-2;E7EN32;O00255-3;O00255;E7ET29;E7ENS2;E7EPR4;Q9GZQ5	Menin	MEN1	26.8668	26.0969	26.6113	26.8078	26.4078	26.8567	26.4751	27.084	26.2438
O00257	E3 SUMO-protein ligase CBX4	CBX4	NA	24.3601	24.9653	NA	NA	NA	24.4524	24.2971	NA
O00264;O00264-2	Membrane-associated progesterone receptor component 1	PGRMC1	30.307	29.8582	30.3703	30.6231	30.26	30.3143	30.6312	30.7262	30.6302
O00267;O00267-2;M0QYL9	Transcription elongation factor SPT5	SUPT5H	30.9581	31.1333	31.0244	30.9671	31.1207	31.2655	31.4895	31.2739	31.5161
O00268;A0A0G2JRY5;V9GY14;V9GY03	Transcription initiation factor TFIID subunit 4	TAF4	25.7798	26.6942	25.6272	NA	25.8177	25.0825	25.1417	25.4753	25.8134
O00273;O00273-2;K7ERT1	DNA fragmentation factor subunit alpha	DFFA	28.9336	29.7764	29.9971	29.2939	29.7578	29.87	28.5948	28.661	29.1334
O00287	Regulatory factor X-associated protein	RFXAP	23.9065	24.4986	24.1251	23.4467	NA	23.6834	24.8253	24.1129	24.2619
O00291-3;O00291-4;O00291;C9JMG5	Huntingtin-interacting protein 1	HIP1	NA	NA	24.7265	NA	23.105	NA	NA	NA	NA
O00299	Chloride intracellular channel protein 1	CLIC1	34.8195	35.3984	34.3268	34.3256	34.4514	34.2977	34.626	34.5233	34.938
O00303;H0YDT6;E9PQV8;A0A1W2PP79	Eukaryotic translation initiation factor 3 subunit F	EIF3F	32.1245	32.4407	31.9953	32.2488	32.5055	32.4179	32.3124	32.1045	32.1864
O00308;O00308-4;O00308-3;H3BS79;H3BRX8	NEDD4-like E3 ubiquitin-protein ligase WWP2	WWP2	24.6832	22.7035	NA	23.9365	24.4401	24.5465	23.9461	25.158	24.4984
O00311;B1AMW7	Cell division cycle 7-related protein kinase	CDC7	NA	24.378	24.693	NA	NA	NA	24.7963	24.9965	NA
O00329;Q5SR50;F8W9P4;O00329-2	Phosphatidylinositol 4,5-bisphosphate 3-kinase catalytic subunit delta isoform	PIK3CD	31.0957	31.6856	30.9649	30.5705	30.668	30.2795	31.2816	30.9154	31.4681
O00330-3;O00330;E9PLU0;O00330-2;E9PRI6;H0YD97	Pyruvate dehydrogenase protein X component, mitochondrial	PDHX	29.2263	28.1645	29.2687	29.9855	29.6524	30.008	29.4844	30.1111	29.4316
O00391;O00391-2;A8MXT8	Sulfhydryl oxidase 1	QSOX1	NA	NA	NA	NA	NA	NA	NA	NA	NA
O00399;E5RK00;E5RFU3;E5RIK5;E5RGW9	Dynactin subunit 6	DCTN6	27.0842	27.3337	27.3625	27.7701	26.3815	28.3094	27.6927	27.3051	27.3306
O00400;H7C562;A0A2R8Y5I5;A0A2R8YF57;H7C577;A0A2R8YEX5;A0A2R8Y359;H7C532;A0A2R8Y6H1	Acetyl-coenzyme A transporter 1	SLC33A1	24.5608	24.5407	24.5638	26.9254	25.5822	25.7296	25.447	24.7597	25.099
O00410;O00410-3;H0Y8C6;E7ETV3;H0Y3V4;E7EQT5;E7EV12;E7EWK4;E7EX05;E7ESZ1;E7ETV8;C9JZD8;C9JQT6;C9J875;C9JXE0;C9JZ53;F8WF30;C9J583	Importin-5	IPO5	32.4561	33.2392	32.8819	32.9556	33.3657	33.2888	32.6726	32.2837	32.7355
O00410-2	Importin-5	IPO5	25.2522	NA	NA	NA	NA	NA	25.5843	NA	25.9497
O00411;K7EMH3;K7ESD1	DNA-directed RNA polymerase, mitochondrial	POLRMT	27.5474	27.5556	28.927	30.0606	30.2123	29.9054	29.4028	30.5122	28.406
O00418;H3BRH4	Eukaryotic elongation factor 2 kinase	EEF2K	25.5472	25.2786	25.7065	24.4887	24.4197	28.1234	27.2398	26.3922	27.9045
O00422-2;O00422;H7BZW6;U3KPY7;U3KQ12	Histone deacetylase complex subunit SAP18	SAP18	30.1719	29.6203	30.4019	30.4351	30.3612	30.3978	29.8999	30.2109	29.9477
O00429-3;O00429;O00429-5;O00429-6;O00429-7;F8VZ52;B4DPZ9;F8W1W3;F8VUJ9;B4DDQ3;F8VR28;F8VYL3;H0YI79;H0YHY4	Dynamin-1-like protein	DNM1L	31.1842	31.6711	31.3653	31.3971	31.7302	31.3812	31.2418	31.238	31.4002
O00429-4;O00429-2;G8JLD5;O00429-8	Dynamin-1-like protein	DNM1L	NA	NA	NA	NA	NA	NA	NA	NA	NA
O00442;O00442-2;A6NIC1	RNA 3-terminal phosphate cyclase	RTCA	29.6147	29.9873	29.2104	29.7405	29.7808	29.5488	29.8966	29.7575	29.4675
O00443;A0A0C4DGF9;O00443-2;E9PPP3	Phosphatidylinositol 4-phosphate 3-kinase C2 domain-containing subunit alpha	PIK3C2A	27.4017	25.486	28.3857	26.6819	NA	27.4164	26.2942	26.5462	NA
O00451-2;O00451-3;O00451;E5RGR6	GDNF family receptor alpha-2	GFRA2	NA	NA	NA	23.0903	NA	NA	NA	NA	NA
O00458;O00458-2;C9JNM6;C9JA65;E9PMY4;C9JLG5;H0YEE3	Interferon-related developmental regulator 1	IFRD1	NA	22.534	NA	25.9572	25.9103	24.5605	24.4124	24.8045	NA
O00459;E9PFP1	Phosphatidylinositol 3-kinase regulatory subunit beta	PIK3R2	24.4986	NA	NA	NA	NA	NA	NA	NA	24.7623
O00463;O00463-2;O00463-3	TNF receptor-associated factor 5	TRAF5	28.1752	27.3653	28.1848	27.9748	27.9451	27.2766	29.2644	28.2305	29.1661
O00468-6;O00468-7;A0A494C0G5;O00468-3;O00468-5;O00468-4;O00468;A0A087X208;A0A494C1I6;O00468-2	Agrin;Agrin N-terminal 110 kDa subunit;Agrin C-terminal 110 kDa subunit;Agrin C-terminal 90 kDa fragment;Agrin C-terminal 22 kDa fragment	AGRN	NA	NA	24.592	24.2267	29.6776	28.1994	25.8889	28.4222	25.881
O00471;A0A0A0MSI8;F8W9B8	Exocyst complex component 5	EXOC5	28.7146	29.527	29.0646	28.3991	28.514	28.8654	28.4511	28.6421	28.2251
O00472;O00472-2;D6RC27	RNA polymerase II elongation factor ELL2	ELL2	NA	NA	NA	24.827	25.1573	23.3483	23.1154	21.9808	24.9388
O00478-2;O00478;C9JUV8;C9JQT8;C9J877;C9JZT5;O00481-4;C9JNZ3;E9PRX1;C9JVU4;C9J3Q8;E9PJE9;E7EPR2;E9PFB8	Butyrophilin subfamily 3 member A3;Butyrophilin subfamily 3 member A1	BTN3A3;BTN3A1	26.2395	25.8779	26.2665	25.2574	24.3941	25.3011	25.2475	26.3404	25.6305
O00479	High mobility group nucleosome-binding domain-containing protein 4	HMGN4	29.1481	25.5615	28.844	27.7349	27.4422	27.4299	26.8817	26.6461	28.1965
O00483	Cytochrome c oxidase subunit NDUFA4	NDUFA4	29.8495	29.4593	29.5916	29.5171	28.864	28.8145	28.8585	29.2575	29.2753
O00487;C9JW37	26S proteasome non-ATPase regulatory subunit 14	PSMD14	31.0328	31.7378	31.2541	31.467	31.8063	31.5177	31.384	31.3248	31.4314
O00488;A9J4F5	Zinc finger protein 593	ZNF593	NA	NA	NA	NA	NA	NA	25.1178	24.6879	NA
O00499-6;O00499-2;O00499;O00499-9;O00499-7;O00499-4;O00499-11;O00499-3;O00499-5;O00499-10;O00499-8	Myc box-dependent-interacting protein 1	BIN1	30.8336	31.1982	30.6659	29.7195	29.3223	29.6111	30.1836	29.4468	30.8534
O00505;H0Y4S9	Importin subunit alpha-4	KPNA3	30.0445	30.7048	30.428	30.0965	30.3895	30.4286	29.8484	30.1495	29.7627
O00506;O00506-3;O00506-2;H7C279;C9J6L2;C9JCC0;C9J232;C9JDH9;C9JFA1;C9JN58;E7EM58	Serine/threonine-protein kinase 25	STK25	24.7634	25.1421	24.3663	24.6099	25.2297	25.0962	24.9031	25.4713	25.0849
O00534;O00534-3;O00534-2;B4DHS6;O00534-4	von Willebrand factor A domain-containing protein 5A	VWA5A	24.0868	NA	24.2842	25.0785	NA	24.1197	26.4719	26.0654	25.4446
O00560;O00560-3;B4DHN5;E9PBU7	Syntenin-1	SDCBP	28.8799	29.8192	29.1716	28.7968	28.9318	29.0974	29.6324	29.4847	29.482
O00560-2;G5EA09	Syntenin-1	SDCBP	NA	NA	NA	NA	NA	NA	24.507	NA	NA
O00562-2;O00562;E9PMZ6;E9PMS0;E9PSD1;E9PNU6	Membrane-associated phosphatidylinositol transfer protein 1	PITPNM1	27.9622	28.5843	28.0055	27.3887	27.2497	27.1632	28.0917	28.0516	27.9266
O00566;U3KQ48	U3 small nucleolar ribonucleoprotein protein MPP10	MPHOSPH10	28.2055	28.7217	28.4285	28.6994	29.6377	29.4781	28.7317	28.4715	28.3729
O00567;A0A494C128;Q5JXT2;H0YDU4;H0Y653	Nucleolar protein 56	NOP56	32.8604	32.6445	33.2677	33.8286	33.4278	33.8054	33.1524	33.5991	32.9337
O00625	Pirin	PIR	NA	NA	NA	23.3596	NA	NA	24.6768	NA	NA
O00626	C-C motif chemokine 22;MDC(3-69);MDC(5-69);MDC(7-69)	CCL22	NA	NA	NA	26.7812	26.2309	NA	NA	NA	NA
O00629;H7C4F6	Importin subunit alpha-3	KPNA4	31.1599	31.4973	30.9521	31.0455	31.3703	31.5419	30.9171	30.7054	31.0955
O00635	E3 ubiquitin-protein ligase TRIM38	TRIM38	27.5117	28.2855	28.1227	27.3791	27.6764	27.6962	27.8887	28.2818	27.5681
O00743;O00743-3;O00743-2;Q5T1S7	Serine/threonine-protein phosphatase 6 catalytic subunit;Serine/threonine-protein phosphatase 6 catalytic subunit, N-terminally processed	PPP6C	30.966	31.0737	31.1791	30.7847	30.7047	30.7304	30.9139	30.7147	31.0081
O00754-2;O00754;M0QZ24;M0R2P5;M0R174;M0QZG6;M0QYZ1	Lysosomal alpha-mannosidase;Lysosomal alpha-mannosidase A peptide;Lysosomal alpha-mannosidase B peptide;Lysosomal alpha-mannosidase C peptide;Lysosomal alpha-mannosidase D peptide;Lysosomal alpha-mannosidase E peptide	MAN2B1	30.6224	30.8417	30.9101	29.1316	29.8103	29.812	30.048	29.6644	30.2742
O00762;O00762-2;O00762-4;A0A0A0MSE8;A0A087WVK1;K4DI81	Ubiquitin-conjugating enzyme E2 C	UBE2C	28.3913	28.6587	28.6243	27.3371	26.7658	27.1819	28.8991	28.6803	28.6787
O00763-3;O00763-2;O00763;F8W8T8;H0YGH5;S4R3S7	Acetyl-CoA carboxylase 2;Biotin carboxylase	ACACB	24.1077	22.6199	25.828	23.5136	24.1537	NA	23.4728	23.0842	24.1974
O00764;F2Z2Y4;O00764-3;O00764-2;A8MV33	Pyridoxal kinase	PDXK	31.0202	31.0954	31.7557	30.5074	30.7714	31.213	30.4274	30.4907	30.9573
O00767	Acyl-CoA desaturase	SCD	27.7715	26.2986	26.0702	26.5812	25.335	25.2037	26.3123	26.6946	26.6034
O14494;O14494-2	Lipid phosphate phosphohydrolase 1	PPAP2A	25.0995	25.2948	NA	26.4026	26.8034	26.2932	27.2655	26.3756	27.216
O14497;O14497-2;H0Y488;A0A1B0GTU5;O14497-3;A0A087WUV6;H0YEW5;H0YCU6	AT-rich interactive domain-containing protein 1A	ARID1A	30.2159	30.6094	30.498	30.095	30.3493	30.5613	30.3431	29.8419	30.504
O14503;Q9C0J9	Class E basic helix-loop-helix protein 40	BHLHE40	25.0569	24.9276	25.4709	25.32	25.3932	25.1864	26.8898	24.2732	25.9474
O14519-2;O14519;F5GZF0;O75956;E9PKR4	Cyclin-dependent kinase 2-associated protein 1;Cyclin-dependent kinase 2-associated protein 2	CDK2AP1;CDK2AP2	27.4067	24.8447	26.9941	26.8937	26.4292	26.7666	26.6619	26.6902	27.8833
O14523;E9PK05;O14523-2	C2 domain-containing protein 2-like	C2CD2L	24.9207	23.4712	NA	24.8048	25.5068	24.8081	25.5206	24.846	NA
O14524;O14524-2;G3V5K2	Transmembrane protein 194A	TMEM194A	25.3291	24.5132	25.7889	26.3338	24.6305	25.8824	25.5356	25.8792	24.8129
O14530;O14530-2;B8ZZX4;F8WCJ3;F8WBV5;G3XAJ4	Thioredoxin domain-containing protein 9	TXNDC9	28.0545	28.7461	27.7669	28.3692	27.9624	28.5355	28.6534	28.3346	28.3161
O14531;Q5T0Q6	Dihydropyrimidinase-related protein 4	DPYSL4	26.7834	NA	NA	26.7078	NA	NA	26.0248	NA	NA
O14545;F8VNX8;F8VVF3;O14545-2;F8VWK2;S4R2Z9	TRAF-type zinc finger domain-containing protein 1	TRAFD1	29.086	28.4826	28.945	29.0424	28.602	28.8169	28.9705	28.7199	29.1013
O14548;E5RJZ1;H0YBD2;E5RFH8	Cytochrome c oxidase subunit 7A-related protein, mitochondrial	COX7A2L	26.0499	25.6415	25.7672	26.2859	25.7427	26.3368	26.7523	27.4201	26.0514
O14561;H3BNK3	Acyl carrier protein, mitochondrial;Acyl carrier protein	NDUFAB1	30.086	30.0488	30.3872	30.3257	30.7802	30.6094	30.3856	31.0188	29.9887
O14576-4;O14576-3;O14576-5;O14576-2;O14576;A0A0A0MTG2	Cytoplasmic dynein 1 intermediate chain 1	DYNC1I1	NA	26.9823	25.5067	25.5482	26.8473	26.1558	26.0573	NA	NA
O14578-4;O14578;H7BYJ3;O14578-3;O14578-2;H0YGG8;F5H4K4	Citron Rho-interacting kinase	CIT	28.1601	27.5281	28.8028	26.0432	26.0109	26.8167	27.3164	27.5941	27.283
O14579;M0QXB4;O14579-2;O14579-3;M0R061	Coatomer subunit epsilon	COPE	31.6327	32.1681	31.3693	31.6451	31.743	31.7771	32.0236	31.6354	31.9759
O14602;A6NJH9	Eukaryotic translation initiation factor 1A, Y-chromosomal	EIF1AY	30.3891	31.034	31.2212	30.9436	30.9006	31.3486	30.9818	30.8605	30.6324
O14617-5;O14617;O14617-4;O14617-2;O14617-3;A0A2R8Y611;A0A2R8Y4J3;A0A087WYN6;K7ELX8;K7ERW8;A0A2R8YCY8	AP-3 complex subunit delta-1	AP3D1	31.1114	31.4877	31.4995	31.0698	31.1315	31.2076	31.216	30.8855	31.4627
O14626	Probable G-protein coupled receptor 171	GPR171	24.2775	24.8973	26.2387	26.8592	26.887	27.4691	26.7362	26.4072	26.0555
O14639-3;O14639-5;A0A3B3IS55;O14639-4;O14639-2;O14639;J3QSX6;F8W8M4;A0A0A0MRL6;O14639-6;A0A494C1P1;A0A494C1G0;H0Y7N6;F6XFR5	Actin-binding LIM protein 1	ABLIM1	26.0881	27.7484	24.8314	26.1916	NA	22.7545	28.7067	25.937	26.2119
O14646-2;O14646;H0Y8V4;A0A087WVF4	Chromodomain-helicase-DNA-binding protein 1	CHD1	28.7793	29.0923	28.9505	29.2437	29.275	29.6352	29.7264	29.0273	29.4433
O14647;O14647-2;A0A1B0GTU9;B7Z3I4;O14647-3;A0A0D9SGK0;A0A1B0GTM9;A0A1B0GU59;A0A0D9SFV8;A0A0D9SFA3;A0A0D9SEH6;A0A0D9SEP7;A0A0D9SEU0;A0A0D9SF92;A0A0D9SFI3	Chromodomain-helicase-DNA-binding protein 2	CHD2	28.3439	28.6369	28.6053	28.862	29.2657	28.6126	28.0945	28.8127	28.2264
O14656;A0A494BZT7;O14656-2	Torsin-1A	TOR1A	28.877	28.8915	28.5569	29.1515	29.2748	28.8223	29.0425	29.3501	28.9511
O14657;H0Y7C8	Torsin-1B	TOR1B	28.447	28.8868	28.832	28.8951	29.1116	28.0745	29.6547	29.8361	28.7987
O14662-2;H3BU86;O14662-4;O14662-5;O14662;Q96NX8;O14662-6;F8W9Z6;B7ZBM8;O14662-3;E9PND6;B7ZBM4;B7ZBM5;H0YEW0;E9PLV7	Syntaxin-16	STX16;STX16-NPEPL1	27.5823	26.8535	27.6382	27.2836	26.5785	27.1041	26.6024	25.5065	26.6168
O14672;O14672-2;C9J9B4;H0YK87;H0YNC5;H3BS53	Disintegrin and metalloproteinase domain-containing protein 10	ADAM10	29.2436	30.1764	29.4821	29.3588	29.2193	29.026	29.0585	29.5684	29.2362
O14681;E9PL33;E9PM05;E9PS58;E9PK61;O14681-3;E9PQN7;A0A087WV44;E9PLB8;B7ZB74	Etoposide-induced protein 2.4 homolog	EI24	25.519	24.7206	NA	26.9373	NA	NA	26.3558	26.212	NA
O14686-3;O14686;F8VWW4	Histone-lysine N-methyltransferase 2D	KMT2D	25.0987	23.7725	25.4595	25.3628	24.8926	24.6973	24.759	24.4375	25.6489
O14713;A8MPU2;C9JBU8;O14713-2;C9J6Y2;C9J0J6;C9JZ07;G3V1A3;C9J5T5;C9IZZ8	Integrin beta-1-binding protein 1	ITGB1BP1	NA	26.0677	25.3141	NA	24.9556	25.4428	25.7521	NA	25.034
O14733;O14733-4;O14733-3;O14733-2	Dual specificity mitogen-activated protein kinase kinase 7	MAP2K7	27.3823	27.4368	27.4548	27.235	27.3268	27.5478	26.9731	27.6533	27.2294
O14734;E9PJN0;H7C5A7;Q9BR14;E9PMC4;E9PIS4;A0A494C0N6;H0Y698;E9PRD4;F6VBM3	Acyl-coenzyme A thioesterase 8	ACOT8	25.9422	28.9304	26.9479	27.1096	28.3695	27.0473	25.8387	26.8687	26.4933
O14737;O14737-2;K7EQA1;K7ESJ4;Q3HM38;X6R2P6	Programmed cell death protein 5	PDCD5	30.3085	30.48	30.9417	30.071	29.9418	30.929	29.9434	29.1749	29.9553
O14744;O14744-2;O14744-5;O14744-3;O14744-4;G3V580;H0YJX6;G3V5L5;G3V2X6;G3V2L6;C9JSX3;H7BZ44;H0YJD3;H0YJ77;G3V5T6;G3V2F5;G3V507;H0YJY6	Protein arginine N-methyltransferase 5;Protein arginine N-methyltransferase 5, N-terminally processed	PRMT5	30.6608	30.864	30.6362	31.5851	31.71	31.764	31.0696	31.1929	30.6474
O14745;O14745-2;J3QRP6;J3QRA3	Na(+)/H(+) exchange regulatory cofactor NHE-RF1	SLC9A3R1	32.6506	32.931	32.9975	31.1923	31.4097	31.7537	32.2955	31.4446	32.5682
O14757;E7EPP6;O14757-2;J3KN87;O14757-3;E9PPA5;E9PKQ3;A0A087WY91;E9PJI4;A0A087WT52;E9PQW7	Serine/threonine-protein kinase Chk1	CHEK1	27.4302	26.7229	27.8971	26.3929	26.4231	25.4648	28.9532	28.3832	28.1323
O14763;O14763-2;O14763-3	Tumor necrosis factor receptor superfamily member 10B	TNFRSF10B	NA	NA	NA	24.3357	24.5356	NA	NA	NA	NA
O14772-2;O14772;A6NHC7;E9PKE1;H0YDF0;A0A3B3ITB1;Q59H18-3;Q59H18-4;Q59H18-1;V9GXZ4;O14772-3;E9PK10;E9PMK0;E9PMM4	Fucose-1-phosphate guanylyltransferase	FPGT	24.1169	NA	NA	NA	NA	NA	NA	24.3044	NA
O14773;A0A2R8YD45;A0A2R8Y7U1;A0A2R8YGD1;O14773-2;A0A2R8YE64;E7EV34;A0A2R8Y7I4;A0A2R8YD72;A0A2R8YDY1	Tripeptidyl-peptidase 1	TPP1	31.0256	31.7527	31.0836	28.3756	29.4624	29.844	29.8275	29.234	30.3018
O14776;O14776-2;G3V220	Transcription elongation regulator 1	TCERG1	32.0464	31.6847	32.3707	31.9919	32.0718	32.2001	31.7515	31.6044	31.8867
O14777;I3L4G3;V9GYM9	Kinetochore protein NDC80 homolog	NDC80	29.0678	29.0873	29.0509	28.1722	27.7413	28.268	29.4638	29.4097	29.3198
O14786-3;O14786-2;Q5JWQ4;E7EX60;Q5T7F0;Q5JWQ6;E9PEP6;O14786	Neuropilin-1	NRP1	NA	NA	NA	NA	NA	NA	NA	NA	NA
O14787;A0A075B780;K7ESC1;K7ENW1;K7ELC3;K7EMA3;K7ESG1	Transportin-2	TNPO2	25.5665	NA	NA	NA	NA	NA	25.1023	26.2537	24.4046
O14787-2	Transportin-2	TNPO2	30.3349	30.5231	30.396	30.6925	30.9129	30.838	30.1477	30.278	29.9103
O14788-2;O14788-3;O14788	Tumor necrosis factor ligand superfamily member 11;Tumor necrosis factor ligand superfamily member 11, membrane form;Tumor necrosis factor ligand superfamily member 11, soluble form	TNFSF11	NA	NA	NA	26.9987	27.9533	27.7509	24.5432	NA	23.3127
O14791;O14791-2;O14791-3;B1AH96;B1AH94;B1AH95;F8WCH3	Apolipoprotein L1	APOL1	22.2902	NA	24.3886	NA	NA	24.4172	NA	23.2559	24.4321
O14802;Q7Z755;R4GMX2	DNA-directed RNA polymerase III subunit RPC1	POLR3A	26.7858	25.4113	27.1251	27.2333	27.4465	26.7169	26.4196	26.98	26.7189
O14818;H0Y586;O14818-4;F5GY34	Proteasome subunit alpha type-7	PSMA7	32.7424	33.7673	33.1632	32.9298	33.0587	33.0945	33.1651	32.7275	33.3149
O14827;D6RAS9;A0A1W2PP99	Ras-specific guanine nucleotide-releasing factor 2	RASGRF2	NA	24.5091	NA	24.4667	NA	NA	24.9246	24.6152	NA
O14828;O14828-2	Secretory carrier-associated membrane protein 3	SCAMP3	29.8479	29.8819	29.9341	29.9051	30.0486	30.4127	30.0016	30.0809	29.6888
O14841	5-oxoprolinase	OPLAH	NA	NA	NA	NA	NA	NA	NA	NA	NA
O14874;O14874-2;O14874-3;H3BTL2;H3BS02;H3BNP3;H3BQP2;H3BUV3	[3-methyl-2-oxobutanoate dehydrogenase [lipoamide]] kinase, mitochondrial	BCKDK	27.9504	27.727	28.7554	28.1646	27.3548	27.4207	27.4245	27.0891	28.14
O14879	Interferon-induced protein with tetratricopeptide repeats 3	IFIT3	27.293	30.7126	23.0366	27.6548	29.3093	22.7706	32.2756	32.5768	29.0224
O14880;Q5VV89;Q5VV87	Microsomal glutathione S-transferase 3	MGST3	26.8005	29.2306	28.1337	28.1475	28.9266	28.0111	27.7959	28.6299	27.8547
O14907;A0A087X282	Tax1-binding protein 3	TAX1BP3	24.9634	NA	24.5125	24.5015	24.6852	24.8548	NA	NA	24.4321
O14908;O14908-2;K7EM11;K7ESN1;K7ELJ2;Q8TF64	PDZ domain-containing protein GIPC1	GIPC1	26.9096	26.8714	27.2616	26.3003	27.1885	26.7251	26.6276	25.8709	26.1228
O14920;O14920-2;A0A499FJS7;O14920-4;G3V105;E5RGW5;O14920-3;J3KNS5;E5RJH2;E5RGA0;E5RIW0;E5RFT3;E5RFG5	Inhibitor of nuclear factor kappa-B kinase subunit beta	IKBKB	29.9454	30.3051	30.1176	30.2629	30.3139	30.4878	29.8982	30.1131	30.1988
Q5SRD1;O14925;B4DDK6	Putative mitochondrial import inner membrane translocase subunit Tim23B;Mitochondrial import inner membrane translocase subunit Tim23	TIMM23B;TIMM23	24.9453	NA	25.4726	25.6065	25.2047	26.869	25.2378	27.0349	24.4196
O14929;O14929-2;F8W9G7;F8WEW1	Histone acetyltransferase type B catalytic subunit	HAT1	31.1847	31.6764	31.5513	30.189	30.8597	30.7244	31.3484	30.9483	31.3342
O14933;O14933-2;E9PQT7;E9PKW8	Ubiquitin/ISG15-conjugating enzyme E2 L6	UBE2L6	30.8422	32.0148	30.4404	30.3362	30.6458	30.1683	32.0942	31.7848	31.0471
O14949	Cytochrome b-c1 complex subunit 8	UQCRQ	30.0312	29.0451	30.2036	30.36	30.1312	30.3856	29.6656	30.0627	29.9496
O14950	Myosin regulatory light chain 12B	MYL12B	34.0398	34.5028	34.152	33.499	33.6703	33.7434	33.4615	33.2192	33.5742
O14957	Cytochrome b-c1 complex subunit 10	UQCR11	NA	NA	NA	NA	NA	NA	NA	24.6893	NA
O14964;O14964-2;I3L1P5;I3L1E3;I3L165;I3L2H4	Hepatocyte growth factor-regulated tyrosine kinase substrate	HGS	29.67	29.2919	30.1205	30.5051	30.2096	30.4929	30.1866	29.5923	30.8403
O14965;Q5QPD4;A3KFJ0;A3KFJ1;Q5QPD1;Q5QPD2;A3KFJ2	Aurora kinase A	AURKA	25.9365	NA	25.4455	25.4162	25.103	25.513	25.8657	26.6683	26.3817
O14966;O14966-2;O14966-3;E9PL56	Ras-related protein Rab-7L1	RAB29	26.3954	26.1905	25.826	27.1626	26.4872	26.5372	27.6653	27.619	26.541
O14972;A8MTY9;O14972-2;A8MY26	Down syndrome critical region protein 3	DSCR3	27.6441	28.7023	28.1475	27.6321	27.9518	28.0224	27.674	27.3439	27.53
O14974;O14974-3;O14974-2;O14974-5;H0YHI8;A0A3B3ISH4;H0YIS4;H0YHL8;F8VW28;H0YIM2;H0YIS3;A0A0U1RQZ1;H0YIL7;E1CKY7;O60237-4	Protein phosphatase 1 regulatory subunit 12A	PPP1R12A	30.8571	31.1664	30.9091	30.5819	30.7632	30.9005	31.1506	30.5594	31.5563
O14974-4;F8VZN8	Protein phosphatase 1 regulatory subunit 12A	PPP1R12A	22.5683	19.8536	23.4237	22.0354	20.4433	21.9941	20.2707	20.3935	22.1832
O14975;O14975-2;G3V1R7	Very long-chain acyl-CoA synthetase	SLC27A2	29.7155	30.0366	29.0471	31.5744	31.6709	30.8143	31.6789	31.7185	31.4087
O14976;O14976-2;A0A087X1U9;H0Y8H5;D6RAW3;D6RC24;D6RE78;D6RF16;D6RAQ7;H0Y9M4	Cyclin-G-associated kinase	GAK	30.7768	30.9057	30.6566	30.2759	30.1169	30.0948	30.4801	30.2895	30.3465
O14979-2;O14979-3;A0A087WU03	Heterogeneous nuclear ribonucleoprotein D-like	HNRNPDL	NA	24.3927	23.5964	23.9977	23.9843	23.8536	24.6641	NA	24.3932
O14980;C9JKM9;C9J673;C9IZS4;C9JQ02;C9JV99;F8WF71;C9IYM2;C9JF49;H7BZC5	Exportin-1	XPO1	33.2997	33.9118	33.5878	33.4751	33.7178	33.5501	33.4214	33.2541	33.4015
O14983;O14983-2;O14983-3	Sarcoplasmic/endoplasmic reticulum calcium ATPase 1	ATP2A1	NA	NA	NA	NA	NA	NA	NA	NA	NA
O14986-3;O14986;O14986-2;A0A0A0MT25;A0A0A0MSP5;A0A0A0MRU3	Phosphatidylinositol 4-phosphate 5-kinase type-1 beta	PIP5K1B	NA	24.4682	NA	24.8875	25.3983	NA	27.1287	26.2418	26.1632
O15014;E7ERY8;O15014-2	Zinc finger protein 609	ZNF609	24.5877	24.2352	24.5726	24.7524	24.2484	25.4497	24.9483	24.225	24.4103
O15021-2;O15021-3;O15021-6;O15021;H7C1I9;D6RAK1	Microtubule-associated serine/threonine-protein kinase 4	MAST4	24.393	NA	NA	NA	24.6617	NA	24.2775	23.7742	24.2349
O15027;O15027-5;F1T0I1;O15027-2;O15027-4;O15027-3;A0A3F2YNX0;A0A3F2YNZ0;X6RGP5;A0A0C4DH09;Q8N9G1	Protein transport protein Sec16A	SEC16A	30.1272	30.3392	30.2534	29.8122	29.9682	29.627	30.0683	30.1881	30.1752
O15031;E2PU09;A6QRG9;A0A087WU36;A6QRH1;H0Y7X5;H0YAM9	Plexin-B2	PLXNB2	27.1375	28.9777	30.0452	28.0415	28.2218	29.8869	25.0701	25.7641	27.1114
O15037;G3V331;G3V3G3	Protein KHNYN	KHNYN	27.4794	25.1754	26.7619	25.818	26.0245	NA	26.1816	26.8181	27.7439
O15042-2;O15042;E7ET15;O15042-3;H7C4V2	U2 snRNP-associated SURP motif-containing protein	U2SURP	31.5581	31.2587	31.4633	31.4068	31.5168	31.5162	31.3942	31.079	31.3301
O15047;A0A0A0MQV9;Q9UPS6-2;Q9UPS6	Histone-lysine N-methyltransferase SETD1A	SETD1A	27.1288	26.1209	26.727	26.9299	26.733	26.911	26.7305	27.2359	26.7129
O15056-2;O15056;O15056-3;H7BY56	Synaptojanin-2	SYNJ2	26.5598	27.6668	26.837	26.5619	26.5965	26.07	26.6321	26.6893	26.4446
O15066;O15066-2;H3BTL6	Kinesin-like protein KIF3B;Kinesin-like protein KIF3B, N-terminally processed	KIF3B	28.537	27.3393	28.6853	29.1631	29.1631	28.3155	27.0386	27.8159	27.9764
O15067;H0YGH1;J3KT98;J3QSG0;J3QSH6;J3KTQ5;J3QL39;J3KTL4	Phosphoribosylformylglycinamidine synthase	PFAS	31.1361	32.0767	31.7171	32.2403	32.6948	32.5551	32.0443	31.7997	31.9867
O15084;O15084-4;O15084-1;O15084-2;B4DIW9	Serine/threonine-protein phosphatase 6 regulatory ankyrin repeat subunit A	ANKRD28	27.6543	27.2706	27.6405	28.0097	28.3913	27.9017	27.7953	28.1923	27.2742
O15091;O15091-2;O15091-4;O15091-3;A0A0A0MTQ0	Mitochondrial ribonuclease P protein 3	KIAA0391	27.6497	26.8494	27.0086	28.3556	28.4173	27.8894	28.0332	28.3098	27.9305
O15111;Q9UPZ9-2;Q9UPZ9	Inhibitor of nuclear factor kappa-B kinase subunit alpha	CHUK	29.2231	28.9257	29.2028	29.6037	29.6499	29.6127	29.3306	29.204	28.9861
O15116;E5RJ47;E5RH18	U6 snRNA-associated Sm-like protein LSm1	LSM1	27.4496	28.7932	28.389	27.4593	28.6652	27.8179	27.7444	27.7007	27.7213
O15117-2;O15117-3;O15117;D6RFJ5;D6RER7;D6RAE8;D6RC38	FYN-binding protein	FYB	31.5337	32.0535	31.3495	29.5722	29.5922	29.8755	30.2437	29.6796	30.513
O15118;K7EQ23;O15118-2	Niemann-Pick C1 protein	NPC1	25.7424	26.0202	26.1431	26.2827	26.7924	25.8146	26.5889	26.8119	26.3402
O15121;E7EMA0	Sphingolipid delta(4)-desaturase DES1	DEGS1	26.2163	27.861	28.4915	27.1606	27.8498	27.2243	28.1649	27.9888	28.0744
O15126;A0A087WXB0;O15126-2;A0A087WZA6;A0A087WU14;A0A087WTX8	Secretory carrier-associated membrane protein 1	SCAMP1	27.7222	27.325	27.6761	27.5085	26.8891	27.3019	26.8903	27.4481	26.5374
O15127;H3BV04;H3BN93;H3BUB6;H3BPL9	Secretory carrier-associated membrane protein 2	SCAMP2	29.6688	29.2998	29.3814	28.562	28.6965	29.0016	29.1893	28.7055	28.9379
O15143;C9JEY1;C9K057;C9J4Z7;F8VXW2;C9JQM8;C9JFG9;C9J6C8;C9JBJ7;C9JTT6;C9JM51;F8WEB3	Actin-related protein 2/3 complex subunit 1B	ARPC1B	32.6955	33.0551	32.8532	32.2289	31.9882	31.542	32.3298	32.0459	32.4211
O15144;H7C3F9;C9JTV5;G5E9J0;G5E9S7	Actin-related protein 2/3 complex subunit 2	ARPC2	34.3286	35.2182	34.6294	33.9922	34.3953	34.1675	34.6727	33.98	34.6915
O15145;C9JZD1;F8VR50	Actin-related protein 2/3 complex subunit 3	ARPC3	33.5634	32.7461	33.3036	32.942	32.3498	32.7324	32.9601	32.5985	33.266
O15156;O15156-2	Zinc finger and BTB domain-containing protein 7B	ZBTB7B	26.0777	25.4468	23.4383	26.062	26.1922	25.9676	27.172	26.772	26.7459
O15160;E7EQB9;A0A2R8YEZ4;A0A2R8Y5D3;O15160-2;A0A2R8YEY5;A0A2R8Y8D6;D6RDJ3;H0Y723	DNA-directed RNA polymerases I and III subunit RPAC1	POLR1C	28.681	29.01	28.7526	29.4104	29.6483	29.7621	29.7101	29.8523	29.1971
O15164;O15164-2	Transcription intermediary factor 1-alpha	TRIM24	27.9092	27.8134	26.8717	26.8832	27.0394	26.9878	27.0443	27.307	27.3791
O15173;O15173-2;U3KQM0;D3DNX8	Membrane-associated progesterone receptor component 2	PGRMC2	29.4977	28.6054	29.5042	29.4616	29.0846	29.5988	29.5482	30.0384	29.5128
O15212;A2AB88	Prefoldin subunit 6	PFDN6	30.4621	31.1827	30.4908	30.7866	30.8914	30.85	30.7889	30.066	30.744
O15213;H0Y6G3	WD repeat-containing protein 46	WDR46	28.1555	26.4874	28.4996	29.7867	29.2584	29.6866	28.7515	29.0326	29.2332
O15226;O15226-2	NF-kappa-B-repressing factor	NKRF	29.7841	29.6283	29.5537	30.947	30.8598	30.9141	30.8252	30.8614	30.5854
O15228;O15228-2;Q5TBH8;Q5TBH6;A0A2R8YH69	Dihydroxyacetone phosphate acyltransferase	GNPAT	27.4104	27.908	28.0297	28.5555	28.6487	28.1627	28.0659	28.5133	27.7979
O15234;J3KSY7;K7EQ38	Protein CASC3	CASC3	24.427	25.5348	25.0766	25.1441	25.4651	24.6528	23.7047	24.0087	24.7452
O15235	28S ribosomal protein S12, mitochondrial	MRPS12	26.7376	27.7027	26.7007	27.4205	26.9246	27.1158	27.4971	28.4026	27.0919
O15239	NADH dehydrogenase [ubiquinone] 1 alpha subcomplex subunit 1	NDUFA1	24.6057	26.0587	25.817	24.9463	24.6288	NA	25.3216	25.3037	25.0043
O15254;O15254-2;D6RJ89	Peroxisomal acyl-coenzyme A oxidase 3	ACOX3	29.0013	29.2	29.1554	30.5525	30.8788	29.9352	29.665	30.5063	29.8443
O15258;Q5T092;A0A0A0MR06;Q5T091;Q5T093	Protein RER1	RER1	27.9059	27.6986	28.5169	28.1149	28.5763	28.947	28.8177	29.0322	28.3599
Q5T8U5;O15260-2;O15260;O15260-3;B7Z1G8	Surfeit locus protein 4	SURF4	31.1791	31.0261	31.7411	31.8146	31.4739	31.7134	31.4043	32.2239	31.384
O15264;O15264-2;Q5R3E6;B5MDL5;P53778-2;P53778	Mitogen-activated protein kinase 13	MAPK13	27.85	28.7802	28.0179	27.5096	28.2392	28.2018	26.4916	25.6563	27.5684
O15269;A0A2R8Y4S0;A0A2R8Y6A2;O15269-2;A0A2R8Y763	Serine palmitoyltransferase 1	SPTLC1	30.1226	29.6093	30.0779	30.0547	30.1304	29.9991	30.1358	30.5623	30.177
O15270;H0YJV2	Serine palmitoyltransferase 2	SPTLC2	29.8791	30.349	29.8157	29.8805	29.4518	29.6852	30.0394	30.1965	29.6536
O15294;O15294-2;O15294-4;C9JZL3	UDP-N-acetylglucosamine--peptide N-acetylglucosaminyltransferase 110 kDa subunit	OGT	31.9535	31.7297	31.9691	32.5235	32.4516	32.6943	31.9256	32.5191	31.9737
O15294-3	UDP-N-acetylglucosamine--peptide N-acetylglucosaminyltransferase 110 kDa subunit	OGT	25.9847	NA	NA	25.0391	24.3196	25.9657	24.4554	25.0095	NA
O15305;H3BV55;H3BPH4;H3BRM0;O15305-2;H3BR08;H3BM92;H3BV34;H3BNY9	Phosphomannomutase 2;Phosphomannomutase	PMM2	29.783	29.8124	28.9974	30.0289	29.8256	30.3961	29.8097	29.6206	29.3678
O15327;D6RJC3;E7EQN9;E9PHC0;E9PCZ3;E9PG59;D6RE59;O15327-2	Type II inositol 3,4-bisphosphate 4-phosphatase	INPP4B	27.3894	27.6606	26.6871	26.1356	26.9564	26.2977	23.5127	25.6038	22.6435
O15355	Protein phosphatase 1G	PPM1G	31.6536	32.0025	31.5746	31.684	31.7332	32.2079	31.933	31.6824	31.8257
O15357;O15357-2;A0A0A0MTP6;F5GY16;H7BXR2;H0YFZ4;F5H588	Phosphatidylinositol 3,4,5-trisphosphate 5-phosphatase 2	INPPL1	29.4288	28.7384	29.7901	28.906	28.6907	29.565	29.0148	28.4011	29.0176
O15371-3;O15371;O15371-2;B0QYA5;B0QYA6;B0QYA4;B0QYA8;A0A0D9SGB5	Eukaryotic translation initiation factor 3 subunit D	EIF3D	31.8695	32.4044	32.1206	32.0839	32.3138	32.1565	32.1391	31.7756	31.9749
O15379;O15379-2;E7ESJ6;E7EW19	Histone deacetylase 3	HDAC3	28.9623	29.1143	28.9858	28.1336	28.7906	27.8166	28.9222	28.5708	29.2708
O15381;O15381-5;O15381-2;O15381-3;O15381-4;E7EWK7;E9PH71;E9PGD8;C9J6P7;F8WF01;C9JP83	Nuclear valosin-containing protein-like	NVL	27.9997	27.7156	28.1825	27.6475	27.5004	28.3835	28.4416	28.3304	27.3911
O15382;M0QXF9;B3KSI3;M0QZ10;O15382-2;M0QZP4;M0R2K7	Branched-chain-amino-acid aminotransferase, mitochondrial;Branched-chain-amino-acid aminotransferase	BCAT2	29.222	28.2261	29.8289	29.2852	29.3263	29.1285	29.1937	30.3238	28.2557
O15393-2			24.8318	24.4401	24.2389	24.284	24.2937	24.445	24.6244	24.1961	24.5908
O15397;O15397-2;F5H244;F5H2I3;H0YH64;F5H292;F5GXT5	Importin-8	IPO8	29.566	30.0096	29.6352	29.9686	29.4479	29.9394	30.0415	30.4682	30.2219
O15400-2;O15400	Syntaxin-7	STX7	27.92	27.902	27.6012	27.8071	27.3598	28.0696	27.5308	26.9563	28.4968
O15427;J3QQV2;J3QSC3;J3QQS9;J3KTI8;J3QLE3;J3KTM6;J3QRU2;J3KT83;J3QRA0;J3QRP8	Monocarboxylate transporter 4	SLC16A3	29.68	29.974	30.6058	29.0867	29.4467	29.6748	29.0038	29.0181	30.4746
O15431	High affinity copper uptake protein 1	SLC31A1	NA	NA	NA	NA	NA	NA	24.2689	24.5149	NA
O15439-2;O15439;A0A2R8YDC1;A0A2R8Y6V8;O15439-4;O15439-3	Multidrug resistance-associated protein 4	ABCC4	NA	NA	23.6438	NA	23.8659	25.7002	NA	NA	NA
O15446;O15446-2	DNA-directed RNA polymerase I subunit RPA34	CD3EAP	26.4904	27.4389	27.9665	26.268	27.7588	28.6209	27.4153	26.9176	27.053
O15460-2;O15460;C9JX45;A8MXE0;E7ERI1;E7ENX0;E7EPI9;C9JCP0;C9JN43;C9JIG4	Prolyl 4-hydroxylase subunit alpha-2	P4HA2	23.2065	24.6868	NA	28.0273	27.0606	27.0543	28.2374	28.7114	29.772
O15492	Regulator of G-protein signaling 16	RGS16	NA	NA	NA	NA	NA	NA	NA	23.4165	NA
O15498;O15498-2;H7C3K7	Synaptobrevin homolog YKT6	YKT6	29.1329	29.7872	29.3861	29.3622	29.1135	29.4412	29.554	29.15	29.343
O15504;C9JYA1;O15504-2;B4DT96;O15504-3;F8WC66	Nucleoporin-like protein 2	NUPL2	25.6492	26.7575	26.1758	26.181	26.8322	26.0417	26.1797	25.2067	26.099
O15511;B1ALC0;O15511-2	Actin-related protein 2/3 complex subunit 5	ARPC5	32.7781	33.0988	32.445	31.9503	31.8005	31.9717	32.5679	31.7584	32.5452
O15514;E9PB93;E9PHV4	DNA-directed RNA polymerase II subunit RPB4	POLR2D	26.5949	27.0874	26.9307	25.9326	26.4357	26.7145	26.3514	25.6388	26.2385
O15523;O15523-2;O15523-3;C9J081;C9J8G5	ATP-dependent RNA helicase DDX3Y	DDX3Y	28.6339	27.9339	28.2671	28.8273	28.8095	28.9531	28.7726	28.6757	28.8797
O15525;I3L2F8	Transcription factor MafG	MAFG	25.7807	25.5437	26.1651	25.6681	25.8157	26.9559	25.925	24.7591	25.9923
O15541;Q8IZP6	RING finger protein 113A	RNF113A	27.5087	28.5064	27.9118	27.6913	28.3155	27.9223	28.0147	27.4862	28.0773
O15554;D1MQ08;M0R1J0;M0QZ70;M0R2F1;M0R2E8	Intermediate conductance calcium-activated potassium channel protein 4	KCNN4	24.2544	25.1417	24.3756	27.3603	27.7515	27.962	26.9872	26.3788	26.0441
O43143	Pre-mRNA-splicing factor ATP-dependent RNA helicase DHX15	DHX15	33.5939	33.9398	33.7532	33.5472	33.9267	33.6195	33.6107	33.6277	33.5941
O43148;O43148-2;K7EP06;K7EPP5;K7ERH6	mRNA cap guanine-N7 methyltransferase	RNMT	29.3197	29.6384	29.3963	29.2863	29.4828	29.3802	28.9802	28.9807	29.5962
O43149;O43149-3;I3L141;O43149-2;I3L3Q3;I3L1Q8	Zinc finger ZZ-type and EF-hand domain-containing protein 1	ZZEF1	29.6071	30.0016	29.44	28.3944	28.6427	28.6686	28.5895	27.9479	28.3586
O43156	TELO2-interacting protein 1 homolog	TTI1	27.3866	28.042	27.7992	27.94	28.4049	27.888	28.1681	28.6409	27.3872
O43159;E9PPY3;E9PPP6	Ribosomal RNA-processing protein 8	RRP8	28.4698	28.0551	28.7699	29.0893	29.237	29.0306	28.8546	28.2664	28.3826
O43164-2;O43164	E3 ubiquitin-protein ligase Praja-2	PJA2	22.0672	NA	NA	21.5348	22.402	NA	21.6799	20.3182	23.2704
O43166-3;O43166-2;O43166;F5GYF8;H0YJY2;G3V4Z3	Signal-induced proliferation-associated 1-like protein 1	SIPA1L1	24.3837	25.6463	25.4125	26.6175	26.837	25.5493	26.2581	26.4168	24.851
O43167;O43167-2	Zinc finger and BTB domain-containing protein 24	ZBTB24	24.5826	23.3088	26.6165	23.402	23.8789	23.8799	23.806	23.6283	24.7866
O43169;J3QR91	Cytochrome b5 type B	CYB5B	30.0475	30.6788	31.1426	30.415	30.6755	30.9552	30.6461	30.8197	30.1311
O43172-2;O43172	U4/U6 small nuclear ribonucleoprotein Prp4	PRPF4	30.9399	31.5613	31.2288	31.0519	31.257	30.994	31.1863	30.9908	31.0247
O43181;H0Y9M8	NADH dehydrogenase [ubiquinone] iron-sulfur protein 4, mitochondrial	NDUFS4	30.3583	30.3245	30.1677	29.4139	28.7079	28.0603	29.3749	29.4225	29.4922
O43237;O43237-2;B4E2E0;J3KRI4;J3KRZ2;H3BUM4;J3KSD2	Cytoplasmic dynein 1 light intermediate chain 2	DYNC1LI2	28.7158	28.2902	28.08	28.5836	28.4536	28.236	27.9995	27.9727	28.3433
O43242;O43242-2;H0YGV8;F5H8K4	26S proteasome non-ATPase regulatory subunit 3	PSMD3	32.891	32.6964	32.75	33.2122	33.2353	33.2133	32.9072	33.1075	32.7519
O43252	Bifunctional 3-phosphoadenosine 5-phosphosulfate synthase 1;Sulfate adenylyltransferase;Adenylyl-sulfate kinase	PAPSS1	29.824	30.3272	30.8786	30.552	30.4985	30.57	30.7926	30.7652	30.9688
O43264;O43264-2	Centromere/kinetochore protein zw10 homolog	ZW10	29.5733	30.1505	30.2997	29.8547	29.6486	29.8622	29.5008	29.7312	29.2973
O43278-2;O43278;H3BR01;H3BVD9;H3BNW5;H3BMB6;H3BTQ8	Kunitz-type protease inhibitor 1	SPINT1	NA	NA	NA	NA	NA	NA	NA	NA	NA
O43290;E9PQI8	U4/U6.U5 tri-snRNP-associated protein 1	SART1	30.8354	31.0177	30.6947	30.6897	30.5785	30.8701	30.927	30.4599	30.7406
O43291;K7EKQ0;K7EM91;O43291-2;K7ESI5;K7EQZ3	Kunitz-type protease inhibitor 2	SPINT2	NA	NA	NA	NA	23.8827	24.5417	NA	NA	NA
O43292;E9PPZ9;O43292-2;E9PLV6;E9PLG8;E9PQ31;E9PM11;E9PM94	Glycosylphosphatidylinositol anchor attachment 1 protein	GPAA1	25.825	25.1879	NA	26.8909	25.9695	NA	26.5939	26.9282	26.0908
O43293;O43293-2;M0R0D0;M0QYY8;M0QYW5	Death-associated protein kinase 3	DAPK3	25.0306	24.7514	25.0111	24.2609	NA	25.7064	26.0548	25.026	26.0976
O43295;O43295-2;O43295-3;A0A087WZH4	SLIT-ROBO Rho GTPase-activating protein 3	SRGAP3	NA	24.5127	NA	NA	23.2055	23.7494	NA	23.0239	28.5264
O43299;O43299-2;A0A3B3IS81;A0A3B3ISJ0;O43299-3;A0A3B3IRY2;A0A3B3ITJ1;A0A3B3IU94	AP-5 complex subunit zeta-1	AP5Z1	25.4392	26.1838	25.8651	25.1847	24.7974	25.3356	25.6533	25.4234	25.6268
O43303;O43303-2;I3L262	Centriolar coiled-coil protein of 110 kDa	CCP110	25.1811	24.7475	25.806	25.345	25.6983	25.551	NA	25.1577	25.8747
O43312-4;O43312;O43312-5;E7EWW5;O43312-2;H0YB53;H0YAZ8;E5RJX3;H0YBL3;Q765P7-2	Metastasis suppressor protein 1	MTSS1	25.5837	25.6734	NA	28.4069	28.8551	28.2421	26.3288	24.2909	27.4022
O43318-2;O43318;O43318-4;O43318-3;Q9UG54	Mitogen-activated protein kinase kinase kinase 7	MAP3K7	27.881	28.703	28.718	27.3561	27.713	27.7027	28.1599	27.3526	27.8522
O43324;D6RBD7;C9J1V9;O43324-2;H0YAL7;D6RCQ0;H0YAH9	Eukaryotic translation elongation factor 1 epsilon-1	EEF1E1;EEF1E1-BLOC1S5	30.8839	31.2156	31.1992	31.4194	31.5578	31.4361	31.0692	31.1141	30.7929
O43347;H0YHB7	RNA-binding protein Musashi homolog 1	MSI1	NA	NA	NA	NA	NA	NA	NA	26.2254	NA
O43379;O43379-4;O43379-3;O43379-2;H7C3R4;A0A2R8YD43	WD repeat-containing protein 62	WDR62	26.2684	24.9756	26.726	25.9458	24.6888	25.3743	26.3956	25.9665	25.1887
O43390;O43390-2;O43390-3;O43390-4;B4DT28;A0A286YEZ8	Heterogeneous nuclear ribonucleoprotein R	HNRNPR	34.1109	34.1123	33.9458	33.6663	33.545	33.493	33.8246	33.7483	33.7018
O43395	U4/U6 small nuclear ribonucleoprotein Prp3	PRPF3	30.3683	30.6641	30.5627	30.4654	30.4623	30.5081	30.6211	30.3286	30.3721
O43396;K7ER96;K7EML9;K7EPB7;K7EKG2;K7EME7	Thioredoxin-like protein 1	TXNL1	30.8099	31.5899	30.9145	31.0371	31.3812	31.359	31.445	31.3588	31.5963
O43399;O43399-5;O43399-7;A0A087WYR3;A0A087WZ51	Tumor protein D54	TPD52L2	30.0559	30.8902	30.6634	30.1509	30.2178	30.7385	30.2237	29.5385	30.1478
O43399-2;O43399-4;O43399-3;O43399-6	Tumor protein D54	TPD52L2	NA	26.0714	24.5665	25.6998	25.8229	NA	26.3449	NA	NA
O43402;M0R1B0;O43402-2	ER membrane protein complex subunit 8	EMC8	27.9151	28.3643	27.6613	28.8786	28.6695	28.7795	28.5104	29.034	28.3099
O43422;O43422-2;E9PSI2	52 kDa repressor of the inhibitor of the protein kinase	PRKRIR	25.7477	26.392	25.6601	25.747	26.2096	26.1568	25.3694	26.2019	25.9992
O43427-2;O43427;E9PSD3;H0YCE7;E9PJW6	Acidic fibroblast growth factor intracellular-binding protein	FIBP	28.3388	29.1431	28.6913	27.1293	27.8104	27.4062	28.1695	27.4285	27.8671
O43447;C9JQD4;O43447-2;H0YEL5;A6NM32;C9JAN8	Peptidyl-prolyl cis-trans isomerase H;Peptidyl-prolyl cis-trans isomerase	PPIH	30.0909	29.9184	30.429	29.942	30.2351	30.3794	30.0558	29.9531	30.2422
O43463;O43463-2	Histone-lysine N-methyltransferase SUV39H1	SUV39H1	24.8332	25.9949	NA	NA	NA	NA	25.4965	25.2348	25.0101
O43464;A0A0C4DG44;O43464-3;O43464-2;O43464-4;P83110-2;P83110	Serine protease HTRA2, mitochondrial	HTRA2	27.3788	27.4402	26.4389	28.9443	29.3521	28.5376	28.0616	27.9672	28.3113
O43488;H3BLU7;H7C5H7;A0A499FJT0;Q8NHP1;Q8NHP1-3;O95154	Aflatoxin B1 aldehyde reductase member 2	AKR7A2	30.1256	30.3669	30.4645	29.5758	29.9361	29.5793	29.325	29.4179	29.9484
O43493-2;O43493-5;O43493-3;O43493;O43493-4;O43493-6	Trans-Golgi network integral membrane protein 2	TGOLN2	24.928	23.5487	NA	25.6538	24.7899	25.0665	25.3752	26.4702	24.7753
O43504;R4GMU8;E9PLX3;A0A0C4DGV4	Ragulator complex protein LAMTOR5	LAMTOR5	28.7761	30.0186	29.0482	28.4572	29.277	29.5069	29.4191	28.6441	29.362
O43513;E5RIE8	Mediator of RNA polymerase II transcription subunit 7	MED7	NA	23.0887	NA	NA	NA	NA	23.6445	23.3162	NA
O43516;O43516-3;O43516-2;O43516-4;E9PB87;C9JB04;C9JTB9;B8ZZ90	WAS/WASL-interacting protein family member 1	WIPF1	30.4052	31.3071	30.7261	30.2893	30.3146	30.328	31.4513	30.1253	31.0663
O43521;O43521-12;O43521-8;O43521-4;O43521-2;O43521-6;O43521-9;O43521-7;O43521-5;O43521-3;O43521-19;O43521-14;C9J417;O43521-10;O43521-11;A0A0C4DH20;O43521-17;O43521-18;O43521-16;O43521-15;O43521-20;O43521-13;E9PAM9;A0A0A0MRE7;H7BZE5	Bcl-2-like protein 11	BCL2L11	25.0023	24.8879	24.4958	26.026	25.2277	24.5705	26.0509	26.8137	26.2356
O43557	Tumor necrosis factor ligand superfamily member 14;Tumor necrosis factor ligand superfamily member 14, membrane form;Tumor necrosis factor ligand superfamily member 14, soluble form	TNFSF14	25.8428	27.2822	25.7355	25.7723	26.4579	26.5726	25.0094	25.1336	24.1878
O43566	Regulator of G-protein signaling 14	RGS14	30.2606	30.5696	30.3363	28.4349	28.6558	28.4263	28.1652	27.7964	29.0674
O43572;E7EMD6;J3QRM7	A-kinase anchor protein 10, mitochondrial	AKAP10	24.3524	25.3912	25.5172	24.4516	24.9751	NA	24.8428	24.7776	24.5703
O43583;F8VVL1	Density-regulated protein	DENR	29.6166	30.078	29.5264	29.8909	29.535	29.9282	29.8659	29.4273	29.938
O43586;J3KPG6;O43586-2;H0YKY3;H0YLW8;H0YLX8;B4E1Z9;H0YLI2;H0YLM9;H0YNS1;H0YNR2;H0YKF1	Proline-serine-threonine phosphatase-interacting protein 1	PSTPIP1	30.2421	29.6228	30.1413	29.8282	29.7295	29.2795	30.622	29.7872	30.9361
O43592;F8WDU6;F5GYW6;F5GZM3	Exportin-T	XPOT	30.2407	31.1968	30.6175	30.7995	30.8253	30.8376	30.8865	31.0699	30.843
O43615;M0QXU7;M0QXM9;M0R301;M0R124	Mitochondrial import inner membrane translocase subunit TIM44	TIMM44	30.5728	30.3453	30.3141	31.4719	31.3165	31.5194	30.7881	31.4914	30.1536
O43617;A0A087WWM0;O43617-2;A0A087WYS5;A6NKE1	Trafficking protein particle complex subunit 3	TRAPPC3	29.0152	29.5307	29.2604	28.5284	28.7587	28.7902	28.839	28.5144	28.475
O43633;M0R1L7;M0R1T5;M0QXX8	Charged multivesicular body protein 2a	CHMP2A	29.5713	28.8988	29.0288	28.6713	27.5031	27.7849	28.4946	28.7296	28.4996
O43639;E7EPF5;E7ERP6;E9PEE2	Cytoplasmic protein NCK2	NCK2	26.0062	26.9596	27.0777	26.4424	27.9158	27.3405	26.0573	25.9689	26.4995
O43660;O43660-2;D6RA26;H0YA24;H0YAA2;B7Z982	Pleiotropic regulator 1	PLRG1	29.1363	29.5487	29.6961	29.4438	29.4929	29.153	29.4757	28.8292	29.1596
O43663-2;O43663-4;O43663;O43663-3;H0YL53;H0YLA0;H0YM42;G3V3N7	Protein regulator of cytokinesis 1	PRC1	27.0977	26.2971	28.3449	26.5192	26.2793	25.4933	28.1999	28.5431	27.7241
O43665;O43665-2;O43665-1	Regulator of G-protein signaling 10	RGS10	30.4009	30.7178	30.5858	30.16	30.0612	30.1715	30.597	29.6387	30.6195
O43670-2	BUB3-interacting and GLEBS motif-containing protein ZNF207	ZNF207	30.3529	31.0949	30.6708	29.7251	30.7433	30.2024	30.7817	29.6181	30.8451
O43676;C9JKQ2	NADH dehydrogenase [ubiquinone] 1 beta subcomplex subunit 3	NDUFB3	27.4566	27.9519	27.955	27.5857	27.3064	27.4462	27.1943	27.4666	27.3982
O43677	NADH dehydrogenase [ubiquinone] 1 subunit C1, mitochondrial	NDUFC1	NA	25.0424	24.2879	25.2324	24.8834	NA	24.3321	25.3259	25.227
O43678;O43678-2	NADH dehydrogenase [ubiquinone] 1 alpha subcomplex subunit 2	NDUFA2	28.7416	28.7353	28.6756	27.4546	27.6017	28.4772	27.8988	27.967	28.0112
O43683-2;O43683-3;O43683	Mitotic checkpoint serine/threonine-protein kinase BUB1	BUB1	24.7516	NA	NA	24.2799	NA	NA	26.0595	24.9818	25.3916
O43684-2;O43684;J3QT28;J3QSX4	Mitotic checkpoint protein BUB3	BUB3	31.4607	31.6519	31.5996	31.0362	31.2119	31.1812	31.8227	31.5097	31.7365
O43707;O43707-2;F5GXS2;O43707-3;H7C144;K7EP19	Alpha-actinin-4	ACTN4	35.0968	35.6781	35.2492	34.9532	35.2092	35.1194	35.0861	34.3409	35.2329
O43709;O43709-3;H7C0G4;H7C170	Probable 18S rRNA (guanine-N(7))-methyltransferase	WBSCR22	25.9427	25.1714	26.4134	25.238	25.0862	26.0242	24.8855	25.3015	25.426
O43715	TP53-regulated inhibitor of apoptosis 1	TRIAP1	25.2708	26.8899	25.7035	25.8877	26.9207	27.1605	25.8712	24.7185	25.365
O43719;Q5H919;Q5H918	HIV Tat-specific factor 1	HTATSF1	32.9128	32.6547	31.9208	31.1538	31.2532	30.2136	31.7565	31.135	31.9016
O43736-2;O43736	Integral membrane protein 2A	ITM2A	25.6888	26.175	25.2084	28.1447	28.1838	27.5788	29.442	29.0804	28.3928
O43747;O43747-2;H3BNR4;H3BR36;H3BUN9;B4DGE1;H3BN71;H3BRM7;H3BS13;H3BV30;B3KNW1;H3BN75;H3BNN2	AP-1 complex subunit gamma-1	AP1G1	30.757	31.3859	31.3898	30.7759	30.8469	31.0686	30.7081	30.2193	31.0095
O43752;O43752-2	Syntaxin-6	STX6	27.2232	27.2225	27.2304	26.8515	24.2955	26.7918	26.938	26.4046	27.2534
O43760;O43760-2;K7ELD9;K7ENG9;K7ELS8;K7EJ35	Synaptogyrin-2	SYNGR2	27.0795	26.0562	25.5841	28.3376	26.6668	26.5429	27.9731	27.447	27.9989
O43761;Q96L30	Synaptogyrin-3	SYNGR3	NA	NA	NA	NA	NA	NA	NA	NA	23.8886
O43765;K7EMD6;K7ERW5	Small glutamine-rich tetratricopeptide repeat-containing protein alpha	SGTA	29.8703	29.7987	30.1391	30.7772	31.0404	31.1902	30.2697	30.1846	30.0828
O43772;C9JPE1;F8WEF6	Mitochondrial carnitine/acylcarnitine carrier protein	SLC25A20	30.7799	30.3478	30.6994	30.5242	30.0312	30.4018	30.4545	30.6603	29.8105
O43776;K7EIU7;O43776-2;K7EJ19;K7EPK2;K7EQ35;K7EMQ6	Asparagine--tRNA ligase, cytoplasmic	NARS	31.7466	32.4133	31.6911	31.9781	32.1148	32.0063	31.8583	31.7639	31.7808
O43795-2	Unconventional myosin-Ib	MYO1B	25.6104	26.4607	26.9631	30.815	31.0588	30.9918	29.3741	30.9325	29.8575
O43805;A0A087WV26	Sjoegren syndrome nuclear autoantigen 1	SSNA1	26.7772	27.9772	27.5936	25.5892	26.4941	25.6502	26.8443	27.1124	26.3169
O43808;F6RTR7;B0QYW5;F8WE74;F8WA85;F8WEC6;F2Z2I9;F8WCH6;B1AHN4	Peroxisomal membrane protein PMP34	SLC25A17	NA	NA	26.7656	25.7	25.3537	24.1142	NA	24.9566	23.4649
O43809;H3BND3;H3BV41	Cleavage and polyadenylation specificity factor subunit 5	NUDT21	31.3861	32.0339	32.117	31.7219	31.8589	32.0071	31.5612	31.0614	31.9073
O43813;E9PHS0;F8WDS9;H7C2E3	LanC-like protein 1	LANCL1	29.2196	30.3264	28.9961	29.0824	29.0989	29.2955	28.8632	28.8709	28.6823
O43815;O43815-2	Striatin	STRN	30.3427	31.0786	30.0255	30.0776	30.1339	30.02	30.2138	29.9349	30.3613
O43818	U3 small nucleolar RNA-interacting protein 2	RRP9	28.961	28.7497	29.1121	29.6686	29.7689	30.0325	29.3043	29.2008	29.0886
O43819	Protein SCO2 homolog, mitochondrial	SCO2	27.6761	26.6951	27.9518	27.9734	27.9053	28.6112	28.0888	28.282	27.3974
O43823;M0QYL4	A-kinase anchor protein 8	AKAP8	29.0992	29.5497	29.1242	28.8179	29.1379	29.6088	28.7862	28.1996	29.3177
O43824	Putative GTP-binding protein 6	GTPBP6	26.7915	26.2501	27.9388	26.538	26.8834	28.7119	26.8656	27.5322	26.8486
O43829	Zinc finger and BTB domain-containing protein 14	ZBTB14	24.7235	22.7541	25.3167	23.9983	24.7385	23.8746	NA	24.5572	24.9246
O43852;O43852-3;O43852-6;O43852-10;O43852-5;O43852-9;O43852-15;H0Y875;O43852-13;O43852-14;O43852-11;O43852-12	Calumenin	CALU	30.1047	30.1061	29.9525	29.6907	30.2903	29.7243	30.082	30.2598	30.425
O43852-2;O43852-4;O43852-8;O43852-7	Calumenin	CALU	25.4493	NA	NA	25.33	NA	22.2465	25.1842	NA	NA
O43865;O43865-2	Putative adenosylhomocysteinase 2	AHCYL1	30.4285	30.7405	30.1774	30.465	30.71	30.8784	30.4925	30.7093	30.8157
O43913;O43913-2;G3V0H0	Origin recognition complex subunit 5	ORC5	28.032	27.8285	28.0918	27.873	27.8353	27.8354	27.3719	28.4826	27.7505
O43920	NADH dehydrogenase [ubiquinone] iron-sulfur protein 5	NDUFS5	28.7225	28.2966	28.9335	28.1553	27.6807	27.9982	27.1466	27.6371	27.5602
O43924;B8ZZK5;C9IZ52	Retinal rod rhodopsin-sensitive cGMP 3,5-cyclic phosphodiesterase subunit delta	PDE6D	26.4489	27.4847	26.5714	26.359	26.4032	26.5425	27.3855	26.3837	27.0266
O43927	C-X-C motif chemokine 13	CXCL13	NA	25.4422	NA	NA	NA	NA	NA	NA	NA
O43929;O43929-2;O43929-3;Q53SE3;C9JGH7;C9J2X8;Q5THS9;Q96NJ5-3;Q96NJ5-2;Q96NJ5	Origin recognition complex subunit 4	ORC4	28.5445	28.0647	28.3	28.3407	27.9334	28.037	28.2298	28.936	27.6899
O60216;E5RFZ5;E5RI01;E5RFV8;E5RIN7;E5RJW1;E5RJK5;E5RG18;Q9H4I0;A0A140T8W2	Double-strand-break repair protein rad21 homolog	RAD21	31.1495	31.5255	31.5373	30.526	30.8095	30.6728	30.9797	30.7821	31.116
O60218	Aldo-keto reductase family 1 member B10	AKR1B10	23.5424	NA	NA	NA	NA	NA	26.3437	25.3332	23.5404
O60220	Mitochondrial import inner membrane translocase subunit Tim8 A	TIMM8A	26.6221	27.4492	28.4141	28.4411	28.703	29.3225	28.1529	27.9297	27.5588
O60231;A0A140T947;Q5SQH5;A0A140T8Y5;A0A140T9T4;A2AB15	Putative pre-mRNA-splicing factor ATP-dependent RNA helicase DHX16	DHX16	29.7441	30.1273	30.0263	29.5628	29.7816	29.7447	29.9571	29.8508	29.7757
O60234;M0R0C1;M0QYJ8;M0QXC2;M0QX47;M0QXZ6;M0R2P2	Glia maturation factor gamma	GMFG	32.3136	32.7331	32.1443	31.3498	31.3196	31.2433	32.0238	31.6452	31.8605
O60244;H7C3E5;H7C017	Mediator of RNA polymerase II transcription subunit 14	MED14	27.8078	28.4924	28.7312	27.4726	27.438	27.8688	27.9951	27.9443	27.9338
O60256;O60256-3;O60256-2;E7EPA1;O60256-4;C9K0K7;C9JJS3;C9JDU5;I3L0S1;C9JDH0;E7EW35;I3L164;I3L331;I3L4G9;I3L1T1;I3L2J4;I3L3B8;I3L275	Phosphoribosyl pyrophosphate synthase-associated protein 2	PRPSAP2	31.0205	31.5784	31.3004	30.5222	30.9758	31.0969	30.9064	30.6612	30.9936
O60264;A0A0A0MRP6;B7ZLQ5;P28370-2;P28370	SWI/SNF-related matrix-associated actin-dependent regulator of chromatin subfamily A member 5	SMARCA5	32.4025	32.5147	32.5518	32.3326	32.2842	32.3435	32.5354	32.6747	32.1877
O60271-4;O60271;A0A087X2D8;O60271-2;O60271-9;O60271-5;O60271-3;H0YBE9;H0YBS5;D6RHI8;H0Y981	C-Jun-amino-terminal kinase-interacting protein 4	SPAG9	29.6063	30.1973	29.5294	29.8361	30.1321	29.9655	30.0594	29.7634	30.4311
O60282;A0A0G2JMZ6;O60282-2;C9JWB9	Kinesin heavy chain isoform 5C	KIF5C	24.5585	24.4783	24.4423	NA	25.6495	25.1588	24.5237	24.5951	24.6925
O60287	Nucleolar pre-ribosomal-associated protein 1	URB1	29.3478	29.1938	29.6304	30.173	30.3239	30.374	29.6191	30.1051	29.1328
O60293-2;O60293;G3V1X1;O60293-4	Zinc finger C3H1 domain-containing protein	ZFC3H1	26.4835	26.7582	25.9069	28.1914	27.7893	27.8609	27.4852	26.0129	27.7209
O60294;H3BU01	tRNA wybutosine-synthesizing protein 4	LCMT2	NA	NA	NA	23.6656	NA	NA	23.2922	23.4791	NA
O60306;H0YH15;H0YLN9	Intron-binding protein aquarius	AQR	30.3375	30.2225	30.6586	30.5292	30.3113	30.5329	30.6816	30.6886	30.2533
O60307;V9GXZ1;Q6P0Q8	Microtubule-associated serine/threonine-protein kinase 3	MAST3	27.2822	26.1432	27.9	27.6897	27.023	26.7262	27.1478	26.79	27.1721
O60313-2;O60313-10;O60313;O60313-11;A0A2R8YDM2;O60313-9;E5KLJ9;C9JMB8;A0A2R8Y3X5;O60313-13;A0A2R8YE78;A0A2R8YFD1;A0A2R8YGE5;A0A2R8YD53;A0A2R8Y4Q3;A0A2R8Y4G4;A0A2R8YE54;H7C141;A0A2R8Y5G3;A0A2R8Y5E2;C9JY58;H7C321;A8MXB6;H7C3G2	Dynamin-like 120 kDa protein, mitochondrial;Dynamin-like 120 kDa protein, form S1	OPA1	29.8833	29.8789	30.3895	30.7034	30.678	30.5519	30.1448	30.4146	30.0594
O60318;O60318-2	Germinal-center associated nuclear protein	MCM3AP	31.707	31.1168	32.0807	31.65	32.8542	31.2904	32.0325	32.3747	32.068
O60331-4;O60331;O60331-2;O60331-3	Phosphatidylinositol 4-phosphate 5-kinase type-1 gamma	PIP5K1C	NA	NA	NA	NA	NA	NA	NA	NA	NA
O60341;R4GMQ1;O60341-2;R4GMP9	Lysine-specific histone demethylase 1A	KDM1A	29.9024	30.3061	30.3872	29.6426	30.0267	29.7961	29.8431	29.5231	30.3224
O60343-2;O60343-3;O60343;A0A3B3IRT3;O60343-5;O60343-4;Q5JU47	TBC1 domain family member 4	TBC1D4	26.9053	27.1362	27.5876	30.7686	31.2765	30.2215	30.6283	30.0958	31.2834
O60361	Putative nucleoside diphosphate kinase	NME2P1	26.2292	NA	NA	NA	NA	NA	NA	22.5748	NA
O60443;C9JSR4;O60443-3;H7C147;H7BZJ0;O60443-2	Non-syndromic hearing impairment protein 5	DFNA5	26.6914	28.0748	27.6557	30.8282	30.7594	31.0406	29.8953	29.4089	31.2934
O60449;O60449-2;O60449-3	Lymphocyte antigen 75	LY75	26.8823	28.1657	28.3115	26.2298	26.797	26.0921	25.4437	25.1145	26.9407
O60462-2;O60462-3;O60462;O60462-6;C9JH98	Neuropilin-2	NRP2	25.3364	NA	26.5688	30.9605	30.8527	31.3157	27.0478	28.089	27.3065
O60476;H0Y543;H0Y7H1	Mannosyl-oligosaccharide 1,2-alpha-mannosidase IB	MAN1A2	22.8097	NA	NA	24.3074	NA	22.4121	NA	NA	23.0782
O60486;B4DHQ7;F5H3A2;F8W1K6;F8VUW4	Plexin-C1	PLXNC1	25.1997	25.5799	25.4559	23.6737	NA	NA	NA	NA	NA
O60488-2;O60488;D6RF95;H0Y9A0;D6RD96;D6RFW9;D6RDA8	Long-chain-fatty-acid--CoA ligase 4	ACSL4	31.7844	31.8393	31.6055	33.0017	32.7024	32.4268	32.3385	32.4244	32.3028
O60493;O60493-2;O60493-4;O60493-3	Sorting nexin-3	SNX3	29.9586	29.8293	29.945	29.3725	29.4422	29.4906	29.5366	29.3278	29.5757
O60496;E5RJ11;G3V114;E5RIG9	Docking protein 2	DOK2	30.8406	31.1976	30.6318	30.2495	30.2975	29.9716	30.292	30.0522	30.763
O60502-4;O60502;O60502-2;O60502-3;H7C3X0	Protein O-GlcNAcase	MGEA5	29.6647	30.9747	30.3944	29.5799	30.0212	28.803	30.6762	29.9717	30.9682
O60504-2;O60504;E5RJP2;H0YB51;H0YAZ3;E5RIA0	Vinexin	SORBS3	NA	NA	NA	NA	NA	NA	NA	NA	NA
O60506;O60506-2;F6UXX1	Heterogeneous nuclear ribonucleoprotein Q	SYNCRIP	32.6809	33.017	32.7652	32.8042	32.9146	32.8628	32.7627	32.6169	32.6221
O60506-3;O60506-4;B7Z645;O60506-5;H0YAA0	Heterogeneous nuclear ribonucleoprotein Q	SYNCRIP	NA	26.6738	NA	NA	NA	26.7318	25.7155	24.7573	26.3894
O60508;Q5SRN1	Pre-mRNA-processing factor 17	CDC40	28.8348	29.3412	28.8749	28.3683	28.1363	28.0466	28.9264	27.8756	28.7947
[truncated: 5,793 more rows]
