# Supplementary material for: Proteomics of immune cells from liver tumors reveals immunotherapy targets
Source: Cell Genom. 2023 May 30;3(6):100331. doi: 10.1016/j.xgen.2023.100331 (PMC10300607; doi:10.1016/j.xgen.2023.100331)
Supplement: Table S6: RNA-seq data of transiently activated, re-activated, and chronically stimulated CD8+ T cells, related to Figure 5F [file mmc7.xlsx]

## Sheet: Table SX RNAseq chronic stimula
Table S6: RNA-Seq data of transiently activated, re-activated and chronically stimulated CD8+ T cells. Related to Figure 5F.
Gene name	Transient - Donor 1	Transient - Donor 2	Transient - Donor 3	Re-Stimulated Donor 1	Re-Stimulated Donor 2	Re-Stimulated Donor 3	Chronic - Donor 1	Chronic - Donor 2	Chronic - Donor 3
AKAP5	10.827	15.135	15.062	12.998	19.795	17.495	101.47	136.569	171.585
SYPL1	74.24	79.838	64.253	60.349	53.046	60.291	31.194	22.423	17.973
FZD7	1.403	1.272	1.837	3.593	3.956	3.648	9.86	13.58	16.481
APBB1IP	149.944	138.315	132.446	136.561	136.093	116.331	77.733	63.186	57.47
PAQR8	61.437	69.874	69.736	62.344	54.519	57.566	24.832	22.249	11.721
TST	13.922	15.267	12.834	18.963	27.66	24.89	52.692	49.393	71.366
ZNHIT3	27.772	33.068	28.946	27.841	32.207	35.719	42.396	47.726	47.18
ENPP6	1.426	1.136	0.663	3.573	5.889	7.515	24.562	17.142	23.127
IL2RB	541.743	485.436	571.792	508.098	568.438	594.713	1240.15	912.313	1515.33
NPTN	40.182	43.591	35.725	45.909	45.46	54.27	69.753	85.404	82.984
SLC17A9	101.652	125.583	135.577	103.488	96.617	75.549	52.884	33.298	25.413
RBM39	456.946	444.583	440.506	427.082	428.815	369.895	336.745	348.911	318.569
MACROD1	15.708	15.526	14.375	18.428	11.708	12.055	9.65	4.755	5.179
STAT6	418.749	372.368	429.281	372.789	379.371	382.349	249.819	174.761	138.247
CHD2	422.009	341.199	428.012	349.533	364.234	394.588	300.746	239.473	208.139
NCKAP5L	14.396	18.581	15.868	17.049	14.396	11.976	6.898	0.913	1.976
IKZF3	67.512	54.885	67.965	49.457	51.632	69.368	151.178	272.766	456.587
APC	46.787	50.064	48.633	51.663	45.144	54.627	32.482	31.936	29.856
ITPR3	252.618	220.88	246.049	219.1	213.257	210.546	176.438	177.871	136.902
CASP3	76.049	87.793	73.638	101.867	96.927	122.451	158.34	261.426	277.987
UBE2K	101.771	116.401	121.494	117.147	120.664	135.413	152.553	173.089	182.111
FAXC	0.12	0.018	0.032	0.486	0.822	0.051	13.083	7.177	14.918
HOXB6	0	0.165	0	0.655	3.253	3.378	7.292	9.014	6.419
TET3	92.035	111.256	112.117	107.702	121.399	104.009	70.885	67.142	56.892
IRF2	93.341	91.287	84.417	97.791	93.313	121.92	141.047	170.508	205.204
STK4	434.94	368.894	407.645	410.2	351.622	349.419	282.347	307.793	242.243
ABLIM1	209.52	199.632	265.589	80.33	115.205	126.783	32.99	9.412	26.159
KLHL20	27.719	23.805	24.805	27.73	22.912	27.237	19.01	17.178	19.192
ZMYM6	45.421	35.565	34.157	36.442	35.721	39.93	26.293	25.846	29.217
CDK10	79.856	71.332	79.094	77.004	69.64	66.801	61.892	55.23	51.047
SLFN12	14.034	14.645	15.779	14.069	16.316	22.558	24.438	35.581	39.24
TAZ	90.606	72.539	82.604	77.038	73.49	67.668	60.792	40.317	41.525
POLR1D	58.898	53.312	48.288	55.474	57.404	54.661	40.108	26.254	26.628
ASIC1	86.998	111.942	138.179	67.944	62.1	58.01	28.238	13.324	14.939
CFDP1	41.048	42.02	42.047	34.835	30.052	38.264	25.682	19.43	18.714
THRA	39.089	30.125	47.86	26.863	37.887	28.412	15.887	7.997	8.897
EIF4A2	558.76	462.011	574.867	515.496	468.352	518.587	362.808	257.934	283.554
DDX5	739.489	955.99	770.412	724.602	905.82	901.07	1108.34	1196.08	1112.47
ELAVL1	115.329	116.074	103.731	122.453	121.952	142.957	164.282	189.137	176.231
KAT8	63.39	62.746	60.962	60.778	52.282	52.731	47.73	42.528	45.264
PRR5	41.194	43.011	52.76	41.993	47.22	45.349	23.402	9.243	12.013
PATL2	56.262	45.755	63.194	43.777	30.645	37.638	24.904	14.42	21.77
EMILIN2	42.557	46.478	35.937	37.872	44.219	35.236	24.785	22.147	26.097
IGSF9B	127.39	107.245	169.699	55.594	48.251	66.363	29.085	15.716	12.38
ADAM19	262.408	136.154	162.431	157.202	167.266	392.251	1078.7	1117.41	863.177
IFNAR2	115.602	101.721	105.269	80.269	78.08	92.954	45.735	49.453	36.525
TOMM20	172.913	173.642	172.376	198.204	187.945	174.516	133.75	126.591	108.026
MRPL16	56.487	62.42	58.326	57.621	56.104	69.204	84.749	111.151	89.415
IFT140	19.918	36.122	21.816	18.793	16.483	23.435	7.984	6.532	8.378
TNK2	167.41	192.84	310.015	226.241	291.227	357.379	502.673	516.994	670.088
APBB3	35.148	29.014	33.528	29.916	32.117	31.859	17.968	13.654	20.87
MAP2K2	262.202	198.132	229.287	201.594	217.717	228.216	166.996	132.662	165.896
TMEM42	11.077	14.983	15.408	10.619	11.426	13.566	6.732	5.771	4.501
TNFSF8	70.384	64.909	64.444	44.063	59.162	31.637	12.797	13.116	11.926
TAGAP	96.708	116.718	154.925	90.297	119.369	74.26	31.261	45.239	33.242
LMO4	55.268	66.073	57.247	67.818	81.789	77.022	100.3	158.466	114.43
UBA52	573.66	710.292	548.127	505.116	607.84	467.679	365.19	359.161	338.721
TNFSF15	14.845	4.27	5.308	8.875	6.794	7.612	0.476	0.295	0.471
PSMD1	96.907	133.864	84.766	98.265	95.242	114.058	179.725	231.205	222.462
VEZT	41.897	38.084	48.135	59.719	42.62	59.229	77.92	93.029	101.275
FSD1L	15.439	13.916	10.633	15.483	13.245	11.91	7.973	6.389	6.816
BACH2	154.558	180.345	196.554	120.936	149.762	141.929	84.41	86.974	74.892
N4BP2L1	61.01	51.049	70.047	51.847	53.684	66.386	45.868	27.5	26.656
CSF2RB	28.918	25.71	18.542	63.136	76.626	42.129	151.659	292.944	195.027
CAMK4	150.054	172.893	155.497	132.612	175.359	172.196	105.831	90.011	100.645
MTHFD1	193.763	207.05	154.012	241.08	148.05	215.662	544.702	425.968	535.714
TBK1	56.158	49.236	50.717	59.059	60.297	69.527	86.804	98.09	87.578
USP21	55.642	42.96	48.497	45.563	47.932	45.448	39.303	32.403	37.559
TMED4	100.958	102.284	101.439	105.739	95.713	107.372	92.342	85.69	88.499
APBA2	46.168	85.379	60.435	22.838	34.071	12.682	0.405	2.986	1.089
TCF7	211.416	249.74	315.115	68.241	96.529	54.491	20.064	16.825	8.877
ERI1	57.204	43.741	27.462	52.803	34.586	45.594	135.094	235.269	144.332
BTG1	772.816	522.014	791.961	524.546	648.014	640.66	384.415	243.138	331.615
PIK3R6	37.642	33.197	43.062	13.797	11.331	9.549	1.388	1.778	1.144
PDE6G	52.74	82.206	74.4	34.155	43.878	36.022	18.676	11.63	4.568
USP3	67.257	42.3	53.869	63.176	53.998	64.556	46.307	36.812	30.947
CDH23	8.285	14.427	11.465	21.407	28.181	28.3	0.869	0	0.99
RUFY3	34.458	41.546	45.102	24.963	30.121	26.194	15.268	13.203	10.281
FAM162A	91.816	50.027	86.881	99.225	55.722	54.288	48.72	31.263	29.524
HAVCR2	164.251	216.259	188.718	173.15	233.2	190.352	338.952	534.401	375.349
SYTL1	140.447	105.417	105.8	139.792	134.645	81.767	59.885	47.76	22.56
RPS12	773.345	842.626	672.377	944.253	804.256	738.198	426.701	371.952	375.57
PSMC2	36.509	53.607	39.945	41.731	45.337	54.805	59.461	100.067	86.608
BTN2A1	68.423	57.007	74.339	64.847	71.019	62.564	41.184	44.276	47.078
SPAG6	0.371	0.427	1.49	1.799	1.324	2.347	8.582	14.259	15.953
APOL4	3.554	13.808	11.763	5.042	8.915	10.196	24.115	36.467	51.617
HPCAL1	83.211	52.019	84.405	61.196	46.411	59.554	39.448	35.759	36.811
CAPN7	53.532	47.354	54.875	46.344	47.869	40.485	33.539	29.733	34.78
THBS3	21.148	24.09	28.012	20.663	31.967	23.708	16.212	8.827	8.764
C1GALT1C1	35.393	34.035	24.448	27.826	33.425	35.347	54.593	63.711	48.739
NDRG1	129.529	78.343	101.001	66.933	96.051	57.997	33.365	14.341	36.21
SLC39A10	113.753	74.974	117.935	73.834	73.294	59.643	45.117	26.685	31.032
GLUL	143.913	102.583	120.529	83.01	100.804	111.277	61.938	22.044	44.272
TNIK	118.106	77.999	94.911	80.282	81.251	86.292	68.269	59.564	41.132
ZNF469	1.125	1.952	1.471	2.904	3.032	2.049	7.416	15.165	10.835
ANO9	233.789	201.453	239.344	98.758	156.426	80.147	71.423	43.188	24.409
RPS11	1484.11	1753.76	1461.06	1840.78	2114.25	1447.13	982.074	768.353	731.524
SPOP	55.289	54.977	50.253	74.048	52.458	57.568	42.372	34.225	39.691
MUC4	0.116	1.186	0.367	2.066	4.399	4.864	26.012	11.081	29.718
SORL1	301.566	258.155	385.535	86.776	137.699	216.747	28.139	30.522	44.912
GRASP	15.46	21.661	17.891	14.32	21.074	9.306	3.104	5.092	0.839
ENTPD7	5.155	6.196	5.03	7.127	7.265	6.99	8.251	14.762	15.09
RGS3	67.748	68.04	66.608	50.9	57.047	86.462	91.667	172.943	190.833
WHAMM	54.32	44.301	51.901	38.706	33.789	39.22	33.081	24.65	21.659
GYPC	170.45	155.353	179.78	172.044	158.778	165.528	86.44	69.96	60.325
GCH1	55.923	62.149	49.883	82.397	76.243	92.703	117.018	155.889	127.268
FBXO8	10.836	12.149	11.668	11.446	13.055	14.981	16.414	16.221	16.343
COMMD7	85.577	99.739	85.235	83.588	81.53	85.749	65.25	63.551	65.817
RNF144A	158.24	226.182	230.17	90.125	120.237	129.656	50.404	63.97	33.668
CSGALNACT2	176.377	125.246	173.313	178.607	178.483	192.612	135.948	74.068	75.321
CALM3	518.27	499.407	579.813	451.618	547.767	525.715	594.843	771.073	743.173
NR1D2	18.795	18.475	20.349	14.669	12.31	14.148	9.774	4.62	5.962
SAMD8	50.952	43.321	54.811	51.987	39.452	52.422	40.241	34.394	27.13
EIF4G2	674.007	797.968	709.152	694.053	709.353	654.656	730.195	967.953	1021.82
IFITM10	0.403	4.215	1.126	5.451	8.279	5.098	19.241	8.976	17.715
AMPD3	30.265	17.623	17.731	31.378	41.636	53.133	7.903	3.438	4.768
XKR6	15.323	10.779	14.594	12.466	14.189	12.034	9.473	4.374	6.839
GNB4	5.383	13.095	9.384	18.635	17.311	31.227	43.095	55.85	49.934
MAPK8IP3	244.744	227.576	304.344	174.386	238.411	199.375	160.819	130.604	129.11
MOB1A	259.912	282.951	257.041	286.464	297.226	272.038	369.407	380.441	372.425
FXN	8.048	12.27	7.086	15.88	9.575	11.54	18.513	25.454	25.58
MOV10	81.809	69.915	111.828	116.49	106.479	108.438	174.431	160.333	200.248
IFI16	306.503	333.034	317.84	467.499	339.456	420.881	546.704	639.539	597.081
DDX52	39.345	41.414	49.91	55.701	59.748	50.083	65.389	78.956	76.7
CHIT1	0.161	1.82	0.465	1.123	0.605	0.293	14.755	6.679	20.807
AXIN1	60.576	68.851	73.308	65.353	69.952	50.405	32.125	39.799	39.056
ADRM1	85.993	106.384	82.18	101.78	117.726	114.737	136.945	166.591	166.748
GTPBP6	92.018	103.755	98.844	90.241	80.188	89.115	68.961	62.414	60.362
SURF6	43.973	50.34	47.962	54.275	48.89	38.851	35.088	29.131	35.748
FOXJ2	53.473	49.997	51.884	55.799	56.216	53.621	51.517	45.916	42.858
OVGP1	4.624	1.875	3.724	5.41	7.215	8.496	3.033	1.202	1.071
TMEM63B	33.303	25.224	34.477	41.392	44.624	30.304	22.791	14.917	16.177
APBB1	111.776	111.778	135.042	55.047	73.662	70.934	51.013	14.433	26.386
GLIPR1	46.852	25.409	42.107	37.313	49.972	49.727	88.611	82.124	119.118
ZNF529	28.338	23.104	25.411	26.144	24.777	21.558	13.651	11.094	14.96
CTNNAL1	26.648	23.372	19.841	24.825	24.009	34.855	44.042	43.744	45.053
DDHD2	108.799	100.271	78.351	92.901	66.462	82.485	72.449	64.857	49.999
KIFAP3	31.572	35.13	27.081	33.068	33.817	33.29	41.797	38.8	46.181
ADTRP	2.116	0.299	0.202	6.169	2.718	5.824	53.543	13.986	44.9
RPS21	334.749	387.722	263.506	350.951	345.973	272.484	212.009	181.016	149.3
CSTF2	25.03	27.818	24.089	34.603	26.503	35.069	37.763	52.557	53.443
SOCS6	1.335	0.579	0.963	3.504	4.369	4.267	8.128	5.311	6.072
EEF1D	433.14	474.709	403.405	422.64	450.143	354.861	267.3	250.032	276.523
PAN2	93.818	67.19	94.433	59.333	66.408	68.213	45.332	24.115	36.263
MPP7	27.182	31.633	33.053	11.535	11.188	13.759	3.971	4.936	1.927
SERPINB1	70.592	91.394	61.947	124.418	99.068	126.803	268.248	229.041	198.155
DSTYK	31.311	31.959	29.259	44.586	53.663	55.4	82.648	100.95	72.968
CD2	408.677	432.006	368.214	563.233	576.011	630.287	695.28	854.89	904.866
VCP	283.853	345.581	273.434	345.111	406.523	406.737	431.778	597.13	618.972
SH2D4A	0.952	0.599	0.38	3.521	4.44	4.062	12.857	6.846	6.597
ASAP1	62.218	56.567	48.91	67.536	61.132	71.964	29.697	29.302	34.066
HEMK1	203.081	216.907	230.484	124.117	128.956	93.013	65.381	75.176	54.132
VANGL1	21.521	20.121	15.07	21.472	19.159	20.637	35.315	38.334	41.867
LRBA	109.914	124.826	119.457	143.794	118.596	158.416	233.665	174.324	309.637
SCAMP4	26.29	27.455	29.439	28.192	33.577	35.322	44.375	38.99	47.018
FURIN	167.457	104.042	158.031	507.215	336.289	555.351	1864.93	1249.4	1398.28
RAB37	104.494	72.601	53.962	41.008	30.105	30.376	17.351	13.761	12.275
ZFP90	54.141	42.681	52.773	46.221	31.684	26.284	28.005	16.744	19.728
CD164	271.738	280.351	327.133	342.577	373.743	375.99	469.836	586.794	570.722
CD37	201.248	172.643	176.947	173.612	121.362	135.771	139.466	78.684	97.767
SPRY2	1.476	0.629	0.339	0.399	1.029	2.858	8.246	8.89	6.8
RARA	106.883	84.401	110.726	60.229	59.221	68.835	54.118	30.889	36.139
MEI1	28.21	27.396	26.494	34.529	24.594	25.204	19.273	12.945	18.063
RHOF	171.073	157.157	171.315	122.61	127.085	117.248	101.691	102.941	92.942
FBL	253.142	284.338	255.145	324.462	243.081	255.476	211.292	190.24	202.254
SRSF9	161.853	204.011	153.143	177.659	162.161	169.011	220.142	227.006	239.567
SLC25A37	20.9	14.674	21.061	27.772	18.116	29.383	9.911	5.641	9.734
RPS4Y1	237.996	319.027	213.184	281.575	283.926	251.116	172.223	143.863	116.262
NDRG3	66.277	74.794	75.207	54.977	69.174	59.352	40.519	48.452	40.018
SLC30A6	41.411	37.209	32.865	37.007	40.913	41.385	48.609	58.389	62.781
AMZ2	98.308	111.662	93.289	113.648	81.597	95.432	66.062	74.262	64.879
LEMD2	130.737	105.162	119.222	104.328	90.764	94.53	97.428	80.851	74.497
MPDU1	47.094	55.151	42.431	52.277	39.793	51.669	61.755	85.935	100.457
ANAPC16	139.193	144.918	137.686	131.685	136.718	158.461	116.562	90.024	84.664
ATF1	41.239	40.828	42.627	38.989	41.203	34.321	31.253	32.738	29.466
TIMM23	39.848	46.927	36.813	46.191	39.394	49.11	50.62	73.13	73.215
KCTD10	63.943	54.216	56.207	61.225	59.84	65.853	82.108	81.234	76.414
FGF11	58.06	34.51	71.312	27.883	21.984	20.701	21.737	4.545	3.942
HSPA1B	3832.72	486.738	3983.58	292.328	2211.88	275.064	55.064	27.867	46.107
BCL6	94.547	75.082	98.153	81.527	145.619	140.717	45.656	7.465	12.11
DPEP2	9.984	11.862	7.843	7.03	9.819	8.786	5.012	2.557	1.115
RPLP2	690.272	870.698	625.298	769.789	787.061	579.496	447.144	390.39	435.946
SMAP1	100.81	87.115	85.714	71.145	61.852	62.63	58.974	44.442	48.772
N4BP2L2	110.584	101.106	101.128	107.999	95.001	104.747	99.712	87.642	87.985
PIGV	18.156	17.181	15.442	21.973	27.315	22.113	8.988	8.846	9.971
SFXN5	15.032	17.089	19.914	19.949	25.423	27.876	29.744	46.291	38.546
ANKRD52	104.873	105.993	115.164	155.237	147.902	153.23	172.083	218.68	240.299
STX16	434.632	372.652	444.973	350.006	403.802	352.043	360.599	274.319	238.179
ADPRM	12.678	12.502	12.403	11.13	12.042	10.972	8.119	6.451	8.342
LY9	29.752	28.208	36.31	6.21	22.47	14.873	2.864	3.682	0.781
SERINC5	125.104	75.332	145.882	64.894	79.491	86.317	49.527	39.99	42.231
GBF1	111.088	102.095	119.057	108.802	109.563	112.87	127.529	149.277	170.821
IGFBP4	62.7	60.015	39.524	50.884	85	91.213	12.533	8.275	15.73
RCAN3	170.855	185.677	198.474	120.147	87.707	116.953	78.857	46.986	75.638
N4BP3	47.796	32.292	34.599	44.721	37.142	51.068	20.831	5.145	12.904
CEP170B	14.571	11.645	10.738	17.211	17.681	21.683	33.058	26.606	42.471
TMEM41B	47.238	40.046	52.568	54.383	49.528	37.202	38.557	17.777	21.204
PRKAB2	38.353	32.911	44.053	45.197	37.621	33.79	28.76	24.08	21.105
PURA	64.587	59.301	65.617	60.113	57.325	64.15	59.335	52.962	44.881
ACSS2	41.128	29.288	34.364	25.429	19.061	28.89	22.32	5.006	4.897
DPP3	55.162	69.029	52.623	67.187	64.316	77.389	78.287	111.725	109.616
ESYT2	329.838	273.97	282.831	239.742	268.139	266.866	247.891	223.994	189.124
CREM	53.96	67.778	62.752	117.747	105.843	133.827	247.138	218.396	183.367
TRAPPC6A	39.569	53.687	47.232	32.79	42.987	37.628	28.036	22.581	23.695
CLINT1	126.663	132.601	119.975	135.963	114.281	129.601	116.136	94.571	86.173
KLRC2	2.227	2.418	2.291	14.464	5.391	8.265	60.561	35.507	32.416
GMPR	2.368	0.839	4.496	5.753	8.399	12.122	17.182	33.767	23.357
PIK3R5	196.909	159.89	249.161	199.441	267.909	285.121	133.794	106.122	90.387
ZNF558	78.97	68.806	63.735	35.495	25.048	24.943	17.7	15.156	11.338
SNX30	33.058	34.592	26.872	16.468	19.022	16.275	9.948	6.037	9.614
KDM4C	99.763	92.886	102.968	49.986	57.447	64.574	45.287	39.936	27.602
HDAC4	48.289	47.594	41.229	25.31	26.465	31.711	18.799	15.94	16.933
BCL2	440.139	507.856	489.73	303.415	412.623	330.764	250.123	289.893	193.904
HILPDA	102.986	32.623	120.52	52.724	20.322	21.666	17.879	4.866	5.376
PLOD3	71.07	49.718	64.479	57.117	73.305	58.319	39.568	37.471	26.489
WDR60	41.116	31.096	50.869	29.006	27.032	29.554	25.622	16.118	14.834
APOL1	38.635	49.377	47.249	34.079	60.656	60.63	67.248	108.996	117.922
ZNF284	7.304	6.354	6.397	6.315	6.564	7.621	3.197	3.817	3.269
TUBGCP2	97.158	96.828	90.968	91.064	83.436	74.816	62.316	65.825	72.921
GPAT3	4.928	1.989	0.336	2.735	3.224	2.509	61.122	23.441	108.926
IZUMO4	18.223	16.193	14.942	21.406	28.471	24.079	9.851	6.77	6.778
CD79A	22.513	59.388	30.625	10.532	11.465	15.419	3.55	2.939	1.251
CD48	446.094	398.61	463.344	402.567	391.115	424.355	305.875	350.915	193.056
STK25	104.93	106.662	113.389	88.962	102.532	87.266	80.902	67.481	72.628
G3BP1	189.668	211.049	176.272	165.515	196.956	169.318	253.971	237.344	264.421
CERS4	27.574	47.361	32.974	25.895	36.471	32.259	10.804	19.369	10.853
ING3	25.307	33.907	29.685	33.168	40.422	41.235	52.342	75.814	53.845
TBC1D14	102.33	98.008	86.668	69.377	88.32	107.533	154.235	162.108	199.171
UXT	67.599	73.728	63.799	55.505	50.893	45.665	44.007	38.912	37.09
MED6	32.597	26.446	23.162	33.429	28.992	34.317	43.452	43.001	44.425
MAP3K8	41.19	39.167	44.415	41.289	45.406	57.306	173.728	83.296	103.482
GADD45B	87.623	87.172	128.41	113.249	85.764	61.78	27.762	46.225	41.558
CD59	23.2	25.132	25.161	28.576	35.104	51.879	79.42	45.933	72.442
BPNT1	16.802	24.547	17.419	21.674	21.264	21.303	26.321	32.589	33.664
EZH2	209.194	163.488	183.025	181.567	165.098	197.845	247.51	250.213	309.593
TSNARE1	15.155	12.624	19.355	18.644	10.986	14.438	12.593	7.347	5.962
WDR1	579.486	702.336	660.606	554.405	580.698	839.085	702.569	1113.68	1109.37
FCHO1	76.192	66.41	73.1	66.521	71.081	48.47	52.749	40.545	43.447
GSTK1	219.603	149.176	153.686	147.937	139.591	137.7	129.199	99.368	105.987
PPM1G	197.273	198.092	177.601	225.384	192.436	227.659	269.721	264.189	300.316
MED27	15.425	17.548	12.999	19.405	15.464	18.708	22.145	26.479	26.651
NOC4L	25.857	26.458	28.59	28.642	24.017	27.729	31.713	36.735	38.099
TIMD4	2.665	11.785	5.119	4.106	7.327	9.007	59.885	92.702	19.125
LZTS2	42.774	41.03	51.065	46.776	58.418	53.423	34.902	17.08	17.48
SVIP	28.842	48.889	26.188	35.59	27.969	47.642	55.213	83.53	70.271
ZNF382	13.876	11.354	12.237	11.939	16.195	11.011	7.468	6.075	5.682
SNN	38.658	66.47	49.474	11.87	19.714	18.992	7.397	5.432	2.373
CMTM6	143.403	172.209	123.495	234.163	216.822	218.997	350.389	331.013	344.667
PGD	90.732	121.033	79.528	149.935	136.707	135.468	172.946	211.205	249.926
SH2D1A	107.737	98.795	107.417	126.759	110.845	161.109	161.231	277.116	186.696
TUBG1	40.791	36.551	29.761	30.209	32.089	30.676	44.726	55.729	64.982
TANK	106.094	104.32	106.291	118.15	151.838	132.67	156.138	192.11	181.987
SPTY2D1	67.757	57.711	59.699	58.881	87.4	77.349	91.46	125.812	114.358
USP14	72.65	83.813	68.863	94.556	74.308	89.65	98.287	122.46	143.712
CNOT6L	122.411	121.89	132.057	121.946	127.652	125.233	155.889	178.577	149.737
SNX10	73.392	66.26	56.616	90.116	67.725	102.416	167.856	211.333	132.23
TXNRD1	126.562	131.753	110.985	121.853	145.278	132.799	144.665	246.183	371.707
RBM4B	8.856	10.879	10.078	10.393	9.985	9.324	14.967	17.448	22.926
WIPF1	696.721	492.989	647.801	547.062	547.378	563.788	796.179	954.435	829.714
CIR1	48.712	47.254	51.539	34.949	40.822	44.499	35.801	31.581	30.31
MAPKBP1	60.803	61.283	74.487	54.493	82.654	73.074	20.204	32.938	34.916
BRWD3	70.405	64.585	70.015	53.061	54.252	54.195	55.056	42	29.37
GNA13	235.766	205.939	237.27	183.371	181.325	169.998	147.49	153.364	132.521
RANBP1	120.587	175.343	110.508	175.956	110.076	160.861	214.677	293.367	270.054
ZDHHC8	71.038	67.545	71.34	61.444	66.683	52.263	55.809	36.605	35.637
ARFIP2	46.101	53.055	50.784	49.726	62.003	47.911	36.916	29.807	36.504
TMEM64	22.477	22.695	23.274	31.802	18.933	28.221	58.664	56.284	40.786
MYO9A	56.106	56.383	48.009	38.475	35.261	31.753	24.494	22.566	28.872
RUBCN	63.252	62.564	74.344	68.707	64.333	67.123	80.854	111.684	108.223
DNAJB12	44.904	43.828	51.033	46.811	43.665	43.353	69.348	52.843	79.897
SEC31B	342.098	294.416	382.273	108.979	132.827	87.586	85.444	37.541	43.393
VSIG10	8.972	11.252	6.117	11.978	17.236	12.688	21.73	26.715	19.16
FAM89B	49.456	57.204	49.434	44.285	83.127	57.589	82.148	121.787	94.578
ATM	628.996	537.408	527.261	314.27	354.904	324.565	303.855	268.129	233.91
DONSON	36.879	33.371	32.353	29.122	23.176	29.534	48.197	64.604	61.006
CDC123	65.894	100.031	70.501	92.905	82.559	100.779	108.517	160.696	150.109
APEX2	30.824	33.806	28.382	27.771	27.886	38.501	36.772	54.627	60.31
XRCC6	352.794	432.36	296.938	333.098	294.872	351.654	427.475	505.377	521.57
NQO1	5.854	9.198	3.879	12.26	30.849	19.156	18.45	98.753	128.61
SLC44A1	20.558	28.108	23.744	19.487	36.003	34.17	13.663	5.804	8.427
TRAF3	104.131	107.321	102.662	102.795	89.223	126.446	142.962	156.334	174.08
MTMR12	46.752	46.033	47.631	60.701	47.619	49.306	35.277	40.122	31.983
GCA	3.739	6.011	4.085	12.405	9.318	11.869	19.758	18.132	17.125
PRR7	7.861	10.288	9.62	5.741	5.466	5.745	3.64	1.697	1.147
KRT7	23.176	42.4	23.148	14.492	16.307	15.688	7.248	5.966	7.581
CD5	497.723	453.391	586.864	245.365	334.077	460.712	249.275	154.9	219.382
TOR4A	25.496	31.298	16.934	31.661	37.318	32.787	56.424	59.562	45.593
COMMD3-BMI1	4.741	8.828	5.674	8.04	9.155	11.745	14.988	9.793	17.094
ARL13B	11.346	12.56	8.885	11.024	8.645	9.069	18.103	20.298	20.316
GNB1	491.267	477.379	436.544	427.676	387.84	482.821	545.565	579.57	564.88
LRRC1	4.498	4.236	7.811	8.103	9.905	14.331	13.339	16.535	19.49
IFNGR1	42.311	48.352	46.092	40.457	33.828	33.419	35.224	12.313	17.379
IFNAR1	85.065	56.541	60.31	74.144	60.654	68.058	47.37	46.508	38.409
CDC5L	58.582	71.41	56.472	57.51	53.888	61.417	74.186	102.387	97.684
HELLS	58.958	57.878	66.529	51.251	41.62	61.746	103.911	135.518	125.769
PUDP	9.58	8.893	6.943	10.423	9.927	10.689	12.125	20.276	17.938
ALKBH5	153.372	150.826	163.054	172.671	162.621	121.644	140.483	104.599	109.677
DDX58	25.184	29.995	40.705	40.389	32.488	31.715	51.714	80.315	97.356
PLD3	71.75	83.174	80.458	81.767	105.74	77.861	51.596	38.81	44.826
CCSER2	139.432	98.235	143.547	107.648	111.595	147.866	106.563	86.85	85.139
PHYKPL	144.656	130.43	141.581	91.855	86.578	65.054	71.943	52.983	54.237
BCAP29	32.694	37.632	25.777	38.726	41.255	42.91	58.405	63.843	57.304
OFD1	86.461	52.275	72.946	72.314	55.648	62.88	56.278	38.013	34.714
NACA	515.415	578.851	468.714	658.357	610.131	475.608	379.072	301.955	269.647
HIF1A	293.262	205.685	299.72	240.464	259.836	265.639	452.778	447.112	413.565
FANCI	221.3	202.487	173.125	222.232	163.458	221.254	270.562	362.538	327.339
ICAM2	28.952	31.107	35.987	35.321	28.463	33.901	23.647	18.023	21.431
GTF3A	198.26	237.695	197.028	197.506	147.076	179.57	152.428	132.594	142.34
DTWD1	15.317	15.279	16.394	16.468	14.348	18.333	13.4	10.455	14.126
NBPF19	180.652	179.762	214.713	83.072	135.518	94.884	64.491	70.669	48.587
HGSNAT	35.492	39.121	28.052	44.824	58.912	38.119	25.827	16.522	21.169
RPS23	819.398	1025.82	739.592	1191.11	1061.72	926.277	581.83	472.945	446.74
MZF1	43.014	43.576	44.762	36.702	46.01	31.22	30.573	20.681	24.531
SUSD6	129.634	108.738	111.98	99.981	126.489	105.879	153.82	182.1	200.575
ANXA7	86.249	121.966	84.464	102.35	129.261	125.398	129.986	188.406	173.433
FOXJ3	113.382	107.506	111.429	90.322	95.512	99.218	87.617	92.094	64.549
TMEM71	80.457	53.447	50.342	21.789	13.524	11.355	8.157	6.607	2.034
PHTF2	85.676	52.511	55.872	67.063	61.387	79.023	148.561	136.87	127.679
RPL31	587.199	847.846	581.797	776.953	916.932	656.526	406.706	353.547	308.405
PSMC1	77.607	108.121	77.305	98.552	90.749	120.522	116.907	170.467	156.254
ZNF436	14.143	11.578	11.429	12.083	15.658	12.229	10.479	7.686	7.738
PRKRIP1	62.618	54.815	61.698	65.829	63.49	65.756	53.757	38.965	40.686
EMP3	191.2	196.845	160.019	151.197	144.279	133.778	142.079	99.621	102.535
SLC25A38	72.245	68.849	84.252	75.452	73.875	74.08	63.772	51.706	59.553
NEDD4L	4.614	4.885	7.039	6.522	12.252	12.795	20.363	17.905	11.794
NLRP1	247.769	153.457	185.298	133.552	159.312	111.327	136.035	59.06	73.013
TNFSF10	194.855	293.864	281.117	194.527	206.204	366.322	519.031	599.066	483.338
TXN	87.805	104.343	67.503	127.022	117.381	134.563	142.137	201.611	222.562
NBN	47.984	61.34	41.267	59.771	46.157	58.726	63.897	88.674	92.55
ZNF182	20.229	15.187	20.33	16.827	15.268	16.616	13.802	10.706	11.476
TMEM65	60.194	54.658	49.672	41.837	32.541	33.417	34.726	15.001	19.951
FNTB	10.323	12.509	10.846	11.113	12.166	15.713	7.939	5.245	7.892
ZNF280C	9.037	8.327	6.237	10.188	8.335	8.774	13.495	12.221	13.774
RPL17	622.47	799.433	585.415	783.11	604.967	703.746	501.322	453.159	392.689
PRF1	351.369	430.086	377.744	440.512	467.755	437.754	988.045	641.503	647.818
HLA-E	1300.1	1121.57	1800.47	1070.96	887.085	876.217	583.662	587.726	635.335
PSMB2	71.906	109.23	71.377	98.026	75.304	100.427	115.229	175.941	145.898
POP1	22.661	26.177	15.977	27.069	26.274	25.929	29.392	44.578	40.625
BTF3	469.375	501.014	405.213	555.963	448.245	457.35	356.224	307.409	277.074
HDAC6	38.419	38.52	43.902	46.818	47.218	41.913	33.021	27.843	31.951
TBRG4	94.93	103.794	108.984	119.72	118.275	110.59	98.976	87.277	87.84
SDCBP2	6.766	5.378	7.599	8.229	5.159	9.764	3.703	0.596	3.855
ZNF550	31.485	23.684	31.429	21.798	13.796	22.39	13.135	10.975	13.491
RPL28	761.793	883.949	775.39	712.141	759.116	655.241	548.444	455.218	560.028
RPL30	652.349	879.962	601.288	866.665	903.121	598.076	421.932	378.132	316.306
ZSCAN25	99.266	83.61	105.602	72.597	73.06	75.957	64.704	44.656	53.962
RAP1A	228.809	253.898	227.666	230.714	229.237	242.569	331.38	308.514	286.823
PSMD11	102.082	102.872	100.923	141.572	97.456	122.005	154.034	212.947	205.093
PLP2	171.939	154.903	138.611	122.971	149.975	118.728	117.362	81.269	93.012
TTC19	61.388	58.626	52.606	65.522	48.54	52.855	42.546	53.809	41.25
CKLF	81.683	80.344	64.877	98.949	111.704	149.01	130.113	254.322	205.111
CLYBL	5.94	4.434	5.739	5.999	4.269	5.758	3.481	1.959	3.246
DRAM2	53.609	42.612	44.24	46.158	50.257	48.494	41.74	35.114	28.979
IFI27	0.427	2.676	18.739	0.712	2.777	5.997	32.526	76.198	91.478
U2AF1	118.983	161.883	116.468	135.575	109.764	110.105	172.9	199.732	222.376
LAMTOR4	51.429	54.139	56.433	41.315	51.105	45.927	40.414	36.745	35.092
ADNP	138.621	116.662	121.336	135.541	134.795	127.518	109.724	113.495	119.588
TIGIT	138.202	45.436	93.347	199.732	151.445	277.543	708.127	596.379	546.57
RPS3	1672.51	1901.75	1424.01	2395.15	2496.66	1760.78	1219.6	952.645	943.317
ZNF692	66.065	46.439	55.388	63.616	46.274	48.646	44.279	26.811	33.598
PSMD3	105.325	139.42	103.398	141.021	135.453	168.116	169.182	204.129	214.887
ZNF316	135.088	131.805	157.278	120.869	141.311	125.533	100.077	81.837	91.123
SCOC	25.261	30.288	21.795	30.008	25.061	29.223	40.679	40.86	39.196
MINK1	258.02	153.674	199.675	176.395	183.78	186.042	174.383	128.457	129.026
IL12RB2	48.378	52.54	44.675	167.965	154.444	141.105	403.917	331.85	275.855
D2HGDH	54.295	33.035	51.235	55.296	39.558	31.281	30.061	12.111	17.125
MAPK11	6.09	11.192	7.703	7.666	11.626	9.083	19.06	25.234	18.574
TFRC	489.294	416.401	378.679	728.386	363.681	688.485	1063.78	756.023	1180.39
PBX3	15.818	12.543	16.422	21.606	13.162	18.856	40.232	28.166	27.751
EAF2	9.037	6.659	6.002	11.742	8.391	7.713	15.412	14.888	15.571
MDM1	32.407	30.061	27.6	21.516	26.759	21.732	41.112	54.636	44.17
AP1B1	115.592	126.037	109.299	99.083	88.814	113.385	142.575	192.719	182.59
TMSB4X	6291.18	6892.69	7472.41	4052.99	4239.72	6209.28	5096.13	6506.06	5952.28
NOTCH1	168.46	150.343	208.296	158.016	158.514	171.229	200.265	276.745	231.322
KEAP1	77.667	75.451	88.659	91.309	96.06	87.809	97.47	109.554	131.483
FNTA	84.58	88.343	83.395	79.726	64.497	73.261	64.29	61.916	62.35
A1BG	11.359	14.857	10.308	8.574	16	9.777	7.277	4.764	2.393
BLM	47.418	36.79	38.488	56.679	29.575	63.874	156.432	103.836	98.693
HSD17B11	45.219	44.208	41.668	30.815	32.775	27.738	28.22	19.243	20.145
PCF11	173.707	148.501	122.293	143.766	154.511	152.958	119.209	106.227	99.469
EML3	192.713	204.781	220.755	166.084	167.938	145.074	143.803	138.516	136.688
RANGAP1	161.746	151.006	141.063	167.056	150.731	167.092	227.969	199.736	206.554
LSS	153.633	259.712	181.093	97.352	183.41	120.569	78.513	78.146	57.609
CBY1	9.322	7.216	8.158	7.719	8.178	7.447	7.26	3.687	5.272
HCCS	16.281	14.617	15.016	18.46	16.949	19.627	21.698	25.984	24.252
MYH6	0.075	0	0.071	6.957	2.8	2.074	9.515	3.962	29.574
FAM117B	30.083	17.089	27.214	15.754	10.776	17.268	9.555	3.364	5.846
OAS3	171.418	355.703	480.111	527.798	375.233	326.665	617.621	1171.31	1140.24
NCALD	53.415	48.976	44.096	59.344	91.64	89.978	129	143.104	102.039
RPS24	746.816	1038.33	672.617	1046.44	1089.24	805.745	483.888	470.672	374.731
RNF121	26.475	24.749	22.722	34.525	35.675	34.964	41.253	53.414	46.884
GOLGA8A	1284.14	898.114	1158.46	926.183	1333.09	1078.51	800.895	611.988	555.45
KPNB1	394.905	400.921	376.994	493.546	359.956	464.398	461.082	632.785	652.844
UBXN10	2.316	3.715	0.905	3.033	4.843	6.417	12.617	20.228	6.832
CDC42BPA	7.751	16.715	9.157	19.972	34.19	41.764	73.59	142.896	44.317
SCML4	43.244	38.489	53.181	17.852	31.856	43.892	14.371	19.312	8.897
PAOX	15.454	9.01	10.502	17.706	12.315	9.252	10.751	3.863	3.12
RNF141	14.397	13.872	9.474	23.031	12.51	23.338	8.652	4.824	9.598
CEACAM21	57.307	40.729	57.219	54.874	62.865	51.913	26.374	32.749	35.992
USP25	126.524	109.42	104.237	83.024	60.309	82.461	63.029	63.333	53.732
FAM149B1	18.992	19.023	20.806	20.935	20.38	24.882	14.6	12.029	15.898
MAN2A2	200.275	198.365	222.983	239.7	249.541	205.186	336.65	310.333	328.231
AGBL5	25.934	23.684	25.125	27.689	28.335	23.283	21.746	19.642	16.216
WDR37	45.661	42.798	42.508	31.877	41.619	42.898	32.946	31.649	29.422
COX7C	158.351	196.309	162.921	151.599	151.83	158.575	130.631	127.434	120.855
FAM153A	25.693	4.132	21.061	34.017	10.338	16.341	15.462	0.009	0.27
LAG3	185.371	107.46	124.575	423.899	229.139	304.268	956.749	689.448	566.063
NLRC5	422.725	409.115	618.05	247.944	309.927	292.066	139.678	145.838	209.591
FAM72A	24.21	17.815	24.228	30.058	27.05	44.429	54.713	46.004	52.771
HNRNPAB	309.405	438.391	295.507	353.522	225.885	313.709	449.19	651.687	636.03
HSD17B10	49.73	72.254	45.989	54.847	52.206	56.011	63.569	93.078	106.169
ERGIC1	62.945	78.711	60.766	66.788	70.451	74.456	52.707	59.407	44.213
GLT8D1	38.095	35.263	37.36	35.463	27.361	33.116	31.361	24.188	29.023
UCHL1	0.156	0.228	0.289	5.132	15.827	24.064	45.842	25.551	83.74
UBASH3B	111.746	59.372	111.058	108.483	80.588	68.046	187.623	225.461	173.032
SLC25A26	17.104	16.276	15.894	26.302	21.47	23.505	13.454	13.24	12.609
CCDC88C	323.322	228.22	278.891	275.705	222.916	182.466	172.413	172.778	172.808
HIGD1A	63.569	88.26	65.047	65.032	68.171	76.618	83.916	106.253	108.532
CERCAM	20.621	7.866	22.044	11.203	9.828	17.489	8.821	2.173	3.025
SFXN2	11.943	16.6	17.12	41.295	21.581	29.174	62.307	57.441	49.886
BTN3A1	144.574	96.354	142.571	93.935	56.287	53.752	47.363	46.9	39.55
EEF1A1	10209	12297.9	7834.05	16967.6	18222.1	10359.5	8619.61	6190.58	5703.57
PPP2R5B	37.547	30.188	37.873	37.742	48.284	51.664	36.176	18.89	19.872
SSR2	216.321	240.561	210.97	195.568	196.647	155.858	158.122	162.355	139.519
RELB	22.015	27.397	31.475	54.373	66.086	58.338	84.944	92.066	96.503
CCDC28B	40.772	64.23	42.734	33.971	33.346	40.521	26.143	29.742	12.172
SLC12A2	15.43	21.073	18.961	19.366	18.091	23.739	50.696	35.174	30.275
NUP107	82.526	78.797	60.606	92.553	59.979	85.627	123.28	145.74	136.843
XRCC5	313.418	484.386	329.117	332.786	263.211	316.821	415.127	605.441	580.079
TBPL1	19.577	17.812	13.467	17.248	19.471	20.391	25.454	23.722	24.22
SNX2	41.415	41.044	50.404	39.794	40.279	46.736	34.163	32.529	36.132
IRS2	16.811	14.042	16.718	9.624	19.784	12.639	11.606	1.796	4.596
KLF9	50.89	41.554	51.702	58.633	68.622	63.527	45.215	35.055	25.556
SENP1	46.561	41.467	44.692	54.363	35.532	38.07	57.515	73.017	84.747
SMYD3	15.934	15.162	16.798	19.79	11.984	13.456	13.191	9.322	9.833
LACTB2	10.258	12.952	8.556	13.578	12.932	12.338	16.353	16.036	16.734
SMARCAD1	51.869	59.941	49.177	69.042	54.99	55.808	66.08	82.071	90.951
SHARPIN	37.94	38.551	40.161	38.928	43.548	39.874	33.112	27.063	33.698
CCR7	157.52	229.687	360.715	365.502	422.348	540.841	128.284	21.004	85.26
IL1RAP	17.908	5.75	9.388	23.738	14.663	16.413	41.443	42.797	39.557
TBX21	75.271	48.322	39.527	90.705	87.249	83.325	112.717	222.286	163.082
INPP4B	105.083	75.131	88.778	110.551	64.085	117.294	68.12	29.433	53.203
MDM4	120.906	58.32	136.138	92.692	81.476	85.646	62.909	55.486	46.231
ZDHHC4	24.816	23.291	30.649	20.142	23.033	23.587	20.671	13.234	16.451
GNPTAB	551.391	368.685	533.509	511.788	614.045	521.785	633.832	776.774	661.202
CPSF2	80.564	102.354	88.497	93.481	84.65	99.088	104.006	139.054	124.743
JMJD7-PLA2G4B	66.824	73.048	81.544	22.216	24.386	17.797	9.972	13.765	6.51
VWA5A	3.24	2.712	4.405	8.663	13.377	13.472	18.005	13.653	18.385
FBXO10	6.311	2.678	1.91	2.922	5.136	6.306	10.097	6.37	12.47
PER3	8.327	4.93	8.005	9.789	8.096	9.451	14.794	13.514	12.164
POLD4	38.147	46.124	39.161	32.692	45.565	32.049	27.877	20.76	25.677
SUN1	66.684	61.961	45.94	82.881	62.544	74.337	58.143	40.881	38.565
PPP2R2D	69.693	55.698	61.667	62.45	63.738	64.643	61.63	42.266	45.043
TTI2	14.473	10.307	11.624	17.611	15.267	20.896	22.807	19.963	34.823
ALKBH7	31.976	34.257	34.31	21.041	30.466	23.123	21.417	16.498	14.817
UBE2O	69.755	66.943	62.172	63.035	53.668	56.952	53.848	52.013	54.281
YBX1	759.028	841.336	722.691	825.312	670.559	823.205	791.962	868.79	916.549
SCD	756.49	830.191	874.626	546.732	370.669	256.125	452.857	181.634	105.892
ZSWIM6	10.847	7.365	8.344	15.941	13.472	20.376	45.837	23.136	25.556
TNNT3	3.886	4.721	3.783	7.188	9.529	13.698	1.105	0.531	1
SCPEP1	19.844	13.214	13.152	36.872	52.115	50.51	159.573	62.207	101.546
KDM7A	65.601	27.387	50.29	68.21	40.143	37.559	42.107	23.451	12.033
KLF12	70.388	70.191	76.393	34.127	39.131	47.562	33.138	26.711	27.699
TAGLN2	662.677	666.196	694.056	493.233	379.563	713.562	477.977	273.532	313.629
SOAT1	77.327	90.938	88.854	100.657	118.586	132.934	120.854	224.995	154.387
EIF5A	440.003	575.306	405.135	593.685	442.493	482.984	585.893	730.144	675.234
CLDN15	33.586	22.479	33.187	29.075	34.841	31.28	23.88	19.552	22.864
GATAD2B	124.81	113.676	149.992	113.592	110.484	142.62	83.73	115.719	82.305
MTOR	99.363	107.414	108.491	106.489	96.909	87.784	119.416	141.815	149.388
SFSWAP	96.132	85.711	88.048	85.404	79.654	95.987	80.645	72.847	80.516
PRKD3	42.205	44.791	50.133	82.114	126.925	166.72	154.629	205.056	303.382
NKG7	257.273	280.196	189.157	274.198	146.588	182.682	400.29	458.325	443.541
ISOC2	12.76	23.511	14.519	17.914	17.829	18.587	24.476	21.176	34.415
ZNF277	22.916	23.781	20.176	25.391	20.661	23.571	19.609	12.195	12.615
LRWD1	23.283	26.9	26.296	21.074	21.888	24.179	28.948	39.942	47.486
SLC35D1	82.822	95.668	72.397	72.851	96.687	81.424	131.718	144.696	127.519
NABP2	52.617	54.319	52.316	58.255	48.94	62.009	58.586	79.434	88.813
ZNF587	48.706	46.376	43.813	38.8	39.435	44.212	36.353	29.838	35.214
TBC1D10B	115.893	101.939	107.564	119.781	114.899	122.033	136.073	137.212	151.632
COPZ2	3.605	3.749	4.728	8.581	9.008	6.729	9.409	14.526	14.416
DSTN	65.318	79.19	67.318	106.406	110.982	106.635	43.111	31.26	31.951
DARS2	28.241	28.016	24.241	36.574	20.243	33.812	42.029	54.687	49.913
RIN3	163.631	180.819	173.327	165.139	296.495	249.442	304.944	314.416	344.018
SKAP1	127.84	130.052	108.957	80.209	74.311	77.84	68.467	58.687	51.406
PCMTD2	63.788	50.42	63.732	66.841	63.506	40.787	43.69	29.258	31.892
NADSYN1	125.729	104.058	141.611	131.867	143.82	120.457	106.729	89.17	84.726
BCL6B	0.415	1.822	0.837	1.503	0.696	3.781	7.876	4.543	8.167
SBK1	49.579	36.014	48.548	16.691	10.067	9.044	8.825	3.196	3.795
CTDSPL	2.329	8.254	3.314	4.145	3.206	4.417	14.974	9.809	15.646
TSPAN3	23.045	26.74	17.233	28.6	28.46	30.444	44.63	47.436	42.285
ZNF790	6.937	9.561	5.33	6.886	6.071	9.1	4.008	4.318	3.324
OSBPL7	54.911	35.074	46.86	37.452	52.058	42.445	27.325	27.113	29.684
MLYCD	13.512	12.123	10.87	14.904	15.567	17.26	18.087	15.809	22.655
STX10	75.052	72.06	70.344	79.419	75.945	94.158	60.614	47.996	54.463
MAX	125.2	146.681	142.995	101.474	135.692	117.19	114.65	85.116	83.658
XPO6	276.808	219.398	327.469	230.197	222.048	236.856	196.684	184.634	207.272
TMEM129	55.585	53.406	54.079	50.805	49.643	50.262	44.038	40.261	40.39
FNBP1	561.673	557.282	531.16	563.669	545.969	626.035	489.06	493.647	461.36
HOPX	157.825	123.591	81.46	113.686	139.981	142.508	233.417	343.011	207.53
C12orf76	23.05	17.016	19.69	19.695	19.553	25.435	16.612	13.579	12.33
FAM120A	280.783	264.66	231.328	285.693	262.123	255.485	323.247	382.629	342.383
CDC37	315.231	355.597	316.874	308.195	369.062	348.496	446.462	442.594	384.296
RHEBL1	11.335	9.183	11.904	16.638	11.648	10.005	22.922	20.72	23.556
RPL27A	908.914	1005.86	819.151	1286.01	1239.48	992.892	626.756	532.964	532.231
MAN1B1	104.366	118.753	128.776	91.108	101.427	93.431	80.204	74.384	82.463
FAM83H	8.808	7.844	10.79	5.84	7.42	8.853	17.444	11.889	15.782
ZNF91	19.288	15.086	18.042	13.264	12.214	23.131	12.329	9.636	7.7
AP1G2	251.169	223.173	260.895	201.685	294.882	186.176	175.256	123.922	119.516
REST	61.884	65.727	55.224	83.454	79.289	85.134	109.223	108.921	94.102
CSNK2B	104.728	101.009	93.641	99.985	105.449	100.562	111.977	134.429	124.613
VEGFA	141.36	70.022	151.087	298.304	271.682	199.285	87.617	17.611	18.723
OXR1	49.811	44.182	53.675	47.688	41.443	46.708	40.288	44.476	28.617
SNRNP70	328.471	398.113	346.774	270.88	318.442	320.018	439.283	404.171	446.81
FAM131C	8.621	7.635	2.735	32.823	13.591	7.198	3.661	0.219	0.621
PLAC8	126.11	178.999	197.951	33.604	88.489	95.39	12.965	50.68	9.119
HMGA1	224.895	139.316	157.219	379.879	207.747	196.614	159.706	71.809	61.635
RPL14	860.422	799.04	581.005	1068.79	791.225	704.285	592.574	363.225	385.063
TTF1	48.16	52.31	43.609	47.195	44.263	54.264	60.494	97.517	69.089
TRMT2A	78.307	81.272	98.151	83.492	84.334	87.945	96.832	103.546	121.193
SOX4	0.579	0.552	1.16	3	7.402	18.003	70.016	7.414	107.217
OGFRL1	28.255	40.227	29.405	6.94	7.789	7.176	2.799	3.004	2.107
PPIF	68.563	68.342	62.822	122.264	102.725	150.919	175.012	206.235	283.4
DENND6B	25.134	26.22	26.577	11.981	17.908	23.767	13.637	7.776	10.144
MIB2	60.981	62.826	78.6	61.43	102.532	79.787	46.487	31.162	42.871
SNRPG	80.433	99.495	79.755	74.247	59.089	85.154	110.981	143.135	133.279
WBP4	27.671	24.606	22.643	37.502	32.676	36.384	46.598	51.824	43.699
ZCCHC7	29.997	25.332	28.717	26.264	29.717	33.662	21.53	18.478	21.544
SDR39U1	51.015	66.78	61.215	58.855	63.454	54.911	47.346	34.862	43.307
ITGA5	377.878	141.379	373.934	93.903	81.217	61.377	71.548	43.07	21.693
PTPN7	335.711	413.702	418.464	648.084	804.962	690.473	591.272	1086.73	1252.16
KPNA2	152.725	131.038	116.6	148.022	84.184	148.769	224.594	318.756	323.45
ATG16L2	187.733	142.619	178.435	123.111	124.179	111.694	128.822	79.17	84.592
RAB35	82.364	98.354	76.1	97.418	79.61	72.794	100.702	130.992	137.584
PIK3IP1	100.801	81.294	148.202	16.146	61.8	41.189	12.668	6.849	14.57
STMN3	31.963	36.112	26.163	10.346	7.804	7.153	5.509	3.142	2.729
ZYG11B	23.812	12.114	10.367	20.33	12.803	12.885	13.919	2.381	5.932
SMCO4	23.742	10.356	14.295	14.426	10.938	11.435	27.668	37.459	34.313
BCOR	100.623	94.425	78.857	109.311	112.402	121.604	157.402	152.301	172.355
ZNF317	74.364	61.44	60.066	69.369	70.274	69.182	47.768	55.301	61.73
WASF2	245.418	230.628	250.937	210.823	226.484	265.257	200.766	206.578	208.538
RAB30	25.019	21.708	38.708	39.616	46.724	54.996	20.136	16.365	13.488
MPP5	6.875	6.355	4.871	4.572	9.054	9.755	13.548	11.45	10.118
POLA2	44.207	56.792	44.634	44.013	26.379	44.297	66.38	91.521	95.94
CPEB3	6.789	5.547	5.468	5.967	9.152	10.402	13.437	12.224	13.192
ATP6V0A2	65.949	57.256	51.204	94.107	84.102	76.701	115.378	99.292	133.868
KPNA5	22.855	23.54	24.022	17.691	16.671	16	13.619	13.202	11.408
GPR137	21.883	18.385	21.318	24.829	20.472	19.775	34.075	27.202	35.024
RPAP3	47.265	56.594	52.905	60.597	59.073	66.359	76.463	84.063	75.187
PPP1R3D	15.556	17.283	15.374	16.142	14.393	16.564	15.975	12.078	11.737
MAP4K4	169.032	215.478	198.482	139.044	250.687	239.54	90.128	76.152	112.007
MAPK13	78.249	67.05	66.71	106.163	112.876	97.491	63.556	39.54	37.259
RPL34	353.941	461.748	342.055	460.934	472.188	383.852	254.428	212.859	170.889
RPS29	271.849	320.005	277.873	335.59	354.865	315.661	194.614	194.166	142.127
ESD	75.081	107.873	73.518	84.349	72.693	79.888	52.271	67.465	47.823
PLCH2	49.128	65.219	78.299	24.655	41.789	44.497	21.388	19.493	18.068
NABP1	85.964	66.975	88.233	119.699	113.703	80.301	49.913	33.708	45.093
LAT	279.185	273.011	314.258	302.571	248.746	283.737	190.691	97.328	188.603
DAPP1	23.138	32.87	31.517	30.374	30.902	39.711	56.149	44.62	45.01
TACO1	22.03	23.643	20.429	23.182	20.407	25.551	25.052	27.442	31.499
RUFY1	70.156	75.17	71.525	69.445	80.459	57.78	54.723	57.232	56.361
HK3	0.077	0.076	0	0.355	1.978	3.952	15.836	10.434	2.655
FKBP4	299.995	94.975	292.511	142.175	266.798	123.744	90.468	56.977	80.304
RAB11FIP1	229.613	178.002	221.728	265.229	391.045	293.698	499.13	439.153	405.426
STIM1	232.161	208.683	251.58	147.147	167.392	178.189	153.766	113.459	129.362
MSRB1	10.245	15.83	14.13	13.487	19.247	13.963	22.079	22.433	19.426
SCYL3	40.364	33.848	38.694	37.282	38.677	42	36.077	26.167	32.767
SP3	158.075	120.614	130.139	138.435	139.225	138.134	134.381	111.545	115.623
CPNE2	12.148	3.772	4.649	8.885	5.226	4.759	3.281	0.699	2.1
ROBO3	21.425	9.283	21.78	15.614	8.973	9.667	10.303	3.185	5.235
ZNF397	30.114	19.914	24.214	22.416	13.325	14.575	14.979	10.41	9.499
DYNLT3	32.069	45.799	45.695	39.552	44.376	42.777	34.681	21.543	20.922
ZNF326	37.818	41.212	40.159	47.55	67.169	49.927	61.159	69.995	72.396
TMEM123	689.99	951.584	977.126	319.482	515.074	607.32	210.798	365.569	253.512
CNP	70.663	77.138	83.531	74.105	72.528	66.838	85.676	128.298	167.621
SURF4	328.767	349.633	324.752	402.118	402.608	351.637	555.573	482.705	471.54
DPH7	35.744	37.823	31.864	30.889	35.363	29.694	27.804	24.755	26.06
OTUB2	1.187	0.586	3.301	5.905	6.162	17.298	10.04	14.718	42.204
ADGRL1	17.354	27.904	26.823	13.992	19.592	11.328	9.787	8.369	4.961
TMEM63A	158.805	139.67	174.967	71.146	96.646	87.559	74.568	51.811	61.111
TRUB1	19.236	27.209	19.562	32.996	18.454	25.168	49.504	30.84	48.764
NRBP1	127.474	125.2	138.343	130.08	155.485	149.59	158.855	186.237	198.816
POLR2H	64.658	59.613	59.29	61.595	62.709	63.615	57.055	45.392	50.414
CSNK1A1	199.102	206.474	218.903	194.858	173.579	209.795	232.899	254.6	265.415
SERPINH1	83.369	40.888	102.055	37.075	144.578	38.307	20.279	17.709	18.889
RPL19	849.483	1059.29	809.123	1267.1	1284.75	1012.75	674.418	578.437	575.557
TNPO1	92.49	115.028	113.682	122.171	85.27	141.243	139.511	195.256	198.143
ICAM3	218.242	244.435	202.117	201.641	216.092	174.951	180.054	163.135	154.199
IGFBP2	44.891	74.284	75.563	10.549	6.642	4.023	1.026	0.929	0.44
TCTN3	30.289	25.425	21.367	79.786	35.611	60.894	255.234	78.798	233.596
CTSC	212.042	211.002	174.483	128.497	203.832	227.461	210.601	366.712	343.425
CCDC159	9.776	11.598	11.335	9.788	15.628	9.65	6.074	5.49	6.517
POLG	279.153	246.078	322.596	175.536	218.587	225.688	160.916	120.915	174.782
RASA3	135.014	105.801	55.057	18.857	15.922	16.396	20.412	5.713	2.105
SAMD4A	10.163	6.578	15.051	25.523	19.445	16.902	7.382	1.364	2.895
PTCH1	41.244	26.199	25.184	12.453	27.486	20.391	65.028	55.48	62.729
MYADM	88.469	61.326	66.794	52.212	39.827	48.829	46.808	34.319	14.598
EPB41L2	51.964	50.86	44.79	91.103	57.512	112.279	146.824	187.593	123.542
TMEM44	6.627	7.097	6.337	15.427	11.954	10.418	22.581	14.282	15.684
PPP1R3E	43.767	35.665	41.812	31.146	26.255	22.611	24.552	13.389	19.55
ZNF506	26.453	14.011	19.19	22.337	18.241	27.115	16.392	11.756	9.359
RPL11	605.362	832.972	640.122	864.801	1011.03	783.167	488.787	429.679	370.712
PSIP1	272.182	307.373	247.643	221.241	211.207	248.174	195.169	151.091	121.45
CMTM7	30.685	26.369	35.551	31.073	18.34	30.529	24.372	15.491	21.662
ISOC1	15.74	24.69	16.94	27.647	20.902	24.045	32.321	28.457	34.103
NDUFA4	70.559	91.613	79.655	74.074	66.595	90.567	100.535	122.742	119.604
NBPF11	24.417	22.566	20.359	28.705	23.551	20.051	20.631	12.767	20.314
HNRNPK	986.074	1155.84	1062.52	864.034	952.368	1027.8	1060.7	1277.81	1161.39
CORO6	7.371	8.014	8.438	11.209	6.159	10.79	8.109	2.546	2.328
RPS27	949.44	1325.7	958.047	986.787	1382.57	832.724	593.519	628.061	545.455
MIER3	21.162	24.083	29.883	18.062	31.335	21.321	32.337	47.103	42.049
MAP3K10	46.745	38.541	52.246	39.263	40.956	40.552	42.127	20.517	21.591
MRPL51	72.144	101.216	75.173	82.358	88.069	117.183	112.637	126.139	132.213
MFAP1	59.514	49.944	53.677	62.452	72.071	83.111	76.881	92.287	101.698
UBQLN2	69.909	63.832	63.527	58.071	54.4	49.828	50.317	46.717	46.056
BIN1	172.026	191.816	154.979	102.309	111.025	79.04	85.514	88.647	39.003
FAH	31.942	25.198	25.056	31.579	21.213	25.723	41.616	51.883	65.318
PSME3	102.808	150.766	106.838	104.991	119.607	124.853	127.713	199.365	202.136
SMAD7	75.445	82.687	86.7	94.31	94.711	79.033	78.278	63.979	63.375
SASH1	1.637	4.68	0.749	7.471	32.965	23.008	36.024	133.855	33.474
RAI1	80.396	68.417	82.272	58.198	56.955	55.241	61.663	38.277	23.861
TRIM13	24.281	27.109	24.643	18.398	18.588	25.511	17.151	11.528	16.236
C18orf21	12.728	16.699	11.3	11.678	10.562	13.407	15.124	20.662	22.82
EIF4G1	411.609	501.24	406.134	644.059	595.175	526.643	597.704	677.541	753.672
KPNA6	99.173	105.182	110.411	113.468	106.402	119.015	134.529	150.328	154.494
CXorf38	56.835	59.97	55.75	52.806	42.182	65.712	51.001	42.494	46.242
HLA-DQA1	36.048	30.991	14.593	35.641	26.728	21.729	47.055	64.742	86.575
INF2	148.297	146.17	128.547	97.952	104.291	72.025	84.391	75.495	43.726
STX3	236.425	294.057	268.851	175.485	185.49	157.946	120.154	147.94	97.713
CD2BP2	97.939	118.01	98.978	122.626	175.574	144.594	170.297	176.687	209.298
PTPN6	401.207	336.042	417.779	395.288	310.256	488.723	454.808	549.283	580.537
CAPN10	79.882	77.291	97.525	65.824	78.611	60.592	64.083	48.655	52.978
FES	2.286	0.986	5.235	2.879	0.902	7.757	33.861	19.405	31.36
RRAGD	10.701	2.046	6.319	7.572	8.469	9.893	5.577	1.006	1.446
PPP1R32	2.896	4.233	3.81	4.453	6.665	5.137	2.505	1.564	1.73
CD38	177.412	83.734	182.075	174.306	128.8	224.225	334.643	438.647	317.346
TOMM7	130.546	117.343	102.878	98.244	91.934	92.671	80.167	70.623	53.199
RBBP7	164.782	177.07	140.022	168.751	123.108	179.181	214.08	235.993	246.296
RNPEPL1	170.205	169.817	145.555	121.21	143.713	110.997	112.998	91.463	100.612
AGPAT3	140.642	127.323	112.497	130.275	141.764	129.313	106.875	109.227	96.977
UFC1	87.09	89.426	75.94	83.012	90.595	76.443	64.954	66.108	71.585
SAMD14	0.529	0.528	0.768	4.122	4.495	4.739	13.386	4.849	5.159
LACC1	6.307	5.133	1.903	10.591	21.439	13.873	20.197	40.426	39.346
CDRT4	12.776	8.503	9.025	11.15	7.754	8.251	8.533	3.284	4.082
RPL18A	1053.65	1084.23	878.075	1577.03	1602.44	1191.47	769.268	513.32	543.707
GTF3C6	50.155	66.561	44.016	46.98	45.125	46.803	59.598	87.756	102.304
FGFR1OP2	176.029	139.992	167.512	107.445	108.783	103.183	92.509	101.836	83.553
RFT1	21.756	25.252	23.494	28.371	19.596	27.044	32.304	30.781	37.325
MRPL14	44.819	57.924	43.901	49.631	40.803	42.986	37.364	41.797	34.499
RPS8	1109.2	1280.31	876.562	1705.1	1771.58	1339.17	726.614	574.597	548.254
PGLS	45.039	60.577	54.014	40.082	37.914	41.025	36.545	27.374	34.591
HSPA1A	3174	547.746	3360.3	384.209	2376.72	284.058	129.204	127.081	155.319
BCORL1	18.821	19.699	14.642	15.906	18.122	15.345	15.114	6.58	4.828
CAMK2G	123.182	113.013	138.926	58.362	52.436	58.432	54.897	42.278	31.196
GPR137B	4.427	5.749	5.367	6.401	4.13	5.281	11.732	7.34	15.4
SEC61A2	23.408	12.71	14.284	23.466	21.413	26.568	43.899	34.915	36.074
NSMCE1	48.485	50.532	43.969	62.839	51.873	62.437	39.826	30.614	36.337
PRELID1	82.804	116.603	87.15	87.151	85.651	101.164	98.269	141.693	162.02
METTL9	109.612	126.847	106.811	90.741	101.584	91.49	78.647	87.983	70.442
NUP214	64.577	64.479	67.664	64.372	63.276	76.994	81.878	93.511	90.174
FGFBP2	48.667	45.987	91.149	11.372	41.472	60.893	4.179	6.758	4.871
FAM13A	20.099	9.161	16.878	3.516	7.535	7.554	3.27	1.46	2.13
LRFN1	19.856	25.515	22.014	8.249	11.388	11.365	6.845	4.44	6.124
PIK3R3	6.708	10.569	6.777	4.496	6.513	9.468	11.388	16.156	26.367
XBP1	197.154	288.953	224.593	232.425	245.958	151.07	128.958	184.328	57.681
ZNF22	88.857	108.354	85.536	57.362	60.952	54.723	43.378	55.913	34.618
CDK6	361.513	349.095	385.183	783.417	597.092	653.988	896.181	845.195	826.908
FYTTD1	67.05	114.894	69.536	69.227	96.189	72.069	113.699	149.754	110.838
PMF1	75.028	87.975	74.381	76.549	80.666	93.854	90.963	134.748	101.001
EXOC5	90.269	101.72	99.847	102.079	89.441	106.181	120.782	134.315	127.608
AIM2	3.383	0.597	0.974	5.382	3.408	4.542	14.791	6.935	8.792
SMIM10	0.46	1.014	0.366	1.369	2.797	1.97	3.556	6.804	6.27
BST2	121.103	190.951	201.431	264.515	304.699	264.186	313.157	421.531	421.191
SNPH	14.776	23.091	21.966	13.362	17.007	16.164	9.212	8.632	10.331
ANKS3	22.621	19.127	26.539	20.092	22.635	17.734	12.435	11.558	14.888
RPL23A	624.924	665.425	461.198	632.073	647.856	538.051	455.497	314.39	338.84
SETD2	156.05	150.446	154.44	106.506	127.237	110.567	120.424	87.415	94.976
ABRACL	90.039	115.359	92.6	91.324	105.985	123.152	111.623	156.928	145.353
PSMA5	102.807	130.705	117.798	129.475	105.162	126.082	135.756	172.078	166.893
AGO1	60.648	63.881	66.165	60.365	73.702	66.571	68.164	88.25	87.681
DCAF5	136.334	121.228	144.323	106.902	98.557	107.105	101.802	100.125	96.689
LAIR1	95.639	126.969	138.099	35.082	71.745	64.542	4.236	39.566	12.515
ADD3	445.52	229.195	292.922	125.122	110.349	151.207	114.05	109.599	61.064
CACNB3	29.85	25.895	34.242	26.687	17.394	16.422	25.453	7.499	9.011
KMT5B	33.61	43.624	34.503	49.427	52.09	46.35	27.996	33.764	25.851
AIFM1	47.871	53.186	41.915	65.947	51.745	66.709	70.121	78.262	80.465
TCEA3	8.043	12.449	7.722	1.702	3.128	5.415	0.336	0.171	0.198
MAP1A	30.196	23.765	24.317	6.828	7.327	8.157	3.86	1.01	3.757
GLA	22.06	15.759	20.047	46.067	31.096	46.252	96.548	58.03	60.765
CCNE1	18.032	20.899	14.008	17.904	11.722	17.322	27.464	30.166	36.204
ARRB2	396.953	310.274	364.845	251.767	211.182	200.133	241.73	181.291	179.289
HMCES	88.478	91.749	90.476	108.518	123.834	134.446	129.168	158.79	144.537
TRIP12	256.34	224.398	243.016	268.419	277.594	304.27	324.038	365.304	366.439
VPS29	81.362	75.688	66.512	67.759	70.239	75.101	89.293	97.416	92.736
TSPYL4	43.264	45.577	44.697	40.914	47.886	47.121	38.157	34.862	40.995
KLRC1	8.775	2.427	7.632	9.891	2.478	9.048	69.835	40.325	34.835
BMI1	64.949	44.517	41.834	82.43	70.782	87.609	124.331	106.662	117.648
TMEM43	88.961	94.414	66.053	104.465	104.546	74.323	58.974	65.373	52.792
C22orf46	30.445	33.841	36.879	43.395	53.937	37.723	48.859	55.81	57.216
IRF2BP1	31.492	32.963	33.453	26.803	28.822	31.705	28.809	21.311	24.271
SDHAF1	16.129	15.834	14.114	16.648	17.057	16.539	16.784	11.848	12.074
MXI1	94.738	34.592	79.667	25.616	27.931	20.943	24.954	3.804	7.514
ALDH5A1	2.494	1.375	1.096	4.634	1.924	4.315	7.742	7.434	13.516
SLC29A2	19.215	18.856	20.381	14.736	14.022	11.817	14.157	3.743	7.423
TAF1D	152.737	102.775	132.569	185.859	105.473	167.379	120.796	77.677	103.314
PLBD2	16.946	17.635	19.89	18.113	28.657	22.022	23.915	29.468	32.339
MTR	94.418	92.433	82.081	126.905	91.628	100.078	73.51	69.509	73.666
TGFB1	314.493	306.903	246.01	196.437	200.947	223.989	211.927	170.563	168.41
ISM1	3.971	8.289	3.698	30.525	21.25	25.085	2.203	0.447	0.348
C18orf54	15.57	7.478	10.34	12.571	9.829	12.269	17.471	18.428	22.155
PARP1	238.072	292.603	238.415	282.439	208.323	314.499	390.216	350.986	488.687
MTF2	83.632	70.855	79.267	73.694	62.137	72.257	101.117	128.647	99.339
ADA	117.48	113.382	124.845	39.995	38.226	62.265	22.028	27.722	34.955
P4HA1	135.864	73.5	149.999	135.615	92.621	114.725	118.713	55.733	34.385
ANO8	79.929	63.583	88.969	38.026	43.979	40.531	49.558	21.498	20.735
ORC3	20.214	28.768	15.487	24.208	18.791	29.595	34.602	43.344	36.17
TMEM237	23.909	18.381	20.354	20.143	21.676	29.631	30.659	38.35	35.184
CDK16	82.826	65.533	93.161	68.223	63.986	77.458	62.99	47.621	63.093
EMC10	74.652	109.77	91.787	84.547	93.822	95.075	101.353	116.383	132.73
GOLGA1	35.32	28.959	32.811	37.692	36.01	38.243	31.336	26.119	27.535
BNIP3	158.195	56.947	139.002	56.654	21.943	37.269	49.226	9.963	13.186
RPS28	443.376	527.796	450.612	552.517	653.04	502.632	308.07	266.47	295.519
BCL9L	182.609	183.146	188.05	102.141	122.667	128.497	89.4	115.332	76.858
TMEM62	18.498	15.065	13.144	19.322	14.14	15.897	24.61	26.026	21.67
LYPLA1	83.626	84.364	64.017	99.796	74.541	91.845	115.213	129.413	110.911
CTSW	554.559	853.9	615.72	291.21	434.038	432.196	1024.93	1206.24	1007.44
RPS6	1458.81	1738.55	1201.98	2464.34	2365.93	1798.8	1090.18	900.376	785.854
EFHD2	119.371	108.421	85.44	90.891	69.404	82.685	135.729	137.753	183.637
CDC23	45.922	44.325	39.141	47.679	33.2	51.691	53.621	83.706	74.231
ZNF696	11.933	14.287	10.147	12.34	9.352	12.941	6.784	7.412	8.937
C12orf65	44.142	34.759	37.679	32.793	36.118	28.448	27.902	27.261	27.56
DOCK9	111.066	131.088	141.742	47.297	39.747	50.035	39.625	9.697	25.927
EFEMP2	10.441	9.263	13.686	9.852	13.505	6.888	6.585	2.071	2.018
FAM210B	8.416	16.196	13.136	16.642	16.753	10.047	7.653	5.153	6.599
TRIM32	19.475	23.315	18.421	20.749	20.715	20.353	13.139	13.324	16.395
EPS15L1	46.046	49.196	35.064	43.487	41.196	40.568	41.922	33.446	31.664
APBB2	0.196	2.502	0.573	33.571	53.956	75.376	167.767	159.404	139.306
AMPD2	163.55	134.421	192.32	86.393	79.44	73.207	80.292	42.119	54.852
UEVLD	39.162	40.584	27.136	34.847	25.741	31.029	54.305	53.953	48.391
DMXL1	99.517	75.608	94.692	81.9	99.88	68.867	61.73	67.389	59.101
GALNT11	37.746	44.387	40.789	35.251	43.198	37.976	31.277	33.126	25.395
STX4	120.974	95.815	111.215	86.203	110.77	89.759	98.774	69.728	73.107
DPM2	33.862	30.464	26.044	31.861	31.703	29.214	33.169	43.071	45.478
WNT11	0.958	1.007	0.407	2.189	8.967	9.612	7.827	13.256	11.68
EXO1	20.344	22.215	20.213	22.28	12.035	26.291	45.921	53.031	65.953
UHRF1BP1L	39.441	34.027	38.9	86.495	82.792	91.224	101.534	115.205	140.854
RPL26L1	12.938	16.003	12.184	18.778	13.6	20.352	17.652	22.993	28.794
LMBR1L	54.482	33.338	49.725	39.174	44.072	40.018	43.956	22.766	26.658
ZDHHC16	26.221	26.926	26.473	28.999	39.538	36.597	38.681	39.107	50.806
CDK5RAP3	211.82	164.79	166.581	216.508	219.299	139.991	141.646	125.66	121.585
MTIF3	34.925	28.128	26.517	26.388	18.639	26.921	18.151	18.99	19.778
PBDC1	33.872	41.318	33.035	41.01	31.086	38.354	45.529	52.779	46.834
COX7A2L	85.775	103.127	88.438	112.292	113.043	113.216	77.077	73.562	72.64
LRIF1	43.827	31.664	39.016	36.113	34.588	37.239	34.515	33.205	29.024
OBSCN	64.54	68.017	117.085	39.474	45.324	35.423	39.226	17.835	14.831
C17orf58	3.715	2.808	2.355	10.708	5.342	7.996	12.215	11.713	10.967
TTC17	92.131	82.508	92.624	110.711	114.511	97.15	92.453	72.769	69.697
COA5	24.959	23.235	22.91	25.127	22.847	28.499	22.496	18.631	20.908
CD74	628.368	357.771	299.391	471.162	257.506	293.085	795.695	636.943	952.18
CTC1	184.507	123.631	164.645	108.949	103.342	76.318	95.535	63.725	78.316
PSMA3	57.199	84.401	64.181	74.22	57.816	79.059	80.08	138.688	118.319
VEGFB	48.175	47.52	49.377	42.247	60.238	37.108	40.955	25.844	24.916
N4BP1	115.222	100.132	111.151	145.8	160.367	174.461	171.674	221.158	221.72
RASSF3	95.986	95.182	100.995	66.644	87.443	84.753	56.418	74.736	66.378
SPG11	127.283	111.999	150.894	121.684	139.091	143.083	116.605	106.197	112.125
HNRNPLL	60.059	40.125	34.73	76.991	82.555	70.19	133.64	96.611	120.964
ENDOD1	38.526	50.686	38.345	100.013	62.279	53.819	131.087	155.78	83.061
CREBRF	72.563	37.735	76.24	35.934	55.224	61.225	44.592	22.465	29.591
TEX30	56.419	56.728	50.313	59.035	42.386	53.795	91.633	96.497	79.859
PPARD	75.088	59.07	88.143	52.83	56.166	51.189	52.872	32.681	43.583
RNMT	100.602	66.439	89.533	70.06	63.352	67.221	69.52	51.862	57.954
EOGT	19.499	9.515	9.237	17.025	14.199	18.973	19.467	27.747	34.627
RPL39	396.306	513.271	337.634	509.849	541.908	438.91	265.58	235.457	192.081
PTPN11	202.347	225.773	204.077	307.203	270.137	302.644	301.023	485.72	391.686
GIGYF1	52.476	43.697	64.154	57.02	59.585	44.67	43.37	30.043	43.337
DHRS7	76.256	81.289	81.979	62.229	60.745	69.837	63.701	54.366	50.413
HSPA6	319.725	86.477	278.218	25.931	201.182	6.617	4.506	6.607	2.526
ABCG1	23.105	8.902	7.602	13.973	16.322	14.009	14.609	1.26	1.265
PPP1R15A	228.462	97.987	259.982	299.311	347.846	312.341	128.493	90.745	104.333
ANP32A	259.468	295.982	242.05	229.871	183.902	296.737	358.116	523.039	445.631
DHRS13	35.944	39.117	37.041	46.953	53.616	47.114	33.45	30.817	19.613
DGKA	415.635	319.222	363.203	323.633	349.173	251.602	255.897	233.854	213.438
EWSR1	461.818	481.585	479.173	357.711	309.098	327.298	524.243	631.959	665.949
PHLPP2	17.5	14.439	15.508	23.146	19.218	18.729	26.04	23.13	25.851
CD40LG	18.537	17.344	13.1	13.165	23.51	18.009	78.548	116.588	42.672
PROB1	11.61	10.983	10.663	32.63	25.989	22.351	27.635	46.655	47.191
GSTP1	18.576	25.429	18.164	18.121	14.079	22.088	27.81	47.651	41.112
WWC3	68.968	87.99	79.34	67.164	134.915	90.027	115.077	154.939	135.477
SLAMF1	108.762	85.686	95.386	135.154	131.027	130.429	154.03	190.676	169.53
RPS15A	744.344	924.747	692.206	914.911	985.454	765.881	597.198	458.029	450.806
RASGEF1A	42.602	41.911	30.002	16.96	30.541	12.258	11.242	8.818	1.127
RPL10	1277.38	2104.5	1315.39	1833.11	2699.95	1495.36	829.355	927.509	845.555
SEMA4D	582.941	312.457	453.76	459.862	338.194	520.313	757.959	565.776	907.89
WDR4	17.866	19.652	15.609	23.204	20.799	18.675	22.552	27.949	29.476
ZXDB	15.73	15.411	15.192	17.58	13.15	14.089	14.007	11.163	10.23
DAPK1	0.024	0	0	2.717	11.358	13.506	30.981	8.791	22.428
TLR4	11.608	6.845	3.121	3.33	2.551	0.901	0	0.534	0
PALB2	25.056	30.631	24.354	32.908	21.07	23.738	34.149	47.872	48.994
ZNF23	16.579	8.941	13.663	12.394	12.495	14.24	9.192	8.666	8.04
ZMYM3	102.009	88.903	105.475	93.691	108.994	126.948	76.361	70.153	72.075
GRAMD1B	38.807	20.091	16.481	62.149	33.558	68.878	267.779	134.357	92.431
TCP11L2	7.707	5.758	13.864	19.247	22.824	13.841	8.964	1.288	2.586
COPRS	8.854	10.733	11.204	22.478	17.621	27.076	23.489	25.946	39.297
ZWILCH	41.695	52.32	40.516	33.874	26.983	43.108	72.818	105.119	70.021
CYFIP2	849.406	790.382	954.988	423.218	455.573	541.424	389.105	371.919	428.913
GPR108	165.368	112.864	131.529	167.539	190.964	158.629	125.01	86.721	74.292
AP3S1	72.6	81.522	66.916	47.439	54.995	45.673	33.233	41.872	42.773
PGRMC1	32.07	43.263	30.212	37.526	40.503	42.24	43.956	70.143	48.498
SOGA1	24.717	22.171	18.001	22.047	22.59	19.965	22.027	14.249	13.59
ABHD12	33.815	34.847	33.026	36.374	38.04	39.599	44.128	48.989	43.543
EIF4E	86.083	102.248	90.146	100.418	75.752	94.724	113.756	128.501	125.643
TCAIM	22.241	19.672	17.716	24.116	23.586	20.943	14.609	15.491	17.157
AP2A2	65.499	56.811	63.82	62.47	51.71	48.764	52.475	40.981	44.572
FUT8	82.526	68.498	64.471	164.98	167.767	181.999	231.023	298.072	217.221
FLOT1	429.892	500.032	499.778	590.963	656.831	399.15	413.995	281.912	225.363
PTEN	83.608	67.537	74.09	77.3	78.725	68.362	51.475	48.204	52.047
SUCLA2	21.985	31.186	31.215	30.928	27.145	38.923	34.717	44.265	43.375
ZNF710	22.201	20.8	30.939	26.703	25.264	27.592	16.714	18.424	19.764
PKN1	273.507	304.162	295.159	231.309	338.446	289.918	200.702	205.013	200.072
NSA2	117.297	136.656	125.912	122.118	124.319	137.409	97.286	114.993	90.037
IST1	193.34	134.672	173.976	142.252	135.414	164.304	141.691	131.833	129.104
CCNG1	136.426	87.825	132.034	152.061	152.508	222.792	85.429	63.998	56.79
RAB27A	134.58	163.486	109.632	234.935	204.78	176.678	268.854	329.758	249.552
GCLM	23.889	23.705	16.895	28.007	29.402	16.936	34.249	46.584	42.241
PRKCI	44.44	37.139	48.578	40.509	37.209	66.084	40.49	21.372	22.259
NEDD9	117.108	154.142	113.595	166.111	199.384	164.704	214.334	286.721	211.33
NF2	45.33	38.059	46.965	43.108	29.456	39.656	58.211	65.079	70.976
UBE2N	129.558	156.134	122.98	110.559	94.92	108.006	162.349	207.443	179.111
WDR92	16.552	12.169	9.821	10.86	13.095	13.143	16.874	18.693	20.437
IFI27L2	33.016	38.425	35.042	26.228	28.074	33.741	38.038	44.083	54.012
ATAD3B	59.71	69.725	63.032	59.524	57.275	66.533	72.527	86.191	109.698
RAP1GDS1	73.011	76.681	73.967	74.848	64.853	89.952	69.364	63.573	59.12
PLD1	0.526	0.601	2.147	5.059	12.62	12.884	27.84	11.427	13.208
CHRNA5	1.53	2.054	2.303	9.055	6.161	3.335	8.706	10.938	12.575
UBAC2	112.429	100.59	114.516	73.664	60.357	64.092	63.031	48.553	48.835
RGL2	79.57	72.189	88.453	47.596	53.887	48.73	46.699	47.75	33.04
FASTKD5	25.219	32.431	20.984	30.512	33.044	32.711	39.161	45.275	40.563
SH3BP5L	57.003	55.535	62.67	54.054	62.433	65.271	57.597	44.79	50.019
NR1D1	11.481	6.624	10.589	18.7	16.235	17.162	9.437	5.048	5.221
TPD52	75.931	34.764	49.521	44.155	31.407	29.617	37.403	15.254	22.487
AGFG2	52.693	57.198	53.649	100.899	83.861	102.731	113.093	128.693	128.92
CNOT9	141.083	123.001	126.461	123.518	88.941	107.563	153.236	200.306	214.163
SYNCRIP	207.28	286.723	216.609	264.727	197.814	231.968	260.152	394.716	403.917
USP10	81.323	84.118	75.765	122.864	101.813	99.33	119.938	136.02	134.332
PRDX3	115.607	134.335	109.588	134.415	97.794	134.409	146.48	173.393	173.609
PPIA	1106.5	1569.16	1126.85	1096.72	1046.58	1177.1	1235.58	1530.57	1325.56
CDK2AP1	33.924	39.531	40.755	58.789	83.643	94.967	104.109	125.678	106.169
TTLL3	113.501	66.959	110.161	91.353	131.754	82.54	83.038	46.345	38.117
MTPN	262.088	280.64	266.192	220.512	250.604	233.461	215.945	240.066	203.563
CEPT1	39.78	40.727	45.019	41.956	42.499	46.531	39.732	37.702	38.13
TALDO1	135.425	172.992	134.298	120.671	100.163	122.743	165.242	224.731	257.342
KLHL9	68.616	63.127	69.685	47.79	42.053	43.788	32.797	42.987	37.985
ADAR	416.969	431.248	647.657	656.345	666.211	569.548	609.756	851.464	848.548
PPP2CB	30.494	39.367	31.838	39.774	36.756	42.371	39.874	53.581	47.603
POLR2M	68.911	77.155	81.762	58.565	54.859	67.837	56.418	56.64	52.909
TRAPPC5	29.299	33.042	33.435	32.212	32.487	34.313	26.359	24.509	28.392
VPS51	141.562	147.945	121.754	136.119	147.82	141.87	129.658	115.542	117.827
KIAA1671	23.569	20.101	38.656	52.667	92.475	155.081	107.812	165.748	251.465
MAD1L1	76.362	52.197	66.914	28.607	29.51	36.636	22.597	23.81	26.102
DCTPP1	47.862	83.457	53.693	65.598	62.38	80.119	71.386	112.228	114.33
PSMB1	113.143	156.587	127.954	136.159	110.622	178.992	166.618	205.321	193.861
HECA	158.937	122.531	150.837	116.482	139.702	152.734	147.005	86.706	99.754
CCT6A	164.946	198.067	148.542	208.883	160.803	192.682	204.392	260.925	256.095
OTUD7A	16.166	8.428	5.773	10.12	5.778	7.726	7.429	4.512	1.501
PLXNA1	16.342	32.325	14.913	30.813	47.992	21.493	45.036	46.946	61.718
C20orf194	25.24	18.758	23.703	22.086	23.574	17.486	24.15	7.183	11.817
NAGK	59.52	87.285	60.051	55.243	90.043	84.993	77.307	128.821	127.254
G6PD	86.628	106.237	82.212	114.349	120.986	93.785	122.729	123.718	199.566
FAU	333.42	517.238	384.858	343.041	488.246	343.749	258.918	264.256	248.06
AGTPBP1	56.843	41.026	50.401	57.43	51.252	48.266	53.095	40.005	25.809
POP7	22.63	25.636	18.444	21.863	17.198	22.614	24.629	30.914	35.254
PSMD8	124.159	141.207	120.133	131.007	121.276	141.378	138.709	183.956	165.362
ZC3H11A	178.569	150.36	151.305	159.777	159.146	160.549	160.807	126.601	126.504
PPP4R3A	245.206	220.336	249.336	210.218	219.956	232.372	200.248	204.443	209.16
ANKRD37	21.232	7.756	18.024	8.6	7.251	8.139	5.36	3.561	4.093
ERI2	12.649	10.201	10.853	15.588	10.482	16.952	15.019	25.528	24.17
RPL21	627.643	816.869	612.096	884.133	919.699	779.09	503.145	442.583	403.885
KIN	23.335	19.761	19.558	14.821	17.237	16.691	24.634	22.877	33.509
SLC27A2	26.747	17.682	15.423	80.956	40.281	85.261	141.293	97.926	151.088
FUCA2	22.709	13.125	13.992	21.781	31.737	22.872	30.614	39.11	34.338
EZH1	91.579	61.252	70.952	77.619	91.045	56.899	55.664	42.169	43.568
C14orf93	13.236	13.298	10.554	13.116	14.367	13.485	12.265	6.581	7.689
CHTF8	80.412	103.763	81.915	95.468	126.311	111.496	106.035	143.412	143.276
CRYZL1	28.144	25.705	21.278	23.603	16.959	22.95	21.07	14.295	19.021
FN1	0.51	1.872	0.257	2.927	7.982	10.783	48.249	7.516	22.13
SLC35F3	84.552	20.464	31.967	62.599	57.609	52.166	37.627	17.705	15.56
GCNT1	35.03	35.35	44.413	38.425	31.457	27.81	51.015	73.285	72.834
PSMB3	94.15	114.256	91.139	90.43	74.515	104.442	118.926	153.359	143.482
PAF1	77.527	80.247	76.354	67.568	67.418	68.18	91.72	92.619	104.503
PLEKHJ1	43.488	54.841	43.757	48.251	49.354	48.631	50.703	63.647	62.75
ATP1B1	15.129	30.663	23.53	34.956	36.861	40.967	9.776	9.575	9.882
CD6	502.966	452.618	628.943	260.605	420.402	476.137	161.754	195.762	306.667
APLP2	40.569	57.71	33.365	63.487	58.53	50.106	106.068	128.995	75.85
FAM193B	132.646	121.965	136.942	103.459	76.761	65.014	77.983	62.931	66.702
PML	93.465	85.688	117.988	90.634	98.887	109.375	116.008	131.164	159.057
ZNF25	17.709	17.842	16.612	21.919	16.67	17.646	12.564	11.81	13.524
LZTS3	5.098	4.822	6.292	9.094	9.369	7.748	8.861	0.998	2.37
ZNF83	47.73	39.1	36.503	30.257	26.68	24.355	17.094	16.35	24.964
HBP1	65.593	35.889	60.772	48.991	70.786	57.834	58.741	21.084	26.793
SGSM3	141.819	196.615	194.758	83.716	95.464	89.086	75.222	65.707	66.655
ZNF197	25.337	26.335	26.802	24.189	29.04	29.244	10.498	18.754	17.261
ARF3	172.168	249.836	211.345	146.405	151.466	154.947	243.833	311.792	323.881
NBL1	48.402	74.204	85.528	62.426	87.94	104.203	100.993	103.167	121.485
STXBP1	38.323	33.498	27.783	41.994	30.944	40.853	35.071	21.601	21.414
C18orf25	118.04	118.355	116.574	80.487	79.486	79.926	68.373	77.837	71.551
PANK4	72.062	53.654	75.338	46.433	56.855	56.242	46.629	43.505	45.901
CHCHD7	49.245	41.733	46.116	33.648	37.227	51.293	33.377	33.776	34.041
CUTC	31.061	31.171	29.771	33.477	24.89	26.588	27.55	23.031	25.367
NCS1	6.973	9.427	7.465	31.635	16.422	23.327	69.509	20.367	132.377
GOLM1	2.229	1.797	2.863	9.925	9.524	9.639	11.708	10.5	14.091
DGKD	291.446	177.535	291.26	96.689	75.077	121.317	76.536	103.584	45.489
AK4	258.246	144.653	271.483	132.869	74.131	119.322	138.028	56.115	59.861
PLEKHA1	25.06	35.367	21.9	36.071	32.282	18.005	17.987	19.601	6.075
DNMT3B	12.8	11.82	14.189	26.044	14.344	16.894	7.36	8.72	8.053
RBM17	206.234	164.132	196.711	135.526	106.658	151.799	327.066	281.586	314.667
RPS25	709.37	846.957	647.272	1051.88	1009.97	799.483	541.193	483.079	407.586
SIKE1	52.691	63.719	69.048	57.151	47.65	53.6	49.637	47.287	40.563
ENTPD1	77.692	40.214	40.647	238.285	79.405	229.63	810.878	427.518	514.939
HPGD	18.223	4.903	10.277	6.57	8.367	17.894	50.618	35.158	40.315
LAP3	66.231	96.03	131.95	197.823	88.193	143.465	192.675	227.966	254.793
ALG10	11.608	8.554	14.039	11.234	8.139	15.337	20.426	19.149	19.874
MAP3K12	39.563	40.249	38.526	25.436	48.292	53.206	22.814	18.728	28.672
LPIN2	350.385	222.842	346.578	222.093	186.041	210.754	201.157	150.44	162.415
NIPAL3	90.835	92.683	121.779	71.97	72.781	83.903	73.82	51.866	63.623
NFKBIE	29.35	22.57	30.144	36.212	33.37	34.997	39.045	47.234	50.314
FAM153B	7.535	0.778	5.541	10.796	3.517	4.131	5.198	0.22	0.115
ZFP36L2	701.105	445.691	694.905	180.935	119.034	130.848	206.093	65.217	65.072
KRI1	162.031	157.827	189.856	109.239	79.066	85.871	99.198	53.65	82.054
AZIN1	200.476	158.97	178.732	198.312	173.454	182.488	233.498	288.797	212.67
NDUFS1	82.155	90.408	83.829	108.755	91.309	102.399	106.688	125.08	125.43
UBAP2L	174.867	166.678	169.626	180.643	192.104	212.604	199	219.508	243.057
CCL4	40.132	12.303	16.304	460.451	404.248	326.295	987.372	1394.35	1101.65
TCF4	0.392	0.193	0.602	7.336	1.619	2.809	9.134	5.858	22.872
NOL3	21.126	6.577	11.434	10.012	6.498	5.569	9.689	1.534	1.47
DEDD2	70.961	59.033	85.647	39.046	66.777	46.611	35.583	33.496	37.979
RRAS2	83.238	90.623	74.787	123.223	109.71	124.09	87.138	58.977	41.915
ZNF512	54.995	55.27	41.4	64.395	69.743	43.595	36.296	32.216	38.618
PRSS53	21.342	19.066	21.498	15.629	22.033	15.457	12.188	11.871	11.463
NUP88	58.49	52.966	46.377	69.258	56.127	47.62	85.944	72.564	82.537
PHF5A	30.057	38.536	32.203	36.368	32.696	40.893	36.363	52.513	51.336
DDA1	70.81	83.938	78.219	69.498	101.048	90.557	102.234	96.178	109.264
ZSCAN32	24.926	26.019	26.6	20.228	17.976	22.399	18.868	17.6	17.099
ZDHHC7	62.603	61.65	57.018	57.467	62.7	55.413	55.928	49.351	55.157
AIF1	40.596	51.44	28.458	38.249	26.975	39.8	35.161	13.85	11.557
PITPNM2	42.624	30.661	40.944	61.631	72.067	57.487	84.997	93.121	112.158
ZBTB43	62.552	37.999	48.949	66.216	58.31	73.821	54.999	26.2	33.884
AP3M2	50.272	33.671	37.682	49.272	35.273	42.515	69.27	58.396	61.062
SMARCA5	150.251	170.053	207.346	199.593	139.871	156.682	192.292	252.65	290.634
PSMB6	71.266	94.204	73.182	71.614	65.215	83.171	90.106	113.088	104.137
GTF2I	291.92	277.157	273.599	268.51	279.761	355.668	340.703	351.749	406.372
KLHDC2	42.708	41.055	36.454	37.418	49.371	44.913	34.756	31.687	35.038
STK26	138.487	142.586	136.13	145.185	108.969	131.839	136.134	120.159	92.968
PLCL2	106.354	173.526	107.635	30.931	57.188	48.676	22.163	24.492	29.342
IER5L	14.902	14.978	20.471	13.833	30.561	22.415	8.648	5.208	9.967
FBXL8	18.548	16.04	17.458	14.737	11.337	8.147	11.113	6.278	5.372
ZNF775	29.558	14.258	20.835	21.001	26.765	27.673	18.44	12.65	8.803
SNX4	31.835	43.106	27.587	38.863	37.341	36.146	44.974	55.001	50.942
MRPS5	99.669	86.893	93.598	86.909	57.79	83.394	70.624	77.51	59.164
GTF2E2	27.362	27.948	23.931	31.851	25.639	29.846	33.332	33.538	34.678
RHOT1	48.184	53.75	49.52	47.31	39.774	52.253	37.832	45.344	39.844
XPNPEP1	145.62	106.16	134.208	95.302	69.317	89.254	90.458	78.361	67.971
TPP2	178.593	139.841	160.047	123.539	120.016	134.189	205.417	196.546	215.043
SON	556.179	446.013	449.402	591.166	571.231	567.667	743.124	695.143	642.2
PRPF4	50.847	53.727	45.263	63.146	53.65	59.026	59.655	69.554	71.508
ZNF800	54.643	53.022	60.905	47.193	48.971	57.672	45.231	44.372	47.42
U2AF2	423.894	427.886	419.72	365.525	411.494	368.456	414.793	497.711	520.448
HSF4	51.392	11.025	21.301	14.315	6.19	5.601	9.336	1.97	2.132
HERC6	9.025	29.813	50.843	34.933	30.464	30.889	56.464	125.075	133.322
PLSCR1	35.178	73.417	111.098	91.389	72.228	68.497	115.789	221.463	192.269
CARD6	4.006	4.155	5.431	7.267	15.459	14.083	10.798	15.421	20.799
XAF1	121.084	152.81	382.282	251.995	188.54	131.779	383.206	398.682	378.04
ARHGAP12	12.749	17.588	19.443	12.454	19.031	21.278	7.922	6.738	11.436
FOXRED2	8.131	14.219	10.74	14.393	11.557	14.388	13.586	17.54	32.484
SLC16A13	17.453	14.129	14.136	14.493	11.208	9.601	24.445	21.322	30.397
STRBP	47.313	33.269	40.467	57.077	61.948	66.839	83.453	83.195	83.315
SF3A3	79.586	113.411	92.571	118.587	103.755	110.834	109.105	162.226	164.069
DECR1	39.034	41.726	31.993	46.789	31.047	45.755	51.159	62.118	54.757
TMBIM6	599.114	543.566	531.178	812.511	734.547	690.853	769.997	802.256	772.858
RNF11	65.957	79.107	67.828	71.134	66.162	60.134	67.855	49.029	46.698
PTGER2	319.529	368.204	407.553	122.443	162.502	118.116	146.04	127.013	47.391
BTN3A3	108.458	100.055	122.772	69.164	54.637	45.728	50.511	45.047	43.505
SARAF	502.828	533.664	556.997	289.373	351.541	322.954	366.003	278.919	234.44
SNRPN	73.027	80.118	87.932	60.239	50.103	59.469	63.221	32.059	46.801
FAM3A	33.738	32.569	29.981	37.652	38.74	32.46	32.097	19.062	24.329
PCBP1	811.43	693.116	800.946	648.728	703.186	766.543	601.977	587.384	597.818
GET4	69.913	64.495	59.066	57.148	67.298	55.696	53.536	50.056	51.392
KBTBD8	10.107	9.277	14.47	39.872	20.982	27.467	52.001	44.314	42.525
LY6E	214.86	359.376	510.913	418.59	413.363	363.162	423.566	637.797	605.998
RAB4A	23.273	33.922	34.341	26.385	27.844	26.427	14.994	19.241	23.162
DENND4B	278.674	178.914	287.095	214.614	248.878	192.325	166.15	173.417	173.137
DENND1A	20.973	20.526	22.4	19.555	19.788	22.296	19.708	15.538	14.084
KIAA1217	0	0.047	0	2.874	21.169	14.893	47.388	48.727	15.198
JAM3	59.479	20.968	69.642	6.147	7.408	6.908	2.792	0.667	2.573
ZDHHC11	2.547	2.991	4.18	3.422	3.788	3.932	6.426	8.322	8.455
PPP1R12A	152.802	137.094	145.142	130.845	117.716	116.536	194.491	228.177	198.673
STARD3NL	25.115	27.014	27.371	40.464	35.672	36.544	45.767	46.007	40.481
FBXL4	16.479	14.212	14.003	20.865	13.76	15.222	15.548	9.078	13.282
PSMD7	102.353	115.822	90.139	126.902	103.949	131.81	136.634	158.404	143.955
WDR74	40.863	41.421	41.36	50.886	43.597	47.009	30.474	37.39	39.451
PANX2	0.327	0.064	0.11	5.366	6.783	4.836	11.194	3.989	14.266
IGBP1	72.504	69.466	70.795	66.181	90.7	88.957	58.712	42.938	39.986
ZNF862	76.242	65.373	85.678	43.888	51.155	44.788	38.369	37.083	42.351
PRKCH	536.004	485.154	490.319	458.451	445.014	452.781	553.155	593.033	509.068
APOBEC3B	23.575	18.15	5.958	51.656	14.924	31.575	141.352	102.619	53.104
LRP5	64.993	45.098	97.471	45.206	52.504	55.712	35.894	41.492	32.129
TRIM65	56.393	43.735	38.276	58.024	44.334	39.725	39.936	33.236	33.445
GGCX	18.342	22.685	18.338	20.281	23.578	24.19	20.791	28.558	32.711
GNAQ	56.973	63.099	52.105	52.027	75.04	65.407	56.355	44.98	41.572
PIGG	83.569	84.757	97.212	66.22	66.217	70.22	62.128	60.945	66.656
SNRNP35	23.681	21.994	24.279	25.149	23.64	20.786	25.283	29.968	32.525
MED23	72.186	63.18	76.1	66.236	67.752	70.827	65.441	67.252	57.42
HSPD1	901.58	364.993	626.512	620.108	587.889	453.553	358.78	394.58	412.077
PIH1D1	127.928	81.732	94.329	89.111	74.008	84.067	97.131	61.49	65.766
PPCS	28.905	40.606	25.468	40.005	33.324	36.757	28.895	21.066	27.384
PPP1R12C	172.821	165.251	193.678	127.909	169.654	150.249	148.182	127.391	128.522
ALDOC	222.607	159.007	217.292	73.99	58.538	43.12	73.488	36.128	27.313
PLA2G6	42.992	18.801	34.946	32.808	17.173	29.085	21.524	12.757	19.625
PEX14	26.295	26.132	24.168	29.116	24.24	28.53	34.395	32.974	51.505
VPS37A	25.063	30.965	35.241	32.188	23.552	30.592	37.89	39.747	45.657
RMI1	21.585	22.843	22.008	18.275	20.997	27.93	25.02	29.721	34.869
PFN1	1789.46	2361	1841.07	1662.83	1668.14	1866.3	1941.79	2624.02	2720.9
SUPT16H	238.927	263.226	214.082	278.77	269.98	279.369	292.068	381.104	323.02
MPHOSPH8	118.564	93.974	102.68	116.582	107.933	134.397	103.996	96.532	86.252
PGAM1	740.044	649.599	709.2	874.762	747.369	775.548	857.039	895.547	915.72
HACD1	0.904	1.254	1.496	7.842	13.603	10.109	12.512	19.748	15.903
RUSC2	2.608	4.099	4.489	20.619	21.429	20.976	25.845	25.905	34.093
MRPL46	13.405	17.082	12.257	18.09	15.97	24.165	19.485	24.951	24.202
ADAM8	255.688	231.888	266.821	284.478	286.893	283.941	259.146	157.124	159.071
RPLP1	1141.09	1260.08	1010.11	1307.5	1443.17	1216.01	934.789	798.885	851.389
LRCH4	188.991	212.814	208.981	129.794	175.326	162.417	154.565	136.235	119.216
RNF10	206.298	159.396	206.166	213.042	169.621	169.919	194.992	136.743	148.085
FANCL	7.616	10.012	7.008	26.142	13.733	16.584	26.092	26.073	25.566
IFFO2	28.192	31.173	28.228	51.291	62.797	54.472	28.362	20.655	15.696
DHCR24	144.982	196.174	157.06	200.461	148.46	163.327	282.57	239.246	260.433
ZBTB22	28.414	43.744	29.554	23.988	47.961	33.759	19.262	22.742	15.29
CENPJ	75.471	43.86	44.623	60.162	40.152	47.989	87.281	88.468	96.628
PHF1	72.148	65.453	62.416	59.092	103.121	55.106	59.388	45.369	33.262
ALG8	28.161	28.617	20.796	34.485	20.95	33.327	38.856	40.493	41.648
TAF15	590.963	520.542	577.857	419.359	389.933	446.099	597.812	665.278	769.273
WDR53	9.093	10.63	7.992	11.994	12.784	10.401	14.361	14.289	17.789
MAGED2	84.035	104.09	82.636	79.613	95.294	68.103	79.391	58.008	63.488
CCZ1	92.932	89.597	76.97	96.355	81.142	82.151	102.454	117.205	105.949
PDPK1	101.765	112.432	121.832	93.161	122.404	121.512	122.793	142.038	136.81
NUFIP2	220.385	188.08	228.518	227.869	261.03	235.064	201.584	201.983	176.291
CDC42BPB	1.004	0.265	0.138	1.538	3.024	6.549	4.836	2.813	6.043
PRDM1	68.162	23.624	46.488	88.194	97.857	107.543	208.574	155.729	154.561
ABR	202.869	232.677	262.008	93.924	118.438	113.918	70.497	100.155	85.276
RPL22	504.093	591.354	484.021	693.498	674.084	696.143	440.262	382.39	319.381
GSKIP	22.894	23.003	26.315	22.208	21.122	25.38	30.674	27.537	41.328
TUBGCP6	177.907	159.992	199.547	164.283	176.057	173.833	156.687	131.031	140.638
IL2RG	624.552	598.563	601.366	526.233	587.411	486.662	585.634	669.977	645.208
RPS3A	1173.99	1445.55	896.881	1786.59	1791.45	1355.2	855.634	682.719	655.546
MAPK1	188.987	185.823	206.116	115.343	163.739	148.838	75.551	132.182	111.948
CCDC174	43.962	28.866	43.021	33.699	39.648	36.833	26.531	38.287	19.288
SMIM15	54.225	65.404	54.997	64.017	62.096	63.237	83.785	86.715	76.128
RBPMS	0	0.038	0	0.677	2.292	11.016	25.035	20.639	2.612
COL18A1	30.246	26.14	62.124	10.768	6.516	18.541	6.908	2.735	7.386
TRIB1	17.614	4.747	19.048	22.693	28.556	29.069	74.219	27.259	80.091
CES3	2.055	2.498	3.656	2.821	7.03	4.858	3.054	1.103	0.605
DPH5	23.74	25.088	13.659	32.533	27.298	31.602	16.169	14.162	17.94
OXLD1	35.703	41.933	43.67	45.227	58.539	47.995	35.229	24.187	31.035
NFRKB	77.057	59.521	69.984	54.418	50.555	57.88	52.102	46.882	48.8
SF3B3	246.971	202.12	219.668	228.546	162.561	216.272	253.134	305.325	325.043
DHX30	101.221	101.373	97.984	116.167	100.939	107.422	113.333	132.377	151.604
LAMA3	5.622	1.434	1.683	2.316	5.901	4.571	1.934	0.613	1.318
KLHL24	53.83	20.246	62.992	33.308	63.871	47.512	33.658	7.435	19.711
AK1	9.208	5.862	6.111	10.056	14.585	13.296	7.198	2.22	2.758
E2F6	12.669	17.364	13.309	30.274	23.744	23.52	28.046	40.527	31.317
NFKBIB	40.792	43.298	46.072	75.687	87.255	89.802	91.649	94.562	113.496
SAR1A	182.447	218.371	196.758	110.741	102.93	105.942	81.257	106.777	81.718
TNFRSF1B	412.688	324.883	379.209	600.057	629.024	640.234	675.455	580.125	1092.07
RSBN1	58.908	48.993	51.773	36.985	43.399	41.188	38.907	32.956	32.794
AP4E1	46.006	38.472	57.496	54.451	48.822	47.573	71.299	57.806	77.224
ANGEL1	27.078	29.258	24.005	34.377	35.669	29.499	26.468	19.181	20.411
ZBTB18	36.665	23.775	42.637	14.82	14.747	18.719	16.575	8.089	10.268
EXD3	14.367	11.802	11.94	14.639	15.898	13.704	10.531	6.035	5.829
KLHL3	22.346	15.678	26.969	13.308	10.258	14.678	10.095	5.72	10.951
BCR	57.279	83.298	48.119	40.711	56.507	47.943	28.101	46.002	21.138
NUDT6	8.341	8.457	6.669	11.51	11.097	15.582	17.853	14.938	13.385
IL18R1	59.689	90.209	81.122	111.764	129.393	70.759	55.807	55.702	46.851
HOXB4	18.421	13.923	18.541	15.335	20.226	24.499	26.953	22.112	27.553
RNF34	59.718	51.346	59.232	50.331	58.315	49.651	72.729	86.01	82.833
PIAS3	45.437	41.196	50.214	30.453	36.448	29.521	27.211	29.032	26.841
API5	148.491	190.274	127.657	149.672	134.5	133.39	193.938	206.342	205.945
MOB3C	47.306	47.279	52.679	48.633	58.952	46.193	38.309	45.072	39.507
PSPC1	79.409	88.797	85.51	93.217	90.468	102.019	105.877	110.316	109.361
HS3ST1	0.023	0.071	0.196	0.345	2.929	12.863	9.228	4.336	13.331
MATK	72.249	123.609	69.995	24.003	16.93	6.575	6.444	9.547	4.739
AIFM2	13.427	13.78	11.95	42.268	54.211	43.471	52.328	66.806	74.488
FAM169A	5.149	1.43	7.014	6.859	5.215	6.993	12.96	6.519	15.314
PTP4A3	52.15	50.003	71.54	67.495	94.278	94.457	42.191	28.161	16.87
MYOM2	2.416	4.18	3.549	5.183	7.135	5.793	2.766	1.921	2.217
RPL32	517.568	687.802	511.805	790.414	760.32	642.656	415.003	382.935	320.965
RFX5	97.056	85.003	94.016	141.98	172.863	135.259	173.82	159.953	203.772
FAM104B	7.49	9.138	7.743	6.019	7.686	8.075	5.517	5.344	3.203
PACS2	41.606	55.458	56.816	52.554	80.032	60.904	34.262	34.969	35.025
EAF1	80.154	62.602	97.758	51.27	56.929	61.224	44.375	43.18	49.499
IFT46	7.187	8.714	9.204	10.694	12.594	13.731	10.511	18.173	14.953
CNPY3	103.941	120.654	116.327	72.819	78.909	62.945	54.452	70.999	59.984
RBM33	176.21	130.403	202.999	116.613	108.979	113.202	100.532	98.802	105.336
ARFGAP3	80.459	102.347	66.403	110.024	115.911	80.392	69.324	72.18	46.815
AGGF1	50.863	57.733	46.573	48.853	51.864	47.078	58.977	66.539	61.308
ZBTB33	52.628	49.92	52.149	51.804	57.583	47.758	45.649	48.354	42.041
ENO2	355.218	169.408	405.473	178.971	114.373	162.116	202.496	71.866	89.267
C9orf40	16.319	12.438	13.065	17.629	12.416	23.863	26.972	26.358	27.976
IER2	293.194	343.225	326.61	200.925	172.865	175.471	191.454	180.398	147.109
SLC25A30	44.04	32.789	36.712	34.49	46.816	46.427	38.235	29.659	22.526
PSMD2	194.21	235.395	179.76	213.628	213.099	200.24	237.832	309.709	298.57
CHD4	151.086	196.169	135.6	153.265	172.735	136.038	201.933	187.59	222.932
RAB6A	168.821	194.472	171.872	141.942	170.069	147.739	150.718	143.996	113.503
IL7R	69.344	68.961	33.623	11.468	6.654	3.691	6.352	1.568	1.878
DENND5A	133.339	190.574	212.812	75.857	81.425	74.037	78.83	52.527	33.502
GCHFR	35.883	41.709	40.74	19.019	21.005	20.533	21.295	13.055	14.898
PLCB2	275.231	265.625	259.893	139.169	141.88	113.813	121.856	118.093	114.187
CKS2	60.25	46.403	53.091	47.101	33.755	64.412	84.938	97.142	85.282
ZNF354A	21.094	16.302	13.384	18.263	14.396	10.193	13.817	9.763	7.879
TRIM26	106.731	112.433	93.267	127.352	131.763	85.686	117.546	190.824	188.636
RPS6KA1	225.378	262.491	218.873	349.13	255.149	278.456	173.186	191.272	176.454
EEA1	35.554	48.48	45.544	42.596	33.945	54.962	33.613	31.997	31.984
TOP3B	56.714	44.884	69.292	55.075	41.293	51.586	48.792	44.744	38.114
MBTD1	28.107	27.629	26.014	27.037	23.777	27.305	27.163	19.803	19.897
SLTM	207.798	187.508	219.124	206.846	241.017	198.316	238.629	268.63	260.775
GANAB	443.965	463.76	458.176	399.866	379.14	388.083	427.761	353.632	388.536
GIMAP1	130.215	130.48	145.861	30.117	27.036	33.037	22.91	17.971	16.412
CSF1	152.455	100.208	246.864	440.192	387.12	742.555	802.008	451.534	1411.99
DVL1	56.799	64.656	51.408	88.037	96.874	74.652	66.101	37.933	27.787
NBEAL2	538.994	411.518	536.57	234.311	318.995	309.407	229.557	203.424	264.503
ACTR3	544.691	791.354	605.502	524.334	492.608	626.31	599.188	922.75	708.551
UBE4B	60.389	50.186	57.685	51.368	41.99	56.56	65.263	68.704	72.687
FAM89A	3.51	4.292	4.139	15.098	11.682	12.269	17.456	19.908	14.262
ANKZF1	248.941	131.079	210.749	121.288	84.89	86.257	115.96	59.684	71.859
TRERF1	60.449	41.924	55.504	32.825	25.461	38.87	20.49	13.099	35.876
TES	193.5	221.452	189.898	137.08	144.18	129.505	95.354	144.649	115.425
G6PC3	12.612	18.361	14.252	22.428	21.428	20.772	23.558	24.23	30.166
PRPF39	68.203	47.274	57.558	77.901	80.139	65.283	52.356	45.248	52.216
CLASRP	127.395	93.147	132.91	96.542	106.818	100.451	93.619	82.256	98.033
DNAJB1	1581.25	357.066	2096.73	112.1	585.431	134.331	63.66	74.561	83.048
PDE9A	3.697	7.04	5.154	4.447	2.772	3.482	3.772	0.449	1.111
BTBD2	70.205	51.987	55.911	37.028	37.97	39.869	43.561	26.46	29.182
CSE1L	98.398	108.037	95.013	100.518	60.224	93.924	121.951	184.099	166.098
RAD1	44.869	33.082	25.914	26.833	29.212	23.121	39.443	48.418	56.738
EIF3H	255.203	261.773	239.886	315.88	324.105	320.816	207.437	178.012	170.356
PRKDC	452.684	386.567	423.591	417.832	285.79	447.571	492.013	507.636	615.314
NUTF2	77.285	90.733	68.88	81.889	83.147	104.334	89.849	119.542	118.985
FAM234A	14.175	16.679	19.939	43.11	38.565	28.965	6.816	4.79	8.7
HAVCR1	14.605	12.946	8.342	15.953	12.911	6.68	7.324	6.583	2.376
ITGA1	46.895	49.824	56.828	77.085	110.097	144.859	109.111	347.108	136.895
GIMAP8	38.416	53.564	37.29	18.862	28.172	24.473	14.034	13.868	15.025
RPS27A	637.474	838.944	567.529	812.529	868.033	751.496	515.949	475.535	388.906
SLC25A53	21.3	21.282	22.99	19.911	32.965	21.002	13.715	16.059	12.049
SP140L	175.909	111.829	138.163	107.759	94.47	95.593	103.031	77.415	87.759
RRP8	29.603	26.234	32.604	25.827	24.156	32.328	20.974	25.447	21.506
IFI44	24.47	66.475	154.347	116.352	63.535	86.876	163.093	260.075	264.059
CORO1B	176.992	312.509	261.476	71.621	78.166	95.849	71.817	52.15	56.026
SGMS1	14.579	14.736	13.17	28.411	48.852	36.95	50.704	47.766	41.887
TTC37	140.457	107.786	112.921	140.879	89.483	103.342	109.514	101.397	79.623
PTPA	119.271	145.664	129.924	117.599	100.286	138.739	143.32	171.283	169.185
BCKDHA	51.021	52.689	59.484	56.097	54.546	58.127	49.808	35.862	49.926
RBBP4	193.421	199.426	205.188	203.005	185.937	184.546	220.942	265.014	238.186
DUSP1	41.048	13.686	32.627	11.865	29.471	13.382	13.918	5.176	6.33
CA11	26.431	16.431	21.57	34.355	31.048	35.018	27.821	7.237	6.956
KDM4B	146.588	173.541	222.369	86.458	148.827	123.037	102.578	80.979	71.558
SPTBN1	504.197	453.895	405.815	256.489	197.065	299.977	313.984	226.597	157.317
CLEC16A	80.477	59.308	77.194	100.626	87.287	109.451	207.415	101.315	145.251
BRD1	117.294	102.222	113.516	106.633	158.85	132.874	113.315	61.054	67.6
KLF6	557.896	646.933	717.651	388.884	471.892	534.073	392.442	408.026	235.166
RPS16	765.557	693.192	470.179	857.735	614.251	569.792	511.61	324.541	337.279
PEX2	54.77	57.14	49.543	61.87	55.936	65.042	92.945	75.26	72.046
CYLD	339.115	351.227	349.142	241.798	276.914	260.029	402.515	547.915	367.294
PRPF31	77.608	92.086	80.311	75.207	83.112	107.451	95.91	107.559	123.646
SRP54	81.478	83.441	71.683	86.43	80.939	104.966	97.93	111.549	103.971
B4GALNT1	1.927	1.377	1.488	12.698	12.566	12.858	25.956	19.094	15.387
BIRC3	110.684	97.638	104.979	355.894	160.201	244.204	1219.43	306.749	434.752
HSPH1	686.558	202.052	610.748	290.261	516.928	266.079	173.044	187.068	200.545
NEDD4	10.965	10.693	11.531	26.402	12.892	14.94	22.882	31.285	29.457
TSGA10	8.021	4.333	5.519	6.904	6.831	6.105	4.097	2.928	4.399
PSMD14	70.667	96.124	65.033	85.516	60.037	84.935	102.389	138.559	118.479
EIF3F	218.859	167.917	159.851	262.723	194.047	245.782	174.976	105.684	132.182
PPP1R2	145.544	104.264	162.238	102.272	113.15	171.775	183.859	212.764	212.862
ILF2	162.699	206.83	141.982	231.946	187.487	205.835	233.195	278.37	251.556
ELAC2	71.645	96.781	84.637	87.801	85.929	95.201	97.809	102.012	123.237
DYNLRB1	64.502	68.976	60.774	68.416	68.522	76.28	75.351	75.843	87.316
FAM131B	10.387	5.109	5.275	16.616	11.615	10.562	7.116	0.735	2.677
SPATS2L	16.868	17.811	44.054	51.016	40.215	50.952	55.998	92.743	87.928
BAG3	69.029	26.579	40.664	35.773	87.709	27.849	23.107	16.8	20.596
CCS	25.353	32.394	30.816	23.876	29.06	29.753	21.906	17.755	21.025
PTTG1IP	123.412	128.217	168.315	89.084	104.262	130.468	97.186	80.137	93.067
RB1CC1	70.935	44.806	60.551	57.575	56.373	52.98	55.378	35.954	40.487
DIDO1	199.978	185.738	182.382	158.306	184.98	163.885	143.836	151.611	159.337
GZMB	265.035	297.535	254.704	2343.53	1499.94	2835.57	3294.88	3261.34	3401.02
SETBP1	15.902	4.987	3.984	19.076	10.282	12.786	42.29	24.412	20.827
CD44	296.741	383.747	374.836	546.999	649.564	687.977	262.953	110.268	202.321
CLUAP1	22.123	10.721	12.801	13.817	18.287	35.935	4.945	6.511	10.436
PLAG1	9.821	4.997	13.538	14.824	6.873	17.712	9.413	4.992	3.26
C4orf48	4.583	9.119	4.433	8.635	8.867	5.887	9.398	11.012	10.677
RRAS	8.38	8.892	9.512	7.206	15.933	14.509	7.08	5.618	4.37
HMBS	16.157	29.111	16.147	20.52	18.562	15.549	25.709	36.525	31.106
NIPA2	75.041	69.644	68.326	80.595	65.54	64.094	79.964	93.017	96.359
GAL3ST4	4.444	2.39	2.703	6.17	12.909	15.289	2.281	0.634	0.348
PLCG1	983.416	741.714	1018.87	213.775	199.223	210.959	163.826	192.489	148.095
KLRC3	4.357	1.549	6.074	4.923	1.322	3.42	13.649	6.816	14.786
TNFSF13B	4.675	8.557	3.904	17.356	14.966	23.2	13.616	48.597	36.769
SLC1A4	147.311	67.4	65.321	139.899	110.827	97.298	210.353	137.656	266.137
IQCE	17.002	12.721	9.842	16.397	10.523	21.784	27.162	17.777	28.084
PGM1	102.83	113.149	99.227	74.276	48.807	56.881	68.611	49.39	39.245
CCNJ	8.687	7.76	5.791	14.276	9.841	12.638	16.309	12.16	16.434
SLIRP	15.647	18.707	15.435	22.095	18.382	26.472	22.297	29.126	30.936
BAG2	19.359	18.183	14.075	19.955	13.204	14.796	23.208	31.207	27.054
NSDHL	18.279	23.083	13.126	25.398	21.986	22.724	25.934	28.779	35.229
HMBOX1	42.874	29.944	30.052	33.512	28.493	31.18	38.156	20.986	21.872
DPP7	173.835	216.081	226.801	137.635	198.917	150.678	139.519	141.992	125.651
HACD3	47.016	64.283	54.609	49.811	45.364	52.312	61.408	81.327	69.315
NOL11	51.955	45.728	50.174	57.205	39.233	52.83	54.738	78.498	72.341
TRABD	228.147	233.213	207.103	168.421	187.459	162.96	190.08	124.856	158.433
ECI1	24.449	26.109	24.368	30.35	33.369	31.512	35.737	40.646	34.746
ZKSCAN8	67.104	52.381	64	71.179	74.373	75.315	58.355	45.564	56.677
CUEDC2	68.542	75.596	67.365	62.335	60.754	72.645	67.767	46.785	57.336
SRP72	93.055	90.315	86.031	124.339	90.545	105.686	95.3	73.582	86.832
SMAD2	134.383	111.37	121.289	127.174	105.23	119.967	121.385	97.039	102.743
GPAT4	105.623	100.18	117.283	104.305	101.278	119.881	105.461	96.173	98.173
C3orf18	81.145	123.659	115.128	22.401	28.855	17.328	9.435	18.17	13.173
TPM2	10.309	7.525	13.823	8.705	12.935	11.676	10.215	3.272	4.817
RPL37	673.57	886.615	814.57	1019.96	1246.12	1016.12	586.244	533.49	428.744
CLK4	43.522	32.277	40.611	27.91	29.069	27.882	29.906	21.902	21.631
ATP6V0D1	44.51	57.568	50.448	39.011	75.557	51.947	54.885	76.522	85.111
C16orf58	44.761	56.008	47.689	69.116	71.743	56.1	46.001	36.751	44.031
PLOD1	28.601	29.076	29.637	30.931	30.538	30.602	32.75	37.593	35.163
SYNE2	643.011	642.049	1038.74	219.682	284.355	346.848	200.994	208.6	236.759
SNTB1	134.224	145.386	156.055	78.983	170.825	127.007	44.361	129.87	28.516
DHX57	30.344	19.106	15.947	25.93	16.725	23.724	31.009	33.712	44.456
R3HDM2	107.724	65.49	72.929	81.407	54.812	49.445	68.95	40.029	51.441
EIF3E	310.882	317.728	246.112	470.917	314.588	341.22	277.606	206.925	171.6
SAT2	31.356	30.904	29.356	36.144	55.241	43.739	32.608	21.699	19.225
HNRNPA1L2	12.33	12.062	11.232	9.852	7.92	8.638	8.162	5.626	6.978
PRMT2	179.899	232.833	209.254	137.364	161.344	157.788	128.498	127.585	140.139
RALGPS2	14.247	16.987	10.361	21.88	21.845	42.959	11.868	7.513	0.562
PDK1	131.114	76.791	150.659	46.342	22.101	25.953	36.099	19.586	17.582
PCED1A	43.349	39.187	46.465	68.356	64.674	57.296	41.493	19.951	26.331
POLR2K	43.81	55.097	42.754	65.86	59.37	75.828	67.275	94.045	85.425
ALDH3A2	23.616	35.501	26.129	24.891	22.046	30.727	34.15	43.862	45.587
FARP2	16.468	12.489	14.571	13.555	15.73	12.381	20.941	21.298	23.823
ZBTB8OS	22.792	26.196	21.21	30.943	26.397	35.347	32.841	37.625	35.882
LUZP1	37.761	37.283	37.776	51.507	46.512	56.41	61.857	60.81	56.131
WDR47	20.737	19.974	22.592	24.529	21.336	22.262	23.398	14.511	16.177
PSMD13	133.133	153.05	150.987	131.563	130.876	182.687	168.044	211.339	189.074
PRKCSH	414.907	347.208	363.187	348.428	397.84	365.467	358.984	261.363	301.128
RAB40C	19.26	19.552	16.759	20.496	17.196	17.232	13.774	14.282	17.95
USP36	91.136	73.4	75.151	99.518	87.81	91.023	87.827	68.007	75.471
DMD	0.455	0.532	1.458	21.644	25.875	28.189	49.925	42.672	52.074
IFI6	35.025	87.849	141.369	251.52	141.912	142.435	215.048	420.606	558.603
MICAL2	63.502	60.585	31.57	266.389	206.299	248.725	492.842	300.282	480.173
ZMIZ1	126.952	63.188	98.178	150.869	128.888	199.892	222.85	181.769	278.03
PELI1	54.092	34.119	45.943	61.093	88.345	69.443	138.122	85.851	90.863
KCTD11	18.685	20.618	19.501	20.578	27.474	24.928	12.542	12.169	11.769
MYSM1	151.263	97.88	150.095	125.411	83.491	121.46	97.194	87.259	97.891
FKBP8	343.498	322.597	359.078	225.325	305.565	246.48	253.926	219.28	236.263
ZNF780A	23.594	21.349	27.092	28.067	23.624	32.265	23.595	20.95	21.819
CAPRIN1	248.804	214.817	209.876	230.827	186.373	212.001	256.392	276.704	293.739
NPDC1	16.479	3.504	5.005	27.725	18.932	14.992	73.457	24.502	49.017
SLAMF7	369.969	357.945	453.226	429.45	400.637	419.301	116.364	195.775	171.833
CHPF	13.814	19.777	16.14	33.768	34.121	21.163	52.95	31.61	35.487
ZFAND2A	37.458	21.115	41.747	22.848	37.85	17.35	12.765	13.315	15.603
ANKHD1-EIF4EBP3	27.918	16.808	21.075	21.813	37.281	25.779	40.277	38.411	37.195
FAM160A2	38.688	31.276	31.466	24.495	25.746	25.033	20.663	16.108	26.631
TNRC6B	134.578	81.888	116.441	67.409	80.23	72.344	75.77	64.126	53.777
FH	52.738	43.857	36.149	55.047	35.613	52.854	64.74	64.774	70.593
HOOK3	89.069	67.512	81.801	82.599	100.838	86.232	118.139	108.422	112.952
PLCB3	50.456	46.676	50.175	42.133	57.428	41.13	42.991	39.792	32.069
ACBD3	47.102	46.433	49.85	49.008	56.795	66	37.985	48.441	40.32
SNX3	101.792	106.944	101.577	79.212	97.294	82.273	72.372	79.292	75.865
SERBP1	501.663	560.766	501.125	688.131	537.751	659.453	601.081	746.269	677.276
UBE3B	58.793	60.674	56.459	60.385	50.969	60.398	50.227	50.363	54.736
ZKSCAN4	12.243	11.494	9.838	7.153	9.994	8.128	5.274	5.365	6.649
ETF1	128.236	129.842	107.417	195.944	155.91	155.297	168.369	224.063	234.328
RPL10A	670.36	826.812	661.532	942.747	865.103	784.264	537.223	470.717	508.093
PARL	30.459	39.513	25.98	36.372	45.765	48.521	42.783	59.172	53.386
ABHD14B	51.275	36.253	42.969	50.395	45.729	35.747	35.263	28.662	33.537
PRKACA	68.405	92.351	64.318	54.135	66.903	59.64	93.923	100.674	98.299
ZNF518B	38.006	49.607	49.302	48.883	46.179	40.885	37.574	35.901	37.241
RUVBL1	45.572	50.011	36.771	50.676	45.066	56.717	54.87	64.207	61.026
MOB2	47.459	41.704	47.172	34.089	44.172	36.836	37.116	34.382	32.45
S100A10	305.841	228.996	241.544	113.214	88.31	125.124	147.782	63.659	76.464
LRP8	87.482	74.597	64.072	107.897	67.909	69.551	95.153	125.116	142.051
TMEM9	19.802	21.199	19.314	17.471	13.532	13.511	13.843	9.524	12.609
NENF	17.653	13.122	14.237	18.028	20.382	18.283	19.678	23.05	21.462
TMEM131	121.169	114.206	147.037	97.841	91.902	97.844	93.913	90.174	86.363
CTBP1	262.786	295.203	285.578	192.954	241.25	216.094	205.869	211.063	188.452
STRIP1	63.5	68.291	69.429	68.551	81.762	68.525	50.901	47.792	59.304
CIZ1	159.784	138.91	163.928	174.101	197.248	156.808	148.824	116.337	136.122
BABAM1	63.713	71.709	70.793	63.9	62.854	83.91	76.368	82.706	86.383
CAST	158.728	175.438	182.347	145.67	168.693	169.166	152.654	138.913	157.487
ITPR1	89.692	81.135	82.002	179.787	182.651	232.99	395.588	218.661	239.704
IL27RA	87.362	118.555	78.521	119.336	97.31	76.528	123.921	148.768	147.82
UVSSA	56.35	47.762	67.104	82.35	53.063	70.351	55.556	39.336	45.655
ZBTB5	37.491	31.358	25.845	41.554	46.419	38.554	33.848	25.819	24.166
INTS3	114.856	104.583	113.813	141.749	127.31	144.505	108.018	83.087	89.421
SSH3	36.269	24.477	32.287	22.701	29.134	23.71	22.626	19.191	18.253
UBXN1	137.687	153.422	142.168	151.387	184.211	168.958	134.378	103.406	112.602
UBE2V1	156.352	125.832	126.24	154.815	129.418	165.527	195.336	192.78	176.862
FAM20B	68.317	69.649	65.273	70.53	64.141	73.327	46.841	62.181	61.788
DYNC2H1	9.764	6.473	3.368	7.746	3.413	11.403	22.656	18.624	26.942
LGALS9	32.555	48.941	86.681	36.971	24.078	27.812	69.971	109.725	144.893
SCARB1	20.71	13.856	15.732	23.739	19.721	17.96	13.056	9.995	8.261
EHBP1L1	296.608	182.587	208.742	394.733	333.477	310.143	634.632	477.882	427.771
ZNF302	23.4	20.521	26.77	17.938	22.234	22.508	9.887	12.218	18.252
PCNX1	206.384	157.362	271.731	134.303	159.01	164.055	130.437	118.758	107.393
NUP160	105.302	112.441	102.417	115.771	81.308	95.243	124.709	161.825	142.88
DNTTIP2	65.626	73.268	67.458	59.82	53.098	56.898	70.657	91.11	92.48
RNF113A	39.171	38.068	41.026	27.172	36.159	39.184	33.175	24.69	26.924
UBL4A	68.238	74.354	68.657	71.982	78.714	70.902	45.063	67.735	61.29
SYAP1	38.541	38.284	35.305	34.752	39.025	43.31	54.068	48.435	43.555
ZCCHC14	10.189	3.729	4.537	3.397	13.265	8.997	2.175	1.324	2.3
LEF1	303.253	328.797	460.468	93.517	119.643	133.204	73.84	132.912	57.387
RLF	126.598	85.533	113.732	64.834	44.27	47.572	60.716	40.712	41.178
POFUT2	57.748	38.577	52.512	33.953	25.948	29.27	35.612	21.997	25.287
RTCB	58.363	69.505	50.883	100.849	82.671	104.288	93.834	132.268	119.956
MRPL27	23.677	32.356	22.228	32.021	39.022	44.181	33.426	60.809	50.187
HSPA4	141.161	140.314	135.48	184.044	168.098	185.269	181.749	236.348	217.906
CCL3	19.155	6.395	9.621	678.734	484.223	685.069	1792.63	993.357	1614.43
ALOX5	6.399	31.887	16.793	1.627	7.571	2.587	0.45	0.626	0.035
PLXNC1	113.989	73.048	98.49	47.192	43.422	19.433	59.782	17.512	10.154
IFI35	29.142	56.485	61.755	65.564	59.934	43.574	55.636	117.869	123.895
SMPD1	81.372	70.607	89.179	35.087	50.451	40.006	39.654	24.966	33.619
SLA	220.517	152.643	164.771	116.998	104.048	137.875	265.003	213.814	289.515
CPOX	146.894	90.83	107.52	108.032	88.223	102.627	211.634	147.223	228.252
GART	95.909	107.529	90.52	160.911	121.349	137.764	138.889	184.551	177.198
MRPL58	16.668	19.895	17.747	20.726	18.383	23.002	21.327	23.947	24.826
UQCRB	176.323	200.39	190.803	151.269	173.164	207.25	151.536	134.687	152.73
NOP58	126.955	139.467	119.534	149.728	117.322	136.607	154.983	175.689	175.702
IL23R	1.19	0.659	0.339	16.891	23.498	22.565	76.45	46.527	23.477
RUNX1	40.045	8.276	7.299	42.95	25.014	43.223	136.121	32.245	190.864
PRDM11	2.749	3.692	3.256	3.172	3.403	3.735	5.719	9.378	5.166
ANKMY1	30.925	31.777	43.337	26.137	26.826	29.48	25.887	13.047	24.582
PIP4K2A	328.331	331.944	267.971	202.745	300.357	254.305	173.121	287.966	127.193
RAD51C	25.085	26.756	23.184	32.229	19.458	30.353	38.568	39.196	42.119
JMJD7	21.135	27.162	36.076	7.481	6.821	4.898	2.568	3.474	3.164
TUBB4A	6.614	7.167	7.432	4.439	8.073	9.172	6.95	0.84	1.828
GLCE	3.401	7.168	3.273	6.118	7.41	8.476	17.834	13.597	6.533
FAM98A	42.998	23.139	23.367	56.506	40.734	48.479	52.347	68.103	87.056
CLN8	22.651	13.924	40.738	33.321	36.557	42.604	17.063	11.199	14.394
RPL26	738.522	888.086	665.432	1144.78	1271.96	904.955	584.499	472.89	434.521
DHRS1	23.647	20.114	19.563	14.093	27.566	17.48	15.455	13.785	7.716
OGT	680.404	497.23	688.371	576.207	653.698	1215.4	1181.64	1102.03	1003.98
TMEM33	50.112	48.491	46.46	48.077	31.579	43.361	61.965	80.357	71.588
ENY2	44.162	55.969	46.613	41.515	35.678	60.955	57.055	78.54	67.013
CNOT1	402.2	358.019	340.553	293.925	275.971	294.438	388.621	468.674	418.873
LDAH	19.355	21.036	23.55	24.088	19.821	23.535	23.088	26.873	36.037
ARFRP1	55.355	65.257	60.743	53.843	62.086	55.59	44.69	51.159	54.667
SETDB1	65.321	63.704	66.324	73.234	67.81	91.607	59.923	67.098	59.653
TSC22D3	69.734	54.018	99.067	82.05	94.363	172.496	92.623	21.282	21.423
NFE2L3	48.808	56.253	30.472	102.191	126.725	139.414	175.644	215.984	135.746
CISH	526.158	538.839	557.643	268.415	195.674	182.517	159.411	236.927	165.475
PXN	202.025	176.759	146.449	98.025	93.874	88.326	76.749	84.271	50.7
TRABD2A	98.144	89.929	81.672	56.031	57.165	61.972	64.929	60.545	32.785
GDI1	188.858	138.175	155.978	201.128	199.488	198.175	166.898	98.227	146.688
COX5A	83.08	105.97	95.226	102.623	73.065	123.111	111.977	131.756	148.946
LIMK1	59.757	74.035	63.797	49.678	55.756	65.651	65.478	85.706	94.218
ZNF7	24.532	23.101	20.103	23.876	28.105	25.738	15.725	19.38	18.915
COX19	27.909	33.262	42.492	33.315	37.472	41.627	25.694	32.402	25.207
SPIRE1	0.861	1.979	1.622	9.855	12.178	22.405	29.048	11.631	29.069
EIF2AK2	86.556	146.306	267.292	241.421	176.135	202.162	287.754	399.712	408.264
AGFG1	66.623	63.186	57.258	157.893	126.142	162.348	176.672	189.144	244.245
SRGAP2	108.244	89.206	105.264	138.535	169.298	178.318	223.76	193.165	190.945
DCLRE1A	35.136	34.713	27.754	33.616	28.309	32.303	52.69	50.335	41.49
TOP3A	57.666	57.819	53.993	61.589	57.857	50.6	63.922	76.208	81.897
ARFGAP1	110.213	101.35	122.844	117.937	131.645	132.67	96.459	92.836	106.509
LAMTOR5	87.562	91.803	92.819	90.457	88.994	102.33	86.58	83.717	83.891
PLPP1	29.603	24.171	21.62	52.495	88.48	85.182	303.783	79.136	101.126
ABCC4	6.914	9.263	7.716	14.302	14.436	7.188	1.857	6.169	1.888
TBCEL	23.47	21.959	22.631	31.909	54.987	32.095	59.161	38.393	54.388
RPL13A	2409.28	2501.99	2076.56	3603.09	3439.29	2629.84	1802.26	1270.31	1318.13
GLRX2	5.086	8.275	5.308	12.231	6.434	10.56	11.507	12.693	13.274
DLEU1	21.795	22.846	19.063	23.295	25.007	25.091	11.531	21.779	10.87
NPC2	28.4	24.507	28.495	14.104	27.282	22.656	14.098	12.218	15.38
STK11IP	38.949	40.104	48.885	27.602	35.335	35.337	22.254	26.984	31.104
ZBTB4	167.593	151.814	178.467	109.684	149.669	142.908	149.022	92.306	114.114
FKBP3	63.099	77.805	54.498	53.404	54.198	75.156	83.25	84.152	82.68
ANXA11	328.01	297.902	369.253	297.008	283.374	287.337	287.783	271.971	237.44
KDELR1	86.895	70.794	77.826	88.197	76.525	93.453	85.259	63.308	70.913
ITGA9	0	0	0	2.322	19.958	30.325	27.876	38.113	19.738
SEMA4C	71.275	64.174	52.425	40.39	25.672	22.31	37.708	29.052	9.51
IFIH1	27.276	38.792	57.072	107.593	61.31	76.197	92.573	121.829	115.351
POLI	33.044	17.454	24.538	39.022	23.122	32.669	30.584	8.03	17.514
PKM	1828.67	1381.56	1547.6	2962.35	2844.83	3371.73	2954.61	3382.72	4053.29
PSMC3	124.148	187.66	126.986	107.965	95.619	146.372	139.421	268.791	240.535
LTV1	40.301	52.836	43.32	77.012	52.595	56.177	60.16	97.884	89.177
NXT1	21.914	27.176	19.728	28.421	21.867	22.859	29.346	35.097	30.709
PSMA1	157.685	170.466	141.177	198.94	163.649	178.471	204.49	215.189	213.173
WAPL	113.65	137.311	111.595	109.567	131.877	112.532	135.405	172.178	147.698
PRODH	0.945	0.191	0.152	3.74	3.177	7.289	17.697	4.921	15.348
IL2RA	176.613	94.347	147.21	875.554	526.344	844.143	1860.08	822.832	1067.05
ZSWIM1	4.837	5.53	5.361	11.131	10.323	8.976	4.364	2.064	4.752
SALL2	9.961	10.894	11.658	10.46	11.943	11.241	10.253	3.584	5.057
RFC3	36.778	44.459	28.336	40.873	16.097	40.673	57.984	79.328	70.804
CCNL2	182.455	186.304	185.06	230.67	282.36	245.821	168.829	117.216	134.372
SF3B4	84.592	107.264	79.488	75.691	84.707	76.942	94.236	139.317	143.316
NDUFAB1	31.907	49.069	34.027	47.19	36.715	54.145	47.907	64.512	59.098
DYM	46.951	49.755	47.522	54.202	44.098	62.152	43.059	37.853	35.567
VDAC3	133.093	138.664	120.745	113.375	95.457	119.695	170.005	171.777	168.496
CRKL	235.084	194.971	223.286	173.64	165.572	159.931	169.701	163.467	156.134
FITM2	14.762	11.433	16.231	7.522	8.687	7.919	7.222	5.665	4.534
RPL18	695.682	775.758	602.862	1021.14	1134.94	838.894	581.828	418.763	457.322
HYAL2	6.485	8.508	6.157	9.601	8.884	8.727	10.155	9.775	12.27
ZNF263	39.844	47.901	53.95	40.741	62.715	50.122	27.943	40.958	35.551
DLD	60.325	77.004	60.459	95.621	74.276	97.7	95.891	110.198	103.233
PAQR3	21.492	16.388	15.73	12.926	15.571	15.91	22.397	25.293	23.758
FAM102A	328.865	234.321	386.321	40.24	65.684	74.44	21.96	29.646	44.158
DLG4	26.908	34.995	39.825	15.284	16.34	26.655	20.463	13.824	8.151
CHAC2	7.646	9.134	5.932	17.455	8.358	10.445	11.663	16.832	21.35
RAD18	33.817	34.814	21.284	32.466	17.528	26.367	40.646	57.741	75.262
SAMD9	109.497	138.358	185.402	121.113	106.566	99.872	178.08	220.83	248.098
DUSP22	70.257	54.927	70.599	89.215	82.469	116.835	73.456	42.76	31.199
CA5B	28.655	25.939	20.98	13.276	16.497	22.573	11.712	13.193	8.876
FAM98C	27.953	30.615	30.57	15.169	21.645	14.905	13.447	12.789	12.648
TIMM10	21.59	29.258	16.929	30.546	31.203	25.558	29.61	46.206	35.389
ELP2	74.203	44.232	70.981	70.47	48.708	70.51	54.06	37.792	51.154
SIK2	31.424	28.54	27.051	30.079	33.009	52.138	25.395	19.546	26.914
SNRPB	251.278	329.814	240.237	308.35	239.365	272.462	318.179	408.134	360.431
SLC25A17	23.697	21.742	18.356	24.633	20.861	27.311	28.779	26.103	31.531
RPS6KB1	63.966	62.043	56.407	48.011	58.705	60.656	68.506	76.083	76.19
MRC2	0.52	0.134	5.242	11.393	37.228	43.658	29.175	56.742	66.61
DDIAS	13.163	8.277	9	9.334	4.496	16.388	22.012	30.142	38.52
SLC2A8	10.33	5.4	8.463	14.911	11.468	14.685	25.366	14.497	23.664
PPP1R13L	16.184	9.358	20.267	8.303	13.082	16.078	12.6	4.068	5.713
HLA-F	310.585	242.924	399.064	297.696	197.884	212.232	212.436	169.036	215.154
ZNF121	73.811	61.084	70.215	63.206	40.242	52.172	45.875	42.725	39.472
PSMA7	170.904	235.366	174.958	179.082	151.846	181.441	212.054	279.994	270.423
RPS15	614.237	663.735	514.697	738.437	687.144	524.905	468.611	397.735	403.399
DERA	17.37	21.164	16.49	18.578	19.112	26.065	19.571	28.953	28.085
RAN	394.619	446.037	331.875	499.745	303.703	453.756	461.88	660.699	531.688
ZNF445	70.611	60.504	86.376	53.251	57.801	61.876	56.755	51.932	50.061
MYRF	9.991	10.817	5.458	20.279	12.411	7.149	9.49	0.935	1.689
AMY2B	12.526	7.474	13.416	14.552	10.257	9.293	9.197	2.926	7.256
SFXN1	323.87	246.159	276.578	411.347	412.345	577.325	557.502	651.417	479.224
CAMLG	42.969	45.758	37.68	58.934	49.443	58.108	44.997	26.864	30.739
SPEN	251.219	198.513	259.403	324.066	343.651	317.68	351.701	390.42	487.093
TTBK2	43.783	35.193	40.188	33.9	35.877	31.365	35.216	22.456	32.321
GTPBP1	77.23	70.657	94.291	117.239	106.962	105.862	124.125	127.192	136.698
GMFB	63.789	62.249	54.757	73.948	61.437	57.467	40.284	62.432	41.657
SV2A	71.643	65.334	67.325	74.352	62.9	64.019	74.645	50.643	43.133
PSMD4	138.446	170.945	148.147	171.374	174.156	209.593	184.137	222.06	218.188
PSMB4	158.213	194.369	153.765	183.423	191.187	234.045	199.229	261.384	239.234
PRRC2C	589.775	430.547	484.704	474.966	420.04	520.651	618.111	596.208	538.502
TAOK3	118.202	110.028	99.526	111.411	103.823	108.715	128.982	148.818	119.712
KHSRP	298.257	297.136	268.076	311.281	317.383	294.957	316.518	371.73	387.736
TP73	12.917	5.015	7.381	11.107	4.12	9.753	29.529	21.872	25.512
RGS9	26.632	12.388	8.882	15.495	12.1	14.787	5.701	3.623	3.313
LPP	64.551	41.16	70.458	33.45	52.433	89.527	32.584	27.36	25.501
CLK1	245.46	122.16	265.377	96.605	129.354	115.714	141.649	76.77	72.81
ZFP30	12.072	7.453	13.199	9.387	7.181	10.211	7.54	5.651	5.707
NCOA2	129.893	75.656	99.457	87.413	87.285	66.114	132.952	123.025	184.646
IL10RB	45.768	47.619	47.896	31.208	26.561	36.04	24.555	23.774	32.94
SIDT2	37.346	24.054	24.132	24.891	24.903	22.668	18.743	25.667	15.963
SMIM11A	22.081	22.576	16.938	31.724	21.408	25.665	19.061	14.666	16.347
BAZ1B	269.67	313.662	262.525	257.727	235.454	242.716	268.288	360.556	349.994
BNIP3L	290.529	206.098	269.936	88.979	66.457	76.572	114.697	53.149	44.002
ZNF699	7.582	8.135	8.811	5.839	5.388	5.919	3.111	3.149	3.367
CD58	27.408	28.901	19.581	40.597	36.84	41.08	46.284	45.088	46.732
MBD6	106.651	61.039	128.209	108.085	135.834	121.89	78.747	68.176	69.663
VAMP4	40.783	31.156	41.582	26.945	22.437	24.778	28.686	17.736	21.518
DBI	116.197	177.001	141.06	116.81	128.877	128.834	193.504	226.639	146.991
UFM1	80.225	82.339	71.028	115.647	105.57	95.131	75.459	69.221	60.35
MAP2K5	17.753	11.541	14.116	15.721	13.17	17.764	14.255	11.145	11.158
SNRPD3	81.457	115.468	91.642	84.119	83.491	102.46	96.702	141.209	131.199
HNRNPH3	251.627	287.73	262.475	297.646	280.467	280.212	323.839	367.774	323.093
SPON2	18.41	17.924	24.934	5.859	11.093	4.166	5.41	2.584	2.493
RIC3	2.251	1.483	2.067	2.84	2.695	5.408	6.347	5.339	11.176
DBP	22.255	16.883	24.058	6.121	10.442	7.324	6.963	5.188	4.223
GDPD3	8.007	5.466	5.724	5.392	3.705	4.095	4.827	1.821	1.608
PNPT1	28.616	32.208	38.53	83.466	38.579	57.229	70.623	68.499	101.238
SLC25A6	432.086	514.897	401.835	710.696	865.375	596.434	343.659	275.664	272.961
EIF4B	786.985	813.075	613.871	987.652	1149.64	1089.75	669.39	450.526	422.205
POLR3H	27.72	46.165	26.985	33.532	34.533	36.305	30.178	58.729	85.115
SERTAD3	6.16	5.306	6.838	8.363	11.123	8.017	6.296	5.235	3.776
TAPT1	53.559	35.665	52.466	79.465	53.789	56.773	51.783	37.357	26.138
ALG12	36.116	36.366	31.333	24.309	22.487	24.335	18.924	16.042	26.956
RCOR3	77.284	66.823	94.952	67.191	47.022	65.589	56.326	54.862	53.312
PLAA	53.412	48.136	40.125	48.962	33.531	52.708	60.787	68.822	63.57
RBM8A	142.875	199.569	155.153	157.369	143.749	151.701	168.504	234.43	235.93
RMDN3	56.704	56.735	64.592	43.778	42.644	46.648	35.098	38.488	46.146
CCAR1	140.184	95.766	122.377	130.314	106.032	142.28	158.653	164.66	180.196
BPGM	18.876	19.941	16.299	20.537	19.677	20.919	23.049	23.683	23.448
ERCC3	75.787	80.858	72.947	71.199	66.25	77.458	82.94	90.03	87.202
ACSL6	49.404	100.119	67.114	82.866	49.613	57.846	27.717	3.825	14.564
FAM3C	91.725	42.547	49.267	161.184	155.517	194.432	274.339	312.951	209.877
PRDM5	2.99	1.624	4.238	6.944	9.022	5.367	12.351	5.377	9.518
PTAR1	164.333	121.952	156.669	81.498	56.946	86.496	86.73	60.02	64.582
CLCN6	49.11	43.005	43.972	36.64	40.18	31.986	34.327	26.342	28.351
UFL1	50.174	56.738	49.856	63.878	50.714	47.874	43.607	47.355	41.794
SUPT6H	182.239	203.646	233.562	191.624	232.537	246.405	219.666	308.147	286.971
CHMP4A	79.32	93.777	90.382	100.181	96.567	98.011	93.92	110.398	127.617
CLPX	83.385	73.932	73.224	85.669	87.544	88.718	71.304	66.554	73.607
TMEM178B	5.286	0.081	0	3.867	1.13	3.608	18.194	3.626	8.483
BRCA1	72.1	61.364	58.507	63.101	29.839	52.021	109.31	143.156	123.991
TTI1	25.745	28.438	33.192	44.354	21.06	28.715	39.723	46.104	69.313
GPR180	26.062	34.985	26.718	44.822	40.381	36.602	43.558	57.427	48.7
DLG3	42.167	42.151	40.293	66.432	54.652	57.705	90.252	65.723	67.246
HNRNPM	380.063	498.842	374.528	307.095	285.708	291.326	426.379	553.71	556.839
SLC27A4	23.257	29.713	25.454	25.837	24.784	21.784	24.663	35.705	43.166
NAPA	95.748	109.764	118.438	104.823	134.036	137.106	122.653	151.942	153.186
LMBRD1	42.038	41.282	34.399	35.462	38.609	29.85	33.606	29.837	30.981
KIF13B	61.588	56.449	62.431	61.87	60.18	68.761	84.19	69.484	74.297
PIP5K1B	0.552	0.364	0.497	74.877	90.386	121.054	200.175	234.43	157.23
PDP1	35.276	37.671	32.818	15.689	23.27	17.595	19.958	13.138	13.546
PLGRKT	11.83	17.102	12.458	16.077	11.006	23.527	18.56	24.611	25.859
PARP4	121.725	125.921	115.198	104.775	108.95	85.549	155.977	165.019	146.768
FBXO42	54.889	48.501	69.345	46.557	52.942	41.69	39.857	44.5	36.773
B3GNT2	102.438	125.515	122.575	171.941	119.076	121.206	129.669	72.593	88.145
VIPAS39	24.277	20.198	19.074	25.735	23.544	26.378	30.021	30.228	29.124
FADS1	177.216	218.663	150.428	178.121	130.704	88.819	171.629	79.644	46.2
SETD1B	75.725	64.728	82.773	57.129	67.041	55.024	93.557	84.259	111.81
ADSL	81.644	112.077	80.589	95.885	62.57	89.646	54.302	77.026	73.679
ARIH2	138.791	165.404	142.96	147.115	133.911	124.895	163.785	179.263	175.512
PLXNB2	108.292	56.699	136.433	151.239	291.77	271.96	55.856	26.34	61.628
ZNF181	6.439	8.982	8.264	9.39	9.3	5.962	4.224	3.889	3.612
RAB12	15.885	17.247	22.671	26.761	24.277	30.945	16.491	12.291	15.631
RPUSD1	27.287	41.63	32.462	29.275	33.327	30.145	34.667	44.002	45.583
POMGNT2	12.429	14.294	13.891	13.152	10.266	10.817	8.189	8.786	8.922
AFAP1L2	26.274	15.789	11.327	345.952	285.677	315.481	519.154	664.948	509.459
ITGA2	23.209	15.197	11.996	41.977	63.196	62.173	71.852	95.896	65.617
RPL36A	428.326	556.585	382.41	670.169	732.453	537.855	338.345	281.388	234.874
RACK1	1115.73	1180.08	986.729	1894.58	1854.08	1277.32	954.56	714.507	674.03
UBXN6	53.767	57.299	90.931	75.737	82.1	83.144	66.484	51.297	49.983
ERP29	165.925	165.3	179.487	106.212	134.68	125.746	102.599	117.048	119.6
OXSR1	174.588	160.386	203.078	163.71	151.018	177.182	164.087	136.816	135.213
ZNF563	2.651	4.1	2.422	9.49	10.504	8.462	1.72	1.017	1.901
OAS2	133.76	257.27	404.033	560.275	280.708	312.816	430.981	638.694	639.666
NACC2	30.088	27.459	25.576	27.972	41.566	37.287	17.531	18.709	9.651
IRAK1	224.74	262.872	277.997	193.699	198.675	156.719	131.752	185.378	160.159
CLTC	250.709	277.72	213.861	327.702	370.211	372.257	366.964	443.717	439.445
FAM50B	9.369	11.064	10.677	7.558	9.65	14.021	13.106	13.914	12.837
LSM8	51.873	69.054	51.744	56.021	48.47	66.141	73.638	82.44	75.996
GOLT1B	57.809	57.696	56.544	73.105	53.391	77.798	50.4	51.504	44.719
TOPORS	32.871	29.773	27.074	33.744	24.98	28.461	38.661	35.96	40.087
BCL9	24.386	33.849	25.3	26.688	18.066	26.501	61.846	32.019	51.208
TMEM87B	36.865	44.039	27.618	48.319	48.663	68.318	72.043	52.607	80.399
AACS	77.284	87.319	81.739	63.169	64.239	55.321	66.383	51.115	44.632
CPNE1	212.816	196.442	205.651	215.556	172.037	256.986	174.75	158.96	186.72
ABCD4	45.711	43.137	53.224	42.213	51.649	45.297	43.526	33.851	39.311
NCR3LG1	2.539	3.355	3.971	6.1	8.696	8.651	1.611	1.88	2.115
MBP	188.037	148.625	160.807	86.488	111.306	111.494	73.158	120.28	68.217
ZNF292	241.691	123.237	215.684	140.316	122.842	146.556	148.024	107.478	115.713
TMEM208	20.325	25.873	18.14	23.394	31.673	25.622	27.375	31.635	34.956
ATF6	51.65	55.052	46.898	63.102	77.772	70.041	78.404	94.532	69.989
NUDC	138.674	125.602	109.737	117.714	122.189	126.591	142.47	141.94	168.718
MX1	85.77	165.851	614.9	472.341	199.926	352.12	530.758	815.233	1129.8
ZNF395	148.949	82.67	146.938	61.321	43.625	61.739	97.697	41.777	16.381
LYN	12.207	23.661	15.294	22.887	43.572	58.18	54.788	82.702	40.648
TOB1	63.364	59.757	75.599	50.515	40.469	44.892	86.59	15.225	20.98
LTBP4	59.821	55.24	61.9	80.876	105.817	110.053	61.929	26.193	34.623
RPA3	31.218	34.655	27.612	31.739	21.401	33.688	39.06	47.313	43.516
FARSA	82.755	101.205	87.505	129.841	108.505	136.308	116.06	143.54	168.819
USP19	118.791	99.006	127.448	97.173	125.719	115.196	88.933	96.707	95.249
GPR15	31.036	19.88	11.07	6.456	4.025	6.537	81.267	101.437	54.46
DUSP5	50.625	39.21	39.323	290.092	289.474	220.247	557.662	254.661	456.425
KCNC4	12.237	11.572	11.509	22.091	26.368	13.475	10.435	2.48	7.255
BRMS1L	5.4	19.053	7.239	8.119	12.901	12.794	24.121	20.281	13.625
DNASE1	68.439	80.392	84.763	32.387	65.919	51.284	25.946	37.399	42.209
RPL3	1420.97	1684.22	1382.6	2272.03	2280.81	1866.7	1184.9	934.359	1068.12
ZBTB48	31.063	29.534	27.426	23.19	35.203	21.752	19.831	17.16	24.16
PIKFYVE	141.83	134.055	121.461	95.819	138.299	105.139	106.594	90.875	82.909
STX2	38.043	41.493	28.25	31.084	29.986	27.051	30.654	27.921	23.516
TBL3	31.39	41.717	33.668	36.723	41.379	34.979	41.622	44.458	46.725
EED	43.423	33.641	34.843	189.608	143.339	186.561	299.585	177.213	278.899
C9orf72	14.694	14.807	13.814	6.628	5.57	7.333	6.926	2.492	3.369
SUV39H1	40.574	43.281	35.632	28.27	18.85	30.173	50.108	67.555	65.476
BORCS7	16.369	19.073	16.92	19.219	23.126	19.599	9.704	12.24	12.778
TMEM167B	63.513	68.242	55.054	54.633	54.51	49.701	39.265	55.544	42.866
CARNMT1	41.947	39.337	40.077	32.641	28.667	41.27	29.017	35.712	30.133
SCAF1	114.445	117.578	121.528	124.33	144.748	162.674	149.07	150.112	181.495
MTFR1L	48.091	36.323	46.188	42.701	44.806	46.761	42.417	35.362	38.017
CD86	6.689	1.07	0.719	9.531	2.363	4.298	15.305	18.495	9.473
ETV4	2.132	1.277	0.682	4.018	1.466	7.34	14.631	6.727	4.859
PLEKHA4	4.998	2.832	5.979	5.083	7.272	13.354	5.02	1.652	3.057
ARSD	3.71	3.634	7.076	8.421	7.435	6.643	9.865	9.597	9.333
ZNF217	297.373	248.638	295.625	124.872	124.476	165.038	144.627	148.083	100.894
RPS10	555.608	663.374	456.736	854.895	900.039	646.944	410.087	361.395	334.09
CPEB2	18.482	25.021	22.884	30.784	38.285	44.882	46.279	45.118	43.623
SMDT1	71.209	83.336	43.867	58.887	66.046	36.071	46.549	42.775	29.564
MICAL3	55.498	59.229	47.018	71.794	79.138	49.491	73.572	107.902	76.008
STARD7	154.165	175.014	117.911	217.761	173.699	208.46	232.646	231.245	247.172
GCFC2	16.372	23.089	23.467	28.833	15.202	26.006	16.482	14.199	17.413
PSMA2	140.937	178.321	140.827	175.82	122.728	194.35	200.301	249.82	192.858
CIAO1	109.779	110.289	95.888	130.745	116.807	129.932	125.948	163.919	141.441
ITCH	93.21	85.014	88.95	87.237	92.357	110.248	90.882	82.719	59.072
GOLGA8N	381.218	279.786	264.561	58.273	35.128	28.012	41.596	35.136	8.774
SPNS3	29.928	31.675	27.568	26.363	10.339	5.226	6.219	7.615	5.16
LAX1	25.353	19.135	26.157	60.932	48.834	62.475	63.297	56.533	93.121
MBD5	16.433	13.908	17.863	30.103	23.595	24.77	22.462	8.622	10.962
RPS19	1235.91	1670	1477.23	1621	2481.65	1794.17	1052.73	835.043	855.894
RPS5	557.763	732.149	502.718	861.881	951.304	683.179	437.9	387.142	414.772
ZNF419	12.687	10.193	16.047	15.075	14.224	21.491	8.714	9.447	11.766
HNRNPU	370.451	347.972	384.278	376.382	331.4	326.855	377.768	488.069	516.695
MKNK2	349.047	215.689	484.988	155.371	218.027	276.62	196.038	137.475	168.096
ZNF607	7.342	5.25	6.105	6.853	4.709	4.102	2.062	2.805	2.965
DGKH	55.456	36.211	58.752	95.416	84.909	112.594	98.515	142.484	145.251
RGPD8	13.471	11.409	12.805	23.628	20.643	20.72	28.676	18.805	31.222
PPIL1	21.364	33.47	16.907	41.308	30.867	29.29	31.606	47.621	51.95
CDH24	8.352	6.122	8.694	4.811	7.024	9.108	8.924	10.803	14.347
LRRC37B	24.825	23.81	33.486	15.713	19.671	23.086	18.457	13.149	16.05
ADCK2	19.374	31.694	23.951	19.213	20.528	21.499	16.614	15.78	16.039
ZDHHC24	30.894	30.956	24.912	21.539	28.336	25.697	39.58	31.469	37.084
LDB1	179.161	157.568	183.472	118.237	124.406	145.012	137.135	109.027	131.842
GLYR1	134.618	130.801	142.049	121.405	134.164	133.764	127.309	177.096	212.83
TBC1D5	94.406	90.6	99.127	94.99	85.763	101.121	101.719	76.226	73.721
PDCD6	71.245	88.163	69.083	76.072	71.154	83.507	85.98	96.378	92.641
LIG4	24.911	30.172	25.36	26.37	29.066	28.283	31.291	28.713	33.189
GDF10	0.275	0.196	0.395	14.521	24.933	50.588	34.501	37.541	92.119
SOGA3	8.754	4.092	6.572	30.984	60.859	79.174	87.545	86.062	67.289
PPP1R16B	203.52	185.666	208.927	413.511	501.465	567.135	571.474	533.3	577.108
RPSA	1101.72	1330.7	749.207	1567.83	1489.37	1015.97	739.729	818.538	602.603
RAD52	20.294	11.612	15.616	20.506	11.617	18.551	11.005	9.816	11.566
TIMM8B	27.118	48.983	29.666	31.875	33.994	42.048	35.696	55.298	58.772
MAP7D3	27.696	27.046	23.713	35.25	36.124	42.718	38.857	45.75	44.631
ICMT	106.196	134.819	87.237	117.326	106.201	85.194	133.503	163.759	140.27
SERP1	182.736	165.732	168.521	238.647	267.112	208.235	153.282	125.125	156.276
C22orf39	42.42	37.645	38.57	29.114	32.376	28.986	21.746	32.015	26.562
XRN2	109.705	135.474	97.828	122.715	100.48	110.62	135.665	177.083	148.69
DNAJC25	9.392	8.781	7.929	12.504	9.975	9.487	9.548	6.27	6.815
SMPD4	120.826	126.58	129.042	101.086	94.588	113.977	143.318	161.255	157.483
TFB1M	11.873	9.512	11.115	11.777	10.776	13.991	15.474	14.973	15.227
THAP3	12.823	13.447	13.769	14.798	15.504	18.332	12.657	11.813	13.311
RHPN1	87.47	88.526	103.96	36.84	27.65	28.057	49.79	19.183	16.221
EXPH5	1.898	1.17	2.079	3.627	4.488	5.638	9.661	2.852	5.42
ARPC4-TTLL3	22.874	17.433	19.734	19.308	30.025	26.712	17.46	11.484	12.272
ZNF232	8.536	10.544	7.518	9.09	12.184	8.325	7.278	4.989	5.81
TBC1D17	55.163	52.637	53.294	66.569	73.688	62.006	49.912	37.528	51.14
RRN3	54.759	56.219	53.028	62.241	56.951	60.802	58.915	77.569	78.74
ADM	6.874	2.588	5.927	0.5	6.422	1.283	0.362	0	0.312
HK2	188.124	106.864	216.307	139.99	55.248	64.634	114.137	57.873	50.907
SAMD9L	127.432	140.429	280.84	192.787	129.934	170.629	222.573	369.258	505.007
STK3	4.824	3.676	3.481	5.018	4.055	9.608	8.151	8.601	8.209
RPL38	220.147	289.977	266.22	341.322	400.614	322.271	188.916	157.783	151.903
GINS3	11.176	17.59	11.252	14.409	8.543	11.666	16.288	27.942	26.438
CHURC1	100.071	88.242	71.846	64.074	46.269	47.843	50.059	42.091	39.007
CCNC	34.838	45.463	34.764	25.594	28.179	40.893	41.332	59.366	49.274
C12orf4	19.263	22.971	23.295	25.321	18.521	24.628	24.058	35.653	35.403
TMEM35B	14.629	15.748	12.97	17.686	15.948	14.766	16.452	19.352	18
SERPINB9	64.576	71.353	51.353	290.077	200.437	188.118	378.826	308.09	249.655
E2F3	59.755	57.66	53.536	43.833	32.009	38.249	72.488	83.319	86.669
ZNF133	13.654	10.536	14.763	13.8	9.067	16.792	10.007	6.887	9.456
FBXO25	19.29	21.245	15.884	23.642	16.293	15.998	18.181	15.038	12.746
UTY	47.328	44.239	49.537	31.009	40.558	45.556	41.98	31.51	28.353
PHF3	156.229	100.249	140.975	117.877	131.394	165.122	125.411	120.924	97.384
ZNF8	18.591	14.754	19.422	16.003	13.874	12.591	13.307	11.211	11.384
SLC30A9	52.082	47.858	43.146	63.114	58.448	56.728	73.725	66.073	63.454
TAF1	105.327	79.085	85.085	82.5	69.074	74.159	74.94	72.864	70.702
ARPC2	815.569	906.505	809.191	671.893	678.521	838.54	752.744	943.593	877.221
SPAG1	14.141	6.899	9.224	45.414	55.372	53.053	79.153	87.038	64.954
LRP2BP	1.386	0.911	2.69	4.676	6.852	5.765	1.004	0.659	1.647
RDX	22.585	17.379	19.341	35.396	57.963	85.641	77.693	73.499	68.251
FCMR	45.538	38.554	52.84	38.883	65.834	40.14	34.885	16.068	24.338
C16orf54	81.943	70.852	76.619	31.031	36.291	32.222	39.929	26.963	20.663
PNRC1	116.22	93.1	136.286	77.783	85.472	61.571	115.587	42.539	44.809
BHLHE40	865.826	701.976	1013.46	639.061	444.888	864.464	1379.72	1091.25	1210.48
MLXIP	108.401	100.007	141.845	70.307	93.67	65.829	60.661	72.479	65.617
ETNK1	65.83	63.801	72.556	74.04	43.215	86.669	95.407	98.553	97.39
RPL35	541.391	761.336	527.926	689.351	775.391	642.362	432.63	418.248	421.861
KRR1	84.862	85.973	82.942	108.423	111.685	139.668	115.966	166.268	146.911
SENP3	66.021	87.611	77.443	88.489	87.378	100.852	85.801	107.609	122.061
SNAPC4	34.214	41.003	35.786	53.097	59.928	49.167	44.072	70.204	69.911
FANCC	15.972	22.037	16.732	11.338	21.169	19.679	27.621	27.804	24.647
ADAT1	24.123	19.282	25.374	24.061	26.95	23.035	27.865	27.405	35.933
GTF2A2	46.492	42.871	44.801	48.4	51.99	56.753	54.648	65.122	63.761
ERP44	52.207	46.479	44.004	56.783	49.727	48.622	69.337	56.976	58.642
CD300A	48.037	18.351	20.137	4.411	0.498	0.304	0.3	0.084	0.375
SDC4	19.211	26.956	22.614	165.863	209.766	180.065	261.243	225.221	263.429
SREBF1	264.191	257.915	301.781	65.052	65.857	34.252	116.906	29.98	17.305
IL18RAP	32.102	37.05	48.101	48.918	44.448	44.168	11.585	38.902	11.999
SMYD2	49.014	53.968	35.859	37.954	34.035	34.878	37.646	37.178	28.828
THAP5	33.841	32.363	24.012	38.01	34.236	29.165	26.524	25.112	22.97
GLE1	83.166	69.004	81.274	78.609	63.948	77.208	81.865	100.416	103.133
SLC20A2	26.498	21.217	21.276	24.824	24.881	24.825	17.106	19.629	21.441
TP53RK	39.244	34.48	33.898	43.583	39.011	37.284	36.194	33.148	36.852
GDAP1	4.999	3.392	6.67	3.47	2.23	7.204	13.047	14.786	15.83
VCL	88.729	81.169	55.135	103.95	115.273	159.956	45.849	49.199	20.362
GNA15	104.259	51.324	81.409	97.291	76.216	111.083	117.1	32.772	41.348
MASTL	39.674	40.881	36.176	38.638	21.401	37.725	65.497	87.375	65.338
WSB2	49.48	58.866	46.495	81.746	82.038	92.164	76.272	102.897	110.327
ANKRD27	75.826	81.616	73.434	61.402	44.553	40.207	46.512	47.557	36.839
SIK3	75.905	44.297	86.812	64.978	77.99	69.016	55.48	39.699	55.648
NUDT5	66.561	82.195	68.267	85.875	90.321	95.155	89.657	98.524	119.548
DDX1	71.583	100.676	75.175	104.839	84.481	96.861	97.772	127.064	130.547
P3H1	58.343	48.251	54.995	51.038	66.129	52.533	46.379	39.307	48.081
TMED7	74.547	78.548	66.494	81.845	83.423	53.687	57.955	61.218	58.33
ENSA	237.88	306.389	254.19	249.373	246.813	258.059	292.077	331.867	295.33
EDARADD	2.252	0.624	0.797	27.873	18.391	39.529	39.826	35.637	46.385
LRMP	68.992	60.542	71.083	114.518	106.07	163.412	71.155	38.06	23.693
TTC9	52.047	63.813	59.622	28.047	24.284	29.194	22.771	22.624	20.938
ZNF514	19.678	30.053	26.932	17.869	35.38	30.984	11.125	14.506	16.237
LRRC61	15.947	17.452	15.183	23.871	28.312	24.438	26.85	22.284	37.867
SPATA5	21.917	17.398	16.615	18.831	15.03	23.238	24.187	40.509	25.614
SLC50A1	43.628	43.433	50.885	66.541	64.294	53.274	48.355	34.669	32.653
NDUFA9	56.472	70.803	52.168	62.263	45.336	68.793	66.407	102.971	76.29
COG1	37.866	36.544	42.565	37.825	34.571	33.608	33.285	26.03	34.231
STC1	0.976	0.86	2.205	15.592	7.943	14.388	1.057	0.093	0.982
PFKFB4	102.385	42.104	134.933	37.763	14.693	13.37	39.401	5.922	7.077
USP18	12.92	25.381	48.208	85.412	41.91	59.926	65.152	133.146	139.841
LPGAT1	156.96	168.067	129.8	77.56	59.227	22.48	24.604	38.07	19.37
TPT1	2895.89	4206.17	2629	3092.31	5152.2	2647.23	1812.55	1848.64	1242.21
FGD3	216.416	226.149	282.036	95.423	134.5	117.881	102.01	104.23	100.677
ATP8B2	208.302	153.49	183.141	96.74	83.698	79.543	93.999	64.536	73.927
VNN2	45.78	27.482	37.321	34.754	44.225	56.1	17.003	31.032	23.915
NUP62	134.746	150.526	147.148	219.641	229.913	264.293	232.779	269.576	296.917
KDM2B	132.253	140.921	133.124	84.313	109.174	82.341	90.699	85.799	66.959
RBM28	54.38	51.325	59.086	66.652	48.208	63.129	54.404	54.031	47.466
KIF7	0.589	0.66	0.338	24.078	12.863	11.67	37.869	8.398	42.37
DNAJB4	27.411	6.921	31.195	23.847	36.395	19.727	14.249	7.628	9.894
SNX18	76.433	43.08	41.916	36.191	47.558	41.125	115.1	114.674	52.713
RPL29	776.692	961.964	620.606	1213.01	1367.21	772.212	629.094	506.221	426.627
TRADD	60.583	60.512	59.346	37.252	38.868	30.23	41.105	26.722	30.981
NGLY1	62.444	57.41	61.569	43.599	33.782	35.924	36.226	34.812	34.924
KDSR	30.026	25.81	24.718	35.03	40.541	39.016	35.376	14.863	21.041
ARHGEF3	194.49	169.178	204.932	149.328	186.95	236.275	98.309	166.215	140.533
ZMYM4	35.95	33.138	40.042	49.849	46.075	44.441	66.559	64.203	44.445
PCNA	299.163	498.046	321.261	297.847	321.998	402.418	361.193	559.141	487.977
ANAPC13	19.048	22.806	23.07	21.311	20.63	25.593	21.52	12.979	16.5
ZNF770	76.073	53.111	67.101	83.292	64.337	67.652	64.22	53.895	57.66
CEP70	12.158	8.162	11.914	6.702	5.479	6.963	5.178	4.189	3.876
FLNA	2268.4	2139.97	1937.19	3400.09	3718.51	3706.2	3387.16	4102.81	4561.26
ZNF275	57.185	45.842	46.809	34.987	32.75	28.923	32.548	32.604	26.164
RIOK3	131.582	85.679	146.45	84.509	82.957	86.541	85.519	69.483	75.164
ASF1A	34.431	47.602	40.346	28.858	31	32.507	41.872	64.371	64.204
PSMD12	47.508	53.877	41.889	69.372	56.391	63.16	68.158	91.018	76.064
RFFL	40.125	43.884	59.108	35.267	57.182	46.347	59.166	79.606	57.796
C1D	23.843	33.384	28.855	24.915	23.783	33.259	29.625	41.45	41.35
PRPSAP2	64.037	73.486	59.826	71.908	63.533	64.038	67.322	64.47	33.719
COIL	25.803	28.901	26.656	29.259	31.123	25.419	29.619	33.866	36.453
CD276	0.109	0.092	0	7.606	22.154	12.429	15.313	32.255	18.346
ACSL1	16.105	11.923	13.961	94.072	73.732	118.317	154.05	142.708	95.466
GIMAP1-GIMAP5	99.7	85.449	116.721	24.524	26.733	43.13	17.028	13.943	21.991
KRT86	8.597	39.54	11.524	3.58	5.682	5.723	2.809	1.615	2.048
PDCD4	184.644	246.951	212.562	473.366	399.11	287.609	186.285	126.564	107.112
IL11RA	45.784	65.574	57.723	22.646	41.258	35.148	31.175	25.622	19.736
ZFP62	25.302	18.037	15.452	28.914	17.962	20.35	16.445	14.013	16.226
NDUFB3	36.91	58.562	39.816	31.144	38.108	43.392	45.259	62.563	56.673
SNRPC	44.577	58.207	50.392	48.758	61.18	69.343	53.168	86.245	76.667
ZNF586	21.099	15.411	17.223	12.809	15.359	14.487	14.477	9.823	12.409
PHKB	35.981	39.107	30.673	35.261	37.648	43.216	40.709	46.801	56.103
SMIM12	61.994	79.037	55.878	59.915	54.613	65.533	71.514	88.222	82.759
KIAA1324	6.488	1.331	4.423	38.558	41.365	51.715	106.129	38.452	96.268
NR5A2	1.67	0.21	0.417	1.689	7.925	6.566	13.054	4.013	4.357
PWWP2B	15.952	28.375	20.043	5.754	10.516	4.666	6.362	2.46	2.114
ACAD10	24.3	20.067	18.698	29.337	24.03	26.563	20.145	20.123	16.25
NDUFC1	16.364	21.402	17.06	14.437	15.274	18.497	20.679	23.79	28.63
EIF5B	180.717	190.084	131.862	226.568	165.908	213.509	217.052	260.296	255.392
GDI2	289.16	337.212	235.709	337.345	279.412	395.818	373.167	503.069	379.913
YWHAH	182.218	189.718	158.809	136.66	141.833	156.56	196.785	244.89	201.929
NDOR1	42.394	44.694	46.561	36.719	36.062	31.265	46.359	53.025	62.524
INPP5E	56.266	57.018	60.705	41.386	50.767	44.932	47.16	40.453	42.918
DOK1	44.789	52.267	46.618	45.278	60.218	51.503	61.703	59.287	63.325
TNS3	0.31	0	0.201	47.536	46.499	7.161	111.892	42.023	41.703
ZC2HC1A	0.986	0.638	1.529	6.536	4.017	6.497	7.283	5.319	8.529
KDM3A	235.137	114.065	274.799	79.471	94.454	74.874	90.453	62.575	62.635
PM20D2	54.436	60.495	43.727	27.486	20.941	16.818	27.975	20.487	10.599
ERN1	89.33	63.978	106.833	99.526	97.559	49.832	69.042	37.8	23.601
GFOD1	20.589	28.869	28.296	34.459	42.2	46.73	35.231	74.948	56.481
DBF4	50.572	46.202	46.214	44.719	29.357	41.865	55.251	68.632	73.149
ENG	32.09	25.316	24.957	45.063	28.013	42.027	29.575	25.477	21.727
LYST	180.727	91.819	97.601	513.685	280.701	398.013	1026.01	549.893	508.166
RPS18	1224.58	1571.71	1082	2224.15	2472.47	1719.12	944.823	828.988	726.082
DMPK	29.665	15.681	23.184	17.406	17.608	26.009	53.714	30.182	34.719
ZYX	280.238	206.602	283.53	177.742	163.199	126.068	123.287	125.689	171.175
CD55	136.544	139.091	149.852	178.225	133.448	155.785	161.604	127.961	60.389
METTL25	4.416	6.296	4.908	3.94	4.496	6.212	6.284	7.51	10.408
EIF1AY	37.46	50.055	39.857	55.793	53.717	68.189	58.725	87.431	63.591
BROX	54.018	47.393	43.18	33.602	40.248	38.514	36.069	32.155	37.418
ING1	31.926	31.016	26.384	28.881	34.366	32.062	30.499	22.445	28.651
RASSF5	447.569	471.649	450.264	379.257	391.009	482.584	504.067	480.027	536.181
HERC5	28.436	35.235	62.893	115.485	80.951	105.071	119.693	163.978	181.49
MPP6	18.689	12.671	13.261	55.807	56.532	52.471	82.542	87.976	58.662
LRIG1	50.189	36.452	35.403	109.664	117.443	119.778	182.285	166.948	122.122
ZNF354B	14.57	18.675	17.548	8.505	13.526	10.467	5.119	8.338	6.831
PLEKHF1	90.123	75.673	105.14	76.212	142.767	147.518	47.176	46.191	79.335
DUSP7	42.906	49.615	32.977	27.625	24.224	24.642	25.703	26.915	20.118
FEM1C	59.682	34.7	48.232	36.058	34.891	33.425	32.232	31.029	26.63
SLC36A4	17.452	13.614	14.394	20.928	18.992	19.263	33.29	19.297	22.013
TYSND1	28.908	32.846	28.637	26.391	19.869	21.438	22.071	18.137	22.823
NOP9	73.51	107.476	83.504	84.308	97.188	82.525	103.294	138.531	125.985
VEZF1	61.064	64.994	58.987	48.67	51.161	42.796	42.65	50.056	42.169
KIF5B	237.042	212.643	200.028	257.164	206.67	225.804	278.944	273.424	259.497
NAXD	40.867	40.085	44.589	38.181	35.321	42.68	39.007	33.233	40.278
AMIGO1	5.871	16.837	8.457	1.992	2.906	0.259	0.218	0.242	0.209
OAS1	21.54	49.941	104.059	158.822	82.755	78.962	124.895	197.708	197.909
MYO1D	6.859	10.628	3.643	18.479	22.442	18.245	34.668	14.817	26.329
FDX1	35.398	35.866	29.749	52.104	54.106	80.552	82.353	123.311	63.339
TTLL4	25.162	15.786	13.633	32.207	25.42	28.217	36.916	31.037	36.661
KLC4	21.344	19.381	18.469	24.644	32.442	33.618	22.381	10.632	16.672
MGAT1	304.875	283.929	347.604	173.97	176.558	184.698	171.552	169.574	178.88
KANSL3	100.7	78.553	106.435	68.438	78.942	78.854	106.861	124.651	149.275
KLHL36	60.759	56.225	44.995	47.194	64.525	48.505	90.792	80.305	62.325
ABCC5	36.238	28.13	31.633	27.972	24.064	29.815	36.146	34.476	53.666
EMC7	49.04	55.054	47.06	57.231	57.328	62.463	63.299	67.769	63.902
USP47	103.187	103.355	90.529	113.055	102.463	117.401	123.618	136.308	119.108
IFIT3	2.227	11.102	60.277	87.232	60.854	69.448	73.492	216.984	236.735
MISP3	3.592	3.237	1.483	4.5	7.704	6.368	6.13	0.715	0.747
CXorf21	6.703	5.817	6.569	9.514	19.784	25.627	29.224	36.834	17.125
GPD1L	69.846	75.198	84.251	30.225	27.41	23.866	23.829	14.341	27.455
MTFR2	16.047	13.294	16.144	14.247	8.011	12.213	26.895	36.312	28.074
AMIGO2	55.191	46.782	58.144	76.447	96.098	88.71	44.9	30.27	36.284
IFI27L1	16.504	11.88	14.683	12.043	8.459	14.063	20.894	18.211	23.867
RGS10	104.667	153.896	141.427	89.472	171.321	170.719	69.579	96.252	77.668
HS6ST1	9.652	8.681	9.101	14.424	12.437	13.818	15.081	16.601	13.799
PTOV1	69.54	57.816	76.101	63.809	84.228	68.872	67.561	49.283	57.187
NRGN	3.65	3.886	5.394	1.19	1.822	5.616	10.685	15.715	10.7
TRIM3	22.516	21.233	22.924	9.132	25.995	9.74	11.64	2.432	6.242
SNX32	2.65	2.686	5.081	4.465	7.872	4.862	1.232	2.616	1.058
HMGN5	7.872	6.886	4.19	11.649	6.497	18.337	19.767	14.678	13.721
RECQL4	84.51	78.361	68.691	60.474	38.777	60.302	128.003	147.435	135.537
STAG3	20.728	35.654	29.336	35.622	20.182	14.209	20.871	11.69	11.78
ZNF337	33.726	28.871	38.199	30.583	40.145	37.229	31.993	20.798	22.039
ARFGEF2	67.697	75.389	76.948	77.869	111.159	99.338	82.723	151.525	108.437
ZNF141	22.636	19.65	20.05	17.738	14.178	13.694	12.054	14.147	12.827
ACAT2	88.88	115.129	66.764	113.667	93.313	73.997	124.311	122.943	134.083
TRIM24	44.972	47.07	42.639	30.098	31.681	36.644	31.374	32.621	29.354
SUZ12	180.83	187.485	176.483	168.94	126.98	152.249	211.885	226.154	214.877
TMEM170A	51.845	42.903	45.755	45.914	34.527	36.456	42.651	32.027	37.055
PPFIA4	61.023	22.444	63.346	33.499	5.341	13.435	33.621	2.611	4.053
ACAP3	131.848	124.995	152.37	91.205	109.284	80.076	109.358	77.006	82.018
SLAIN1	34.295	28.188	27.318	43.159	29.841	36.638	44.011	44.774	55.955
TNFRSF10D	1.586	3.131	1.413	4.586	23.5	11.944	0.493	0.735	0.253
CORO2A	26.774	25.465	27.331	7.565	4.417	3.652	2.669	1.058	4.928
KCTD7	27.857	39.067	26.252	25.041	32.31	13.914	13.611	9.94	21.347
RPS17	663.11	812.39	595.929	1163.64	1000.11	864.958	556.309	480.947	414.133
SPPL2A	59.264	69.463	76.321	116.709	113.744	93.259	99.027	149.408	144.069
HDAC7	358.458	205.515	351.334	400.445	426.875	479.935	741.78	458.991	588.225
EME2	67.802	76.998	62.772	61.019	83.267	58.028	41.533	39.935	64.422
PFKP	227.395	190.53	275.037	188.741	159.997	205.639	262.19	263.87	365.291
DENND1C	205.925	156.006	214.107	129.014	129.219	122.923	133.937	107.795	137.973
MCEE	8.123	8.153	5.101	8.862	7.326	7.077	6.796	4.836	4.906
MAGEH1	14.661	19.597	13.309	17.094	16.135	14.27	14.293	12.33	12.129
TGDS	23.978	22.46	23.566	31.158	25.39	23.961	24.042	24.709	19.497
WDTC1	88.078	77.878	83.645	70.27	86.417	92.826	80.977	60.777	77.014
PSMC3IP	11.59	16.797	11.123	14.037	8.18	20.637	20.959	27.532	27.339
GRAP	32.19	44.086	40.282	19.1	22.32	20.827	15.814	19.58	16.376
LRRC23	3.695	4.523	5.734	7.146	6.662	6.338	4.915	3.913	3.791
TMEM168	26.198	25.996	32.248	38.005	35.299	29.334	18.887	27.911	19.352
HIGD2A	87.551	66.184	91.07	64.632	43.851	67.562	58.547	38.843	63.673
NUDCD3	79.573	77.188	88.082	93.773	91.778	97.263	90.344	77.371	53.9
NDUFA8	25.449	32.633	25.083	27.724	25.317	28.81	31.72	28.701	37.533
DCAF10	46.075	38.503	35.265	40.957	33.187	42.71	43.648	33.699	31.341
LSP1	887.009	865.732	926.203	986.233	1074.2	1069.65	1140.61	1037.32	982.077
UCK2	13.476	12.099	7.95	39.163	19.334	35.988	38.82	35.214	41.703
LTB4R	39.303	49.397	37.344	21.047	21.107	22.889	27.223	21.306	13.955
IDS	156.364	126.728	150.428	210.957	251.266	253.148	288.489	239.375	316.935
BRPF3	52.743	54.844	40.582	64.723	100.023	61.498	49.011	31.241	36.391
TET2	96.888	75.015	108.153	77.959	75.804	78.254	75.8	65.326	74.29
ZNF266	94.726	102.868	94.453	65.29	93.512	64.178	51.88	64.634	64.842
BCAS3	9.7	11.282	15.4	11.462	14.535	13.398	18.283	14.742	13.579
ACOX1	29.791	30.233	28.294	33.858	34.632	43.219	34.939	42.871	47.753
ACTN4	509.562	471.607	508.844	386.181	438.48	446.736	585.104	490.479	542.489
UBE2J2	79.592	84.425	83.454	92.626	89.776	97.148	82.376	78.392	75.93
FOS	24.39	18.346	14.566	11.704	9.656	16.181	17.949	2.48	0.67
NPL	3.377	1.442	2.131	7.443	18.895	18.661	13.639	14.007	24.154
KIT	65.766	59.715	44.735	14.141	41.507	45.621	64.746	93.197	78.49
RAB11FIP2	27.213	40.498	67.73	24.807	18.48	17.388	21.009	12.259	11.26
GLCCI1	36.183	24.907	39.051	15.382	22.76	42.819	21.383	21.891	8.367
CENPO	57.197	43.767	49.17	41.748	25.07	47.026	65.445	88.071	86.105
CROCC	61.621	82.077	74.195	33.508	51.529	30.076	30.307	31.433	30.351
ACOT9	30.988	26.668	19.146	47.579	29.241	37.344	86.685	41.053	50.338
RFC4	51.68	62.322	41.488	54.215	30.862	44.181	66.996	93.007	81.035
FOXO4	36.409	29.507	39.897	22.069	33.722	30.255	22.57	20.779	18.786
PPP1R9B	442.934	528.145	449.639	304.481	328.476	328.307	388.052	326.27	234.686
NSMCE2	24.4	24.539	22.458	21.642	24.067	28.596	35.901	29.688	33.216
PPP2R5A	129.039	173.179	116.946	106.643	108.546	109.435	95.302	109.356	89.219
NEK9	174.757	170.52	166.918	158.524	185.923	176.041	170.945	122.319	144.384
TFEC	6.005	0.542	0.984	3.43	9.137	2.947	0.885	1.626	0.115
SOAT2	19.636	11.915	18.556	4.418	1.464	5.267	3.773	0.492	2.263
VPS26B	149.947	120.672	146.06	73.387	67.568	57.392	59.654	61.605	60
MDFIC	223.511	150.395	214.944	261.329	290.114	394.227	135.184	128.902	129.715
UTP11	30.448	43.819	25.489	46.824	43.76	51.152	49.604	53.651	59.289
ZFAND1	24.246	27.337	28.639	37.344	31.411	36.06	32.723	16.312	20.023
IL4R	431.299	327.724	460.628	432.811	472.487	515.461	464.701	258.407	273.167
PEX6	66.049	55.373	43.437	47.069	55.658	36.677	53.605	38.731	30.816
MIDN	77.327	67.124	79.07	55.92	58.13	50.168	58.353	47.819	51.4
ZNF274	47.308	49.785	44.042	35.149	48.556	51.127	28.73	35.711	42.681
FAM204A	33.739	41.537	46.169	38.5	32.994	39.121	27.034	37.024	30.805
SEC16A	176.943	146.883	175.944	182.191	158.259	153.195	220.11	190.742	236.969
UBL3	34.905	38.564	28.783	28.615	28.343	28.761	28.362	22.592	26.381
TOR1A	78.757	84.307	79.359	69.866	68.211	72.666	85.82	90.39	101.289
RHOQ	21.046	12.64	13.699	47.124	31.003	30.436	23.446	8.847	4.667
LRP5L	32.304	24.113	35.575	17.07	11.706	15.775	17.214	7.703	11.413
DHRS7B	7.102	5.791	4.936	13.933	9.475	15.229	15.55	15.676	11.586
USE1	21.621	21.683	25.586	27.32	29.311	25.642	16.714	12.937	17.997
TMEM79	9.295	7.699	12.867	11.229	11.604	12.358	6.784	7.086	9.747
SH3BP2	169.183	201.531	171.72	141.428	199.277	146.729	153.282	145.521	130.043
DESI2	68.072	72.705	68.685	80.99	66.597	88.697	76.163	70.759	56.46
DOCK11	154.895	144.483	139.364	137.137	125.533	119.813	128.818	131.391	114.453
OGDH	168.964	195.58	157.247	146.518	169.23	157.244	146.265	144.15	154.538
RNF207	4.836	5.915	1.138	25.219	36.394	9.13	48.502	36.458	20.294
RPS13	416.838	518.346	346.02	755.332	751.078	582.145	334.093	278.964	260.336
SESN1	41.17	24.745	36.729	26.504	43.34	43.664	18.384	14.904	29.052
PIDD1	88.923	69.452	82.928	69.313	114.523	123.754	54.964	53.252	66.842
CMC2	31.541	39.971	34.356	42.36	28.771	54.386	52.246	65.992	50.574
ZBED5	51.135	39.565	36.207	52.64	45.365	49.156	42.795	28.789	41.399
MRFAP1	212.276	205.353	203.823	222.184	253.62	298.889	208.856	151.707	169.936
DHX35	18.063	24.572	18.519	23.861	20.913	23.536	21.407	27.246	31.806
PRAF2	18.959	18.235	23.676	17.72	19.769	16.258	16.188	13.468	16.408
C2orf68	48.132	57.648	43.412	50.639	61.208	53.731	52.696	43.247	38.637
ECHDC1	42.634	47.107	40.171	46.401	48.775	50.191	45.396	61.196	61.02
GIMAP4	231.419	254.452	241.738	53.088	38.965	61.004	40.178	42.38	34.289
AQP3	26.346	48.36	19.663	10.96	32.156	31.169	4.656	5.715	15.763
SRGN	235.545	200.062	210.393	724.923	770.056	976.64	1111.45	728.928	904.007
CARD11	387.432	382.615	491.558	258.364	283.85	341.684	449.187	507.815	581.502
GBP2	410.958	254.993	373.973	329.107	500.169	505.58	552.969	585.603	476.246
MRPL12	46.321	65.935	45.547	69.549	55.506	74.771	60.439	88.916	87.272
GPATCH2	12.018	10.607	14.034	20.539	13.422	15.311	21.518	18.541	17.423
SLC39A3	23.291	27.235	24.373	33.789	21.066	22.247	29.945	35.243	34.833
MAP2K7	129.212	103.537	150.966	118.001	113.594	97.131	117.271	98.983	94.978
ZNF189	16.598	11.298	13.986	15.705	17.272	18.96	20.154	16.783	23.151
RBBP5	34.36	31.788	35.716	32.312	33.99	37.59	43.121	53.81	43.022
MAF	26.664	6.424	4.108	15.462	4.003	4.64	140.116	33.437	171.695
MAPK6	55.941	44.313	48.806	96.255	67.828	85.774	104.831	84.549	153.001
CACNB1	46.441	37.904	52.339	26.284	26.504	15.605	25.177	19.253	13.864
BTLA	32.622	17.242	23.321	13.646	14.061	17.342	15.686	12.67	8.708
MRPL35	23.549	29.815	21.483	38.212	33.698	54.893	40.808	56.354	52.067
SNRPD1	66.898	99.763	74.113	73.791	42.627	65.234	90.278	126.301	111.731
RNF145	237.165	288.125	248.46	261.521	214.41	246.234	318.715	141.224	123.61
ZNF330	49.486	33.951	44.024	46.975	36.823	46.251	75.069	57.517	71.302
CLDND2	8.035	6.69	7.364	6.786	5.32	6	11.675	9.222	11.95
ARPC5L	90.946	104.934	79.511	86.847	79.705	81.201	93.436	133.563	140.622
PRPS2	53.454	57.474	61.107	54.213	40.781	60.95	66.545	87.009	78.256
AGER	17.1	21.206	19.16	14.898	12.328	14.732	14.923	11.964	10.642
TMEM116	16.378	12.977	13.449	12.959	11.468	9.87	8.51	9.463	9.271
PPP1CC	227.491	208.326	213.077	279.34	234.526	312.298	325.968	328.4	308.876
POLDIP3	120.439	120.432	142.969	108.921	111.197	139.38	106.93	114.56	119.541
B4GAT1	11.101	11.072	8.828	12.981	16.066	16.843	11.087	3.706	5.096
MPI	59.48	50.126	56.431	41.187	22.058	26.241	38.023	18.722	28.479
NFIC	20.503	12.385	28.876	37.461	19.456	29.213	38.423	33.378	45.081
ZNF548	53.13	30.995	37.495	25.732	20.893	20.303	23.156	16.445	23.03
SUV39H2	24.262	20.078	15.995	29.119	12.915	17.983	32.342	39.639	34.124
IPO11	15.341	18.84	22.79	19.239	11.064	21.175	21.001	28.301	33.169
FOXK1	99.149	88.891	106.526	68.111	82.166	94.125	83.227	58.002	68.709
ZBTB11	81.833	67.068	71.002	63.924	54.943	50.124	56.823	56.782	55.768
ERGIC3	108.301	113.694	97.143	112.499	116.583	104.97	102.172	86.673	95.182
ANKRD6	15.324	10.525	13.56	2.06	4.354	5.091	4.378	0.56	1.726
RHOU	30.455	52.713	40.913	6.968	65.349	69.684	4.47	25.915	4.46
CYP4F22	15.026	26.531	16.065	16.192	19.817	9.202	4.966	4.09	2.943
GPD2	33.265	24.037	21.609	83.311	48.793	66.169	96.07	77.542	80.776
FANCM	19.999	20.703	19.187	15.335	9.644	10.045	28.937	34.156	23.872
SCLY	47.654	45.049	50.964	78.784	94.395	104.473	84.741	127.065	110.648
R3HDM4	104.201	104.421	135.283	48.678	68.293	54.114	50.147	53.918	51.323
ADARB1	171.399	74.815	126.741	93.713	66.353	119.583	68.824	41.986	83.345
STAT1	422.654	776.234	963.232	724.682	713.582	823.876	626.385	1306.89	1368.77
UBAC1	30.59	37.155	28.531	25.482	22.81	20.295	21.33	22.821	20.296
RAB3GAP2	124.263	78.022	128.514	104.39	98.435	112.471	77.293	86.169	92.216
ANKRD54	32.293	26.353	25.78	24.67	25.627	35.954	37.862	32.624	43.774
CAPN5	5.557	6.392	3.982	0.894	1.019	0.21	0.241	0.064	0.202
IRAK2	7.26	9.044	6.974	25.072	48.057	46.529	38.466	43.009	54.71
PER1	132.449	62.222	203.815	54.611	77.408	47.988	64.765	31.239	46.856
AUNIP	3.177	5.73	3.54	5.395	1.778	4.57	7.188	11.317	9.694
WDHD1	56.295	49.911	47.914	50.095	20.257	45.224	65.21	96.439	96.457
ITPKC	10.849	11.699	12.836	19.826	27.374	19.749	9.023	8.858	8.023
TCFL5	15.918	16.95	15.806	11.833	10.064	8.139	7.006	8.052	8.004
MIA3	79.069	98.731	96.901	64.941	65.647	67.566	67.426	47.003	65.363
TMEM134	24.406	32.111	24.099	17.656	24.067	21.82	16.735	17.085	18.038
WBP11	134.238	114.272	131.618	123.551	127.974	150.682	152.268	171.893	169.52
SGPP2	0.875	0.928	0.424	16.707	21.283	32.511	36.818	38.289	24.183
MAK	0.029	0.049	0	4.786	5.026	6.683	5.712	7.514	5.765
SLC25A33	10.565	18.952	9.932	23.092	20.568	17.288	20.015	23.624	25.086
ALG10B	26.557	33.096	41.611	31.726	29.248	48.443	41.699	61.38	44.3
MRPL20	36.795	56.097	39.532	40.79	53.327	52.987	42.222	71.53	71.041
INTS6	90.419	89.108	79.92	122.392	115.973	117.532	125.599	143.248	128.08
POMP	74.443	108.395	71.373	102.309	87.645	106.24	102.179	135.343	116.271
SHC1	61.588	82.858	70.763	62.72	79.129	73.182	48.028	66.403	59.052
MED8	26.288	27.642	27.901	37.01	30.338	34.861	30.736	42.02	40.704
CEP104	61.118	56.516	62.086	45.199	47.933	54.187	57.534	40.259	38.565
EPB41L3	1.196	0.796	0.305	0.722	2	5.888	7.664	31.419	1.912
IRAK3	1.049	0.628	0.747	2.9	5.596	2.638	10.331	5.329	4.343
C1orf21	8.98	1.811	5.911	3.348	5.059	11.899	4.677	1.941	0.661
ANGPTL6	9.561	10.069	15.374	21.895	26.964	22.777	9.7	5.254	6.295
NLGN2	18.496	13.374	20.316	26.139	25.85	18	29.753	4.153	6.184
PREX1	592.117	695.937	761.783	261.987	210.265	219.571	209.953	258.404	163.269
ORC6	32.876	27.076	23.837	30.466	9.824	23.985	40.588	61.047	66.476
S100A6	187.213	239.363	161.607	152.09	238.788	222.106	173.547	100.726	112.377
SNRK	151.577	136.298	134.74	78.984	87.234	93.648	82.103	89.36	85.241
CHUK	47.915	48.781	44.174	58.193	36.156	36.971	55.039	72.695	62.713
ERGIC2	34.158	29.053	34.584	37.943	26.163	30.119	49.305	49.308	42.069
TRPV2	117.208	118.96	110.739	71.392	107.722	103.465	96.359	79.851	73.783
MAFK	60.795	55.484	74.778	63.698	53.684	57.431	70.58	45.988	43.418
KCNQ1	30.609	29.691	27.47	6.226	2.12	1.747	1.03	1.536	0.762
MAP3K6	5.917	3.526	3.231	3.89	6.382	3.273	9.519	9.774	4.563
FLCN	93.526	42.783	111.825	52.436	72.353	72.646	54.027	47.629	47.501
VPS50	18.334	24.712	22.131	19.102	19.63	22.762	23.689	30.424	35.019
MAP3K11	85.484	93.879	91.253	97.599	133.846	109.653	106.097	127.072	139.513
SLC39A8	154.528	136.81	131.052	111.185	111.143	129.359	118.808	130.792	109.638
VAV3	18.644	15.86	17.428	16.749	29.245	19.285	6.455	6.82	10.749
MCM5	236.637	328.605	237.419	178.11	93.943	154.07	332.262	454.571	495.607
CYTH4	291.477	236.297	322.698	105.491	142.318	168.994	110.001	127.347	132.266
CHST11	128.326	153.813	156.092	73.454	81.625	99.139	190.706	213.181	188.792
NUP155	57.008	59.351	56.985	52.143	31.904	50.027	70.189	93.644	90.985
RFC1	139.37	117.466	142.723	229.531	190.944	215.978	293.763	240.395	227.603
PIAS2	17.166	14.482	20.966	18.596	13.183	17.715	13.634	13.748	11.956
PRDM15	21.794	32.256	18.838	31.473	33.895	27.497	33.971	42.838	35.701
SUB1	163.873	226.68	159.448	155.674	121.53	154.527	191.901	238.964	229.916
ZNF526	18.403	21.561	15.321	18.972	26.635	21.724	12.593	14.994	16.27
RAB10	116.379	133.564	114.531	151.687	154.46	143.173	160.579	174.719	156.347
ZNF146	115.757	96.421	123.432	150.426	111.4	126.168	100.356	110.887	105.663
GAS6	1.522	2.328	1.248	1.424	7.301	5.645	0.975	0.639	0.364
[truncated: 8,510 more rows]
