# Supplementary material for: Proteomics of immune cells from liver tumors reveals immunotherapy targets
Source: Cell Genom. 2023 May 30;3(6):100331. doi: 10.1016/j.xgen.2023.100331 (PMC10300607; doi:10.1016/j.xgen.2023.100331)
Supplement: Table S7: List of primers and sgRNAs, related to STAR Methods [file mmc8.xlsx]

## Sheet: Sheet1
Table S2: sgRNA and genomic PCR primers, Related to STAR Methods Key Resources Table
Resource	Source	Identifier
sgRNA targeting sequence: mouse Afap1l2 #1 CTAGCCACTTCTTGCGCCAC	CrispRGold - https://crisprgold.mdc-berlin.de/	N/A
Primer PCR Afap1l2 #1 sgRNA targeted locus Forward: CCAGCTGTTCTGCTTGCTGCCT	This paper	N/A
Primer PCR Afap1l2 #1 sgRNA targeted locus Reverse: CTGAGGAAGCCACTGGGGACGA	This paper	N/A
sgRNA targeting sequence: mouse Afap1l2 #2 GGACTCGATCTTTGGAACGG	CrispRGold - https://crisprgold.mdc-berlin.de/	N/A
Primer PCR Afap1l2 #2 sgRNA targeted locus Forward: AAAGGCCTCCCCCTGGGTGATC	This paper	N/A
Primer PCR Afap1l2 #2 sgRNA targeted locus Reverse: GCATGGCCGGTTCTCAGTGAGG	This paper	N/A
sgRNA targeting sequence: Human AFAP1L2 #1 CAGCTGGACGTGAACCTACT	CrispRGold - https://crisprgold.mdc-berlin.de/	N/A
sgRNA targeting sequence: Human AFAP1L2 #2 GTAGGTTCACGTCCAGCTGA	CrispRGold - https://crisprgold.mdc-berlin.de/	N/A
Primer PCR AFAP1L2 #1 and #2 sgRNA targeted locus Forward: TGGATGGCAGCATCCTGGAGCA	This paper	N/A
Primer PCR AFAP1L2 #1 and #2 sgRNA targeted locus Reverse: CCAAGTCCGGGCTACTGGGGAT	This paper	N/A
sgRNA targeting sequence: mouse Sgpl1 #1 GATTCCAAAATCTCCAAATA	CrispRGold - https://crisprgold.mdc-berlin.de/	N/A
Primer PCR Sgpl1 #1 sgRNA targeted locus Forward: AAAGGTGATGGCTCACTGGGAA	This paper	N/A
Table S7: List of primers and sgRNAs. Related to STAR Methods.
Primer PCR Sgpl1 #1 sgRNA targeted locus Reverse: TGCTTCCAACCCACCAGCCATG	This paper	N/A
sgRNA targeting sequence: mouse Sgpl1 #2 TCCGACTCACCAGCTTGAGG	CrispRGold - https://crisprgold.mdc-berlin.de/	N/A
Primer PCR Sgpl1 #2 sgRNA targeted locus Forward: TTTCCCCTTTGCAGACGCAGAGGCAGG	This paper	N/A
Primer PCR Sgpl1 #2 sgRNA targeted locus Reverse: GAGGATCTTTCTACAGCCCTTGCTCACGGC	This paper	N/A
sgRNA targeting sequence: mouse Dab2 #1 TCTTTAAGATCGACGACTAA	CrispRGold - https://crisprgold.mdc-berlin.de/	N/A
Primer PCR Dab2 #1 sgRNA targeted locus Forward: TGTGGCAAAAGAGTTGTGAG	This paper	N/A
Primer PCR Dab2 #1 sgRNA targeted locus Reverse: CTGAAACTGTAAGCCAGCAC	This paper	N/A
sgRNA targeting sequence: mouse Dab2 #2 CCCGAAAGCGCCATCAAAGA	CrispRGold - https://crisprgold.mdc-berlin.de/	N/A
Primer PCR Dab2 #2 sgRNA targeted locus Forward: GGAACAACCCTGCTTTCCAAG	This paper	N/A
Primer PCR Dab2 #2 sgRNA targeted locus Reverse: GTTCAAGGACAGCGTGGTC	This paper	N/A
sgRNA non-targeting sequence: NTC1 #1 in pLKV vectors GTCCTAGATCCTATCGGGAG	CRISPOR - http://crispor.tefor.net/	SEQ ID NO 7331 NTC
sgRNA non-targeting sequence: NTC1 #2 in px458 vectors CCGGGTCTTCGAGAAGACCT	Willems et al, 2020	N/A
sgRNA non-targeting sequence: NTC1 #3 in lentiCRISPR V2 vectors GGTCCATGGGTGGAGTTACG	Zheng-Shan Chong et al, 2018	N/A
